# Supplementary material for: The whole genomic analysis of the Orf virus strains ORFV-SC and ORFV-SC1 from the Sichuan province and their weak pathological response in rabbits
Source: Funct Integr Genomics. 2023 May 16;23(2):163. doi: 10.1007/s10142-023-01079-z (PMC10185592; doi:10.1007/s10142-023-01079-z)
Supplement: Supplementary file 19 — Supplementary Table S1 (XLSX 21 KB) [file 10142_2023_1079_MOESM10_ESM.xlsx]

## Sheet: Sheet1
ORF	SC		CL18			SY17			NA11			NA17			NZ2		Predicted function
	Nucleotide	Length(bp)	Length(bp)	% Id (bp)		Length(bp)	% Id (bp)		Length(bp)	% Id (bp)		Length(bp)	% Id (bp)		Length(bp)	% Id (bp)
	Position
1	3283-3732	450	450	93.3		450	96		450	99.3		450	87.2		450	98
5	4762-5025	264	228	71.6		228	67.4		216	65.5		288	72.9		216	69
7	5716-6057	342	480	66		480	66		483	65.6		483	68.1		480	67.3	dUTPase
8	6119-7669	1551	1551	92.2		1551	92.2		1551	93.2		1551	97.1		1551	93	ankyrin|F-box protein
9	8044-9171	1128	1326	80.3		1326	80.3		1329	80.4		1326	79.7		1329	80.3
10	9229-11160	1932	1932	99.5		1932	98.9		1932	98.9		1932	99.4		1926	98.4	EEV maturation protein
11	11232-12368	1137	1137	99.5		1137	99.5		1137	99.5		1137	99.5		1137	99.5	EEV envelope phospholipase
12	12397-12666	270	270	96.6		270	97.8		270	97.8		270	96.6		270	98.9
12.5	12746-12928	183	183	100		183	100		183	98.3		183	100		183	98.3
13	12976-13215	240	240	96.2		240	96.2		240	97.5		240	96.2		240	97.5
14	13251-13532	282	282	97.8		282	97.8		282	98.9		288	96.8		282	100	RING-H2 motif protein
15	13535-15154	1620	1620	98.1		1620	98.1		1620	99.1		1620	98.1		1620	98.5
16	15224-16003	780	780	98.1		780	98.1		780	98.1		777	96.9		777	95
17	16263-16580	318	318	97.1		318	97.1		318	96.2		318	97.1		318	99	DNA-binding phosphoprotein
18	16605-18023	1419	1419	99.6		1419	99.6		1419	99.4		1419	99.6		1419	99.4	poly(A)-polymerase catalytic subunit PAPL
19	18031-20208	2178	2178	98.3		2178	98.6		2178	99.2		2178	98.3		2178	98.6
20	20278-20829	552	552	92.3		552	92.3		552	89.6		552	92.3		552	92.3	dsRNA-binding interferon resistance protein
21	20859-21440	582	582	100		582	99		582	99		582	99.5		582	98.4	RNA-polymerase subunit RPO30
22	21526-23232	1707	1704	99.3		1704	99.6		1704	99.5		1704	99.3		1704	99.6	E6 protein
23	23253-24071	819	819	100		819	100		819	100		819	100		819	100	membrane protein
24	24131-24997	867	879	93.2		867	95.8		867	95.1		879	94.2		867	94.4	NF-kappa pathway inhibitor
25	24998-28024	3027	3027	99.7		3027	99.6		3027	99.6		3027	99.8		3027	99.6	DNA-polymerase
26	28054-28344	291	291	99		291	99		291	99		291	99		291	99	ERV|ALR-like protein
27	28341-28754	414	414	99.3		414	99.3		414	99.3		414	99.3		414	99.3	virion core protein
28	28741-30879	2139	2151	96.7		2151	97.1		2133	97.9		2157	96.9		2142	97.9	DNA-binding protein
29	30922-33315	2394	2394	99.1		2394	99.2		2394	99.1		2394	99.1		2394	99.2
30	33542-34507	966	966	99.4		966	100		966	100		966	99.7		966	99.7	DNA-binding virion protein
31	34517-34729	213	213	100		213	100		213	100		213	100		213	100
32	34736-35593	858	861	95.5		861	95.5		861	96.5		858	97.2		858	96.1	DNA-binding phosphoprotein
33	35626-35862	237	237	100		237	100		237	100		237	100		237	100	IMV membrane protein
34	35863-37032	1170	1170	100		1170	100		1170	99.5		1170	100		1170	100	telomere-binding protein
35	37029-38321	1293	1293	99.8		1293	99.8		1293	99.8		1293	99.8		1293	99.5	virion core protease
36	38327-40378	2052	2052	99.4		2052	99.3		2052	99.6		2052	99.4		2052	99.1	RNA helicase NPH-II
37	40353-42164	1812	1812	99.3		1812	99.2		1812	99.3		1812	99.3		1812	99.5	Zn-protease virion morphogenesis protein
39	42175-42507	333	333	97.3		333	97.3		333	99.1		333	94.5		333	96.4
38	42501-43196	696	696	100		696	100		696	100		696	99.1		696	99.1	late transcription elongation factor
40	43121-43534	414	414	100		414	100		414	99.3		414	98.5		414	99.3	glutaredoxin-like protein
41	43537-44883	1347	1347	98.4		1347	99.1		1347	99.1		1347	97.5		1359	98.5
42	44885-45076	192	192	100		192	100		192	100		192	100		192	100	RNA-polymerase subunit RPO7
43	45095-45652	558	558	100		558	100		558	100		558	97.8		558	99.5
44	45649-46845	1197	1194	99		1194	98.7		1197	98.7		1197	99.7		1194	98.7	virion core protein
45	46878-47678	801	801	100		801	100		801	99.6		801	100		801	100	late transcription factor VLTF-1
46	47685-48689	1005	1005	97.9		1005	97.6		1005	99.1		1005	97.9		1005	97	myristylated protein
47	48690-49424	735	735	99.6		735	99.6		735	100		735	99.6		735	99.6	myristylated IMV envelope protein
48	49470-49742	273	273	98.9		273	100		273	100		273	98.9		273	100
49	49750-51000	1251	1257	97.4		1257	96.7		1254	99.3		1254	98.6		1257	98.8
50	51030-51809	780	780	100		780	100		780	100		780	98.8		780	98.8	DNA-binding virion core protein VP8
51	51832-52218	387	387	100		387	100		387	100		387	99.2		387	98.4	membrane protein
52	52172-52627	456	456	98		456	98.7		456	100		456	97.4		456	99.3	IMV membrane protein
53	52697-53707	1011	1011	100		1011	100		1011	100		1011	100		1011	100	poly(A)-polymerase small subunit VP39 PAPS
54	53622-54182	561	561	99.5		561	99.5		561	100		561	99.5		561	99.5	RNA-polymerase subunit RPO22
55	54133-54636	504	504	99.4		504	100		504	100		504	100		504	99.4	late membrane protein
56	54720-58589	3870	3870	99.6		3870	99.7		3870	99.8		3870	99.6		3870	99.7	RNA-polymerase subunit RPO147
57	58633-59178	546	546	99.4		546	99.4		546	100		546	98.9		546	99.4	tyrosine phosphatase virus assembly protein
58	59198-59773	576	576	99.5		576	99.5		576	99.5		576	99.5		576	99.5	IMV viral entry protein
59	59778-60788	1011	1005	97.6		1011	98.5		1017	97.9		1029	96.5		1005	98.2	immunodominant envelope protein
60	60789-63203	2415	2415	99.5		2415	99.3		2415	99.6		2415	99.4		2415	99.8	RNA-polymerase associated protein RAP94
61	63313-64002	690	681	96.5		681	96.5		678	97.4		684	93.5		687	98.7	late transcription factor VLTF4
62	64027-64983	957	957	100		957	100		957	100		957	99.7		957	100	DNA topoisomerase type I
63	64976-65392	417	417	98.6		417	98.6		417	99.3		417	99.3		417	99.3
64	65427-67952	2526	2526	99.8		2526	99.9		2526	99.9		2526	99.8		2526	99.8	mRNA capping enzyme large subunit
65	67914-68384	471	465	98.1		471	99.4		471	99.4		471	98.1		471	99.4	virion protein
66	68368-69033	666	666	99.1		666	99.1		666	99.1		666	98.6		666	99.1	virion protein
67	69033-69731	699	696	99.6		696	99.1		696	99.6		699	99.6		696	99.1	uracil DNA glycosidase
68	69745-72108	2364	2364	99.7		2364	99.9		2364	99.9		2364	99.9		2364	100	NTPase
69	72115-74022	1908	1908	99.5		1908	99.8		1908	99.7		1908	99.5		1908	99.5	early transcription factor
70	74059-74631	573	573	97.4		573	97.4		561	95.3		561	96.3		573	98.4	RNA-polymerase subunit RPO18
71	74661-75335	675	675	100		675	99.6		675	100		675	100		675	100	NPH-PPH downregulator
72	75325-77241	1917	1917	99.7		1917	99.8		1917	99.5		1917	99.7		1917	99.8	transcription termination factor NPH-I
73	77308-77874	567	567	98.9		567	98.9		567	97.3		567	98.9		567	97.3
74	77921-78790	870	870	100		870	99.7		870	100		870	100		870	100	mRNA capping enzyme small subunit
75	78831-80468	1638	1638	100		1638	100		1638	100		1638	99.8		1638	100	rifampicin resistance protein
76	80489-80941	453	453	100		453	98.7		453	98		453	100		453	98.7	late transcription factor VLTF2
77	80980-81654	675	675	100		675	99.6		675	100		675	100		675	100	late transcription factor VLTF3
78	81651-81899	249	252	94		252	95.2		249	100		252	94		249	96.3	thioredoxin-like protein
79	81910-83946	2037	2031	99.1		2028	98.7		2031	99.4		2037	99.4		2031	99.6	virion core protein P4b precursor
80	83962-84645	684	996	61.9		996	61.9		1026	51.2		957	67.6		1005	51.6	virion core protein
81	84900-85418	519	519	98.8		519	98.8		519	98.8		522	98.3		519	98.3	RNA-polymerase subunit RPO19
82	85425-86561	1137	1137	98.9		1137	98.9		1137	99.2		1137	98.9		1137	98.7
83	86597-88717	2121	2121	99.6		2121	99.6		2121	99.4		2121	99.7		2121	99.4	early transcription factor
84	88785-89696	912	912	100		912	99.7		912	99.7		912	100		912	100	intermediate transcription factor VITF-3
85	89665-89946	282	282	100		282	98.9		282	100		282	100		282	100	late virion membrane protein
86	89961-92678	2718	2718	99.8		2718	99.3		2718	99.8		2718	99.7		2718	99.3	virion core protein P4a precursor
87	92693-93703	1011	1011	99.7		1011	99.7		1011	99.7		1011	99.7		1011	99.7	virion formation protein
88	93704-94480	777	768	96.1		768	96.5		774	99.2		783	92.7		789	95.4	virion core protein
89	94497-94775	279	279	97.8		279	98.9		279	100		279	97.8		279	98.9	virion membrane protein
90	94799-95074	276	276	98.9		276	98.9		276	100		276	100		276	100	IMV phosphorylated membrane protein
91	95091-95252	162	162	100		162	98.1		162	98.1		162	100		162	100	IMV membrane protein
92	95253-95522	270	270	100		270	100		270	100		270	100		270	100
93	95509-96585	1077	1077	99.7		1077	99.7		1077	99.7		1077	98.9		1077	98.6	myristylated protein
94	96612-97202	591	591	99		591	98.5		591	100		591	99.5		591	98.5	phosphorylated IMV membrane protein
95	97217-98683	1467	1467	99.2		1467	99.4		1467	99.8		1467	99		1467	99.6	DNA helicase
96	98655-98936	282	273	94.6		276	96.8		276	96.8		273	94.6		276	96.8	Zn-finger protein
98	98947-99273	327	327	98.1		327	100		327	99.1		327	98.1		327	100	hypothetical protein
97	99272-100561	1290	1290	98.6		1290	99.1		1290	99.1		1290	98.8		1290	99.3	DNA-polymerase processivity factor
99	100558-100998	441	441	100		441	100		441	100		441	100		441	100	Holliday junction resolvase
100	101021-102163	1143	1143	99.2		1143	99.2		1143	99.5		1143	98.9		1143	99.7	intermediate transcription factor VITF-3
101	102188-105673	3486	3486	99.9		3486	99.8		3486	99.8		3486	99.8		3486	99.9	RNA-polymerase subunit RPO132
103	107433-108983	1551	1569	66.9		1569	66.9		1569	67.4		1572	66.7		1551	97.9	A-type inclusion protein
104	109023-109295	273	273	87.8		273	87.8		273	87.8		273	82.2		270	93.3	viral fusion peptide
105	109336-109758	423	423	99.3		423	100		423	99.3		423	100		423	99.3	IMV surface protein
106	109774-110718	945	945	99.4		945	100		945	100		945	99.7		945	99.7	RNA-polymerase subunit RPO35
107	110718-110900	183	183	100		183	100		183	100		183	100		183	100	virion morphogenesis protein
107.5	110901-111050	150	150	93.9		150	95.9		150	93.9		150	93.9		150	95.9
108	111069-111893	825	825	100		825	100		816	98.9		825	99.6		801	93.5	DNA packaging protein|ATPase
109	111978-112472	495	495	64.9		495	64.9		483	63.3		483	65.1		486	64.7	EEV glycoprotein
110	112483-112986	504	498	62.6		498	62.6		498	63.2		498	63.2		498	63.2	EEV glycoprotein
111	113015-113506	492	540	85.2		540	85.2		540	88.8		540	83.5		540	88.3	hypothetical protein
112	113790-114632	843	864	80.6		864	79.2		861	81.2		870	81.7		861	80.1	chemokine binding protein
113	114705-115334	630	627	94.3		627	94.3		624	96.2		627	95.2		630	93.4
114	115378-116412	1035	1041	97.7		1041	97.7		1041	97.4		1035	97.4		1041	96.5
115	116537-116986	450	432	87.2		432	87.2		447	84.4		441	85.2		438	86.1
116	117053-117637	585	696	63.5		696	63.5		717	59.8		588	97.4		696	60.7
117	117830-118627	798	798	97.4		798	97.4		798	98.1		798	98.1		798	98.1	GM-CSF|IL-2 inhibition factor
118	118879-119187	309	309	92.2		309	92.2		309	94.1		309	96.1		360	81.5
119	119577-120197	621	621	95.6		621	95.6		513	94.1		615	93.2		615	94.7
120	120656-121228	573	588	87.3		588	87.3		582	89.6		579	90.2		603	87.1
121	121354-122265	912	903	92.1		903	92.1		900	90.5		909	96.1		921	90.6	NF-kappa pathway inhibitor
122	122320-123294	975	972	96.9		972	96.6		972	96		972	98.8		972	96
123	123386-124963	1578	1578	97.5		1578	97.5		1578	97.5		1578	99.2		1578	97.3	ankyrin|F-box protein
124	124999-126606	1608	1563	95.3		1563	94.6		1599	96.8		1593	98.5		1599	96.5
125	126700-127221	522	522	99.4		522	99.4		522	99.4		522	98.8		522	98.8
126	127328-128821	1494	1494	98.6		1494	98.6		1494	99		1494	97.2		1494	99.2	ankyrin|F-box protein
127	128899-129456	558	558	95.1		558	95.1		561	95.2		558	95.7		561	94.1	IL-10-like protein
128	129615-131120	1506	1506	95.8		1506	95.8		1506	96.4		1506	97.2		1503	96.4	ankyrin|F-box protein
129	131181-132731	1551	1563	97.9		1563	97.9		1551	98.8		1551	95.5		1563	96.9	ankyrin|F-box protein
130	132818-134314	1497	1488	98.4		1488	98.4		1497	98.8		1497	98.8		1497	99.2	serine|threonine protein kinase
131	134274-134960	687	675	93.4		675	93.4		678	92.1		681	93		678	91.7	membrane protein
132	135055-135486	432	402	66.7		402	66.7		402	67.3		447	54.9		402	66.7	VEGF-like protein
134	136623-137072	450	450	93.3		450	96		450	99.3		450	87.2		450	98
