# Supplementary material for: The whole genomic analysis of the Orf virus strains ORFV-SC and ORFV-SC1 from the Sichuan province and their weak pathological response in rabbits
Source: Funct Integr Genomics. 2023 May 16;23(2):163. doi: 10.1007/s10142-023-01079-z (PMC10185592; doi:10.1007/s10142-023-01079-z)
Supplement: Supplementary file 20 — Supplementary Table S2 (XLSX 21 KB) [file 10142_2023_1079_MOESM11_ESM.xlsx]

## Sheet: Sheet1
ORF	SC1		CL18			SY17			NA11			NA17			NZ2		Predicted function
	Nucleotide	Length(bp)	Length(bp)	% Id (bp)		Length(bp)	% Id (bp)		Length(bp)	% Id (bp)		Length(bp)	% Id (bp)		Length(bp)	% Id (bp)
	Position
1	3819-4268	450	450	93.3		450	96		450	99.3		450	87.2		450	98
5	5308-5571	264	228	76.1		228	73.9		216	67.8		288	77.1		216	69
7	6203-6595	393	480	73.6		480	73.6		483	73.8		483	77.5		480	74.8	dUTPase
8	6657-8207	1551	1551	92.2		1551	92.2		1551	92.6		1551	95.7		1551	92.6	ankyrin|F-box protein
9	8595-9722	1128	1326	80.3		1326	80.3		1329	80.4		1326	79.7		1329	80.3
10	9780-11711	1932	1932	99.5		1932	98.9		1932	98.9		1932	99.4		1926	98.4	EEV maturation protein
11	11783-12919	1137	1137	99.5		1137	99.5		1137	99.5		1137	99.5		1137	99.5	EEV envelope phospholipase
12	12948-13217	270	270	96.6		270	97.8		270	97.8		270	96.6		270	98.9
12.5	13297-13479	183	183	100		183	100		183	98.3		183	100		183	98.3
13	13527-13766	240	240	96.2		240	96.2		240	97.5		240	96.2		240	97.5
14	13802-14083	282	282	97.8		282	97.8		282	98.9		288	96.8		282	100	RING-H2 motif protein
15	14086-15705	1620	1620	98.1		1620	98.1		1620	99.1		1620	98.1		1620	98.5
16	15775-16554	780	780	98.1		780	98.1		780	98.1		777	96.9		777	95
17	16814-17131	318	318	97.1		318	97.1		318	96.2		318	97.1		318	99	DNA-binding phosphoprotein
18	17156-18574	1419	1419	99.6		1419	99.6		1419	99.4		1419	99.6		1419	99.4	poly(A)-polymerase catalytic subunit PAPL
19	18582-20759	2178	2178	98.3		2178	98.6		2178	99.2		2178	98.3		2178	98.6
20	20829-21380	552	552	90.7		552	90.7		552	89.1		552	91.8		552	91.8	dsRNA-binding interferon resistance protein
21	21410-21991	582	582	100		582	99		582	99		582	99.5		582	98.4	RNA-polymerase subunit RPO30
22	22077-23783	1707	1704	99.3		1704	99.6		1704	99.5		1704	99.3		1704	99.6	E6 protein
23	23804-24622	819	819	100		819	100		819	100		819	100		819	100	membrane protein
24	24682-25548	867	879	93.2		867	95.8		867	95.1					867	94.4	NF-kappa pathway inhibitor
25	25549-28575	3027	3027	99.7		3027	99.6		3027	99.6		3027	99.8		3027	99.6	DNA-polymerase
26	28605-28895	291	291	99		291	99		291	99		291	99		291	99	ERV|ALR-like protein
27	28892-29305	414	414	99.3		414	99.3		414	99.3		414	99.3		414	99.3	virion core protein
28	29292-31430	2139	2151	96.7		2151	97.1		2133	97.9		2157	96.9		2142	97.9	DNA-binding protein
29	31473-33866	2394	2394	99.1		2394	99.2		2394	99.1		2394	99.1		2394	99.2
30	34093-35058	966	966	99.4		966	100		966	100		966	99.7		966	99.7	DNA-binding virion protein
31	35068-35280	213	213	100		213	100		213	100		213	100		213	100
32	35287-36144	858	861	95.5		861	95.5		861	96.5		858	97.2		858	96.1	DNA-binding phosphoprotein
33	36177-36413	237	237	100		237	100		237	100		237	100		237	100	IMV membrane protein
34	36414-37583	1170	1170	100		1170	100		1170	99.5		1170	100		1170	100	telomere-binding protein
35	37580-38872	1293	1293	99.8		1293	99.8		1293	99.8		1293	99.8		1293	99.5	virion core protease
36	38878-40929	2052	2052	99.4		2052	99.3		2052	99.6		2052	99.4		2052	99.1	RNA helicase NPH-II
37	40904-42715	1812	1812	99.3		1812	99.2		1812	99.3		1812	99.3		1812	99.5	Zn-protease virion morphogenesis protein
39	42726-43058	333	333	97.3		333	97.3		333	99.1		333	94.5		333	96.4
38	43052-43747	696	696	100		696	100		696	100		696	99.1		696	99.1	late transcription elongation factor
40	43672-44085	414	414	100		414	100		414	99.3		414	98.5		414	99.3	glutaredoxin-like protein
41	44088-45434	1347	1347	98.4		1347	99.1		1347	99.1		1347	97.5		1359	98.5	hypothetical protein
42	45436-45627	192	192	100		192	100		192	100		192	100		192	100	RNA-polymerase subunit RPO7
43	45646-46203	558	558	100		558	100		558	100		558	97.8		558	99.5
44	46200-47396	1197	1194	99		1194	98.7		1197	98.7		1197	99.7		1194	98.7	virion core protein
45	47429-48229	801	801	100		801	100		801	99.6		801	100		801	100	late transcription factor VLTF-1
46	48236-49240	1005	1005	97.9		1005	97.6		1005	99.1		1005	97.9		1005	97	myristylated protein
47	49241-49975	735	735	99.6		735	99.6		735	100		735	99.6		735	99.6	myristylated IMV envelope protein
48	50021-50293	273	273	98.9		273	100		273	100		273	98.9		273	100
49	50301-51551	1251	1257	97.4		1257	96.7		1254	99.3		1254	98.6		1257	98.8
50	51581-52360	780	780	100		780	100		780	100		780	98.8		780	98.8	DNA-binding virion core protein VP8
51	52383-52769	387	387	100		387	100		387	100		387	99.2		387	98.4	membrane protein
52	52723-53178	456	456	98		456	98.7		456	100		456	97.4		456	99.3	IMV membrane protein
53	53248-54258	1011	1011	100		1011	100		1011	100		1011	100		1011	100	poly(A)-polymerase small subunit VP39 PAPS
54	54173-54733	561	561	99.5		561	99.5		561	100		561	99.5		561	99.5	RNA-polymerase subunit RPO22
55	54684-55187	504	504	99.4		504	100		504	100		504	100		504	99.4	late membrane protein
56	55271-59140	3870	3870	99.6		3870	99.7		3870	99.8		3870	99.6		3870	99.7	RNA-polymerase subunit RPO147
57	59184-59729	546	546	99.4		546	99.4		546	100		546	98.9		546	99.4	tyrosine phosphatase virus assembly protein
58	59749-60324	576	576	99.5		576	99.5		576	99.5		576	99.5		576	99.5	IMV viral entry protein
59	60329-61429	1101	1005	89.6		1011	90.4		1017	89.9		1029	88.7		1005	90.2	immunodominant envelope protein
60	61430-63952	2523	2415	95.2		2415	95		2415	95.4		2415	95.1		2415	95.5	RNA-polymerase associated protein RAP94
61	64062-64751	690	681	96.5		681	96.5		678	97.4		684	93.5		687	98.7	late transcription factor VLTF4
62	64776-65732	957	957	100		957	100		957	100		957	99.7		957	100	DNA topoisomerase type I
63	65725-66141	417	417	98.6		417	98.6		417	99.3		417	99.3		417	99.3	hypothetical protein
64	66176-68701	2526	2526	99.8		2526	99.9		2526	99.9		2526	99.8		2526	99.8	mRNA capping enzyme large subunit
65	68663-69133	471	465	98.1		471	99.4		471	99.4		471	98.1		471	99.4	virion protein
66	69117-69782	666	666	99.1		666	99.1		666	99.1		666	98.6		666	99.1	virion protein
67	69782-70480	699	696	99.6		696	99.1		696	99.6		699	99.6		696	99.1	uracil DNA glycosidase
68	70494-72857	2364	2364	99.7		2364	99.9		2364	99.9		2364	99.9		2364	100	NTPase
69	72864-74771	1908	1908	99.5		1908	99.8		1908	99.7		1908	99.5		1908	99.5	early transcription factor
70	74808-75380	573	573	97.4		573	97.4		561	95.3		561	96.3		573	98.4	RNA-polymerase subunit RPO18
71	75410-76084	675	675	100		675	99.6		675	100		675	100		675	100	NPH-PPH downregulator
72	76074-77990	1917	1917	99.7		1917	99.8		1917	99.5		1917	99.7		1917	99.8	transcription termination factor NPH-I
73	78057-78623	567	567	98.9		567	98.9		567	97.3		567	98.9		567	97.3
74	78670-79539	870	870	100		870	99.7		870	100		870	100		870	100	mRNA capping enzyme small subunit
75	79580-81217	1638	1638	100		1638	100		1638	100		1638	99.8		1638	100	rifampicin resistance protein
76	81238-81690	453	453	100		453	98.7		453	98		453	100		453	98.7	late transcription factor VLTF2
77	81729-82403	675	675	100		675	99.6		675	100		675	100		675	100	late transcription factor VLTF3
78	82400-82648	249	252	94		252	95.2		249	100		252	94		249	96.3	thioredoxin-like protein
79	82659-84695	2037	2031	99.1		2028	98.7		2031	99.4		2037	99.4		2031	99.6	virion core protein P4b precursor
80	84711-85388	678	996	63.3		996	63.3		1026	88.2		957	94.5		1005	89.1	virion core protein
81	85730-86248	519	519	98.8		519	98.8		519	98.8		522	98.3		519	98.3	RNA-polymerase subunit RPO19
82	86255-87391	1137	1137	98.9		1137	98.9		1137	99.2		1137	98.9		1137	98.7
83	87427-89547	2121	2121	99.6		2121	99.6		2121	99.4		2121	99.7		2121	99.4	early transcription factor
84	89615-90526	912	912	100		912	99.7		912	99.7		912	100		912	100	intermediate transcription factor VITF-3
85	90495-90776	282	282	100		282	98.9		282	100		282	100		282	100	late virion membrane protein
86	90791-93508	2718	2718	99.8		2718	99.3		2718	99.8		2718	99.7		2718	99.3	virion core protein P4a precursor
87	93523-94533	1011	1011	99.7		1011	99.7		1011	99.7		1011	99.7		1011	99.7	virion formation protein
88	94534-95310	777	768	96.1		768	96.5		774	99.2		783	92.7		789	95.4	virion core protein
89	95327-95605	279	279	97.8		279	98.9		279	100		279	97.8		279	98.9	virion membrane protein
90	95629-95904	276	276	98.9		276	98.9		276	100		276	100		276	100	IMV phosphorylated membrane protein
91	95921-96082	162	162	100		162	98.1		162	98.1		162	100		162	100	IMV membrane protein
92	96083-96352	270	270	100		270	100		270	100		270	100		270	100	hypothetical protein
93	96339-97415	1077	1077	99.7		1077	99.7		1077	99.7		1077	98.9		1077	98.6	myristylated protein
94	97442-98032	591	591	99		591	98.5		591	100		591	99.5		591	98.5	phosphorylated IMV membrane protein
95	98047-99513	1467	1467	99.2		1467	99.4		1467	99.8		1467	99		1467	99.6	DNA helicase
96	99485-99766	282	273	94.6		276	96.8		276	96.8		273	94.6		276	96.8	Zn-finger protein
98	99777-100103	327	327	98.1		327	100		327	99.1		327	98.1		327	100
97	100102-101391	1290	1290	98.6		1290	99.1		1290	99.1		1290	98.8		1290	99.3	DNA-polymerase processivity factor
99	101388-101828	441	441	100		441	100		441	100		441	100		441	100	Holliday junction resolvase
100	101851-102993	1143	1143	99.2		1143	99.2		1143	99.5		1143	98.9		1143	99.7	intermediate transcription factor VITF-3
101	103018-106503	3486	3486	99.9		3486	99.8		3486	99.8		3486	99.8		3486	99.9	RNA-polymerase subunit RPO132
103	108264-109814	1551	1569	66.9		1569	66.9		1569	67.4		1572	66.7		1551	97.9	A-type inclusion protein
104	109854-110126	273	273	87.8		273	87.8		273	87.8		273	82.2		270	93.3	viral fusion peptide
105	110167-110589	423	423	99.3		423	100		423	99.3		423	100		423	99.3	IMV surface protein
106	110605-111549	945	945	99.4		945	100		945	100		945	99.7		945	99.7	RNA-polymerase subunit RPO35
107	111549-111731	183	183	100		183	100		183	100		183	100		183	100	virion morphogenesis protein
107.5	111732-111881	150	150	93.9		150	95.9		150	93.9		150	93.9		150	95.9
108	111900-112724	825	825	100		825	100		816	98.9		825	99.6		801	93.5	DNA packaging protein|ATPase
109	112809-113303	495	495	64.9		495	64.9		483	63.3		483	65.1		486	64.7	EEV glycoprotein
110	113314-113817	504	498	62.6		498	62.6		498	63.2		498	63.2		498	63.2	EEV glycoprotein
111	113846-114337	492	540	85.2		540	85.2		540	88.8		540	83.5		540	88.3
112	114656-115519	864	864	90.3		864	90.7		861	88.5		870	89		861	88.9	chemokine binding protein
113	115592-116221	630	627	94.3		627	94.3		624	96.2		627	95.2		630	93.4
114	116265-117299	1035	1041	97.7		1041	97.7		1041	97.4		1035	97.4		1041	96.5
115	117424-117873	450	432	87.2		432	87.2		447	84.4		441	85.2		438	86.1
116	117940-118617	678	696	83.9		696	83.9		717	75.5		588	59.4		696	75
117	118792-119589	798	798	97.4		798	97.4		798	98.1		798	98.1		798	98.1	GM-CSF|IL-2 inhibition factor
118	119841-120149	309	309	93.1		309	93.1		309	95.1		309	97.1		360	82.4
119	120539-121159	621	621	95.6		621	95.6		513	94.1		615	93.2		615	94.7
120	121618-122190	573	588	87.3		588	87.3		582	89.6		579	90.2		603	87.1
121	122316-123227	912	903	92.1		903	92.1		900	90.5		909	96.1		921	90.6	NF-kappa pathway inhibitor
122	123282-124256	975	972	96.9		972	96.6		972	96		972	98.8		972	96
123	124348-125925	1578	1578	97.5		1578	97.5		1578	97.5		1578	99.2		1578	97.3	ankyrin|F-box protein
124	125961-127568	1608	1563	95.3		1563	94.6		1599	96.8		1593	98.5		1599	96.5
125	127662-128183	522	522	99.4		522	99.4		522	99.4		522	98.8		522	98.8	apoptosis inhibitor
126	128290-129783	1494	1494	98.6		1494	98.6		1494	99		1494	97.2		1494	99.2	ankyrin|F-box protein
127	129861-130418	558	558	95.1		558	95.1		561	95.2		558	95.7		561	94.1	IL-10-like protein
128	130577-132082	1506	1506	95.8		1506	95.8		1506	96.4		1506	97.2		1503	96.4	ankyrin|F-box protein
129	132143-133693	1551	1563	97.9		1563	97.9		1551	98.8		1551	95.5		1563	96.9	ankyrin|F-box protein
130	133780-135276	1497	1488	98.4		1488	98.4		1497	98.8		1497	98.8		1497	99.2	serine|threonine protein kinase
131	135236-135922	687	675	93.4		675	93.4		678	92.1		681	93		678	91.7	membrane protein
132	136017-136448	432	402	66		402	66		402	66.7		447	54.9		402	66	VEGF-like protein
134	137586-138035	450	450	93.3		450	96		450	99.3		450	87.2		450	98
