# Supplementary material for: The whole genomic analysis of the Orf virus strains ORFV-SC and ORFV-SC1 from the Sichuan province and their weak pathological response in rabbits
Source: Funct Integr Genomics. 2023 May 16;23(2):163. doi: 10.1007/s10142-023-01079-z (PMC10185592; doi:10.1007/s10142-023-01079-z)
Supplement: Supplementary file 21 — Supplementary Table S3 (XLSX 13 KB) [file 10142_2023_1079_MOESM12_ESM.xlsx]

## Sheet: Sheet1
ORFV-SC	ORFV-SC1
		% Id (bp)
ORFV001		100
ORFV005		95.4
ORFV007		95.3
ORFV008		97.6
ORFV009		100
ORFV010		100
ORFV011		100
ORFV012		100
ORFV012.5		100
ORFV013		100
ORFV014		100
ORFV015		100
ORFV016		100
ORFV017		100
ORFV018		100
ORFV019		100
ORFV020		87.4
ORFV021		100
ORFV022		100
ORFV023		100
ORFV024		100
ORFV025		100
ORFV026		100
ORFV027		100
ORFV028		100
ORFV029		100
ORFV030		100
ORFV031		100
ORFV032		100
ORFV033		100
ORFV034		100
ORFV035		100
ORFV036		100
ORFV037		100
ORFV039		100
ORFV038		100
ORFV040		100
ORFV041		100
ORFV042		100
ORFV043		100
ORFV044		100
ORFV045		100
ORFV046		100
ORFV047		100
ORFV048		100
ORFV049		100
ORFV050		100
ORFV051		100
ORFV052		100
ORFV053		100
ORFV054		100
ORFV055		100
ORFV056		100
ORFV057		100
ORFV058		100
ORFV059		100
ORFV060		100
ORFV061		100
ORFV062		100
ORFV063		100
ORFV064		100
ORFV065		100
ORFV066		100
ORFV067		100
ORFV068		100
ORFV069		100
ORFV070		100
ORFV071		100
ORFV072		100
ORFV073		100
ORFV074		100
ORFV075		100
ORFV076		100
ORFV077		100
ORFV078		100
ORFV079		100
ORFV080		64.4
ORFV081		100
ORFV082		100
ORFV083		100
ORFV084		100
ORFV085		100
ORFV086		100
ORFV087		100
ORFV088		100
ORFV089		100
ORFV090		100
ORFV091		100
ORFV092		100
ORFV093		100
ORFV094		100
ORFV095		100
ORFV096		100
ORFV098		100
ORFV097		100
ORFV099		100
ORFV100		100
ORFV101		100
ORFV103		100
ORFV104		100
ORFV105		100
ORFV106		100
ORFV107		100
ORFV107.5		100
ORFV108		100
ORFV109		100
ORFV110		100
ORFV111		100
ORFV112		79.4
ORFV113		100
ORFV114		100
ORFV115		100
ORFV116		68
ORFV117		100
ORFV118		99
ORFV119		99
ORFV120		100
ORFV121		100
ORFV122		100
ORFV123		100
ORFV124		100
ORFV125		100
ORFV126		100
ORFV127		100
ORFV128		100
ORFV129		100
ORFV130		100
ORFV131		100
ORFV132		100
ORFV134		100
