# Supplementary material for: The whole genomic analysis of the Orf virus strains ORFV-SC and ORFV-SC1 from the Sichuan province and their weak pathological response in rabbits
Source: Funct Integr Genomics. 2023 May 16;23(2):163. doi: 10.1007/s10142-023-01079-z (PMC10185592; doi:10.1007/s10142-023-01079-z)
Supplement: Supplementary file 35 — Supplementary Table S6-1 (PDB 157 KB) [file 10142_2023_1079_MOESM26_ESM.pdb]

ATOM      1  N   MET A   1      51.169  46.733  70.091  1.00 13.65              
ATOM      2  CA  MET A   1      50.101  45.729  70.170  1.00 13.65              
ATOM      3  HA  MET A   1      50.358  44.896  69.523  1.00 13.65              
ATOM      4  CB  MET A   1      49.969  45.179  71.603  1.00 13.65              
ATOM      5  HB1 MET A   1      49.241  44.367  71.569  1.00 13.65              
ATOM      6  HB2 MET A   1      49.556  45.949  72.252  1.00 13.65              
ATOM      7  CG  MET A   1      51.259  44.619  72.221  1.00 13.65              
ATOM      8  HG1 MET A   1      51.822  44.104  71.441  1.00 13.65              
ATOM      9  HG2 MET A   1      50.974  43.871  72.963  1.00 13.65              
ATOM     10  SD  MET A   1      52.363  45.806  73.052  1.00 13.65              
ATOM     11  CE  MET A   1      51.308  46.362  74.421  1.00 13.65              
ATOM     12  HE1 MET A   1      50.457  46.925  74.037  1.00 13.65              
ATOM     13  HE2 MET A   1      50.947  45.499  74.979  1.00 13.65              
ATOM     14  HE3 MET A   1      51.884  47.008  75.083  1.00 13.65              
ATOM     15  C   MET A   1      48.735  46.253  69.729  1.00 13.65              
ATOM     16  O   MET A   1      47.924  45.551  69.123  1.00 13.65              
ATOM     17  N   GLU A   2      48.515  47.529  69.994  1.00 12.27              
ATOM     18  H   GLU A   2      49.185  47.941  70.638  1.00 12.27              
ATOM     19  CA  GLU A   2      47.497  48.423  69.465  1.00 12.27              
ATOM     20  HA  GLU A   2      46.540  47.903  69.513  1.00 12.27              
ATOM     21  CB  GLU A   2      47.382  49.641  70.421  1.00 12.27              
ATOM     22  HB1 GLU A   2      46.911  49.310  71.348  1.00 12.27              
ATOM     23  HB2 GLU A   2      46.695  50.360  69.971  1.00 12.27              
ATOM     24  CG  GLU A   2      48.679  50.398  70.795  1.00 12.27              
ATOM     25  HG1 GLU A   2      48.415  51.439  70.990  1.00 12.27              
ATOM     26  HG2 GLU A   2      49.353  50.369  69.945  1.00 12.27              
ATOM     27  CD  GLU A   2      49.489  49.884  72.000  1.00 12.27              
ATOM     28  OE1 GLU A   2      49.510  48.665  72.261  1.00 12.27              
ATOM     29  OE2 GLU A   2      50.332  50.637  72.535  1.00 12.27              
ATOM     30  C   GLU A   2      47.716  48.730  67.992  1.00 12.27              
ATOM     31  O   GLU A   2      47.633  49.863  67.571  1.00 12.27              
ATOM     32  N   PHE A   3      48.003  47.690  67.214  1.00  9.82              
ATOM     33  H   PHE A   3      48.003  46.788  67.678  1.00  9.82              
ATOM     34  CA  PHE A   3      48.388  47.676  65.809  1.00  9.82              
ATOM     35  HA  PHE A   3      49.420  48.021  65.715  1.00  9.82              
ATOM     36  CB  PHE A   3      48.280  46.203  65.399  1.00  9.82              
ATOM     37  HB1 PHE A   3      48.490  46.136  64.344  1.00  9.82              
ATOM     38  HB2 PHE A   3      47.242  45.895  65.521  1.00  9.82              
ATOM     39  CG  PHE A   3      49.173  45.198  66.118  1.00  9.82              
ATOM     40  CD1 PHE A   3      50.450  45.544  66.603  1.00  9.82              
ATOM     41  HD1 PHE A   3      50.823  46.564  66.521  1.00  9.82              
ATOM     42  CE1 PHE A   3      51.278  44.571  67.188  1.00  9.82              
ATOM     43  HE1 PHE A   3      52.261  44.838  67.554  1.00  9.82              
ATOM     44  CZ  PHE A   3      50.826  43.248  67.322  1.00  9.82              
ATOM     45  HZ  PHE A   3      51.447  42.501  67.788  1.00  9.82              
ATOM     46  CE2 PHE A   3      49.548  42.893  66.856  1.00  9.82              
ATOM     47  HE2 PHE A   3      49.186  41.878  66.958  1.00  9.82              
ATOM     48  CD2 PHE A   3      48.726  43.864  66.250  1.00  9.82              
ATOM     49  HD2 PHE A   3      47.751  43.582  65.890  1.00  9.82              
ATOM     50  C   PHE A   3      47.557  48.556  64.898  1.00  9.82              
ATOM     51  O   PHE A   3      48.081  48.955  63.869  1.00  9.82              
ATOM     52  N   CYS A   4      46.289  48.804  65.255  1.00  7.61              
ATOM     53  H   CYS A   4      46.058  48.609  66.217  1.00  7.61              
ATOM     54  CA  CYS A   4      45.351  49.649  64.538  1.00  7.61              
ATOM     55  HA  CYS A   4      44.349  49.317  64.815  1.00  7.61              
ATOM     56  CB  CYS A   4      45.449  51.073  65.049  1.00  7.61              
ATOM     57  HB1 CYS A   4      44.868  51.716  64.394  1.00  7.61              
ATOM     58  HB2 CYS A   4      46.486  51.402  65.067  1.00  7.61              
ATOM     59  SG  CYS A   4      44.731  51.141  66.717  1.00  7.61              
ATOM     60  HG  CYS A   4      44.529  52.468  66.692  1.00  7.61              
ATOM     61  C   CYS A   4      45.418  49.417  63.030  1.00  7.61              
ATOM     62  O   CYS A   4      45.355  50.326  62.209  1.00  7.61              
ATOM     63  N   CYS A   5      45.630  48.154  62.655  1.00  5.07              
ATOM     64  H   CYS A   5      45.595  47.462  63.382  1.00  5.07              
ATOM     65  CA  CYS A   5      46.483  47.838  61.517  1.00  5.07              
ATOM     66  HA  CYS A   5      47.228  48.616  61.477  1.00  5.07              
ATOM     67  CB  CYS A   5      47.165  46.477  61.745  1.00  5.07              
ATOM     68  HB1 CYS A   5      47.975  46.617  62.456  1.00  5.07              
ATOM     69  HB2 CYS A   5      47.617  46.133  60.811  1.00  5.07              
ATOM     70  SG  CYS A   5      46.012  45.209  62.359  1.00  5.07              
ATOM     71  HG  CYS A   5      45.099  45.330  61.386  1.00  5.07              
ATOM     72  C   CYS A   5      45.786  47.879  60.153  1.00  5.07              
ATOM     73  O   CYS A   5      46.314  47.425  59.138  1.00  5.07              
ATOM     74  N   THR A   6      44.596  48.451  60.155  1.00  3.99              
ATOM     75  H   THR A   6      44.246  48.770  61.049  1.00  3.99              
ATOM     76  CA  THR A   6      43.799  48.804  58.991  1.00  3.99              
ATOM     77  HA  THR A   6      44.389  48.665  58.086  1.00  3.99              
ATOM     78  CB  THR A   6      42.558  47.896  58.898  1.00  3.99              
ATOM     79  HB  THR A   6      41.903  48.249  58.098  1.00  3.99              
ATOM     80  CG2 THR A   6      42.934  46.448  58.597  1.00  3.99              
ATOM     81 1HG2 THR A   6      42.027  45.856  58.485  1.00  3.99              
ATOM     82 2HG2 THR A   6      43.503  46.399  57.670  1.00  3.99              
ATOM     83 3HG2 THR A   6      43.526  46.032  59.411  1.00  3.99              
ATOM     84  OG1 THR A   6      41.848  47.892  60.118  1.00  3.99              
ATOM     85  HG1 THR A   6      41.397  48.739  60.200  1.00  3.99              
ATOM     86  C   THR A   6      43.383  50.277  59.013  1.00  3.99              
ATOM     87  O   THR A   6      42.480  50.679  58.291  1.00  3.99              
ATOM     88  N   GLU A   7      43.980  51.050  59.923  1.00  3.11              
ATOM     89  H   GLU A   7      44.743  50.668  60.466  1.00  3.11              
ATOM     90  CA  GLU A   7      43.386  52.245  60.498  1.00  3.11              
ATOM     91  HA  GLU A   7      42.916  52.815  59.699  1.00  3.11              
ATOM     92  CB  GLU A   7      42.260  51.785  61.461  1.00  3.11              
ATOM     93  HB1 GLU A   7      42.714  51.216  62.276  1.00  3.11              
ATOM     94  HB2 GLU A   7      41.611  51.083  60.932  1.00  3.11              
ATOM     95  CG  GLU A   7      41.370  52.917  61.996  1.00  3.11              
ATOM     96  HG1 GLU A   7      40.404  52.868  61.488  1.00  3.11              
ATOM     97  HG2 GLU A   7      41.809  53.886  61.752  1.00  3.11              
ATOM     98  CD  GLU A   7      41.188  52.807  63.512  1.00  3.11              
ATOM     99  OE1 GLU A   7      42.238  52.757  64.202  1.00  3.11              
ATOM    100  OE2 GLU A   7      40.028  52.785  63.973  1.00  3.11              
ATOM    101  C   GLU A   7      44.430  53.179  61.120  1.00  3.11              
ATOM    102  O   GLU A   7      45.181  53.828  60.389  1.00  3.11              
ATOM    103  N   THR A   8      44.452  53.296  62.450  1.00  2.29              
ATOM    104  H   THR A   8      43.765  52.784  63.002  1.00  2.29              
ATOM    105  CA  THR A   8      45.317  54.233  63.154  1.00  2.29              
ATOM    106  HA  THR A   8      45.460  55.071  62.476  1.00  2.29              
ATOM    107  CB  THR A   8      44.647  54.872  64.394  1.00  2.29              
ATOM    108  HB  THR A   8      45.371  55.519  64.889  1.00  2.29              
ATOM    109  CG2 THR A   8      43.469  55.773  64.025  1.00  2.29              
ATOM    110 1HG2 THR A   8      42.717  55.217  63.473  1.00  2.29              
ATOM    111 2HG2 THR A   8      43.016  56.169  64.933  1.00  2.29              
ATOM    112 3HG2 THR A   8      43.813  56.602  63.411  1.00  2.29              
ATOM    113  OG1 THR A   8      44.226  53.932  65.340  1.00  2.29              
ATOM    114  HG1 THR A   8      43.420  53.486  64.967  1.00  2.29              
ATOM    115  C   THR A   8      46.732  53.742  63.408  1.00  2.29              
ATOM    116  O   THR A   8      47.167  52.653  63.051  1.00  2.29              
ATOM    117  N   LEU A   9      47.501  54.641  64.002  1.00  1.17              
ATOM    118  H   LEU A   9      47.084  55.511  64.298  1.00  1.17              
ATOM    119  CA  LEU A   9      48.907  54.485  64.283  1.00  1.17              
ATOM    120  HA  LEU A   9      49.221  53.449  64.163  1.00  1.17              
ATOM    121  CB  LEU A   9      49.680  55.370  63.273  1.00  1.17              
ATOM    122  HB1 LEU A   9      49.236  56.367  63.289  1.00  1.17              
ATOM    123  HB2 LEU A   9      49.529  54.963  62.273  1.00  1.17              
ATOM    124  CG  LEU A   9      51.185  55.514  63.553  1.00  1.17              
ATOM    125  HG  LEU A   9      51.358  55.872  64.567  1.00  1.17              
ATOM    126  CD1 LEU A   9      51.898  54.178  63.372  1.00  1.17              
ATOM    127 1HD1 LEU A   9      52.967  54.315  63.466  1.00  1.17              
ATOM    128 2HD1 LEU A   9      51.562  53.480  64.138  1.00  1.17              
ATOM    129 3HD1 LEU A   9      51.682  53.774  62.384  1.00  1.17              
ATOM    130  CD2 LEU A   9      51.798  56.534  62.589  1.00  1.17              
ATOM    131 1HD2 LEU A   9      52.856  56.659  62.817  1.00  1.17              
ATOM    132 2HD2 LEU A   9      51.683  56.187  61.562  1.00  1.17              
ATOM    133 3HD2 LEU A   9      51.298  57.495  62.713  1.00  1.17              
ATOM    134  C   LEU A   9      49.100  54.967  65.714  1.00  1.17              
ATOM    135  O   LEU A   9      49.060  56.176  65.958  1.00  1.17              
ATOM    136  N   PRO A  10      49.262  54.048  66.672  1.00  0.97              
ATOM    137  CD  PRO A  10      49.134  52.620  66.545  1.00  0.97              
ATOM    138  HD1 PRO A  10      49.971  52.228  65.976  1.00  0.97              
ATOM    139  HD2 PRO A  10      48.194  52.343  66.073  1.00  0.97              
ATOM    140  CG  PRO A  10      49.175  52.108  67.971  1.00  0.97              
ATOM    141  HG1 PRO A  10      49.706  51.157  68.003  1.00  0.97              
ATOM    142  HG2 PRO A  10      48.153  52.041  68.345  1.00  0.97              
ATOM    143  CB  PRO A  10      49.871  53.147  68.818  1.00  0.97              
ATOM    144  HB1 PRO A  10      50.931  52.923  68.905  1.00  0.97              
ATOM    145  HB2 PRO A  10      49.421  53.227  69.806  1.00  0.97              
ATOM    146  CA  PRO A  10      49.646  54.414  68.012  1.00  0.97              
ATOM    147  HA  PRO A  10      48.835  54.992  68.460  1.00  0.97              
ATOM    148  C   PRO A  10      50.921  55.227  68.009  1.00  0.97              
ATOM    149  O   PRO A  10      51.895  54.866  67.339  1.00  0.97              
ATOM    150  N   VAL A  11      50.942  56.271  68.825  1.00  0.84              
ATOM    151  H   VAL A  11      50.101  56.522  69.328  1.00  0.84              
ATOM    152  CA  VAL A  11      52.146  57.043  69.080  1.00  0.84              
ATOM    153  HA  VAL A  11      52.999  56.368  69.017  1.00  0.84              
ATOM    154  CB  VAL A  11      52.359  58.140  67.999  1.00  0.84              
ATOM    155  HB  VAL A  11      52.578  57.623  67.063  1.00  0.84              
ATOM    156  CG1 VAL A  11      51.149  59.051  67.739  1.00  0.84              
ATOM    157 1HG1 VAL A  11      51.381  59.747  66.934  1.00  0.84              
ATOM    158 2HG1 VAL A  11      50.291  58.455  67.428  1.00  0.84              
ATOM    159 3HG1 VAL A  11      50.887  59.608  68.638  1.00  0.84              
ATOM    160  CG2 VAL A  11      53.558  59.046  68.306  1.00  0.84              
ATOM    161 1HG2 VAL A  11      53.796  59.653  67.433  1.00  0.84              
ATOM    162 2HG2 VAL A  11      53.334  59.707  69.144  1.00  0.84              
ATOM    163 3HG2 VAL A  11      54.426  58.441  68.562  1.00  0.84              
ATOM    164  C   VAL A  11      52.133  57.623  70.480  1.00  0.84              
ATOM    165  O   VAL A  11      51.162  58.243  70.904  1.00  0.84              
ATOM    166  N   VAL A  12      53.248  57.453  71.186  1.00  0.93              
ATOM    167  H   VAL A  12      54.017  56.946  70.754  1.00  0.93              
ATOM    168  CA  VAL A  12      53.489  58.051  72.497  1.00  0.93              
ATOM    169  HA  VAL A  12      52.561  58.521  72.820  1.00  0.93              
ATOM    170  CB  VAL A  12      53.808  57.000  73.582  1.00  0.93              
ATOM    171  HB  VAL A  12      53.869  57.517  74.539  1.00  0.93              
ATOM    172  CG1 VAL A  12      52.686  55.957  73.698  1.00  0.93              
ATOM    173 1HG1 VAL A  12      52.873  55.312  74.556  1.00  0.93              
ATOM    174 2HG1 VAL A  12      51.728  56.459  73.838  1.00  0.93              
ATOM    175 3HG1 VAL A  12      52.637  55.343  72.798  1.00  0.93              
ATOM    176  CG2 VAL A  12      55.127  56.261  73.369  1.00  0.93              
ATOM    177 1HG2 VAL A  12      55.288  55.553  74.183  1.00  0.93              
ATOM    178 2HG2 VAL A  12      55.104  55.725  72.422  1.00  0.93              
ATOM    179 3HG2 VAL A  12      55.950  56.974  73.371  1.00  0.93              
ATOM    180  C   VAL A  12      54.511  59.180  72.423  1.00  0.93              
ATOM    181  O   VAL A  12      55.355  59.227  71.527  1.00  0.93              
ATOM    182  N   ARG A  13      54.410  60.125  73.365  1.00  0.84              
ATOM    183  H   ARG A  13      53.737  59.993  74.102  1.00  0.84              
ATOM    184  CA  ARG A  13      55.313  61.275  73.486  1.00  0.84              
ATOM    185  HA  ARG A  13      55.892  61.409  72.567  1.00  0.84              
ATOM    186  CB  ARG A  13      54.514  62.563  73.763  1.00  0.84              
ATOM    187  HB1 ARG A  13      55.203  63.345  74.082  1.00  0.84              
ATOM    188  HB2 ARG A  13      53.811  62.380  74.577  1.00  0.84              
ATOM    189  CG  ARG A  13      53.756  63.052  72.522  1.00  0.84              
ATOM    190  HG1 ARG A  13      53.168  62.230  72.115  1.00  0.84              
ATOM    191  HG2 ARG A  13      54.463  63.376  71.759  1.00  0.84              
ATOM    192  CD  ARG A  13      52.794  64.205  72.841  1.00  0.84              
ATOM    193  HD1 ARG A  13      52.087  63.872  73.602  1.00  0.84              
ATOM    194  HD2 ARG A  13      52.227  64.425  71.940  1.00  0.84              
ATOM    195  NE  ARG A  13      53.475  65.450  73.247  1.00  0.84              
ATOM    196  HE  ARG A  13      54.147  65.851  72.600  1.00  0.84              
ATOM    197  CZ  ARG A  13      53.238  66.186  74.316  1.00  0.84              
ATOM    198  NH1 ARG A  13      52.466  65.809  75.292  1.00  0.84              
ATOM    199 1HH1 ARG A  13      52.028  64.913  75.260  1.00  0.84              
ATOM    200 2HH1 ARG A  13      52.451  66.387  76.126  1.00  0.84              
ATOM    201  NH2 ARG A  13      53.800  67.347  74.435  1.00  0.84              
ATOM    202 1HH2 ARG A  13      54.418  67.692  73.708  1.00  0.84              
ATOM    203 2HH2 ARG A  13      53.697  67.864  75.298  1.00  0.84              
ATOM    204  C   ARG A  13      56.287  61.003  74.625  1.00  0.84              
ATOM    205  O   ARG A  13      55.878  60.865  75.776  1.00  0.84              
ATOM    206  N   LEU A  14      57.564  60.923  74.277  1.00  1.14              
ATOM    207  H   LEU A  14      57.794  61.086  73.301  1.00  1.14              
ATOM    208  CA  LEU A  14      58.688  60.660  75.171  1.00  1.14              
ATOM    209  HA  LEU A  14      58.416  59.860  75.860  1.00  1.14              
ATOM    210  CB  LEU A  14      59.896  60.213  74.327  1.00  1.14              
ATOM    211  HB1 LEU A  14      60.736  60.007  74.995  1.00  1.14              
ATOM    212  HB2 LEU A  14      60.196  61.039  73.680  1.00  1.14              
ATOM    213  CG  LEU A  14      59.658  58.965  73.450  1.00  1.14              
ATOM    214  HG  LEU A  14      58.791  59.123  72.809  1.00  1.14              
ATOM    215  CD1 LEU A  14      60.866  58.743  72.554  1.00  1.14              
ATOM    216 1HD1 LEU A  14      60.716  57.854  71.945  1.00  1.14              
ATOM    217 2HD1 LEU A  14      60.994  59.598  71.895  1.00  1.14              
ATOM    218 3HD1 LEU A  14      61.762  58.611  73.156  1.00  1.14              
ATOM    219  CD2 LEU A  14      59.422  57.711  74.293  1.00  1.14              
ATOM    220 1HD2 LEU A  14      59.327  56.847  73.641  1.00  1.14              
ATOM    221 2HD2 LEU A  14      60.262  57.555  74.969  1.00  1.14              
ATOM    222 3HD2 LEU A  14      58.503  57.813  74.866  1.00  1.14              
ATOM    223  C   LEU A  14      59.071  61.873  76.032  1.00  1.14              
ATOM    224  O   LEU A  14      59.782  61.730  77.023  1.00  1.14              
ATOM    225  N   SER A  15      58.599  63.056  75.647  1.00  1.30              
ATOM    226  H   SER A  15      58.055  63.077  74.797  1.00  1.30              
ATOM    227  CA  SER A  15      58.850  64.336  76.299  1.00  1.30              
ATOM    228  HA  SER A  15      58.925  64.202  77.379  1.00  1.30              
ATOM    229  CB  SER A  15      60.176  64.896  75.764  1.00  1.30              
ATOM    230  HB1 SER A  15      60.150  64.907  74.674  1.00  1.30              
ATOM    231  HB2 SER A  15      60.995  64.250  76.084  1.00  1.30              
ATOM    232  OG  SER A  15      60.410  66.214  76.221  1.00  1.30              
ATOM    233  HG  SER A  15      61.322  66.415  75.964  1.00  1.30              
ATOM    234  C   SER A  15      57.718  65.309  75.968  1.00  1.30              
ATOM    235  O   SER A  15      57.135  65.264  74.883  1.00  1.30              
ATOM    236  N   GLN A  16      57.439  66.247  76.878  1.00  1.47              
ATOM    237  H   GLN A  16      57.997  66.265  77.719  1.00  1.47              
ATOM    238  CA  GLN A  16      56.504  67.351  76.627  1.00  1.47              
ATOM    239  HA  GLN A  16      55.556  66.907  76.332  1.00  1.47              
ATOM    240  CB  GLN A  16      56.280  68.171  77.916  1.00  1.47              
ATOM    241  HB1 GLN A  16      55.959  69.183  77.658  1.00  1.47              
ATOM    242  HB2 GLN A  16      57.231  68.258  78.446  1.00  1.47              
ATOM    243  CG  GLN A  16      55.224  67.570  78.860  1.00  1.47              
ATOM    244  HG1 GLN A  16      55.370  68.011  79.846  1.00  1.47              
ATOM    245  HG2 GLN A  16      55.375  66.495  78.957  1.00  1.47              
ATOM    246  CD  GLN A  16      53.787  67.841  78.407  1.00  1.47              
ATOM    247  OE1 GLN A  16      53.372  67.529  77.298  1.00  1.47              
ATOM    248  NE2 GLN A  16      52.956  68.437  79.233  1.00  1.47              
ATOM    249 1HE2 GLN A  16      53.252  68.735  80.147  1.00  1.47              
ATOM    250 2HE2 GLN A  16      52.028  68.623  78.898  1.00  1.47              
ATOM    251  C   GLN A  16      56.918  68.265  75.466  1.00  1.47              
ATOM    252  O   GLN A  16      56.091  69.041  74.987  1.00  1.47              
ATOM    253  N   ILE A  17      58.160  68.161  74.986  1.00  1.42              
ATOM    254  H   ILE A  17      58.800  67.512  75.431  1.00  1.42              
ATOM    255  CA  ILE A  17      58.633  68.887  73.805  1.00  1.42              
ATOM    256  HA  ILE A  17      58.162  69.869  73.837  1.00  1.42              
ATOM    257  CB  ILE A  17      60.163  69.105  73.942  1.00  1.42              
ATOM    258  HB  ILE A  17      60.466  68.835  74.955  1.00  1.42              
ATOM    259  CG2 ILE A  17      60.954  68.214  72.986  1.00  1.42              
ATOM    260 1HG2 ILE A  17      62.016  68.360  73.145  1.00  1.42              
ATOM    261 2HG2 ILE A  17      60.730  67.160  73.167  1.00  1.42              
ATOM    262 3HG2 ILE A  17      60.730  68.470  71.954  1.00  1.42              
ATOM    263  CG1 ILE A  17      60.493  70.601  73.778  1.00  1.42              
ATOM    264 1HG1 ILE A  17      59.870  71.176  74.464  1.00  1.42              
ATOM    265 2HG1 ILE A  17      60.260  70.908  72.767  1.00  1.42              
ATOM    266  CD1 ILE A  17      61.950  70.979  74.056  1.00  1.42              
ATOM    267  HD1 ILE A  17      62.045  72.064  74.067  1.00  1.42              
ATOM    268  HD2 ILE A  17      62.263  70.584  75.023  1.00  1.42              
ATOM    269  HD3 ILE A  17      62.590  70.590  73.268  1.00  1.42              
ATOM    270  C   ILE A  17      58.169  68.263  72.480  1.00  1.42              
ATOM    271  O   ILE A  17      58.086  68.963  71.468  1.00  1.42              
ATOM    272  N   ALA A  18      57.822  66.975  72.476  1.00  1.06              
ATOM    273  H   ALA A  18      57.870  66.448  73.338  1.00  1.06              
ATOM    274  CA  ALA A  18      57.314  66.283  71.297  1.00  1.06              
ATOM    275  HA  ALA A  18      58.021  66.419  70.476  1.00  1.06              
ATOM    276  CB  ALA A  18      57.251  64.796  71.629  1.00  1.06              
ATOM    277  HB1 ALA A  18      57.095  64.222  70.719  1.00  1.06              
ATOM    278  HB2 ALA A  18      58.195  64.490  72.074  1.00  1.06              
ATOM    279  HB3 ALA A  18      56.450  64.598  72.338  1.00  1.06              
ATOM    280  C   ALA A  18      55.939  66.815  70.867  1.00  1.06              
ATOM    281  O   ALA A  18      55.120  67.188  71.714  1.00  1.06              
ATOM    282  N   THR A  19      55.642  66.774  69.570  1.00  1.14              
ATOM    283  H   THR A  19      56.316  66.359  68.936  1.00  1.14              
ATOM    284  CA  THR A  19      54.365  67.239  68.996  1.00  1.14              
ATOM    285  HA  THR A  19      53.671  67.534  69.781  1.00  1.14              
ATOM    286  CB  THR A  19      54.605  68.457  68.092  1.00  1.14              
ATOM    287  HB  THR A  19      55.259  68.172  67.270  1.00  1.14              
ATOM    288  CG2 THR A  19      53.321  69.053  67.521  1.00  1.14              
ATOM    289 1HG2 THR A  19      53.563  69.952  66.954  1.00  1.14              
ATOM    290 2HG2 THR A  19      52.843  68.342  66.847  1.00  1.14              
ATOM    291 3HG2 THR A  19      52.640  69.314  68.331  1.00  1.14              
ATOM    292  OG1 THR A  19      55.236  69.478  68.834  1.00  1.14              
ATOM    293  HG1 THR A  19      56.113  69.163  69.055  1.00  1.14              
ATOM    294  C   THR A  19      53.746  66.100  68.198  1.00  1.14              
ATOM    295  O   THR A  19      54.457  65.399  67.490  1.00  1.14              
ATOM    296  N   ILE A  20      52.438  65.882  68.340  1.00  1.71              
ATOM    297  H   ILE A  20      51.885  66.536  68.868  1.00  1.71              
ATOM    298  CA  ILE A  20      51.760  64.740  67.725  1.00  1.71              
ATOM    299  HA  ILE A  20      52.307  63.840  67.989  1.00  1.71              
ATOM    300  CB  ILE A  20      50.323  64.609  68.292  1.00  1.71              
ATOM    301  HB  ILE A  20      49.830  65.578  68.186  1.00  1.71              
ATOM    302  CG2 ILE A  20      49.466  63.591  67.520  1.00  1.71              
ATOM    303 1HG2 ILE A  20      48.525  63.413  68.043  1.00  1.71              
ATOM    304 2HG2 ILE A  20      49.219  63.988  66.537  1.00  1.71              
ATOM    305 3HG2 ILE A  20      49.995  62.646  67.400  1.00  1.71              
ATOM    306  CG1 ILE A  20      50.298  64.250  69.796  1.00  1.71              
ATOM    307 1HG1 ILE A  20      49.264  64.290  70.143  1.00  1.71              
ATOM    308 2HG1 ILE A  20      50.844  65.013  70.349  1.00  1.71              
ATOM    309  CD1 ILE A  20      50.862  62.866  70.161  1.00  1.71              
ATOM    310  HD1 ILE A  20      50.747  62.702  71.231  1.00  1.71              
ATOM    311  HD2 ILE A  20      50.317  62.078  69.642  1.00  1.71              
ATOM    312  HD3 ILE A  20      51.919  62.802  69.907  1.00  1.71              
ATOM    313  C   ILE A  20      51.728  64.903  66.198  1.00  1.71              
ATOM    314  O   ILE A  20      51.261  65.939  65.696  1.00  1.71              
ATOM    315  N   PRO A  21      52.176  63.875  65.452  1.00  1.13              
ATOM    316  CD  PRO A  21      52.827  62.658  65.912  1.00  1.13              
ATOM    317  HD1 PRO A  21      52.080  61.967  66.304  1.00  1.13              
ATOM    318  HD2 PRO A  21      53.586  62.865  66.665  1.00  1.13              
ATOM    319  CG  PRO A  21      53.490  62.055  64.678  1.00  1.13              
ATOM    320  HG1 PRO A  21      53.578  60.971  64.748  1.00  1.13              
ATOM    321  HG2 PRO A  21      54.461  62.526  64.530  1.00  1.13              
ATOM    322  CB  PRO A  21      52.554  62.484  63.559  1.00  1.13              
ATOM    323  HB1 PRO A  21      51.711  61.793  63.522  1.00  1.13              
ATOM    324  HB2 PRO A  21      53.064  62.513  62.598  1.00  1.13              
ATOM    325  CA  PRO A  21      52.087  63.872  64.009  1.00  1.13              
ATOM    326  HA  PRO A  21      52.763  64.638  63.639  1.00  1.13              
ATOM    327  C   PRO A  21      50.678  64.154  63.507  1.00  1.13              
ATOM    328  O   PRO A  21      49.692  63.668  64.062  1.00  1.13              
ATOM    329  N   THR A  22      50.572  64.944  62.448  1.00  1.21              
ATOM    330  H   THR A  22      51.420  65.281  62.007  1.00  1.21              
ATOM    331  CA  THR A  22      49.293  65.541  62.047  1.00  1.21              
ATOM    332  HA  THR A  22      48.480  64.884  62.357  1.00  1.21              
ATOM    333  CB  THR A  22      49.087  66.917  62.735  1.00  1.21              
ATOM    334  HB  THR A  22      48.678  67.623  62.011  1.00  1.21              
ATOM    335  CG2 THR A  22      48.120  66.817  63.912  1.00  1.21              
ATOM    336 1HG2 THR A  22      47.999  67.796  64.376  1.00  1.21              
ATOM    337 2HG2 THR A  22      47.145  66.478  63.563  1.00  1.21              
ATOM    338 3HG2 THR A  22      48.496  66.112  64.655  1.00  1.21              
ATOM    339  OG1 THR A  22      50.282  67.460  63.282  1.00  1.21              
ATOM    340  HG1 THR A  22      50.483  66.924  64.071  1.00  1.21              
ATOM    341  C   THR A  22      49.223  65.620  60.526  1.00  1.21              
ATOM    342  O   THR A  22      50.204  66.001  59.892  1.00  1.21              
ATOM    343  N   ARG A  23      48.100  65.196  59.923  1.00  1.18              
ATOM    344  H   ARG A  23      47.311  64.931  60.494  1.00  1.18              
ATOM    345  CA  ARG A  23      48.040  64.915  58.479  1.00  1.18              
ATOM    346  HA  ARG A  23      49.057  65.042  58.101  1.00  1.18              
ATOM    347  CB  ARG A  23      47.778  63.436  58.176  1.00  1.18              
ATOM    348  HB1 ARG A  23      48.339  62.848  58.903  1.00  1.18              
ATOM    349  HB2 ARG A  23      48.212  63.241  57.195  1.00  1.18              
ATOM    350  CG  ARG A  23      46.326  62.940  58.146  1.00  1.18              
ATOM    351  HG1 ARG A  23      45.840  63.322  57.249  1.00  1.18              
ATOM    352  HG2 ARG A  23      45.788  63.308  59.020  1.00  1.18              
ATOM    353  CD  ARG A  23      46.267  61.400  58.137  1.00  1.18              
ATOM    354  HD1 ARG A  23      45.264  61.083  57.845  1.00  1.18              
ATOM    355  HD2 ARG A  23      46.444  61.046  59.155  1.00  1.18              
ATOM    356  NE  ARG A  23      47.289  60.796  57.256  1.00  1.18              
ATOM    357  HE  ARG A  23      48.242  60.793  57.599  1.00  1.18              
ATOM    358  CZ  ARG A  23      47.165  60.424  55.996  1.00  1.18              
ATOM    359  NH1 ARG A  23      46.048  60.462  55.330  1.00  1.18              
ATOM    360 1HH1 ARG A  23      45.213  60.829  55.744  1.00  1.18              
ATOM    361 2HH1 ARG A  23      46.072  60.319  54.327  1.00  1.18              
ATOM    362  NH2 ARG A  23      48.221  60.036  55.357  1.00  1.18              
ATOM    363 1HH2 ARG A  23      49.130  60.256  55.751  1.00  1.18              
ATOM    364 2HH2 ARG A  23      48.115  59.874  54.365  1.00  1.18              
ATOM    365  C   ARG A  23      47.240  65.934  57.680  1.00  1.18              
ATOM    366  O   ARG A  23      46.030  66.039  57.839  1.00  1.18              
ATOM    367  N   GLY A  24      47.954  66.721  56.873  1.00  1.44              
ATOM    368  H   GLY A  24      48.943  66.535  56.816  1.00  1.44              
ATOM    369  CA  GLY A  24      47.498  68.010  56.343  1.00  1.44              
ATOM    370  HA1 GLY A  24      48.319  68.465  55.788  1.00  1.44              
ATOM    371  HA2 GLY A  24      47.267  68.665  57.184  1.00  1.44              
ATOM    372  C   GLY A  24      46.277  68.012  55.419  1.00  1.44              
ATOM    373  O   GLY A  24      45.718  69.070  55.149  1.00  1.44              
ATOM    374  N   SER A  25      45.832  66.844  54.963  1.00  1.73              
ATOM    375  H   SER A  25      46.331  66.008  55.231  1.00  1.73              
ATOM    376  CA  SER A  25      44.477  66.653  54.447  1.00  1.73              
ATOM    377  HA  SER A  25      43.807  67.293  55.021  1.00  1.73              
ATOM    378  CB  SER A  25      44.394  67.069  52.969  1.00  1.73              
ATOM    379  HB1 SER A  25      44.953  67.992  52.806  1.00  1.73              
ATOM    380  HB2 SER A  25      43.352  67.258  52.711  1.00  1.73              
ATOM    381  OG  SER A  25      44.883  66.050  52.118  1.00  1.73              
ATOM    382  HG  SER A  25      45.846  66.115  52.091  1.00  1.73              
ATOM    383  C   SER A  25      44.041  65.195  54.630  1.00  1.73              
ATOM    384  O   SER A  25      44.905  64.332  54.830  1.00  1.73              
ATOM    385  N   PRO A  26      42.734  64.874  54.523  1.00  1.93              
ATOM    386  CD  PRO A  26      41.611  65.798  54.427  1.00  1.93              
ATOM    387  HD1 PRO A  26      41.551  66.200  53.415  1.00  1.93              
ATOM    388  HD2 PRO A  26      41.687  66.607  55.154  1.00  1.93              
ATOM    389  CG  PRO A  26      40.366  64.958  54.709  1.00  1.93              
ATOM    390  HG1 PRO A  26      39.486  65.355  54.200  1.00  1.93              
ATOM    391  HG2 PRO A  26      40.197  64.905  55.786  1.00  1.93              
ATOM    392  CB  PRO A  26      40.758  63.580  54.181  1.00  1.93              
ATOM    393  HB1 PRO A  26      40.594  63.548  53.102  1.00  1.93              
ATOM    394  HB2 PRO A  26      40.195  62.785  54.672  1.00  1.93              
ATOM    395  CA  PRO A  26      42.256  63.493  54.498  1.00  1.93              
ATOM    396  HA  PRO A  26      42.378  63.068  55.495  1.00  1.93              
ATOM    397  C   PRO A  26      43.006  62.601  53.498  1.00  1.93              
ATOM    398  O   PRO A  26      43.377  61.480  53.837  1.00  1.93              
ATOM    399  N   GLY A  27      43.313  63.146  52.314  1.00  1.82              
ATOM    400  H   GLY A  27      43.054  64.108  52.155  1.00  1.82              
ATOM    401  CA  GLY A  27      44.034  62.466  51.233  1.00  1.82              
ATOM    402  HA1 GLY A  27      43.660  62.833  50.278  1.00  1.82              
ATOM    403  HA2 GLY A  27      43.836  61.395  51.285  1.00  1.82              
ATOM    404  C   GLY A  27      45.547  62.653  51.240  1.00  1.82              
ATOM    405  O   GLY A  27      46.187  62.348  50.239  1.00  1.82              
ATOM    406  N   ALA A  28      46.128  63.140  52.343  1.00  1.38              
ATOM    407  H   ALA A  28      45.539  63.394  53.125  1.00  1.38              
ATOM    408  CA  ALA A  28      47.567  63.056  52.575  1.00  1.38              
ATOM    409  HA  ALA A  28      48.095  63.634  51.812  1.00  1.38              
ATOM    410  CB  ALA A  28      47.853  63.671  53.953  1.00  1.38              
ATOM    411  HB1 ALA A  28      48.913  63.603  54.190  1.00  1.38              
ATOM    412  HB2 ALA A  28      47.567  64.722  53.948  1.00  1.38              
ATOM    413  HB3 ALA A  28      47.293  63.147  54.725  1.00  1.38              
ATOM    414  C   ALA A  28      48.049  61.584  52.487  1.00  1.38              
ATOM    415  O   ALA A  28      47.308  60.642  52.797  1.00  1.38              
ATOM    416  N   ALA A  29      49.330  61.380  52.194  1.00  1.34              
ATOM    417  H   ALA A  29      49.915  62.207  52.065  1.00  1.34              
ATOM    418  CA  ALA A  29      50.023  60.083  52.225  1.00  1.34              
ATOM    419  HA  ALA A  29      49.293  59.281  52.331  1.00  1.34              
ATOM    420  CB  ALA A  29      50.726  59.897  50.875  1.00  1.34              
ATOM    421  HB1 ALA A  29      51.237  58.936  50.854  1.00  1.34              
ATOM    422  HB2 ALA A  29      49.993  59.928  50.070  1.00  1.34              
ATOM    423  HB3 ALA A  29      51.457  60.692  50.725  1.00  1.34              
ATOM    424  C   ALA A  29      51.018  59.952  53.410  1.00  1.34              
ATOM    425  O   ALA A  29      51.727  58.954  53.625  1.00  1.34              
ATOM    426  N   GLU A  30      51.049  60.999  54.220  1.00  1.27              
ATOM    427  H   GLU A  30      50.587  61.844  53.890  1.00  1.27              
ATOM    428  CA  GLU A  30      52.063  61.195  55.228  1.00  1.27              
ATOM    429  HA  GLU A  30      52.668  60.293  55.328  1.00  1.27              
ATOM    430  CB  GLU A  30      53.014  62.328  54.804  1.00  1.27              
ATOM    431  HB1 GLU A  30      53.986  62.037  55.194  1.00  1.27              
ATOM    432  HB2 GLU A  30      52.711  63.258  55.288  1.00  1.27              
ATOM    433  CG  GLU A  30      53.198  62.621  53.299  1.00  1.27              
ATOM    434  HG1 GLU A  30      53.112  61.701  52.716  1.00  1.27              
ATOM    435  HG2 GLU A  30      54.220  62.980  53.154  1.00  1.27              
ATOM    436  CD  GLU A  30      52.217  63.693  52.783  1.00  1.27              
ATOM    437  OE1 GLU A  30      52.706  64.749  52.328  1.00  1.27              
ATOM    438  OE2 GLU A  30      50.987  63.460  52.848  1.00  1.27              
ATOM    439  C   GLU A  30      51.448  61.453  56.605  1.00  1.27              
ATOM    440  O   GLU A  30      50.220  61.513  56.763  1.00  1.27              
ATOM    441  N   LEU A  31      52.306  61.646  57.602  1.00  0.78              
ATOM    442  H   LEU A  31      53.281  61.413  57.463  1.00  0.78              
ATOM    443  CA  LEU A  31      51.937  62.468  58.765  1.00  0.78              
ATOM    444  HA  LEU A  31      51.044  63.056  58.549  1.00  0.78              
ATOM    445  CB  LEU A  31      51.696  61.615  60.030  1.00  0.78              
ATOM    446  HB1 LEU A  31      51.521  62.330  60.834  1.00  0.78              
ATOM    447  HB2 LEU A  31      52.609  61.069  60.275  1.00  0.78              
ATOM    448  CG  LEU A  31      50.505  60.629  60.016  1.00  0.78              
ATOM    449  HG  LEU A  31      49.667  61.075  59.484  1.00  0.78              
ATOM    450  CD1 LEU A  31      50.828  59.268  59.397  1.00  0.78              
ATOM    451 1HD1 LEU A  31      49.979  58.594  59.497  1.00  0.78              
ATOM    452 2HD1 LEU A  31      51.047  59.382  58.339  1.00  0.78              
ATOM    453 3HD1 LEU A  31      51.698  58.828  59.884  1.00  0.78              
ATOM    454  CD2 LEU A  31      50.058  60.350  61.452  1.00  0.78              
ATOM    455 1HD2 LEU A  31      49.214  59.663  61.458  1.00  0.78              
ATOM    456 2HD2 LEU A  31      50.878  59.911  62.018  1.00  0.78              
ATOM    457 3HD2 LEU A  31      49.747  61.278  61.932  1.00  0.78              
ATOM    458  C   LEU A  31      53.110  63.433  58.973  1.00  0.78              
ATOM    459  O   LEU A  31      54.267  63.030  58.823  1.00  0.78              
ATOM    460  N   ASP A  32      52.840  64.695  59.295  1.00  0.67              
ATOM    461  H   ASP A  32      51.886  65.023  59.377  1.00  0.67              
ATOM    462  CA  ASP A  32      53.925  65.628  59.595  1.00  0.67              
ATOM    463  HA  ASP A  32      54.582  65.724  58.728  1.00  0.67              
ATOM    464  CB  ASP A  32      53.360  67.003  59.966  1.00  0.67              
ATOM    465  HB1 ASP A  32      54.071  67.508  60.623  1.00  0.67              
ATOM    466  HB2 ASP A  32      52.441  66.880  60.532  1.00  0.67              
ATOM    467  CG  ASP A  32      53.167  67.903  58.762  1.00  0.67              
ATOM    468  OD1 ASP A  32      54.147  68.064  58.014  1.00  0.67              
ATOM    469  OD2 ASP A  32      52.132  68.603  58.647  1.00  0.67              
ATOM    470  C   ASP A  32      54.770  65.148  60.776  1.00  0.67              
ATOM    471  O   ASP A  32      54.186  64.780  61.801  1.00  0.67              
ATOM    472  N   LEU A  33      56.107  65.267  60.720  1.00  0.48              
ATOM    473  H   LEU A  33      56.587  65.524  59.866  1.00  0.48              
ATOM    474  CA  LEU A  33      56.918  65.073  61.925  1.00  0.48              
ATOM    475  HA  LEU A  33      56.249  64.885  62.764  1.00  0.48              
ATOM    476  CB  LEU A  33      57.896  63.877  61.927  1.00  0.48              
ATOM    477  HB1 LEU A  33      58.260  63.778  62.949  1.00  0.48              
ATOM    478  HB2 LEU A  33      58.775  64.132  61.341  1.00  0.48              
ATOM    479  CG  LEU A  33      57.376  62.491  61.489  1.00  0.48              
ATOM    480  HG  LEU A  33      56.994  62.531  60.469  1.00  0.48              
ATOM    481  CD1 LEU A  33      58.529  61.482  61.552  1.00  0.48              
ATOM    482 1HD1 LEU A  33      58.202  60.510  61.193  1.00  0.48              
ATOM    483 2HD1 LEU A  33      59.342  61.835  60.918  1.00  0.48              
ATOM    484 3HD1 LEU A  33      58.891  61.384  62.575  1.00  0.48              
ATOM    485  CD2 LEU A  33      56.271  61.944  62.396  1.00  0.48              
ATOM    486 1HD2 LEU A  33      55.954  60.966  62.041  1.00  0.48              
ATOM    487 2HD2 LEU A  33      56.631  61.869  63.422  1.00  0.48              
ATOM    488 3HD2 LEU A  33      55.421  62.619  62.356  1.00  0.48              
ATOM    489  C   LEU A  33      57.645  66.388  62.245  1.00  0.48              
ATOM    490  O   LEU A  33      58.485  66.918  61.501  1.00  0.48              
ATOM    491  N   CYS A  34      57.299  66.941  63.400  1.00  0.84              
ATOM    492  H   CYS A  34      56.599  66.492  63.969  1.00  0.84              
ATOM    493  CA  CYS A  34      58.038  68.054  63.964  1.00  0.84              
ATOM    494  HA  CYS A  34      58.200  68.812  63.201  1.00  0.84              
ATOM    495  CB  CYS A  34      57.220  68.670  65.110  1.00  0.84              
ATOM    496  HB1 CYS A  34      57.827  69.409  65.636  1.00  0.84              
ATOM    497  HB2 CYS A  34      56.958  67.882  65.815  1.00  0.84              
ATOM    498  SG  CYS A  34      55.715  69.483  64.495  1.00  0.84              
ATOM    499  HG  CYS A  34      56.321  70.619  64.101  1.00  0.84              
ATOM    500  C   CYS A  34      59.408  67.630  64.509  1.00  0.84              
ATOM    501  O   CYS A  34      59.556  66.531  65.054  1.00  0.84              
ATOM    502  N   SER A  35      60.357  68.564  64.483  1.00  0.72              
ATOM    503  H   SER A  35      60.170  69.414  63.961  1.00  0.72              
ATOM    504  CA  SER A  35      61.489  68.570  65.403  1.00  0.72              
ATOM    505  HA  SER A  35      62.085  67.671  65.233  1.00  0.72              
ATOM    506  CB  SER A  35      62.381  69.794  65.162  1.00  0.72              
ATOM    507  HB1 SER A  35      61.852  70.701  65.461  1.00  0.72              
ATOM    508  HB2 SER A  35      62.641  69.857  64.104  1.00  0.72              
ATOM    509  OG  SER A  35      63.556  69.635  65.931  1.00  0.72              
ATOM    510  HG  SER A  35      64.075  70.453  65.933  1.00  0.72              
ATOM    511  C   SER A  35      61.010  68.566  66.848  1.00  0.72              
ATOM    512  O   SER A  35      59.940  69.100  67.174  1.00  0.72              
ATOM    513  N   ALA A  36      61.825  68.014  67.737  1.00  1.00              
ATOM    514  H   ALA A  36      62.590  67.438  67.397  1.00  1.00              
ATOM    515  CA  ALA A  36      61.726  68.287  69.173  1.00  1.00              
ATOM    516  HA  ALA A  36      60.683  68.441  69.447  1.00  1.00              
ATOM    517  CB  ALA A  36      62.223  67.022  69.881  1.00  1.00              
ATOM    518  HB1 ALA A  36      62.278  67.174  70.953  1.00  1.00              
ATOM    519  HB2 ALA A  36      61.546  66.193  69.685  1.00  1.00              
ATOM    520  HB3 ALA A  36      63.217  66.757  69.529  1.00  1.00              
ATOM    521  C   ALA A  36      62.523  69.530  69.613  1.00  1.00              
ATOM    522  O   ALA A  36      62.045  70.272  70.482  1.00  1.00              
ATOM    523  N   TYR A  37      63.685  69.784  69.004  1.00  0.94              
ATOM    524  H   TYR A  37      63.920  69.229  68.191  1.00  0.94              
ATOM    525  CA  TYR A  37      64.707  70.706  69.514  1.00  0.94              
ATOM    526  HA  TYR A  37      64.255  71.400  70.223  1.00  0.94              
ATOM    527  CB  TYR A  37      65.811  69.911  70.245  1.00  0.94              
ATOM    528  HB1 TYR A  37      66.539  70.619  70.644  1.00  0.94              
ATOM    529  HB2 TYR A  37      66.336  69.297  69.512  1.00  0.94              
ATOM    530  CG  TYR A  37      65.360  69.012  71.387  1.00  0.94              
ATOM    531  CD1 TYR A  37      65.098  69.554  72.660  1.00  0.94              
ATOM    532  HD1 TYR A  37      65.227  70.615  72.833  1.00  0.94              
ATOM    533  CE1 TYR A  37      64.633  68.724  73.700  1.00  0.94              
ATOM    534  HE1 TYR A  37      64.395  69.132  74.665  1.00  0.94              
ATOM    535  CZ  TYR A  37      64.396  67.354  73.464  1.00  0.94              
ATOM    536  OH  TYR A  37      63.776  66.611  74.420  1.00  0.94              
ATOM    537  HH  TYR A  37      63.433  65.759  74.052  1.00  0.94              
ATOM    538  CE2 TYR A  37      64.715  66.800  72.206  1.00  0.94              
ATOM    539  HE2 TYR A  37      64.554  65.745  72.029  1.00  0.94              
ATOM    540  CD2 TYR A  37      65.210  67.626  71.178  1.00  0.94              
ATOM    541  HD2 TYR A  37      65.439  67.197  70.219  1.00  0.94              
ATOM    542  C   TYR A  37      65.371  71.536  68.406  1.00  0.94              
ATOM    543  O   TYR A  37      65.534  71.079  67.273  1.00  0.94              
ATOM    544  N   ASP A  38      65.804  72.747  68.738  1.00  0.96              
ATOM    545  H   ASP A  38      65.576  73.122  69.655  1.00  0.96              
ATOM    546  CA  ASP A  38      66.492  73.659  67.823  1.00  0.96              
ATOM    547  HA  ASP A  38      65.890  73.738  66.917  1.00  0.96              
ATOM    548  CB  ASP A  38      66.541  75.051  68.470  1.00  0.96              
ATOM    549  HB1 ASP A  38      66.932  75.769  67.745  1.00  0.96              
ATOM    550  HB2 ASP A  38      67.212  75.028  69.331  1.00  0.96              
ATOM    551  CG  ASP A  38      65.141  75.481  68.926  1.00  0.96              
ATOM    552  OD1 ASP A  38      64.428  76.119  68.120  1.00  0.96              
ATOM    553  OD2 ASP A  38      64.749  75.071  70.041  1.00  0.96              
ATOM    554  C   ASP A  38      67.886  73.145  67.428  1.00  0.96              
ATOM    555  O   ASP A  38      68.667  72.648  68.252  1.00  0.96              
ATOM    556  N   CYS A  39      68.204  73.215  66.137  1.00  0.58              
ATOM    557  H   CYS A  39      67.538  73.675  65.519  1.00  0.58              
ATOM    558  CA  CYS A  39      69.278  72.429  65.537  1.00  0.58              
ATOM    559  HA  CYS A  39      70.103  72.329  66.236  1.00  0.58              
ATOM    560  CB  CYS A  39      68.706  71.034  65.181  1.00  0.58              
ATOM    561  HB1 CYS A  39      69.348  70.554  64.446  1.00  0.58              
ATOM    562  HB2 CYS A  39      67.727  71.149  64.715  1.00  0.58              
ATOM    563  SG  CYS A  39      68.518  69.920  66.604  1.00  0.58              
ATOM    564  HG  CYS A  39      67.533  70.622  67.193  1.00  0.58              
ATOM    565  C   CYS A  39      69.797  73.069  64.239  1.00  0.58              
ATOM    566  O   CYS A  39      69.142  72.999  63.201  1.00  0.58              
ATOM    567  N   VAL A  40      71.010  73.616  64.268  1.00  0.57              
ATOM    568  H   VAL A  40      71.478  73.728  65.151  1.00  0.57              
ATOM    569  CA  VAL A  40      71.739  73.941  63.034  1.00  0.57              
ATOM    570  HA  VAL A  40      71.046  74.437  62.354  1.00  0.57              
ATOM    571  CB  VAL A  40      72.901  74.920  63.290  1.00  0.57              
ATOM    572  HB  VAL A  40      73.518  74.974  62.393  1.00  0.57              
ATOM    573  CG1 VAL A  40      72.351  76.325  63.558  1.00  0.57              
ATOM    574 1HG1 VAL A  40      73.179  77.025  63.672  1.00  0.57              
ATOM    575 2HG1 VAL A  40      71.752  76.646  62.706  1.00  0.57              
ATOM    576 3HG1 VAL A  40      71.741  76.339  64.461  1.00  0.57              
ATOM    577  CG2 VAL A  40      73.799  74.514  64.472  1.00  0.57              
ATOM    578 1HG2 VAL A  40      74.647  75.199  64.516  1.00  0.57              
ATOM    579 2HG2 VAL A  40      73.254  74.572  65.412  1.00  0.57              
ATOM    580 3HG2 VAL A  40      74.182  73.507  64.309  1.00  0.57              
ATOM    581  C   VAL A  40      72.245  72.698  62.307  1.00  0.57              
ATOM    582  O   VAL A  40      72.670  71.729  62.942  1.00  0.57              
ATOM    583  N   ILE A  41      72.221  72.762  60.977  1.00  0.67              
ATOM    584  H   ILE A  41      71.793  73.591  60.569  1.00  0.67              
ATOM    585  CA  ILE A  41      72.634  71.731  60.025  1.00  0.67              
ATOM    586  HA  ILE A  41      73.140  70.941  60.575  1.00  0.67              
ATOM    587  CB  ILE A  41      71.428  71.045  59.330  1.00  0.67              
ATOM    588  HB  ILE A  41      70.984  71.737  58.613  1.00  0.67              
ATOM    589  CG2 ILE A  41      71.944  69.811  58.562  1.00  0.67              
ATOM    590 1HG2 ILE A  41      71.152  69.397  57.937  1.00  0.67              
ATOM    591 2HG2 ILE A  41      72.771  70.081  57.905  1.00  0.67              
ATOM    592 3HG2 ILE A  41      72.289  69.047  59.258  1.00  0.67              
ATOM    593  CG1 ILE A  41      70.333  70.668  60.356  1.00  0.67              
ATOM    594 1HG1 ILE A  41      69.842  71.584  60.687  1.00  0.67              
ATOM    595 2HG1 ILE A  41      70.806  70.215  61.223  1.00  0.67              
ATOM    596  CD1 ILE A  41      69.243  69.713  59.856  1.00  0.67              
ATOM    597  HD1 ILE A  41      68.492  69.586  60.635  1.00  0.67              
ATOM    598  HD2 ILE A  41      68.765  70.117  58.964  1.00  0.67              
ATOM    599  HD3 ILE A  41      69.670  68.737  59.632  1.00  0.67              
ATOM    600  C   ILE A  41      73.595  72.366  59.019  1.00  0.67              
ATOM    601  O   ILE A  41      73.135  73.100  58.131  1.00  0.67              
ATOM    602  N   PRO A  42      74.914  72.142  59.188  1.00  1.23              
ATOM    603  CD  PRO A  42      75.552  71.429  60.290  1.00  1.23              
ATOM    604  HD1 PRO A  42      75.580  70.363  60.065  1.00  1.23              
ATOM    605  HD2 PRO A  42      75.044  71.604  61.238  1.00  1.23              
ATOM    606  CG  PRO A  42      76.974  71.976  60.386  1.00  1.23              
ATOM    607  HG1 PRO A  42      77.674  71.225  60.753  1.00  1.23              
ATOM    608  HG2 PRO A  42      76.981  72.856  61.030  1.00  1.23              
ATOM    609  CB  PRO A  42      77.291  72.395  58.956  1.00  1.23              
ATOM    610  HB1 PRO A  42      77.691  71.548  58.405  1.00  1.23              
ATOM    611  HB2 PRO A  42      77.996  73.227  58.931  1.00  1.23              
ATOM    612  CA  PRO A  42      75.928  72.812  58.394  1.00  1.23              
ATOM    613  HA  PRO A  42      75.809  73.863  58.589  1.00  1.23              
ATOM    614  C   PRO A  42      75.845  72.590  56.879  1.00  1.23              
ATOM    615  O   PRO A  42      75.403  71.547  56.388  1.00  1.23              
ATOM    616  N   SER A  43      76.337  73.602  56.172  1.00  1.14              
ATOM    617  H   SER A  43      76.597  74.401  56.745  1.00  1.14              
ATOM    618  CA  SER A  43      76.353  73.873  54.727  1.00  1.14              
ATOM    619  HA  SER A  43      75.329  74.039  54.397  1.00  1.14              
ATOM    620  CB  SER A  43      77.142  75.196  54.560  1.00  1.14              
ATOM    621  HB1 SER A  43      77.192  75.463  53.507  1.00  1.14              
ATOM    622  HB2 SER A  43      78.165  75.047  54.910  1.00  1.14              
ATOM    623  OG  SER A  43      76.607  76.325  55.215  1.00  1.14              
ATOM    624  HG  SER A  43      76.538  76.180  56.194  1.00  1.14              
ATOM    625  C   SER A  43      77.001  72.854  53.748  1.00  1.14              
ATOM    626  O   SER A  43      77.784  73.257  52.883  1.00  1.14              
ATOM    627  N   HIS A  44      76.709  71.560  53.911  1.00  1.41              
ATOM    628  H   HIS A  44      76.031  71.389  54.646  1.00  1.41              
ATOM    629  CA  HIS A  44      77.248  70.342  53.254  1.00  1.41              
ATOM    630  HA  HIS A  44      76.451  69.896  52.661  1.00  1.41              
ATOM    631  CB  HIS A  44      78.445  70.549  52.284  1.00  1.41              
ATOM    632  HB1 HIS A  44      78.931  69.585  52.131  1.00  1.41              
ATOM    633  HB2 HIS A  44      79.192  71.206  52.729  1.00  1.41              
ATOM    634  CG  HIS A  44      78.079  71.029  50.897  1.00  1.41              
ATOM    635  ND1 HIS A  44      78.923  71.007  49.782  1.00  1.41              
ATOM    636  CE1 HIS A  44      78.161  71.342  48.730  1.00  1.41              
ATOM    637  HE1 HIS A  44      78.508  71.394  47.708  1.00  1.41              
ATOM    638  NE2 HIS A  44      76.906  71.602  49.129  1.00  1.41              
ATOM    639  HE2 HIS A  44      76.112  71.800  48.526  1.00  1.41              
ATOM    640  CD2 HIS A  44      76.839  71.423  50.491  1.00  1.41              
ATOM    641  HD2 HIS A  44      75.969  71.535  51.122  1.00  1.41              
ATOM    642  C   HIS A  44      77.552  69.305  54.331  1.00  1.41              
ATOM    643  O   HIS A  44      78.675  68.839  54.510  1.00  1.41              
ATOM    644  N   CYS A  45      76.528  69.022  55.131  1.00  1.50              
ATOM    645  H   CYS A  45      75.614  69.404  54.909  1.00  1.50              
ATOM    646  CA  CYS A  45      76.649  68.184  56.315  1.00  1.50              
ATOM    647  HA  CYS A  45      77.369  67.390  56.115  1.00  1.50              
ATOM    648  CB  CYS A  45      77.175  69.061  57.460  1.00  1.50              
ATOM    649  HB1 CYS A  45      76.357  69.662  57.858  1.00  1.50              
ATOM    650  HB2 CYS A  45      77.943  69.731  57.070  1.00  1.50              
ATOM    651  SG  CYS A  45      77.924  68.061  58.778  1.00  1.50              
ATOM    652  HG  CYS A  45      78.985  67.657  58.069  1.00  1.50              
ATOM    653  C   CYS A  45      75.309  67.528  56.643  1.00  1.50              
ATOM    654  O   CYS A  45      74.311  67.726  55.949  1.00  1.50              
ATOM    655  N   SER A  46      75.253  66.753  57.720  1.00  0.80              
ATOM    656  H   SER A  46      76.085  66.631  58.283  1.00  0.80              
ATOM    657  CA  SER A  46      74.018  66.095  58.128  1.00  0.80              
ATOM    658  HA  SER A  46      73.177  66.636  57.701  1.00  0.80              
ATOM    659  CB  SER A  46      73.985  64.655  57.597  1.00  0.80              
ATOM    660  HB1 SER A  46      73.930  64.696  56.513  1.00  0.80              
ATOM    661  HB2 SER A  46      73.091  64.150  57.966  1.00  0.80              
ATOM    662  OG  SER A  46      75.139  63.917  57.966  1.00  0.80              
ATOM    663  HG  SER A  46      75.355  64.111  58.886  1.00  0.80              
ATOM    664  C   SER A  46      73.838  66.087  59.632  1.00  0.80              
ATOM    665  O   SER A  46      74.800  65.918  60.380  1.00  0.80              
ATOM    666  N   ARG A  47      72.581  66.193  60.070  1.00  0.67              
ATOM    667  H   ARG A  47      71.836  66.266  59.377  1.00  0.67              
ATOM    668  CA  ARG A  47      72.208  66.127  61.480  1.00  0.67              
ATOM    669  HA  ARG A  47      73.044  65.701  62.039  1.00  0.67              
ATOM    670  CB  ARG A  47      71.952  67.549  62.004  1.00  0.67              
ATOM    671  HB1 ARG A  47      71.094  67.968  61.480  1.00  0.67              
ATOM    672  HB2 ARG A  47      72.828  68.159  61.774  1.00  0.67              
ATOM    673  CG  ARG A  47      71.685  67.627  63.522  1.00  0.67              
ATOM    674  HG1 ARG A  47      72.414  67.017  64.057  1.00  0.67              
ATOM    675  HG2 ARG A  47      70.680  67.264  63.731  1.00  0.67              
ATOM    676  CD  ARG A  47      71.814  69.080  63.980  1.00  0.67              
ATOM    677  HD1 ARG A  47      71.146  69.699  63.381  1.00  0.67              
ATOM    678  HD2 ARG A  47      72.843  69.392  63.793  1.00  0.67              
ATOM    679  NE  ARG A  47      71.490  69.281  65.408  1.00  0.67              
ATOM    680  HE  ARG A  47      70.832  68.642  65.831  1.00  0.67              
ATOM    681  CZ  ARG A  47      71.944  70.270  66.166  1.00  0.67              
ATOM    682  NH1 ARG A  47      72.786  71.162  65.732  1.00  0.67              
ATOM    683 1HH1 ARG A  47      73.004  71.186  64.735  1.00  0.67              
ATOM    684 2HH1 ARG A  47      73.166  71.854  66.346  1.00  0.67              
ATOM    685  NH2 ARG A  47      71.534  70.400  67.395  1.00  0.67              
ATOM    686 1HH2 ARG A  47      70.730  69.867  67.697  1.00  0.67              
ATOM    687 2HH2 ARG A  47      71.857  71.146  67.984  1.00  0.67              
ATOM    688  C   ARG A  47      71.016  65.209  61.687  1.00  0.67              
ATOM    689  O   ARG A  47      70.131  65.128  60.844  1.00  0.67              
ATOM    690  N   VAL A  48      71.014  64.529  62.829  1.00  0.64              
ATOM    691  H   VAL A  48      71.764  64.675  63.483  1.00  0.64              
ATOM    692  CA  VAL A  48      69.874  63.736  63.287  1.00  0.64              
ATOM    693  HA  VAL A  48      69.278  63.419  62.430  1.00  0.64              
ATOM    694  CB  VAL A  48      70.339  62.464  64.030  1.00  0.64              
ATOM    695  HB  VAL A  48      70.924  62.753  64.902  1.00  0.64              
ATOM    696  CG1 VAL A  48      69.152  61.607  64.496  1.00  0.64              
ATOM    697 1HG1 VAL A  48      69.516  60.701  64.981  1.00  0.64              
ATOM    698 2HG1 VAL A  48      68.553  62.153  65.226  1.00  0.64              
ATOM    699 3HG1 VAL A  48      68.526  61.328  63.648  1.00  0.64              
ATOM    700  CG2 VAL A  48      71.214  61.590  63.120  1.00  0.64              
ATOM    701 1HG2 VAL A  48      71.498  60.678  63.646  1.00  0.64              
ATOM    702 2HG2 VAL A  48      70.662  61.325  62.218  1.00  0.64              
ATOM    703 3HG2 VAL A  48      72.125  62.119  62.843  1.00  0.64              
ATOM    704  C   VAL A  48      69.008  64.606  64.189  1.00  0.64              
ATOM    705  O   VAL A  48      69.519  65.288  65.081  1.00  0.64              
ATOM    706  N   VAL A  49      67.703  64.608  63.935  1.00  0.42              
ATOM    707  H   VAL A  49      67.370  64.072  63.139  1.00  0.42              
ATOM    708  CA  VAL A  49      66.754  65.526  64.558  1.00  0.42              
ATOM    709  HA  VAL A  49      67.271  66.064  65.352  1.00  0.42              
ATOM    710  CB  VAL A  49      66.250  66.610  63.593  1.00  0.42              
ATOM    711  HB  VAL A  49      65.612  66.174  62.825  1.00  0.42              
ATOM    712  CG1 VAL A  49      65.471  67.660  64.389  1.00  0.42              
ATOM    713 1HG1 VAL A  49      65.157  68.472  63.736  1.00  0.42              
ATOM    714 2HG1 VAL A  49      64.575  67.217  64.824  1.00  0.42              
ATOM    715 3HG1 VAL A  49      66.085  68.077  65.187  1.00  0.42              
ATOM    716  CG2 VAL A  49      67.424  67.332  62.916  1.00  0.42              
ATOM    717 1HG2 VAL A  49      67.054  68.201  62.375  1.00  0.42              
ATOM    718 2HG2 VAL A  49      68.142  67.666  63.665  1.00  0.42              
ATOM    719 3HG2 VAL A  49      67.913  66.662  62.208  1.00  0.42              
ATOM    720  C   VAL A  49      65.618  64.759  65.239  1.00  0.42              
ATOM    721  O   VAL A  49      64.619  64.360  64.629  1.00  0.42              
ATOM    722  N   PHE A  50      65.844  64.524  66.533  1.00  0.54              
ATOM    723  H   PHE A  50      66.699  64.867  66.939  1.00  0.54              
ATOM    724  CA  PHE A  50      64.911  63.845  67.424  1.00  0.54              
ATOM    725  HA  PHE A  50      64.855  62.808  67.093  1.00  0.54              
ATOM    726  CB  PHE A  50      65.467  63.806  68.851  1.00  0.54              
ATOM    727  HB1 PHE A  50      64.725  63.344  69.500  1.00  0.54              
ATOM    728  HB2 PHE A  50      65.638  64.823  69.207  1.00  0.54              
ATOM    729  CG  PHE A  50      66.746  62.991  68.934  1.00  0.54              
ATOM    730  CD1 PHE A  50      67.994  63.629  69.081  1.00  0.54              
ATOM    731  HD1 PHE A  50      68.043  64.703  69.193  1.00  0.54              
ATOM    732  CE1 PHE A  50      69.178  62.868  69.087  1.00  0.54              
ATOM    733  HE1 PHE A  50      70.133  63.358  69.206  1.00  0.54              
ATOM    734  CZ  PHE A  50      69.120  61.470  68.945  1.00  0.54              
ATOM    735  HZ  PHE A  50      70.032  60.889  68.954  1.00  0.54              
ATOM    736  CE2 PHE A  50      67.878  60.830  68.801  1.00  0.54              
ATOM    737  HE2 PHE A  50      67.830  59.754  68.702  1.00  0.54              
ATOM    738  CD2 PHE A  50      66.695  61.590  68.795  1.00  0.54              
ATOM    739  HD2 PHE A  50      65.741  61.091  68.680  1.00  0.54              
ATOM    740  C   PHE A  50      63.501  64.384  67.310  1.00  0.54              
ATOM    741  O   PHE A  50      63.345  65.599  67.278  1.00  0.54              
ATOM    742  N   THR A  51      62.508  63.499  67.215  1.00  1.01              
ATOM    743  H   THR A  51      62.720  62.511  67.140  1.00  1.01              
ATOM    744  CA  THR A  51      61.098  63.916  67.310  1.00  1.01              
ATOM    745  HA  THR A  51      61.000  64.959  67.008  1.00  1.01              
ATOM    746  CB  THR A  51      60.202  63.098  66.381  1.00  1.01              
ATOM    747  HB  THR A  51      59.192  63.502  66.441  1.00  1.01              
ATOM    748  CG2 THR A  51      60.643  63.131  64.915  1.00  1.01              
ATOM    749 1HG2 THR A  51      60.640  64.162  64.564  1.00  1.01              
ATOM    750 2HG2 THR A  51      61.645  62.723  64.799  1.00  1.01              
ATOM    751 3HG2 THR A  51      59.942  62.552  64.318  1.00  1.01              
ATOM    752  OG1 THR A  51      60.186  61.760  66.811  1.00  1.01              
ATOM    753  HG1 THR A  51      61.054  61.364  66.603  1.00  1.01              
ATOM    754  C   THR A  51      60.561  63.807  68.738  1.00  1.01              
ATOM    755  O   THR A  51      59.531  64.398  69.055  1.00  1.01              
ATOM    756  N   ASP A  52      61.262  63.062  69.604  1.00  0.99              
ATOM    757  H   ASP A  52      62.112  62.626  69.274  1.00  0.99              
ATOM    758  CA  ASP A  52      60.796  62.599  70.916  1.00  0.99              
ATOM    759  HA  ASP A  52      61.466  61.798  71.221  1.00  0.99              
ATOM    760  CB  ASP A  52      60.942  63.709  71.975  1.00  0.99              
ATOM    761  HB1 ASP A  52      60.381  63.420  72.864  1.00  0.99              
ATOM    762  HB2 ASP A  52      60.524  64.643  71.598  1.00  0.99              
ATOM    763  CG  ASP A  52      62.389  63.941  72.411  1.00  0.99              
ATOM    764  OD1 ASP A  52      63.328  63.511  71.701  1.00  0.99              
ATOM    765  OD2 ASP A  52      62.556  64.566  73.483  1.00  0.99              
ATOM    766  C   ASP A  52      59.409  61.934  70.856  1.00  0.99              
ATOM    767  O   ASP A  52      58.587  62.019  71.771  1.00  0.99              
ATOM    768  N   LEU A  53      59.152  61.217  69.764  1.00  0.66              
ATOM    769  H   LEU A  53      59.857  61.194  69.035  1.00  0.66              
ATOM    770  CA  LEU A  53      57.978  60.369  69.586  1.00  0.66              
ATOM    771  HA  LEU A  53      57.296  60.473  70.428  1.00  0.66              
ATOM    772  CB  LEU A  53      57.257  60.759  68.283  1.00  0.66              
ATOM    773  HB1 LEU A  53      56.398  60.101  68.148  1.00  0.66              
ATOM    774  HB2 LEU A  53      57.940  60.567  67.458  1.00  0.66              
ATOM    775  CG  LEU A  53      56.781  62.216  68.186  1.00  0.66              
ATOM    776  HG  LEU A  53      57.581  62.893  68.459  1.00  0.66              
ATOM    777  CD1 LEU A  53      56.403  62.506  66.733  1.00  0.66              
ATOM    778 1HD1 LEU A  53      56.044  63.529  66.641  1.00  0.66              
ATOM    779 2HD1 LEU A  53      57.281  62.389  66.100  1.00  0.66              
ATOM    780 3HD1 LEU A  53      55.642  61.800  66.415  1.00  0.66              
ATOM    781  CD2 LEU A  53      55.581  62.472  69.098  1.00  0.66              
ATOM    782 1HD2 LEU A  53      55.298  63.520  69.038  1.00  0.66              
ATOM    783 2HD2 LEU A  53      54.741  61.852  68.794  1.00  0.66              
ATOM    784 3HD2 LEU A  53      55.848  62.232  70.125  1.00  0.66              
ATOM    785  C   LEU A  53      58.409  58.908  69.488  1.00  0.66              
ATOM    786  O   LEU A  53      59.487  58.610  68.992  1.00  0.66              
ATOM    787  N   LEU A  54      57.522  57.994  69.859  1.00  0.62              
ATOM    788  H   LEU A  54      56.659  58.310  70.292  1.00  0.62              
ATOM    789  CA  LEU A  54      57.706  56.558  69.671  1.00  0.62              
ATOM    790  HA  LEU A  54      58.535  56.359  68.986  1.00  0.62              
ATOM    791  CB  LEU A  54      58.037  55.929  71.035  1.00  0.62              
ATOM    792  HB1 LEU A  54      57.258  56.213  71.733  1.00  0.62              
ATOM    793  HB2 LEU A  54      58.963  56.388  71.377  1.00  0.62              
ATOM    794  CG  LEU A  54      58.236  54.400  71.124  1.00  0.62              
ATOM    795  HG  LEU A  54      59.121  54.132  70.558  1.00  0.62              
ATOM    796  CD1 LEU A  54      58.441  54.035  72.594  1.00  0.62              
ATOM    797 1HD1 LEU A  54      58.624  52.966  72.701  1.00  0.62              
ATOM    798 2HD1 LEU A  54      59.323  54.550  72.972  1.00  0.62              
ATOM    799 3HD1 LEU A  54      57.575  54.314  73.193  1.00  0.62              
ATOM    800  CD2 LEU A  54      57.079  53.514  70.638  1.00  0.62              
ATOM    801 1HD2 LEU A  54      57.230  52.490  70.973  1.00  0.62              
ATOM    802 2HD2 LEU A  54      56.130  53.881  71.026  1.00  0.62              
ATOM    803 3HD2 LEU A  54      57.059  53.495  69.551  1.00  0.62              
ATOM    804  C   LEU A  54      56.421  56.021  69.054  1.00  0.62              
ATOM    805  O   LEU A  54      55.367  56.084  69.681  1.00  0.62              
ATOM    806  N   ILE A  55      56.493  55.470  67.843  1.00  0.69              
ATOM    807  H   ILE A  55      57.398  55.354  67.409  1.00  0.69              
ATOM    808  CA  ILE A  55      55.299  54.989  67.140  1.00  0.69              
ATOM    809  HA  ILE A  55      54.435  55.247  67.749  1.00  0.69              
ATOM    810  CB  ILE A  55      55.056  55.731  65.789  1.00  0.69              
ATOM    811  HB  ILE A  55      53.974  55.854  65.719  1.00  0.69              
ATOM    812  CG2 ILE A  55      55.646  57.156  65.739  1.00  0.69              
ATOM    813 1HG2 ILE A  55      55.329  57.657  64.823  1.00  0.69              
ATOM    814 2HG2 ILE A  55      55.294  57.733  66.589  1.00  0.69              
ATOM    815 3HG2 ILE A  55      56.735  57.131  65.765  1.00  0.69              
ATOM    816  CG1 ILE A  55      55.448  54.970  64.508  1.00  0.69              
ATOM    817 1HG1 ILE A  55      55.059  55.510  63.649  1.00  0.69              
ATOM    818 2HG1 ILE A  55      54.954  54.005  64.509  1.00  0.69              
ATOM    819  CD1 ILE A  55      56.944  54.751  64.277  1.00  0.69              
ATOM    820  HD1 ILE A  55      57.078  54.043  63.461  1.00  0.69              
ATOM    821  HD2 ILE A  55      57.401  55.694  63.987  1.00  0.69              
ATOM    822  HD3 ILE A  55      57.423  54.358  65.172  1.00  0.69              
ATOM    823  C   ILE A  55      55.272  53.473  67.051  1.00  0.69              
ATOM    824  O   ILE A  55      56.319  52.822  67.089  1.00  0.69              
ATOM    825  N   LYS A  56      54.064  52.927  66.888  1.00  0.78              
ATOM    826  H   LYS A  56      53.257  53.547  66.898  1.00  0.78              
ATOM    827  CA  LYS A  56      53.814  51.492  66.814  1.00  0.78              
ATOM    828  HA  LYS A  56      54.768  51.011  66.772  1.00  0.78              
ATOM    829  CB  LYS A  56      53.107  50.953  68.075  1.00  0.78              
ATOM    830  HB1 LYS A  56      53.058  49.869  67.983  1.00  0.78              
ATOM    831  HB2 LYS A  56      52.087  51.323  68.093  1.00  0.78              
ATOM    832  CG  LYS A  56      53.811  51.323  69.395  1.00  0.78              
ATOM    833  HG1 LYS A  56      53.873  52.406  69.482  1.00  0.78              
ATOM    834  HG2 LYS A  56      54.825  50.929  69.384  1.00  0.78              
ATOM    835  CD  LYS A  56      53.086  50.803  70.646  1.00  0.78              
ATOM    836  HD1 LYS A  56      52.095  51.257  70.694  1.00  0.78              
ATOM    837  HD2 LYS A  56      53.646  51.112  71.530  1.00  0.78              
ATOM    838  CE  LYS A  56      52.934  49.274  70.653  1.00  0.78              
ATOM    839  HE1 LYS A  56      53.913  48.811  70.511  1.00  0.78              
ATOM    840  HE2 LYS A  56      52.306  48.993  69.802  1.00  0.78              
ATOM    841  NZ  LYS A  56      52.304  48.780  71.897  1.00  0.78              
ATOM    842  HZ1 LYS A  56      52.922  48.786  72.689  1.00  0.78              
ATOM    843  HZ2 LYS A  56      51.473  49.328  72.149  1.00  0.78              
ATOM    844  HZ3 LYS A  56      51.944  47.839  71.754  1.00  0.78              
ATOM    845  C   LYS A  56      53.124  51.115  65.521  1.00  0.78              
ATOM    846  O   LYS A  56      51.909  50.953  65.518  1.00  0.78              
ATOM    847  N   PRO A  57      53.856  51.076  64.389  1.00  1.19              
ATOM    848  CD  PRO A  57      55.296  51.221  64.208  1.00  1.19              
ATOM    849  HD1 PRO A  57      55.789  50.278  64.428  1.00  1.19              
ATOM    850  HD2 PRO A  57      55.724  51.998  64.832  1.00  1.19              
ATOM    851  CG  PRO A  57      55.498  51.555  62.732  1.00  1.19              
ATOM    852  HG1 PRO A  57      56.464  51.204  62.366  1.00  1.19              
ATOM    853  HG2 PRO A  57      55.396  52.628  62.575  1.00  1.19              
ATOM    854  CB  PRO A  57      54.332  50.840  62.057  1.00  1.19              
ATOM    855  HB1 PRO A  57      54.635  49.821  61.816  1.00  1.19              
ATOM    856  HB2 PRO A  57      54.022  51.361  61.150  1.00  1.19              
ATOM    857  CA  PRO A  57      53.217  50.837  63.114  1.00  1.19              
ATOM    858  HA  PRO A  57      52.556  51.675  62.926  1.00  1.19              
ATOM    859  C   PRO A  57      52.469  49.495  63.067  1.00  1.19              
ATOM    860  O   PRO A  57      52.998  48.483  63.534  1.00  1.19              
ATOM    861  N   PRO A  58      51.306  49.473  62.409  1.00  1.66              
ATOM    862  CD  PRO A  58      50.611  50.659  61.898  1.00  1.66              
ATOM    863  HD1 PRO A  58      51.262  51.191  61.206  1.00  1.66              
ATOM    864  HD2 PRO A  58      50.322  51.316  62.719  1.00  1.66              
ATOM    865  CG  PRO A  58      49.376  50.181  61.156  1.00  1.66              
ATOM    866  HG1 PRO A  58      49.193  50.775  60.260  1.00  1.66              
ATOM    867  HG2 PRO A  58      48.514  50.223  61.814  1.00  1.66              
ATOM    868  CB  PRO A  58      49.781  48.754  60.815  1.00  1.66              
ATOM    869  HB1 PRO A  58      50.406  48.814  59.923  1.00  1.66              
ATOM    870  HB2 PRO A  58      48.963  48.091  60.576  1.00  1.66              
ATOM    871  CA  PRO A  58      50.613  48.256  62.015  1.00  1.66              
ATOM    872  HA  PRO A  58      49.963  47.927  62.818  1.00  1.66              
ATOM    873  C   PRO A  58      51.501  47.104  61.486  1.00  1.66              
ATOM    874  O   PRO A  58      52.230  47.298  60.501  1.00  1.66              
ATOM    875  N   PRO A  59      51.414  45.865  61.997  1.00  1.78              
ATOM    876  CD  PRO A  59      50.840  45.514  63.279  1.00  1.78              
ATOM    877  HD1 PRO A  59      49.826  45.159  63.109  1.00  1.78              
ATOM    878  HD2 PRO A  59      50.871  46.346  63.980  1.00  1.78              
ATOM    879  CG  PRO A  59      51.684  44.356  63.803  1.00  1.78              
ATOM    880  HG1 PRO A  59      51.126  43.727  64.493  1.00  1.78              
ATOM    881  HG2 PRO A  59      52.589  44.743  64.272  1.00  1.78              
ATOM    882  CB  PRO A  59      52.019  43.602  62.529  1.00  1.78              
ATOM    883  HB1 PRO A  59      51.191  42.930  62.301  1.00  1.78              
ATOM    884  HB2 PRO A  59      52.943  43.033  62.634  1.00  1.78              
ATOM    885  CA  PRO A  59      52.146  44.716  61.481  1.00  1.78              
ATOM    886  HA  PRO A  59      53.195  45.001  61.439  1.00  1.78              
ATOM    887  C   PRO A  59      51.748  44.204  60.080  1.00  1.78              
ATOM    888  O   PRO A  59      50.801  43.438  59.892  1.00  1.78              
ATOM    889  N   GLY A  60      52.557  44.547  59.082  1.00  1.85              
ATOM    890  H   GLY A  60      53.337  45.155  59.310  1.00  1.85              
ATOM    891  CA  GLY A  60      52.267  44.333  57.654  1.00  1.85              
ATOM    892  HA1 GLY A  60      51.243  43.982  57.512  1.00  1.85              
ATOM    893  HA2 GLY A  60      52.961  43.598  57.241  1.00  1.85              
ATOM    894  C   GLY A  60      52.428  45.635  56.867  1.00  1.85              
ATOM    895  O   GLY A  60      52.474  45.633  55.639  1.00  1.85              
ATOM    896  N   CYS A  61      52.569  46.741  57.598  1.00  0.88              
ATOM    897  H   CYS A  61      52.487  46.681  58.609  1.00  0.88              
ATOM    898  CA  CYS A  61      53.184  47.950  57.101  1.00  0.88              
ATOM    899  HA  CYS A  61      53.285  47.846  56.025  1.00  0.88              
ATOM    900  CB  CYS A  61      52.267  49.147  57.410  1.00  0.88              
ATOM    901  HB1 CYS A  61      52.740  50.057  57.036  1.00  0.88              
ATOM    902  HB2 CYS A  61      52.150  49.243  58.490  1.00  0.88              
ATOM    903  SG  CYS A  61      50.643  48.961  56.609  1.00  0.88              
ATOM    904  HG  CYS A  61      50.276  47.866  57.286  1.00  0.88              
ATOM    905  C   CYS A  61      54.586  48.139  57.673  1.00  0.88              
ATOM    906  O   CYS A  61      55.008  47.413  58.564  1.00  0.88              
ATOM    907  N   TYR A  62      55.278  49.166  57.197  1.00  0.70              
ATOM    908  H   TYR A  62      54.896  49.679  56.409  1.00  0.70              
ATOM    909  CA  TYR A  62      56.358  49.826  57.917  1.00  0.70              
ATOM    910  HA  TYR A  62      56.242  49.596  58.976  1.00  0.70              
ATOM    911  CB  TYR A  62      57.726  49.281  57.496  1.00  0.70              
ATOM    912  HB1 TYR A  62      57.671  48.198  57.387  1.00  0.70              
ATOM    913  HB2 TYR A  62      58.426  49.472  58.310  1.00  0.70              
ATOM    914  CG  TYR A  62      58.291  49.871  56.223  1.00  0.70              
ATOM    915  CD1 TYR A  62      57.634  49.690  54.995  1.00  0.70              
ATOM    916  HD1 TYR A  62      56.726  49.110  54.949  1.00  0.70              
ATOM    917  CE1 TYR A  62      58.150  50.279  53.828  1.00  0.70              
ATOM    918  HE1 TYR A  62      57.652  50.157  52.881  1.00  0.70              
ATOM    919  CZ  TYR A  62      59.325  51.050  53.896  1.00  0.70              
ATOM    920  OH  TYR A  62      59.774  51.696  52.796  1.00  0.70              
ATOM    921  HH  TYR A  62      59.028  51.769  52.163  1.00  0.70              
ATOM    922  CE2 TYR A  62      59.994  51.218  55.121  1.00  0.70              
ATOM    923  HE2 TYR A  62      60.877  51.830  55.162  1.00  0.70              
ATOM    924  CD2 TYR A  62      59.475  50.629  56.286  1.00  0.70              
ATOM    925  HD2 TYR A  62      59.965  50.783  57.232  1.00  0.70              
ATOM    926  C   TYR A  62      56.185  51.337  57.770  1.00  0.70              
ATOM    927  O   TYR A  62      55.412  51.814  56.931  1.00  0.70              
ATOM    928  N   GLY A  63      56.858  52.101  58.620  1.00  0.65              
ATOM    929  H   GLY A  63      57.533  51.671  59.249  1.00  0.65              
ATOM    930  CA  GLY A  63      56.927  53.539  58.432  1.00  0.65              
ATOM    931  HA1 GLY A  63      57.137  54.014  59.387  1.00  0.65              
ATOM    932  HA2 GLY A  63      55.981  53.920  58.058  1.00  0.65              
ATOM    933  C   GLY A  63      58.051  53.890  57.472  1.00  0.65              
ATOM    934  O   GLY A  63      59.147  53.339  57.561  1.00  0.65              
ATOM    935  N   ARG A  64      57.839  54.882  56.622  1.00  0.60              
ATOM    936  H   ARG A  64      56.907  55.290  56.579  1.00  0.60              
ATOM    937  CA  ARG A  64      58.933  55.515  55.894  1.00  0.60              
ATOM    938  HA  ARG A  64      59.885  55.183  56.312  1.00  0.60              
ATOM    939  CB  ARG A  64      58.928  55.080  54.417  1.00  0.60              
ATOM    940  HB1 ARG A  64      57.993  55.373  53.940  1.00  0.60              
ATOM    941  HB2 ARG A  64      59.005  53.993  54.385  1.00  0.60              
ATOM    942  CG  ARG A  64      60.113  55.694  53.655  1.00  0.60              
ATOM    943  HG1 ARG A  64      60.988  55.718  54.306  1.00  0.60              
ATOM    944  HG2 ARG A  64      59.868  56.719  53.381  1.00  0.60              
ATOM    945  CD  ARG A  64      60.512  54.908  52.394  1.00  0.60              
ATOM    946  HD1 ARG A  64      60.889  53.933  52.705  1.00  0.60              
ATOM    947  HD2 ARG A  64      61.334  55.425  51.898  1.00  0.60              
ATOM    948  NE  ARG A  64      59.397  54.709  51.446  1.00  0.60              
ATOM    949  HE  ARG A  64      58.929  53.800  51.466  1.00  0.60              
ATOM    950  CZ  ARG A  64      58.891  55.573  50.593  1.00  0.60              
ATOM    951  NH1 ARG A  64      59.370  56.787  50.536  1.00  0.60              
ATOM    952 1HH1 ARG A  64      60.126  57.016  51.154  1.00  0.60              
ATOM    953 2HH1 ARG A  64      58.944  57.478  49.955  1.00  0.60              
ATOM    954  NH2 ARG A  64      57.912  55.257  49.793  1.00  0.60              
ATOM    955 1HH2 ARG A  64      57.463  54.329  49.864  1.00  0.60              
ATOM    956 2HH2 ARG A  64      57.554  55.898  49.116  1.00  0.60              
ATOM    957  C   ARG A  64      58.854  57.014  56.119  1.00  0.60              
ATOM    958  O   ARG A  64      57.927  57.684  55.653  1.00  0.60              
ATOM    959  N   ILE A  65      59.837  57.523  56.859  1.00  0.45              
ATOM    960  H   ILE A  65      60.501  56.866  57.253  1.00  0.45              
ATOM    961  CA  ILE A  65      60.216  58.929  56.815  1.00  0.45              
ATOM    962  HA  ILE A  65      59.364  59.519  57.156  1.00  0.45              
ATOM    963  CB  ILE A  65      61.400  59.215  57.769  1.00  0.45              
ATOM    964  HB  ILE A  65      62.075  58.368  57.740  1.00  0.45              
ATOM    965  CG2 ILE A  65      62.200  60.471  57.377  1.00  0.45              
ATOM    966 1HG2 ILE A  65      63.054  60.597  58.038  1.00  0.45              
ATOM    967 2HG2 ILE A  65      62.609  60.372  56.373  1.00  0.45              
ATOM    968 3HG2 ILE A  65      61.565  61.352  57.430  1.00  0.45              
ATOM    969  CG1 ILE A  65      60.862  59.338  59.212  1.00  0.45              
ATOM    970 1HG1 ILE A  65      60.226  58.479  59.430  1.00  0.45              
ATOM    971 2HG1 ILE A  65      60.249  60.236  59.291  1.00  0.45              
ATOM    972  CD1 ILE A  65      61.955  59.387  60.288  1.00  0.45              
ATOM    973  HD1 ILE A  65      61.491  59.431  61.274  1.00  0.45              
ATOM    974  HD2 ILE A  65      62.578  58.494  60.225  1.00  0.45              
ATOM    975  HD3 ILE A  65      62.578  60.269  60.166  1.00  0.45              
ATOM    976  C   ILE A  65      60.469  59.328  55.360  1.00  0.45              
ATOM    977  O   ILE A  65      61.268  58.690  54.669  1.00  0.45              
ATOM    978  N   ALA A  66      59.798  60.390  54.911  1.00  0.53              
ATOM    979  H   ALA A  66      59.052  60.788  55.468  1.00  0.53              
ATOM    980  CA  ALA A  66      59.986  60.916  53.566  1.00  0.53              
ATOM    981  HA  ALA A  66      60.911  60.526  53.139  1.00  0.53              
ATOM    982  CB  ALA A  66      58.808  60.410  52.719  1.00  0.53              
ATOM    983  HB1 ALA A  66      58.910  60.740  51.686  1.00  0.53              
ATOM    984  HB2 ALA A  66      58.777  59.320  52.746  1.00  0.53              
ATOM    985  HB3 ALA A  66      57.873  60.803  53.124  1.00  0.53              
ATOM    986  C   ALA A  66      60.068  62.449  53.566  1.00  0.53              
ATOM    987  O   ALA A  66      59.496  63.092  54.451  1.00  0.53              
ATOM    988  N   PRO A  67      60.795  63.054  52.614  1.00  0.91              
ATOM    989  CD  PRO A  67      61.313  62.481  51.376  1.00  0.91              
ATOM    990  HD1 PRO A  67      60.518  62.014  50.796  1.00  0.91              
ATOM    991  HD2 PRO A  67      62.089  61.747  51.587  1.00  0.91              
ATOM    992  CG  PRO A  67      61.903  63.647  50.582  1.00  0.91              
ATOM    993  HG1 PRO A  67      61.155  64.027  49.885  1.00  0.91              
ATOM    994  HG2 PRO A  67      62.809  63.355  50.048  1.00  0.91              
ATOM    995  CB  PRO A  67      62.193  64.707  51.644  1.00  0.91              
ATOM    996  HB1 PRO A  67      62.155  65.714  51.230  1.00  0.91              
ATOM    997  HB2 PRO A  67      63.177  64.523  52.074  1.00  0.91              
ATOM    998  CA  PRO A  67      61.110  64.466  52.705  1.00  0.91              
ATOM    999  HA  PRO A  67      61.516  64.698  53.690  1.00  0.91              
ATOM   1000  C   PRO A  67      59.877  65.336  52.470  1.00  0.91              
ATOM   1001  O   PRO A  67      58.918  64.945  51.798  1.00  0.91              
ATOM   1002  N   ARG A  68      59.911  66.553  53.011  1.00  0.87              
ATOM   1003  H   ARG A  68      60.758  66.823  53.488  1.00  0.87              
ATOM   1004  CA  ARG A  68      58.827  67.531  52.862  1.00  0.87              
ATOM   1005  HA  ARG A  68      57.904  67.000  52.623  1.00  0.87              
ATOM   1006  CB  ARG A  68      58.627  68.260  54.210  1.00  0.87              
ATOM   1007  HB1 ARG A  68      59.411  69.004  54.358  1.00  0.87              
ATOM   1008  HB2 ARG A  68      58.702  67.522  55.011  1.00  0.87              
ATOM   1009  CG  ARG A  68      57.247  68.923  54.314  1.00  0.87              
ATOM   1010  HG1 ARG A  68      56.493  68.178  54.073  1.00  0.87              
ATOM   1011  HG2 ARG A  68      57.174  69.728  53.583  1.00  0.87              
ATOM   1012  CD  ARG A  68      56.978  69.479  55.724  1.00  0.87              
ATOM   1013  HD1 ARG A  68      57.357  70.499  55.805  1.00  0.87              
ATOM   1014  HD2 ARG A  68      57.521  68.872  56.454  1.00  0.87              
ATOM   1015  NE  ARG A  68      55.552  69.433  56.116  1.00  0.87              
ATOM   1016  HE  ARG A  68      55.319  68.849  56.922  1.00  0.87              
ATOM   1017  CZ  ARG A  68      54.468  69.859  55.491  1.00  0.87              
ATOM   1018  NH1 ARG A  68      54.515  70.476  54.349  1.00  0.87              
ATOM   1019 1HH1 ARG A  68      55.407  70.580  53.918  1.00  0.87              
ATOM   1020 2HH1 ARG A  68      53.662  70.767  53.920  1.00  0.87              
ATOM   1021  NH2 ARG A  68      53.293  69.677  56.005  1.00  0.87              
ATOM   1022 1HH2 ARG A  68      53.280  69.075  56.837  1.00  0.87              
ATOM   1023 2HH2 ARG A  68      52.480  69.676  55.431  1.00  0.87              
ATOM   1024  C   ARG A  68      59.172  68.454  51.706  1.00  0.87              
ATOM   1025  O   ARG A  68      60.154  69.199  51.796  1.00  0.87              
ATOM   1026  N   SER A  69      58.402  68.376  50.619  1.00  1.25              
ATOM   1027  H   SER A  69      57.614  67.744  50.641  1.00  1.25              
ATOM   1028  CA  SER A  69      58.734  68.998  49.321  1.00  1.25              
ATOM   1029  HA  SER A  69      59.561  68.433  48.889  1.00  1.25              
ATOM   1030  CB  SER A  69      57.557  68.886  48.344  1.00  1.25              
ATOM   1031  HB1 SER A  69      57.382  67.831  48.122  1.00  1.25              
ATOM   1032  HB2 SER A  69      57.806  69.401  47.414  1.00  1.25              
ATOM   1033  OG  SER A  69      56.378  69.443  48.901  1.00  1.25              
ATOM   1034  HG  SER A  69      55.635  69.255  48.314  1.00  1.25              
ATOM   1035  C   SER A  69      59.227  70.440  49.451  1.00  1.25              
ATOM   1036  O   SER A  69      60.318  70.749  48.993  1.00  1.25              
ATOM   1037  N   GLY A  70      58.502  71.279  50.199  1.00  1.28              
ATOM   1038  H   GLY A  70      57.586  70.957  50.474  1.00  1.28              
ATOM   1039  CA  GLY A  70      58.893  72.652  50.523  1.00  1.28              
ATOM   1040  HA1 GLY A  70      58.163  73.057  51.224  1.00  1.28              
ATOM   1041  HA2 GLY A  70      58.846  73.252  49.614  1.00  1.28              
ATOM   1042  C   GLY A  70      60.273  72.831  51.148  1.00  1.28              
ATOM   1043  O   GLY A  70      60.988  73.726  50.721  1.00  1.28              
ATOM   1044  N   LEU A  71      60.688  71.997  52.107  1.00  1.28              
ATOM   1045  H   LEU A  71      60.138  71.174  52.312  1.00  1.28              
ATOM   1046  CA  LEU A  71      62.055  72.063  52.645  1.00  1.28              
ATOM   1047  HA  LEU A  71      62.304  73.103  52.856  1.00  1.28              
ATOM   1048  CB  LEU A  71      62.182  71.239  53.936  1.00  1.28              
ATOM   1049  HB1 LEU A  71      63.241  71.092  54.157  1.00  1.28              
ATOM   1050  HB2 LEU A  71      61.745  70.254  53.771  1.00  1.28              
ATOM   1051  CG  LEU A  71      61.527  71.889  55.166  1.00  1.28              
ATOM   1052  HG  LEU A  71      60.481  72.105  54.948  1.00  1.28              
ATOM   1053  CD1 LEU A  71      61.594  70.915  56.336  1.00  1.28              
ATOM   1054 1HD1 LEU A  71      61.091  71.343  57.204  1.00  1.28              
ATOM   1055 2HD1 LEU A  71      61.090  69.987  56.074  1.00  1.28              
ATOM   1056 3HD1 LEU A  71      62.629  70.697  56.599  1.00  1.28              
ATOM   1057  CD2 LEU A  71      62.228  73.186  55.591  1.00  1.28              
ATOM   1058 1HD2 LEU A  71      61.782  73.549  56.517  1.00  1.28              
ATOM   1059 2HD2 LEU A  71      63.288  73.002  55.754  1.00  1.28              
ATOM   1060 3HD2 LEU A  71      62.103  73.954  54.832  1.00  1.28              
ATOM   1061  C   LEU A  71      63.087  71.599  51.627  1.00  1.28              
ATOM   1062  O   LEU A  71      64.147  72.221  51.541  1.00  1.28              
ATOM   1063  N   ALA A  72      62.755  70.573  50.831  1.00  1.22              
ATOM   1064  H   ALA A  72      61.850  70.135  50.910  1.00  1.22              
ATOM   1065  CA  ALA A  72      63.709  70.095  49.833  1.00  1.22              
ATOM   1066  HA  ALA A  72      64.649  69.862  50.333  1.00  1.22              
ATOM   1067  CB  ALA A  72      63.178  68.802  49.205  1.00  1.22              
ATOM   1068  HB1 ALA A  72      63.914  68.412  48.501  1.00  1.22              
ATOM   1069  HB2 ALA A  72      63.022  68.054  49.983  1.00  1.22              
ATOM   1070  HB3 ALA A  72      62.244  68.980  48.676  1.00  1.22              
ATOM   1071  C   ALA A  72      64.003  71.190  48.791  1.00  1.22              
ATOM   1072  O   ALA A  72      65.161  71.528  48.553  1.00  1.22              
ATOM   1073  N   VAL A  73      62.963  71.823  48.241  1.00  1.37              
ATOM   1074  H   VAL A  73      62.034  71.507  48.500  1.00  1.37              
ATOM   1075  CA  VAL A  73      63.101  72.834  47.183  1.00  1.37              
ATOM   1076  HA  VAL A  73      63.886  72.486  46.509  1.00  1.37              
ATOM   1077  CB  VAL A  73      61.805  72.921  46.347  1.00  1.37              
ATOM   1078  HB  VAL A  73      61.495  71.900  46.120  1.00  1.37              
ATOM   1079  CG1 VAL A  73      60.646  73.604  47.080  1.00  1.37              
ATOM   1080 1HG1 VAL A  73      59.730  73.482  46.504  1.00  1.37              
ATOM   1081 2HG1 VAL A  73      60.506  73.148  48.055  1.00  1.37              
ATOM   1082 3HG1 VAL A  73      60.846  74.668  47.204  1.00  1.37              
ATOM   1083  CG2 VAL A  73      62.027  73.629  45.007  1.00  1.37              
ATOM   1084 1HG2 VAL A  73      61.118  73.579  44.408  1.00  1.37              
ATOM   1085 2HG2 VAL A  73      62.290  74.675  45.163  1.00  1.37              
ATOM   1086 3HG2 VAL A  73      62.832  73.137  44.461  1.00  1.37              
ATOM   1087  C   VAL A  73      63.551  74.214  47.681  1.00  1.37              
ATOM   1088  O   VAL A  73      64.259  74.926  46.972  1.00  1.37              
ATOM   1089  N   LYS A  74      63.179  74.614  48.905  1.00  1.46              
ATOM   1090  H   LYS A  74      62.552  74.016  49.435  1.00  1.46              
ATOM   1091  CA  LYS A  74      63.571  75.908  49.487  1.00  1.46              
ATOM   1092  HA  LYS A  74      63.543  76.659  48.697  1.00  1.46              
ATOM   1093  CB  LYS A  74      62.565  76.285  50.589  1.00  1.46              
ATOM   1094  HB1 LYS A  74      62.574  75.489  51.333  1.00  1.46              
ATOM   1095  HB2 LYS A  74      61.567  76.322  50.149  1.00  1.46              
ATOM   1096  CG  LYS A  74      62.774  77.587  51.387  1.00  1.46              
ATOM   1097  HG1 LYS A  74      63.691  77.505  51.962  1.00  1.46              
ATOM   1098  HG2 LYS A  74      61.963  77.631  52.114  1.00  1.46              
ATOM   1099  CD  LYS A  74      62.749  78.916  50.610  1.00  1.46              
ATOM   1100  HD1 LYS A  74      62.471  79.703  51.311  1.00  1.46              
ATOM   1101  HD2 LYS A  74      61.964  78.870  49.855  1.00  1.46              
ATOM   1102  CE  LYS A  74      64.066  79.337  49.937  1.00  1.46              
ATOM   1103  HE1 LYS A  74      63.925  80.327  49.494  1.00  1.46              
ATOM   1104  HE2 LYS A  74      64.282  78.639  49.122  1.00  1.46              
ATOM   1105  NZ  LYS A  74      65.216  79.362  50.881  1.00  1.46              
ATOM   1106  HZ1 LYS A  74      65.442  78.405  51.166  1.00  1.46              
ATOM   1107  HZ2 LYS A  74      66.049  79.694  50.419  1.00  1.46              
ATOM   1108  HZ3 LYS A  74      65.029  79.906  51.706  1.00  1.46              
ATOM   1109  C   LYS A  74      64.995  75.892  50.029  1.00  1.46              
ATOM   1110  O   LYS A  74      65.684  76.900  49.906  1.00  1.46              
ATOM   1111  N   HIS A  75      65.426  74.798  50.652  1.00  1.50              
ATOM   1112  H   HIS A  75      64.814  73.993  50.715  1.00  1.50              
ATOM   1113  CA  HIS A  75      66.656  74.797  51.451  1.00  1.50              
ATOM   1114  HA  HIS A  75      67.214  75.718  51.276  1.00  1.50              
ATOM   1115  CB  HIS A  75      66.295  74.791  52.946  1.00  1.50              
ATOM   1116  HB1 HIS A  75      67.197  74.583  53.521  1.00  1.50              
ATOM   1117  HB2 HIS A  75      65.586  73.985  53.136  1.00  1.50              
ATOM   1118  CG  HIS A  75      65.722  76.069  53.521  1.00  1.50              
ATOM   1119  ND1 HIS A  75      66.040  77.391  53.159  1.00  1.50              
ATOM   1120  CE1 HIS A  75      65.534  78.163  54.136  1.00  1.50              
ATOM   1121  HE1 HIS A  75      65.671  79.231  54.214  1.00  1.50              
ATOM   1122  NE2 HIS A  75      64.873  77.421  55.040  1.00  1.50              
ATOM   1123  HE2 HIS A  75      64.471  77.763  55.905  1.00  1.50              
ATOM   1124  CD2 HIS A  75      64.993  76.101  54.673  1.00  1.50              
ATOM   1125  HD2 HIS A  75      64.691  75.232  55.245  1.00  1.50              
ATOM   1126  C   HIS A  75      67.660  73.701  51.070  1.00  1.50              
ATOM   1127  O   HIS A  75      68.715  73.622  51.680  1.00  1.50              
ATOM   1128  N   PHE A  76      67.373  72.891  50.043  1.00  1.42              
ATOM   1129  H   PHE A  76      66.487  72.998  49.570  1.00  1.42              
ATOM   1130  CA  PHE A  76      68.188  71.742  49.620  1.00  1.42              
ATOM   1131  HA  PHE A  76      67.564  71.194  48.917  1.00  1.42              
ATOM   1132  CB  PHE A  76      69.428  72.206  48.830  1.00  1.42              
ATOM   1133  HB1 PHE A  76      70.170  72.572  49.541  1.00  1.42              
ATOM   1134  HB2 PHE A  76      69.127  73.053  48.211  1.00  1.42              
ATOM   1135  CG  PHE A  76      70.098  71.198  47.900  1.00  1.42              
ATOM   1136  CD1 PHE A  76      69.562  69.918  47.629  1.00  1.42              
ATOM   1137  HD1 PHE A  76      68.659  69.573  48.108  1.00  1.42              
ATOM   1138  CE1 PHE A  76      70.204  69.051  46.726  1.00  1.42              
ATOM   1139  HE1 PHE A  76      69.793  68.066  46.538  1.00  1.42              
ATOM   1140  CZ  PHE A  76      71.384  69.455  46.080  1.00  1.42              
ATOM   1141  HZ  PHE A  76      71.881  68.782  45.395  1.00  1.42              
ATOM   1142  CE2 PHE A  76      71.924  70.726  46.342  1.00  1.42              
ATOM   1143  HE2 PHE A  76      72.840  71.035  45.858  1.00  1.42              
ATOM   1144  CD2 PHE A  76      71.284  71.588  47.250  1.00  1.42              
ATOM   1145  HD2 PHE A  76      71.716  72.558  47.453  1.00  1.42              
ATOM   1146  C   PHE A  76      68.476  70.758  50.769  1.00  1.42              
ATOM   1147  O   PHE A  76      69.615  70.334  51.004  1.00  1.42              
ATOM   1148  N   ILE A  77      67.398  70.443  51.499  1.00  0.89              
ATOM   1149  H   ILE A  77      66.517  70.845  51.223  1.00  0.89              
ATOM   1150  CA  ILE A  77      67.391  69.541  52.651  1.00  0.89              
ATOM   1151  HA  ILE A  77      68.420  69.317  52.923  1.00  0.89              
ATOM   1152  CB  ILE A  77      66.721  70.174  53.896  1.00  0.89              
ATOM   1153  HB  ILE A  77      65.654  70.275  53.689  1.00  0.89              
ATOM   1154  CG2 ILE A  77      66.875  69.258  55.124  1.00  0.89              
ATOM   1155 1HG2 ILE A  77      66.431  69.732  55.999  1.00  0.89              
ATOM   1156 2HG2 ILE A  77      66.366  68.311  54.949  1.00  0.89              
ATOM   1157 3HG2 ILE A  77      67.928  69.049  55.313  1.00  0.89              
ATOM   1158  CG1 ILE A  77      67.241  71.586  54.213  1.00  0.89              
ATOM   1159 1HG1 ILE A  77      66.720  71.968  55.091  1.00  0.89              
ATOM   1160 2HG1 ILE A  77      66.977  72.230  53.384  1.00  0.89              
ATOM   1161  CD1 ILE A  77      68.753  71.715  54.436  1.00  0.89              
ATOM   1162  HD1 ILE A  77      68.989  72.749  54.677  1.00  0.89              
ATOM   1163  HD2 ILE A  77      69.077  71.071  55.252  1.00  0.89              
ATOM   1164  HD3 ILE A  77      69.282  71.457  53.522  1.00  0.89              
ATOM   1165  C   ILE A  77      66.707  68.235  52.279  1.00  0.89              
ATOM   1166  O   ILE A  77      65.482  68.192  52.141  1.00  0.89              
ATOM   1167  N   ASP A  78      67.499  67.177  52.130  1.00  0.90              
ATOM   1168  H   ASP A  78      68.494  67.276  52.309  1.00  0.90              
ATOM   1169  CA  ASP A  78      66.972  65.835  51.906  1.00  0.90              
ATOM   1170  HA  ASP A  78      65.963  65.945  51.507  1.00  0.90              
ATOM   1171  CB  ASP A  78      67.774  65.082  50.828  1.00  0.90              
ATOM   1172  HB1 ASP A  78      68.556  64.485  51.301  1.00  0.90              
ATOM   1173  HB2 ASP A  78      68.261  65.811  50.177  1.00  0.90              
ATOM   1174  CG  ASP A  78      66.886  64.180  49.946  1.00  0.90              
ATOM   1175  OD1 ASP A  78      65.772  63.812  50.397  1.00  0.90              
ATOM   1176  OD2 ASP A  78      67.316  63.913  48.802  1.00  0.90              
ATOM   1177  C   ASP A  78      66.829  65.041  53.209  1.00  0.90              
ATOM   1178  O   ASP A  78      67.388  65.412  54.249  1.00  0.90              
ATOM   1179  N   VAL A  79      66.093  63.932  53.165  1.00  0.89              
ATOM   1180  H   VAL A  79      65.762  63.640  52.241  1.00  0.89              
ATOM   1181  CA  VAL A  79      66.134  62.926  54.228  1.00  0.89              
ATOM   1182  HA  VAL A  79      66.471  63.393  55.150  1.00  0.89              
ATOM   1183  CB  VAL A  79      64.767  62.278  54.521  1.00  0.89              
ATOM   1184  HB  VAL A  79      64.907  61.526  55.299  1.00  0.89              
ATOM   1185  CG1 VAL A  79      63.781  63.309  55.077  1.00  0.89              
ATOM   1186 1HG1 VAL A  79      62.821  62.834  55.268  1.00  0.89              
ATOM   1187 2HG1 VAL A  79      64.174  63.709  56.010  1.00  0.89              
ATOM   1188 3HG1 VAL A  79      63.656  64.124  54.368  1.00  0.89              
ATOM   1189  CG2 VAL A  79      64.153  61.570  53.310  1.00  0.89              
ATOM   1190 1HG2 VAL A  79      63.180  61.165  53.575  1.00  0.89              
ATOM   1191 2HG2 VAL A  79      64.065  62.264  52.476  1.00  0.89              
ATOM   1192 3HG2 VAL A  79      64.794  60.742  53.004  1.00  0.89              
ATOM   1193  C   VAL A  79      67.135  61.840  53.856  1.00  0.89              
ATOM   1194  O   VAL A  79      67.370  61.537  52.692  1.00  0.89              
ATOM   1195  N   GLY A  80      67.698  61.213  54.881  1.00  1.44              
ATOM   1196  H   GLY A  80      67.498  61.554  55.814  1.00  1.44              
ATOM   1197  CA  GLY A  80      68.451  59.980  54.714  1.00  1.44              
ATOM   1198  HA1 GLY A  80      69.237  59.947  55.466  1.00  1.44              
ATOM   1199  HA2 GLY A  80      68.922  59.944  53.731  1.00  1.44              
ATOM   1200  C   GLY A  80      67.567  58.747  54.874  1.00  1.44              
ATOM   1201  O   GLY A  80      66.357  58.776  54.674  1.00  1.44              
ATOM   1202  N   ALA A  81      68.206  57.647  55.267  1.00  2.23              
ATOM   1203  H   ALA A  81      69.198  57.695  55.424  1.00  2.23              
ATOM   1204  CA  ALA A  81      67.521  56.425  55.639  1.00  2.23              
ATOM   1205  HA  ALA A  81      67.023  56.049  54.745  1.00  2.23              
ATOM   1206  CB  ALA A  81      68.566  55.385  56.063  1.00  2.23              
ATOM   1207  HB1 ALA A  81      68.074  54.437  56.286  1.00  2.23              
ATOM   1208  HB2 ALA A  81      69.287  55.229  55.260  1.00  2.23              
ATOM   1209  HB3 ALA A  81      69.089  55.725  56.958  1.00  2.23              
ATOM   1210  C   ALA A  81      66.467  56.652  56.723  1.00  2.23              
ATOM   1211  O   ALA A  81      66.752  57.167  57.801  1.00  2.23              
ATOM   1212  N   GLY A  82      65.248  56.237  56.401  1.00  1.18              
ATOM   1213  H   GLY A  82      65.102  55.914  55.459  1.00  1.18              
ATOM   1214  CA  GLY A  82      64.058  56.528  57.190  1.00  1.18              
ATOM   1215  HA1 GLY A  82      63.543  57.347  56.692  1.00  1.18              
ATOM   1216  HA2 GLY A  82      64.332  56.841  58.200  1.00  1.18              
ATOM   1217  C   GLY A  82      63.097  55.366  57.308  1.00  1.18              
ATOM   1218  O   GLY A  82      61.929  55.580  57.612  1.00  1.18              
ATOM   1219  N   VAL A  83      63.580  54.157  57.030  1.00  0.65              
ATOM   1220  H   VAL A  83      64.569  54.096  56.857  1.00  0.65              
ATOM   1221  CA  VAL A  83      62.908  52.909  57.386  1.00  0.65              
ATOM   1222  HA  VAL A  83      61.943  52.858  56.883  1.00  0.65              
ATOM   1223  CB  VAL A  83      63.779  51.707  56.956  1.00  0.65              
ATOM   1224  HB  VAL A  83      64.724  51.748  57.499  1.00  0.65              
ATOM   1225  CG1 VAL A  83      63.112  50.360  57.252  1.00  0.65              
ATOM   1226 1HG1 VAL A  83      63.796  49.550  57.002  1.00  0.65              
ATOM   1227 2HG1 VAL A  83      62.875  50.273  58.311  1.00  0.65              
ATOM   1228 3HG1 VAL A  83      62.206  50.244  56.666  1.00  0.65              
ATOM   1229  CG2 VAL A  83      64.099  51.738  55.451  1.00  0.65              
ATOM   1230 1HG2 VAL A  83      64.674  50.853  55.180  1.00  0.65              
ATOM   1231 2HG2 VAL A  83      63.179  51.749  54.871  1.00  0.65              
ATOM   1232 3HG2 VAL A  83      64.695  52.613  55.202  1.00  0.65              
ATOM   1233  C   VAL A  83      62.692  52.892  58.894  1.00  0.65              
ATOM   1234  O   VAL A  83      63.633  53.057  59.664  1.00  0.65              
ATOM   1235  N   ILE A  84      61.441  52.686  59.294  1.00  0.61              
ATOM   1236  H   ILE A  84      60.702  52.713  58.597  1.00  0.61              
ATOM   1237  CA  ILE A  84      61.051  52.465  60.682  1.00  0.61              
ATOM   1238  HA  ILE A  84      61.949  52.317  61.285  1.00  0.61              
ATOM   1239  CB  ILE A  84      60.294  53.679  61.271  1.00  0.61              
ATOM   1240  HB  ILE A  84      59.382  53.835  60.693  1.00  0.61              
ATOM   1241  CG2 ILE A  84      59.920  53.372  62.734  1.00  0.61              
ATOM   1242 1HG2 ILE A  84      59.423  54.216  63.200  1.00  0.61              
ATOM   1243 2HG2 ILE A  84      59.247  52.517  62.798  1.00  0.61              
ATOM   1244 3HG2 ILE A  84      60.823  53.160  63.303  1.00  0.61              
ATOM   1245  CG1 ILE A  84      61.138  54.976  61.225  1.00  0.61              
ATOM   1246 1HG1 ILE A  84      61.584  55.092  60.240  1.00  0.61              
ATOM   1247 2HG1 ILE A  84      61.948  54.909  61.953  1.00  0.61              
ATOM   1248  CD1 ILE A  84      60.313  56.240  61.485  1.00  0.61              
ATOM   1249  HD1 ILE A  84      59.821  56.210  62.452  1.00  0.61              
ATOM   1250  HD2 ILE A  84      60.976  57.100  61.471  1.00  0.61              
ATOM   1251  HD3 ILE A  84      59.559  56.354  60.707  1.00  0.61              
ATOM   1252  C   ILE A  84      60.226  51.192  60.767  1.00  0.61              
ATOM   1253  O   ILE A  84      59.086  51.138  60.302  1.00  0.61              
ATOM   1254  N   ASP A  85      60.820  50.157  61.344  1.00  1.22              
ATOM   1255  H   ASP A  85      61.789  50.247  61.642  1.00  1.22              
ATOM   1256  CA  ASP A  85      60.225  48.837  61.486  1.00  1.22              
ATOM   1257  HA  ASP A  85      60.028  48.438  60.492  1.00  1.22              
ATOM   1258  CB  ASP A  85      61.227  47.914  62.197  1.00  1.22              
ATOM   1259  HB1 ASP A  85      60.869  46.885  62.139  1.00  1.22              
ATOM   1260  HB2 ASP A  85      61.289  48.185  63.252  1.00  1.22              
ATOM   1261  CG  ASP A  85      62.618  48.011  61.586  1.00  1.22              
ATOM   1262  OD1 ASP A  85      63.342  48.958  61.971  1.00  1.22              
ATOM   1263  OD2 ASP A  85      62.908  47.172  60.706  1.00  1.22              
ATOM   1264  C   ASP A  85      58.932  48.822  62.316  1.00  1.22              
ATOM   1265  O   ASP A  85      58.744  49.581  63.268  1.00  1.22              
ATOM   1266  N   VAL A  86      58.091  47.823  62.044  1.00  1.16              
ATOM   1267  H   VAL A  86      58.315  47.243  61.251  1.00  1.16              
ATOM   1268  CA  VAL A  86      56.866  47.503  62.799  1.00  1.16              
ATOM   1269  HA  VAL A  86      56.085  48.222  62.558  1.00  1.16              
ATOM   1270  CB  VAL A  86      56.393  46.077  62.407  1.00  1.16              
ATOM   1271  HB  VAL A  86      57.248  45.403  62.486  1.00  1.16              
ATOM   1272  CG1 VAL A  86      55.261  45.497  63.268  1.00  1.16              
ATOM   1273 1HG1 VAL A  86      54.956  44.530  62.874  1.00  1.16              
ATOM   1274 2HG1 VAL A  86      55.593  45.333  64.293  1.00  1.16              
ATOM   1275 3HG1 VAL A  86      54.412  46.182  63.276  1.00  1.16              
ATOM   1276  CG2 VAL A  86      55.897  46.044  60.970  1.00  1.16              
ATOM   1277 1HG2 VAL A  86      55.649  45.026  60.678  1.00  1.16              
ATOM   1278 2HG2 VAL A  86      55.007  46.668  60.893  1.00  1.16              
ATOM   1279 3HG2 VAL A  86      56.661  46.418  60.289  1.00  1.16              
ATOM   1280  C   VAL A  86      57.023  47.496  64.308  1.00  1.16              
ATOM   1281  O   VAL A  86      56.133  47.977  65.004  1.00  1.16              
ATOM   1282  N   ASP A  87      58.133  46.948  64.812  1.00  1.50              
ATOM   1283  H   ASP A  87      58.823  46.590  64.172  1.00  1.50              
ATOM   1284  CA  ASP A  87      58.422  46.865  66.243  1.00  1.50              
ATOM   1285  HA  ASP A  87      57.648  47.412  66.737  1.00  1.50              
ATOM   1286  CB  ASP A  87      58.311  45.428  66.796  1.00  1.50              
ATOM   1287  HB1 ASP A  87      59.273  45.078  67.171  1.00  1.50              
ATOM   1288  HB2 ASP A  87      57.998  44.747  66.001  1.00  1.50              
ATOM   1289  CG  ASP A  87      57.265  45.399  67.921  1.00  1.50              
ATOM   1290  OD1 ASP A  87      57.519  45.954  69.013  1.00  1.50              
ATOM   1291  OD2 ASP A  87      56.104  45.028  67.641  1.00  1.50              
ATOM   1292  C   ASP A  87      59.671  47.654  66.645  1.00  1.50              
ATOM   1293  O   ASP A  87      60.329  47.379  67.648  1.00  1.50              
ATOM   1294  N   TYR A  88      59.967  48.719  65.897  1.00  1.48              
ATOM   1295  H   TYR A  88      59.397  48.897  65.077  1.00  1.48              
ATOM   1296  CA  TYR A  88      60.758  49.836  66.409  1.00  1.48              
ATOM   1297  HA  TYR A  88      61.721  49.475  66.770  1.00  1.48              
ATOM   1298  CB  TYR A  88      60.972  50.825  65.251  1.00  1.48              
ATOM   1299  HB1 TYR A  88      60.005  51.232  64.953  1.00  1.48              
ATOM   1300  HB2 TYR A  88      61.354  50.270  64.395  1.00  1.48              
ATOM   1301  CG  TYR A  88      61.910  52.004  65.491  1.00  1.48              
ATOM   1302  CD1 TYR A  88      63.138  52.055  64.802  1.00  1.48              
ATOM   1303  HD1 TYR A  88      63.438  51.233  64.165  1.00  1.48              
ATOM   1304  CE1 TYR A  88      63.966  53.189  64.911  1.00  1.48              
ATOM   1305  HE1 TYR A  88      64.906  53.231  64.378  1.00  1.48              
ATOM   1306  CZ  TYR A  88      63.590  54.275  65.727  1.00  1.48              
ATOM   1307  OH  TYR A  88      64.408  55.360  65.816  1.00  1.48              
ATOM   1308  HH  TYR A  88      64.205  55.966  66.553  1.00  1.48              
ATOM   1309  CE2 TYR A  88      62.362  54.224  66.421  1.00  1.48              
ATOM   1310  HE2 TYR A  88      62.065  55.066  67.025  1.00  1.48              
ATOM   1311  CD2 TYR A  88      61.515  53.102  66.288  1.00  1.48              
ATOM   1312  HD2 TYR A  88      60.551  53.101  66.775  1.00  1.48              
ATOM   1313  C   TYR A  88      59.985  50.509  67.542  1.00  1.48              
ATOM   1314  O   TYR A  88      58.806  50.839  67.388  1.00  1.48              
ATOM   1315  N   ARG A  89      60.645  50.731  68.673  1.00  1.10              
ATOM   1316  H   ARG A  89      61.592  50.381  68.722  1.00  1.10              
ATOM   1317  CA  ARG A  89      60.070  51.338  69.884  1.00  1.10              
ATOM   1318  HA  ARG A  89      59.190  51.927  69.624  1.00  1.10              
ATOM   1319  CB  ARG A  89      59.689  50.221  70.888  1.00  1.10              
ATOM   1320  HB1 ARG A  89      59.211  50.671  71.759  1.00  1.10              
ATOM   1321  HB2 ARG A  89      60.609  49.748  71.235  1.00  1.10              
ATOM   1322  CG  ARG A  89      58.768  49.098  70.377  1.00  1.10              
ATOM   1323  HG1 ARG A  89      58.699  48.325  71.145  1.00  1.10              
ATOM   1324  HG2 ARG A  89      59.204  48.638  69.495  1.00  1.10              
ATOM   1325  CD  ARG A  89      57.354  49.579  70.052  1.00  1.10              
ATOM   1326  HD1 ARG A  89      57.406  50.473  69.430  1.00  1.10              
ATOM   1327  HD2 ARG A  89      56.857  49.853  70.984  1.00  1.10              
ATOM   1328  NE  ARG A  89      56.576  48.523  69.380  1.00  1.10              
ATOM   1329  HE  ARG A  89      56.687  47.566  69.729  1.00  1.10              
ATOM   1330  CZ  ARG A  89      56.060  48.573  68.166  1.00  1.10              
ATOM   1331  NH1 ARG A  89      56.373  49.486  67.301  1.00  1.10              
ATOM   1332 1HH1 ARG A  89      57.126  50.139  67.496  1.00  1.10              
ATOM   1333 2HH1 ARG A  89      56.153  49.285  66.336  1.00  1.10              
ATOM   1334  NH2 ARG A  89      55.272  47.645  67.720  1.00  1.10              
ATOM   1335 1HH2 ARG A  89      55.330  46.718  68.153  1.00  1.10              
ATOM   1336 2HH2 ARG A  89      55.127  47.614  66.722  1.00  1.10              
ATOM   1337  C   ARG A  89      61.077  52.302  70.533  1.00  1.10              
ATOM   1338  O   ARG A  89      61.026  52.532  71.735  1.00  1.10              
ATOM   1339  N   ASP A  90      62.001  52.836  69.739  1.00  1.04              
ATOM   1340  H   ASP A  90      61.972  52.632  68.756  1.00  1.04              
ATOM   1341  CA  ASP A  90      62.862  53.940  70.164  1.00  1.04              
ATOM   1342  HA  ASP A  90      63.004  53.895  71.246  1.00  1.04              
ATOM   1343  CB  ASP A  90      64.265  53.776  69.520  1.00  1.04              
ATOM   1344  HB1 ASP A  90      64.206  54.045  68.468  1.00  1.04              
ATOM   1345  HB2 ASP A  90      64.543  52.722  69.571  1.00  1.04              
ATOM   1346  CG  ASP A  90      65.405  54.582  70.179  1.00  1.04              
ATOM   1347  OD1 ASP A  90      66.525  54.559  69.629  1.00  1.04              
ATOM   1348  OD2 ASP A  90      65.151  55.206  71.235  1.00  1.04              
ATOM   1349  C   ASP A  90      62.202  55.299  69.852  1.00  1.04              
ATOM   1350  O   ASP A  90      61.104  55.389  69.290  1.00  1.04              
ATOM   1351  N   ASN A  91      62.892  56.374  70.186  1.00  0.62              
ATOM   1352  H   ASN A  91      63.784  56.212  70.654  1.00  0.62              
ATOM   1353  CA  ASN A  91      62.654  57.696  69.636  1.00  0.62              
ATOM   1354  HA  ASN A  91      61.642  58.015  69.869  1.00  0.62              
ATOM   1355  CB  ASN A  91      63.670  58.608  70.356  1.00  0.62              
ATOM   1356  HB1 ASN A  91      64.683  58.359  70.031  1.00  0.62              
ATOM   1357  HB2 ASN A  91      63.616  58.409  71.427  1.00  0.62              
ATOM   1358  CG  ASN A  91      63.470  60.100  70.169  1.00  0.62              
ATOM   1359  OD1 ASN A  91      62.899  60.578  69.198  1.00  0.62              
ATOM   1360  ND2 ASN A  91      63.945  60.880  71.112  1.00  0.62              
ATOM   1361 1HD2 ASN A  91      64.443  60.487  71.886  1.00  0.62              
ATOM   1362 2HD2 ASN A  91      63.770  61.891  71.091  1.00  0.62              
ATOM   1363  C   ASN A  91      62.862  57.688  68.114  1.00  0.62              
ATOM   1364  O   ASN A  91      63.915  57.277  67.623  1.00  0.62              
ATOM   1365  N   VAL A  92      61.860  58.108  67.341  1.00  0.52              
ATOM   1366  H   VAL A  92      61.004  58.427  67.786  1.00  0.52              
ATOM   1367  CA  VAL A  92      62.040  58.270  65.898  1.00  0.52              
ATOM   1368  HA  VAL A  92      62.675  57.448  65.572  1.00  0.52              
ATOM   1369  CB  VAL A  92      60.757  58.087  65.058  1.00  0.52              
ATOM   1370  HB  VAL A  92      61.050  58.115  64.009  1.00  0.52              
ATOM   1371  CG1 VAL A  92      60.140  56.706  65.316  1.00  0.52              
ATOM   1372 1HG1 VAL A  92      59.242  56.596  64.719  1.00  0.52              
ATOM   1373 2HG1 VAL A  92      60.848  55.934  65.020  1.00  0.52              
ATOM   1374 3HG1 VAL A  92      59.887  56.590  66.371  1.00  0.52              
ATOM   1375  CG2 VAL A  92      59.673  59.140  65.248  1.00  0.52              
ATOM   1376 1HG2 VAL A  92      58.795  58.900  64.651  1.00  0.52              
ATOM   1377 2HG2 VAL A  92      59.385  59.193  66.296  1.00  0.52              
ATOM   1378 3HG2 VAL A  92      60.048  60.105  64.919  1.00  0.52              
ATOM   1379  C   VAL A  92      62.824  59.545  65.597  1.00  0.52              
ATOM   1380  O   VAL A  92      62.516  60.650  66.072  1.00  0.52              
ATOM   1381  N   GLY A  93      63.882  59.367  64.813  1.00  0.57              
ATOM   1382  H   GLY A  93      64.076  58.433  64.480  1.00  0.57              
ATOM   1383  CA  GLY A  93      64.895  60.379  64.572  1.00  0.57              
ATOM   1384  HA1 GLY A  93      65.845  60.037  64.987  1.00  0.57              
ATOM   1385  HA2 GLY A  93      64.633  61.312  65.074  1.00  0.57              
ATOM   1386  C   GLY A  93      65.098  60.648  63.098  1.00  0.57              
ATOM   1387  O   GLY A  93      65.416  59.737  62.334  1.00  0.57              
ATOM   1388  N   VAL A  94      64.919  61.901  62.676  1.00  0.33              
ATOM   1389  H   VAL A  94      64.677  62.647  63.323  1.00  0.33              
ATOM   1390  CA  VAL A  94      64.958  62.173  61.229  1.00  0.33              
ATOM   1391  HA  VAL A  94      64.614  61.307  60.661  1.00  0.33              
ATOM   1392  CB  VAL A  94      64.035  63.370  60.903  1.00  0.33              
ATOM   1393  HB  VAL A  94      64.464  64.272  61.335  1.00  0.33              
ATOM   1394  CG1 VAL A  94      63.905  63.571  59.391  1.00  0.33              
ATOM   1395 1HG1 VAL A  94      63.325  64.472  59.196  1.00  0.33              
ATOM   1396 2HG1 VAL A  94      64.886  63.685  58.934  1.00  0.33              
ATOM   1397 3HG1 VAL A  94      63.406  62.715  58.944  1.00  0.33              
ATOM   1398  CG2 VAL A  94      62.617  63.212  61.472  1.00  0.33              
ATOM   1399 1HG2 VAL A  94      61.995  64.051  61.165  1.00  0.33              
ATOM   1400 2HG2 VAL A  94      62.159  62.289  61.125  1.00  0.33              
ATOM   1401 3HG2 VAL A  94      62.644  63.213  62.561  1.00  0.33              
ATOM   1402  C   VAL A  94      66.393  62.512  60.838  1.00  0.33              
ATOM   1403  O   VAL A  94      66.936  63.515  61.297  1.00  0.33              
ATOM   1404  N   VAL A  95      67.022  61.687  60.002  1.00  0.51              
ATOM   1405  H   VAL A  95      66.555  60.838  59.724  1.00  0.51              
ATOM   1406  CA  VAL A  95      68.292  62.027  59.337  1.00  0.51              
ATOM   1407  HA  VAL A  95      68.987  62.422  60.078  1.00  0.51              
ATOM   1408  CB  VAL A  95      68.924  60.787  58.668  1.00  0.51              
ATOM   1409  HB  VAL A  95      68.266  60.420  57.880  1.00  0.51              
ATOM   1410  CG1 VAL A  95      70.288  61.128  58.053  1.00  0.51              
ATOM   1411 1HG1 VAL A  95      70.742  60.230  57.635  1.00  0.51              
ATOM   1412 2HG1 VAL A  95      70.174  61.856  57.250  1.00  0.51              
ATOM   1413 3HG1 VAL A  95      70.955  61.537  58.812  1.00  0.51              
ATOM   1414  CG2 VAL A  95      69.141  59.640  59.664  1.00  0.51              
ATOM   1415 1HG2 VAL A  95      69.630  58.803  59.167  1.00  0.51              
ATOM   1416 2HG2 VAL A  95      69.755  59.974  60.499  1.00  0.51              
ATOM   1417 3HG2 VAL A  95      68.183  59.283  60.042  1.00  0.51              
ATOM   1418  C   VAL A  95      68.040  63.093  58.277  1.00  0.51              
ATOM   1419  O   VAL A  95      67.270  62.849  57.353  1.00  0.51              
ATOM   1420  N   LEU A  96      68.711  64.240  58.386  1.00  0.53              
ATOM   1421  H   LEU A  96      69.303  64.379  59.199  1.00  0.53              
ATOM   1422  CA  LEU A  96      68.578  65.373  57.469  1.00  0.53              
ATOM   1423  HA  LEU A  96      67.941  65.095  56.631  1.00  0.53              
ATOM   1424  CB  LEU A  96      67.930  66.563  58.204  1.00  0.53              
ATOM   1425  HB1 LEU A  96      67.980  67.432  57.547  1.00  0.53              
ATOM   1426  HB2 LEU A  96      68.528  66.778  59.090  1.00  0.53              
ATOM   1427  CG  LEU A  96      66.470  66.358  58.634  1.00  0.53              
ATOM   1428  HG  LEU A  96      66.398  65.512  59.316  1.00  0.53              
ATOM   1429  CD1 LEU A  96      65.994  67.611  59.369  1.00  0.53              
ATOM   1430 1HD1 LEU A  96      64.995  67.437  59.756  1.00  0.53              
ATOM   1431 2HD1 LEU A  96      66.658  67.818  60.201  1.00  0.53              
ATOM   1432 3HD1 LEU A  96      65.983  68.464  58.692  1.00  0.53              
ATOM   1433  CD2 LEU A  96      65.526  66.134  57.448  1.00  0.53              
ATOM   1434 1HD2 LEU A  96      64.495  66.096  57.793  1.00  0.53              
ATOM   1435 2HD2 LEU A  96      65.642  66.936  56.721  1.00  0.53              
ATOM   1436 3HD2 LEU A  96      65.770  65.188  56.966  1.00  0.53              
ATOM   1437  C   LEU A  96      69.937  65.772  56.904  1.00  0.53              
ATOM   1438  O   LEU A  96      70.855  66.115  57.649  1.00  0.53              
ATOM   1439  N   PHE A  97      70.039  65.749  55.577  1.00  0.72              
ATOM   1440  H   PHE A  97      69.208  65.530  55.035  1.00  0.72              
ATOM   1441  CA  PHE A  97      71.221  66.148  54.824  1.00  0.72              
ATOM   1442  HA  PHE A  97      72.097  66.192  55.470  1.00  0.72              
ATOM   1443  CB  PHE A  97      71.495  65.130  53.700  1.00  0.72              
ATOM   1444  HB1 PHE A  97      72.114  65.612  52.942  1.00  0.72              
ATOM   1445  HB2 PHE A  97      70.555  64.861  53.214  1.00  0.72              
ATOM   1446  CG  PHE A  97      72.214  63.876  54.151  1.00  0.72              
ATOM   1447  CD1 PHE A  97      73.622  63.847  54.149  1.00  0.72              
ATOM   1448  HD1 PHE A  97      74.180  64.713  53.822  1.00  0.72              
ATOM   1449  CE1 PHE A  97      74.306  62.706  54.605  1.00  0.72              
ATOM   1450  HE1 PHE A  97      75.386  62.696  54.635  1.00  0.72              
ATOM   1451  CZ  PHE A  97      73.581  61.584  55.041  1.00  0.72              
ATOM   1452  HZ  PHE A  97      74.108  60.708  55.394  1.00  0.72              
ATOM   1453  CE2 PHE A  97      72.175  61.599  55.014  1.00  0.72              
ATOM   1454  HE2 PHE A  97      71.622  60.730  55.331  1.00  0.72              
ATOM   1455  CD2 PHE A  97      71.489  62.746  54.573  1.00  0.72              
ATOM   1456  HD2 PHE A  97      70.410  62.758  54.550  1.00  0.72              
ATOM   1457  C   PHE A  97      71.001  67.531  54.219  1.00  0.72              
ATOM   1458  O   PHE A  97      70.192  67.698  53.310  1.00  0.72              
ATOM   1459  N   ASN A  98      71.735  68.522  54.721  1.00  0.76              
ATOM   1460  H   ASN A  98      72.438  68.291  55.413  1.00  0.76              
ATOM   1461  CA  ASN A  98      71.884  69.806  54.055  1.00  0.76              
ATOM   1462  HA  ASN A  98      70.941  70.079  53.579  1.00  0.76              
ATOM   1463  CB  ASN A  98      72.242  70.884  55.101  1.00  0.76              
ATOM   1464  HB1 ASN A  98      73.180  70.618  55.584  1.00  0.76              
ATOM   1465  HB2 ASN A  98      71.461  70.938  55.856  1.00  0.76              
ATOM   1466  CG  ASN A  98      72.391  72.267  54.487  1.00  0.76              
ATOM   1467  OD1 ASN A  98      72.109  72.476  53.317  1.00  0.76              
ATOM   1468  ND2 ASN A  98      72.819  73.250  55.239  1.00  0.76              
ATOM   1469 1HD2 ASN A  98      73.069  73.093  56.205  1.00  0.76              
ATOM   1470 2HD2 ASN A  98      72.880  74.172  54.815  1.00  0.76              
ATOM   1471  C   ASN A  98      72.948  69.683  52.968  1.00  0.76              
ATOM   1472  O   ASN A  98      74.130  69.482  53.273  1.00  0.76              
ATOM   1473  N   PHE A  99      72.514  69.830  51.716  1.00  1.33              
ATOM   1474  H   PHE A  99      71.518  69.982  51.570  1.00  1.33              
ATOM   1475  CA  PHE A  99      73.371  69.764  50.530  1.00  1.33              
ATOM   1476  HA  PHE A  99      74.363  69.426  50.832  1.00  1.33              
ATOM   1477  CB  PHE A  99      72.795  68.707  49.571  1.00  1.33              
ATOM   1478  HB1 PHE A  99      72.173  69.197  48.825  1.00  1.33              
ATOM   1479  HB2 PHE A  99      72.141  68.030  50.124  1.00  1.33              
ATOM   1480  CG  PHE A  99      73.855  67.865  48.890  1.00  1.33              
ATOM   1481  CD1 PHE A  99      74.270  66.654  49.476  1.00  1.33              
ATOM   1482  HD1 PHE A  99      73.823  66.323  50.402  1.00  1.33              
ATOM   1483  CE1 PHE A  99      75.262  65.873  48.857  1.00  1.33              
ATOM   1484  HE1 PHE A  99      75.574  64.940  49.309  1.00  1.33              
ATOM   1485  CZ  PHE A  99      75.845  66.302  47.652  1.00  1.33              
ATOM   1486  HZ  PHE A  99      76.607  65.702  47.178  1.00  1.33              
ATOM   1487  CE2 PHE A  99      75.434  67.513  47.067  1.00  1.33              
ATOM   1488  HE2 PHE A  99      75.888  67.847  46.143  1.00  1.33              
ATOM   1489  CD2 PHE A  99      74.439  68.291  47.684  1.00  1.33              
ATOM   1490  HD2 PHE A  99      74.132  69.220  47.235  1.00  1.33              
ATOM   1491  C   PHE A  99      73.561  71.151  49.885  1.00  1.33              
ATOM   1492  O   PHE A  99      74.100  71.278  48.782  1.00  1.33              
ATOM   1493  N   GLY A 100      73.162  72.214  50.589  1.00  1.32              
ATOM   1494  H   GLY A 100      72.774  72.072  51.518  1.00  1.32              
ATOM   1495  CA  GLY A 100      73.334  73.593  50.165  1.00  1.32              
ATOM   1496  HA1 GLY A 100      72.443  74.157  50.438  1.00  1.32              
ATOM   1497  HA2 GLY A 100      73.448  73.644  49.082  1.00  1.32              
ATOM   1498  C   GLY A 100      74.534  74.261  50.824  1.00  1.32              
ATOM   1499  O   GLY A 100      74.895  73.933  51.946  1.00  1.32              
ATOM   1500  N   ASN A 101      75.129  75.246  50.148  1.00  1.41              
ATOM   1501  H   ASN A 101      74.808  75.463  49.218  1.00  1.41              
ATOM   1502  CA  ASN A 101      76.203  76.052  50.723  1.00  1.41              
ATOM   1503  HA  ASN A 101      76.686  75.453  51.493  1.00  1.41              
ATOM   1504  CB  ASN A 101      77.291  76.339  49.675  1.00  1.41              
ATOM   1505  HB1 ASN A 101      78.055  76.975  50.120  1.00  1.41              
ATOM   1506  HB2 ASN A 101      76.859  76.860  48.822  1.00  1.41              
ATOM   1507  CG  ASN A 101      77.977  75.068  49.196  1.00  1.41              
ATOM   1508  OD1 ASN A 101      78.038  74.797  48.006  1.00  1.41              
ATOM   1509  ND2 ASN A 101      78.492  74.247  50.085  1.00  1.41              
ATOM   1510 1HD2 ASN A 101      78.296  74.331  51.072  1.00  1.41              
ATOM   1511 2HD2 ASN A 101      78.828  73.354  49.750  1.00  1.41              
ATOM   1512  C   ASN A 101      75.668  77.271  51.490  1.00  1.41              
ATOM   1513  O   ASN A 101      75.993  78.420  51.195  1.00  1.41              
ATOM   1514  N   SER A 102      74.794  77.001  52.456  1.00  1.14              
ATOM   1515  H   SER A 102      74.565  76.023  52.606  1.00  1.14              
ATOM   1516  CA  SER A 102      74.356  77.904  53.524  1.00  1.14              
ATOM   1517  HA  SER A 102      75.210  78.470  53.900  1.00  1.14              
ATOM   1518  CB  SER A 102      73.292  78.883  53.021  1.00  1.14              
ATOM   1519  HB1 SER A 102      72.843  79.405  53.868  1.00  1.14              
ATOM   1520  HB2 SER A 102      72.511  78.336  52.493  1.00  1.14              
ATOM   1521  OG  SER A 102      73.877  79.843  52.156  1.00  1.14              
ATOM   1522  HG  SER A 102      74.651  79.430  51.727  1.00  1.14              
ATOM   1523  C   SER A 102      73.794  77.073  54.670  1.00  1.14              
ATOM   1524  O   SER A 102      73.170  76.032  54.439  1.00  1.14              
ATOM   1525  N   ASP A 103      74.047  77.500  55.906  1.00  0.97              
ATOM   1526  H   ASP A 103      74.577  78.344  56.049  1.00  0.97              
ATOM   1527  CA  ASP A 103      73.614  76.740  57.079  1.00  0.97              
ATOM   1528  HA  ASP A 103      73.895  75.695  56.930  1.00  0.97              
ATOM   1529  CB  ASP A 103      74.308  77.238  58.358  1.00  0.97              
ATOM   1530  HB1 ASP A 103      73.599  77.203  59.188  1.00  0.97              
ATOM   1531  HB2 ASP A 103      74.643  78.270  58.239  1.00  0.97              
ATOM   1532  CG  ASP A 103      75.495  76.334  58.692  1.00  0.97              
ATOM   1533  OD1 ASP A 103      76.285  76.040  57.759  1.00  0.97              
ATOM   1534  OD2 ASP A 103      75.565  75.841  59.839  1.00  0.97              
ATOM   1535  C   ASP A 103      72.093  76.768  57.183  1.00  0.97              
ATOM   1536  O   ASP A 103      71.442  77.759  56.840  1.00  0.97              
ATOM   1537  N   PHE A 104      71.519  75.671  57.677  1.00  0.67              
ATOM   1538  H   PHE A 104      72.095  74.875  57.927  1.00  0.67              
ATOM   1539  CA  PHE A 104      70.073  75.574  57.834  1.00  0.67              
ATOM   1540  HA  PHE A 104      69.599  76.469  57.434  1.00  0.67              
ATOM   1541  CB  PHE A 104      69.540  74.383  57.022  1.00  0.67              
ATOM   1542  HB1 PHE A 104      70.172  73.517  57.223  1.00  0.67              
ATOM   1543  HB2 PHE A 104      69.634  74.621  55.962  1.00  0.67              
ATOM   1544  CG  PHE A 104      68.090  74.010  57.312  1.00  0.67              
ATOM   1545  CD1 PHE A 104      67.084  74.995  57.339  1.00  0.67              
ATOM   1546  HD1 PHE A 104      67.326  76.024  57.115  1.00  0.67              
ATOM   1547  CE1 PHE A 104      65.766  74.653  57.689  1.00  0.67              
ATOM   1548  HE1 PHE A 104      65.005  75.416  57.757  1.00  0.67              
ATOM   1549  CZ  PHE A 104      65.431  73.315  57.959  1.00  0.67              
ATOM   1550  HZ  PHE A 104      64.417  73.048  58.218  1.00  0.67              
ATOM   1551  CE2 PHE A 104      66.425  72.323  57.898  1.00  0.67              
ATOM   1552  HE2 PHE A 104      66.171  71.294  58.100  1.00  0.67              
ATOM   1553  CD2 PHE A 104      67.751  72.672  57.591  1.00  0.67              
ATOM   1554  HD2 PHE A 104      68.511  71.907  57.557  1.00  0.67              
ATOM   1555  C   PHE A 104      69.692  75.471  59.310  1.00  0.67              
ATOM   1556  O   PHE A 104      70.164  74.607  60.040  1.00  0.67              
ATOM   1557  N   GLU A 105      68.807  76.357  59.759  1.00  0.59              
ATOM   1558  H   GLU A 105      68.483  77.072  59.130  1.00  0.59              
ATOM   1559  CA  GLU A 105      68.439  76.480  61.163  1.00  0.59              
ATOM   1560  HA  GLU A 105      69.175  75.980  61.792  1.00  0.59              
ATOM   1561  CB  GLU A 105      68.402  77.962  61.562  1.00  0.59              
ATOM   1562  HB1 GLU A 105      68.148  77.975  62.622  1.00  0.59              
ATOM   1563  HB2 GLU A 105      67.600  78.431  60.988  1.00  0.59              
ATOM   1564  CG  GLU A 105      69.609  78.894  61.399  1.00  0.59              
ATOM   1565  HG1 GLU A 105      69.944  78.868  60.361  1.00  0.59              
ATOM   1566  HG2 GLU A 105      70.417  78.546  62.046  1.00  0.59              
ATOM   1567  CD  GLU A 105      69.207  80.343  61.784  1.00  0.59              
ATOM   1568  OE1 GLU A 105      68.091  80.515  62.353  1.00  0.59              
ATOM   1569  OE2 GLU A 105      69.998  81.263  61.504  1.00  0.59              
ATOM   1570  C   GLU A 105      67.051  75.888  61.488  1.00  0.59              
ATOM   1571  O   GLU A 105      66.048  76.600  61.448  1.00  0.59              
ATOM   1572  N   VAL A 106      66.986  74.610  61.876  1.00  0.50              
ATOM   1573  H   VAL A 106      67.838  74.065  61.951  1.00  0.50              
ATOM   1574  CA  VAL A 106      65.739  74.017  62.386  1.00  0.50              
ATOM   1575  HA  VAL A 106      64.946  74.205  61.660  1.00  0.50              
ATOM   1576  CB  VAL A 106      65.873  72.489  62.566  1.00  0.50              
ATOM   1577  HB  VAL A 106      66.582  72.293  63.364  1.00  0.50              
ATOM   1578  CG1 VAL A 106      64.540  71.829  62.935  1.00  0.50              
ATOM   1579 1HG1 VAL A 106      64.653  70.747  62.976  1.00  0.50              
ATOM   1580 2HG1 VAL A 106      64.208  72.165  63.916  1.00  0.50              
ATOM   1581 3HG1 VAL A 106      63.776  72.076  62.198  1.00  0.50              
ATOM   1582  CG2 VAL A 106      66.384  71.783  61.302  1.00  0.50              
ATOM   1583 1HG2 VAL A 106      66.484  70.716  61.493  1.00  0.50              
ATOM   1584 2HG2 VAL A 106      65.668  71.934  60.496  1.00  0.50              
ATOM   1585 3HG2 VAL A 106      67.357  72.175  61.007  1.00  0.50              
ATOM   1586  C   VAL A 106      65.327  74.645  63.712  1.00  0.50              
ATOM   1587  O   VAL A 106      66.179  74.776  64.597  1.00  0.50              
ATOM   1588  N   LYS A 107      64.029  74.937  63.886  1.00  1.04              
ATOM   1589  H   LYS A 107      63.394  74.903  63.088  1.00  1.04              
ATOM   1590  CA  LYS A 107      63.461  75.338  65.177  1.00  1.04              
ATOM   1591  HA  LYS A 107      64.287  75.494  65.868  1.00  1.04              
ATOM   1592  CB  LYS A 107      62.718  76.687  65.081  1.00  1.04              
ATOM   1593  HB1 LYS A 107      62.318  76.925  66.067  1.00  1.04              
ATOM   1594  HB2 LYS A 107      61.868  76.613  64.405  1.00  1.04              
ATOM   1595  CG  LYS A 107      63.606  77.880  64.681  1.00  1.04              
ATOM   1596  HG1 LYS A 107      64.635  77.670  64.975  1.00  1.04              
ATOM   1597  HG2 LYS A 107      63.269  78.753  65.241  1.00  1.04              
ATOM   1598  CD  LYS A 107      63.522  78.214  63.185  1.00  1.04              
ATOM   1599  HD1 LYS A 107      62.491  78.472  62.937  1.00  1.04              
ATOM   1600  HD2 LYS A 107      63.794  77.344  62.587  1.00  1.04              
ATOM   1601  CE  LYS A 107      64.430  79.398  62.823  1.00  1.04              
ATOM   1602  HE1 LYS A 107      64.191  80.247  63.469  1.00  1.04              
ATOM   1603  HE2 LYS A 107      64.236  79.687  61.787  1.00  1.04              
ATOM   1604  NZ  LYS A 107      65.857  79.034  62.966  1.00  1.04              
ATOM   1605  HZ1 LYS A 107      66.063  78.243  62.360  1.00  1.04              
ATOM   1606  HZ2 LYS A 107      66.504  79.791  62.708  1.00  1.04              
ATOM   1607  HZ3 LYS A 107      66.076  78.761  63.911  1.00  1.04              
ATOM   1608  C   LYS A 107      62.567  74.279  65.829  1.00  1.04              
ATOM   1609  O   LYS A 107      62.050  73.351  65.201  1.00  1.04              
ATOM   1610  N   LYS A 108      62.350  74.479  67.129  1.00  1.07              
ATOM   1611  H   LYS A 108      62.906  75.236  67.534  1.00  1.07              
ATOM   1612  CA  LYS A 108      61.627  73.632  68.083  1.00  1.07              
ATOM   1613  HA  LYS A 108      62.331  72.871  68.424  1.00  1.07              
ATOM   1614  CB  LYS A 108      61.286  74.524  69.299  1.00  1.07              
ATOM   1615  HB1 LYS A 108      60.605  75.322  69.001  1.00  1.07              
ATOM   1616  HB2 LYS A 108      62.207  75.000  69.635  1.00  1.07              
ATOM   1617  CG  LYS A 108      60.701  73.778  70.514  1.00  1.07              
ATOM   1618  HG1 LYS A 108      60.915  74.363  71.409  1.00  1.07              
ATOM   1619  HG2 LYS A 108      61.236  72.836  70.619  1.00  1.07              
ATOM   1620  CD  LYS A 108      59.176  73.577  70.425  1.00  1.07              
ATOM   1621  HD1 LYS A 108      58.821  73.664  69.401  1.00  1.07              
ATOM   1622  HD2 LYS A 108      58.686  74.379  70.980  1.00  1.07              
ATOM   1623  CE  LYS A 108      58.688  72.233  70.981  1.00  1.07              
ATOM   1624  HE1 LYS A 108      57.610  72.155  70.805  1.00  1.07              
ATOM   1625  HE2 LYS A 108      58.855  72.218  72.060  1.00  1.07              
ATOM   1626  NZ  LYS A 108      59.372  71.080  70.350  1.00  1.07              
ATOM   1627  HZ1 LYS A 108      58.965  70.198  70.635  1.00  1.07              
ATOM   1628  HZ2 LYS A 108      59.358  71.112  69.331  1.00  1.07              
ATOM   1629  HZ3 LYS A 108      60.364  71.046  70.581  1.00  1.07              
ATOM   1630  C   LYS A 108      60.424  72.860  67.560  1.00  1.07              
ATOM   1631  O   LYS A 108      60.275  71.716  67.957  1.00  1.07              
ATOM   1632  N   GLY A 109      59.528  73.438  66.765  1.00  1.15              
ATOM   1633  H   GLY A 109      59.733  74.359  66.407  1.00  1.15              
ATOM   1634  CA  GLY A 109      58.287  72.768  66.329  1.00  1.15              
ATOM   1635  HA1 GLY A 109      57.428  73.327  66.697  1.00  1.15              
ATOM   1636  HA2 GLY A 109      58.229  71.751  66.719  1.00  1.15              
ATOM   1637  C   GLY A 109      58.168  72.672  64.814  1.00  1.15              
ATOM   1638  O   GLY A 109      57.094  72.357  64.299  1.00  1.15              
ATOM   1639  N   ASP A 110      59.258  72.969  64.110  1.00  1.03              
ATOM   1640  H   ASP A 110      60.132  73.171  64.582  1.00  1.03              
ATOM   1641  CA  ASP A 110      59.262  72.998  62.659  1.00  1.03              
ATOM   1642  HA  ASP A 110      58.450  73.644  62.317  1.00  1.03              
ATOM   1643  CB  ASP A 110      60.586  73.560  62.118  1.00  1.03              
ATOM   1644  HB1 ASP A 110      60.619  73.382  61.041  1.00  1.03              
ATOM   1645  HB2 ASP A 110      61.418  73.016  62.568  1.00  1.03              
ATOM   1646  CG  ASP A 110      60.768  75.058  62.347  1.00  1.03              
ATOM   1647  OD1 ASP A 110      59.834  75.710  62.866  1.00  1.03              
ATOM   1648  OD2 ASP A 110      61.874  75.539  62.010  1.00  1.03              
ATOM   1649  C   ASP A 110      59.060  71.606  62.099  1.00  1.03              
ATOM   1650  O   ASP A 110      59.702  70.638  62.509  1.00  1.03              
ATOM   1651  N   ARG A 111      58.153  71.530  61.137  1.00  0.68              
ATOM   1652  H   ARG A 111      57.718  72.394  60.849  1.00  0.68              
ATOM   1653  CA  ARG A 111      57.751  70.304  60.461  1.00  0.68              
ATOM   1654  HA  ARG A 111      57.726  69.473  61.168  1.00  0.68              
ATOM   1655  CB  ARG A 111      56.324  70.495  59.920  1.00  0.68              
ATOM   1656  HB1 ARG A 111      56.027  69.619  59.341  1.00  0.68              
ATOM   1657  HB2 ARG A 111      56.300  71.373  59.273  1.00  0.68              
ATOM   1658  CG  ARG A 111      55.351  70.679  61.106  1.00  0.68              
ATOM   1659  HG1 ARG A 111      55.811  71.294  61.877  1.00  0.68              
ATOM   1660  HG2 ARG A 111      55.160  69.702  61.551  1.00  0.68              
ATOM   1661  CD  ARG A 111      54.046  71.381  60.732  1.00  0.68              
ATOM   1662  HD1 ARG A 111      54.176  71.948  59.808  1.00  0.68              
ATOM   1663  HD2 ARG A 111      53.796  72.098  61.517  1.00  0.68              
ATOM   1664  NE  ARG A 111      52.929  70.441  60.584  1.00  0.68              
ATOM   1665  HE  ARG A 111      52.653  70.159  59.645  1.00  0.68              
ATOM   1666  CZ  ARG A 111      52.255  69.842  61.539  1.00  0.68              
ATOM   1667  NH1 ARG A 111      52.557  69.922  62.808  1.00  0.68              
ATOM   1668 1HH1 ARG A 111      53.398  70.394  63.096  1.00  0.68              
ATOM   1669 2HH1 ARG A 111      52.013  69.391  63.465  1.00  0.68              
ATOM   1670  NH2 ARG A 111      51.243  69.108  61.211  1.00  0.68              
ATOM   1671 1HH2 ARG A 111      51.164  68.878  60.218  1.00  0.68              
ATOM   1672 2HH2 ARG A 111      50.807  68.519  61.907  1.00  0.68              
ATOM   1673  C   ARG A 111      58.784  69.965  59.420  1.00  0.68              
ATOM   1674  O   ARG A 111      58.693  70.347  58.253  1.00  0.68              
ATOM   1675  N   ILE A 112      59.797  69.265  59.903  1.00  0.49              
ATOM   1676  H   ILE A 112      59.756  69.052  60.891  1.00  0.49              
ATOM   1677  CA  ILE A 112      60.658  68.441  59.075  1.00  0.49              
ATOM   1678  HA  ILE A 112      60.933  68.971  58.166  1.00  0.49              
ATOM   1679  CB  ILE A 112      61.938  68.086  59.872  1.00  0.49              
ATOM   1680  HB  ILE A 112      62.562  67.448  59.245  1.00  0.49              
ATOM   1681  CG2 ILE A 112      62.722  69.387  60.137  1.00  0.49              
ATOM   1682 1HG2 ILE A 112      63.714  69.172  60.527  1.00  0.49              
ATOM   1683 2HG2 ILE A 112      62.841  69.951  59.213  1.00  0.49              
ATOM   1684 3HG2 ILE A 112      62.202  70.010  60.866  1.00  0.49              
ATOM   1685  CG1 ILE A 112      61.636  67.323  61.188  1.00  0.49              
ATOM   1686 1HG1 ILE A 112      61.104  66.403  60.953  1.00  0.49              
ATOM   1687 2HG1 ILE A 112      60.992  67.930  61.823  1.00  0.49              
ATOM   1688  CD1 ILE A 112      62.875  66.952  62.003  1.00  0.49              
ATOM   1689  HD1 ILE A 112      62.583  66.317  62.840  1.00  0.49              
ATOM   1690  HD2 ILE A 112      63.584  66.415  61.378  1.00  0.49              
ATOM   1691  HD3 ILE A 112      63.342  67.851  62.400  1.00  0.49              
ATOM   1692  C   ILE A 112      59.729  67.231  58.686  1.00  0.49              
ATOM   1693  O   ILE A 112      58.483  67.260  58.640  1.00  0.49              
ATOM   1694  N   ALA A 113      60.369  66.150  58.291  1.00  0.32              
ATOM   1695  H   ALA A 113      61.363  66.119  58.426  1.00  0.32              
ATOM   1696  CA  ALA A 113      59.786  65.128  57.443  1.00  0.32              
ATOM   1697  HA  ALA A 113      59.542  65.594  56.487  1.00  0.32              
ATOM   1698  CB  ALA A 113      60.962  64.164  57.207  1.00  0.32              
ATOM   1699  HB1 ALA A 113      60.668  63.364  56.536  1.00  0.32              
ATOM   1700  HB2 ALA A 113      61.809  64.700  56.777  1.00  0.32              
ATOM   1701  HB3 ALA A 113      61.252  63.714  58.158  1.00  0.32              
ATOM   1702  C   ALA A 113      58.563  64.323  57.866  1.00  0.32              
ATOM   1703  O   ALA A 113      58.253  64.245  59.033  1.00  0.32              
ATOM   1704  N   GLN A 114      57.924  63.649  56.902  1.00  0.64              
ATOM   1705  H   GLN A 114      58.340  63.636  55.979  1.00  0.64              
ATOM   1706  CA  GLN A 114      56.562  63.182  56.954  1.00  0.64              
ATOM   1707  HA  GLN A 114      56.230  63.461  57.944  1.00  0.64              
ATOM   1708  CB  GLN A 114      55.716  63.949  55.927  1.00  0.64              
ATOM   1709  HB1 GLN A 114      54.681  63.876  56.249  1.00  0.64              
ATOM   1710  HB2 GLN A 114      55.828  63.453  54.962  1.00  0.64              
ATOM   1711  CG  GLN A 114      56.009  65.446  55.720  1.00  0.64              
ATOM   1712  HG1 GLN A 114      57.011  65.575  55.315  1.00  0.64              
ATOM   1713  HG2 GLN A 114      55.932  65.969  56.674  1.00  0.64              
ATOM   1714  CD  GLN A 114      55.009  66.047  54.735  1.00  0.64              
ATOM   1715  OE1 GLN A 114      54.217  66.906  55.063  1.00  0.64              
ATOM   1716  NE2 GLN A 114      55.020  65.618  53.493  1.00  0.64              
ATOM   1717 1HE2 GLN A 114      55.643  64.884  53.213  1.00  0.64              
ATOM   1718 2HE2 GLN A 114      54.115  65.669  53.002  1.00  0.64              
ATOM   1719  C   GLN A 114      56.429  61.657  56.792  1.00  0.64              
ATOM   1720  O   GLN A 114      56.904  61.069  55.827  1.00  0.64              
ATOM   1721  N   LEU A 115      55.782  60.996  57.743  1.00  0.60              
ATOM   1722  H   LEU A 115      55.353  61.564  58.469  1.00  0.60              
ATOM   1723  CA  LEU A 115      55.752  59.541  57.901  1.00  0.60              
ATOM   1724  HA  LEU A 115      56.704  59.133  57.559  1.00  0.60              
ATOM   1725  CB  LEU A 115      55.632  59.295  59.425  1.00  0.60              
ATOM   1726  HB1 LEU A 115      54.688  59.720  59.770  1.00  0.60              
ATOM   1727  HB2 LEU A 115      56.433  59.859  59.900  1.00  0.60              
ATOM   1728  CG  LEU A 115      55.710  57.845  59.930  1.00  0.60              
ATOM   1729  HG  LEU A 115      54.824  57.298  59.608  1.00  0.60              
ATOM   1730  CD1 LEU A 115      56.951  57.124  59.407  1.00  0.60              
ATOM   1731 1HD1 LEU A 115      57.064  56.172  59.919  1.00  0.60              
ATOM   1732 2HD1 LEU A 115      56.847  56.942  58.339  1.00  0.60              
ATOM   1733 3HD1 LEU A 115      57.837  57.731  59.586  1.00  0.60              
ATOM   1734  CD2 LEU A 115      55.772  57.833  61.464  1.00  0.60              
ATOM   1735 1HD2 LEU A 115      55.770  56.804  61.819  1.00  0.60              
ATOM   1736 2HD2 LEU A 115      56.679  58.326  61.812  1.00  0.60              
ATOM   1737 3HD2 LEU A 115      54.903  58.351  61.869  1.00  0.60              
ATOM   1738  C   LEU A 115      54.623  58.874  57.081  1.00  0.60              
ATOM   1739  O   LEU A 115      53.465  58.864  57.500  1.00  0.60              
ATOM   1740  N   ILE A 116      54.948  58.338  55.903  1.00  0.67              
ATOM   1741  H   ILE A 116      55.892  58.492  55.572  1.00  0.67              
ATOM   1742  CA  ILE A 116      54.178  57.300  55.219  1.00  0.67              
ATOM   1743  HA  ILE A 116      53.179  57.691  55.043  1.00  0.67              
ATOM   1744  CB  ILE A 116      54.840  56.990  53.846  1.00  0.67              
ATOM   1745  HB  ILE A 116      55.772  56.453  54.034  1.00  0.67              
ATOM   1746  CG2 ILE A 116      53.926  56.086  52.997  1.00  0.67              
ATOM   1747 1HG2 ILE A 116      54.392  55.858  52.040  1.00  0.67              
ATOM   1748 2HG2 ILE A 116      53.760  55.132  53.488  1.00  0.67              
ATOM   1749 3HG2 ILE A 116      52.972  56.582  52.816  1.00  0.67              
ATOM   1750  CG1 ILE A 116      55.198  58.272  53.041  1.00  0.67              
ATOM   1751 1HG1 ILE A 116      55.819  58.925  53.651  1.00  0.67              
ATOM   1752 2HG1 ILE A 116      54.285  58.815  52.803  1.00  0.67              
ATOM   1753  CD1 ILE A 116      55.986  58.023  51.751  1.00  0.67              
ATOM   1754  HD1 ILE A 116      55.358  57.548  51.001  1.00  0.67              
ATOM   1755  HD2 ILE A 116      56.332  58.978  51.355  1.00  0.67              
ATOM   1756  HD3 ILE A 116      56.848  57.395  51.962  1.00  0.67              
ATOM   1757  C   ILE A 116      54.060  56.044  56.082  1.00  0.67              
ATOM   1758  O   ILE A 116      54.989  55.683  56.795  1.00  0.67              
ATOM   1759  N   CYS A 117      52.940  55.335  55.936  1.00  0.61              
ATOM   1760  H   CYS A 117      52.226  55.727  55.345  1.00  0.61              
ATOM   1761  CA  CYS A 117      52.744  53.957  56.393  1.00  0.61              
ATOM   1762  HA  CYS A 117      53.636  53.605  56.914  1.00  0.61              
ATOM   1763  CB  CYS A 117      51.575  53.961  57.395  1.00  0.61              
ATOM   1764  HB1 CYS A 117      50.639  54.169  56.875  1.00  0.61              
ATOM   1765  HB2 CYS A 117      51.748  54.746  58.133  1.00  0.61              
ATOM   1766  SG  CYS A 117      51.450  52.374  58.267  1.00  0.61              
ATOM   1767  HG  CYS A 117      50.429  52.700  59.073  1.00  0.61              
ATOM   1768  C   CYS A 117      52.526  53.107  55.145  1.00  0.61              
ATOM   1769  O   CYS A 117      51.451  53.156  54.542  1.00  0.61              
ATOM   1770  N   GLU A 118      53.580  52.442  54.669  1.00  0.79              
ATOM   1771  H   GLU A 118      54.417  52.400  55.247  1.00  0.79              
ATOM   1772  CA  GLU A 118      53.591  51.629  53.445  1.00  0.79              
ATOM   1773  HA  GLU A 118      52.889  52.029  52.718  1.00  0.79              
ATOM   1774  CB  GLU A 118      54.988  51.608  52.815  1.00  0.79              
ATOM   1775  HB1 GLU A 118      54.975  50.894  51.989  1.00  0.79              
ATOM   1776  HB2 GLU A 118      55.708  51.276  53.559  1.00  0.79              
ATOM   1777  CG  GLU A 118      55.415  52.968  52.277  1.00  0.79              
ATOM   1778  HG1 GLU A 118      55.777  53.591  53.098  1.00  0.79              
ATOM   1779  HG2 GLU A 118      54.543  53.454  51.836  1.00  0.79              
ATOM   1780  CD  GLU A 118      56.495  52.824  51.205  1.00  0.79              
ATOM   1781  OE1 GLU A 118      56.190  53.127  50.034  1.00  0.79              
ATOM   1782  OE2 GLU A 118      57.677  52.557  51.518  1.00  0.79              
ATOM   1783  C   GLU A 118      53.224  50.184  53.753  1.00  0.79              
ATOM   1784  O   GLU A 118      53.783  49.599  54.674  1.00  0.79              
ATOM   1785  N   ARG A 119      52.344  49.573  52.958  1.00  0.92              
ATOM   1786  H   ARG A 119      52.020  50.072  52.146  1.00  0.92              
ATOM   1787  CA  ARG A 119      52.138  48.119  52.996  1.00  0.92              
ATOM   1788  HA  ARG A 119      52.045  47.783  54.029  1.00  0.92              
ATOM   1789  CB  ARG A 119      50.860  47.745  52.215  1.00  0.92              
ATOM   1790  HB1 ARG A 119      50.849  46.662  52.081  1.00  0.92              
ATOM   1791  HB2 ARG A 119      50.894  48.193  51.221  1.00  0.92              
ATOM   1792  CG  ARG A 119      49.567  48.144  52.952  1.00  0.92              
ATOM   1793  HG1 ARG A 119      49.810  48.586  53.914  1.00  0.92              
ATOM   1794  HG2 ARG A 119      49.008  47.233  53.165  1.00  0.92              
ATOM   1795  CD  ARG A 119      48.629  49.092  52.178  1.00  0.92              
ATOM   1796  HD1 ARG A 119      47.740  49.272  52.786  1.00  0.92              
ATOM   1797  HD2 ARG A 119      48.304  48.581  51.269  1.00  0.92              
ATOM   1798  NE  ARG A 119      49.233  50.393  51.802  1.00  0.92              
ATOM   1799  HE  ARG A 119      49.297  50.578  50.814  1.00  0.92              
ATOM   1800  CZ  ARG A 119      49.670  51.344  52.614  1.00  0.92              
ATOM   1801  NH1 ARG A 119      49.664  51.242  53.907  1.00  0.92              
ATOM   1802 1HH1 ARG A 119      49.341  50.407  54.361  1.00  0.92              
ATOM   1803 2HH1 ARG A 119      50.117  51.975  54.443  1.00  0.92              
ATOM   1804  NH2 ARG A 119      50.181  52.437  52.129  1.00  0.92              
ATOM   1805 1HH2 ARG A 119      50.182  52.641  51.145  1.00  0.92              
ATOM   1806 2HH2 ARG A 119      50.586  53.083  52.798  1.00  0.92              
ATOM   1807  C   ARG A 119      53.354  47.422  52.395  1.00  0.92              
ATOM   1808  O   ARG A 119      53.854  47.862  51.363  1.00  0.92              
ATOM   1809  N   ILE A 120      53.765  46.309  52.996  1.00  1.25              
ATOM   1810  H   ILE A 120      53.269  45.988  53.822  1.00  1.25              
ATOM   1811  CA  ILE A 120      54.885  45.480  52.535  1.00  1.25              
ATOM   1812  HA  ILE A 120      55.068  45.685  51.481  1.00  1.25              
ATOM   1813  CB  ILE A 120      56.183  45.783  53.322  1.00  1.25              
ATOM   1814  HB  ILE A 120      56.888  44.973  53.122  1.00  1.25              
ATOM   1815  CG2 ILE A 120      56.814  47.071  52.772  1.00  1.25              
ATOM   1816 1HG2 ILE A 120      57.784  47.247  53.236  1.00  1.25              
ATOM   1817 2HG2 ILE A 120      56.967  46.986  51.697  1.00  1.25              
ATOM   1818 3HG2 ILE A 120      56.164  47.924  52.965  1.00  1.25              
ATOM   1819  CG1 ILE A 120      55.959  45.855  54.852  1.00  1.25              
ATOM   1820 1HG1 ILE A 120      55.355  45.005  55.167  1.00  1.25              
ATOM   1821 2HG1 ILE A 120      55.416  46.766  55.101  1.00  1.25              
ATOM   1822  CD1 ILE A 120      57.257  45.816  55.665  1.00  1.25              
ATOM   1823  HD1 ILE A 120      57.013  45.814  56.728  1.00  1.25              
ATOM   1824  HD2 ILE A 120      57.816  44.912  55.428  1.00  1.25              
ATOM   1825  HD3 ILE A 120      57.872  46.688  55.447  1.00  1.25              
ATOM   1826  C   ILE A 120      54.531  44.005  52.651  1.00  1.25              
ATOM   1827  O   ILE A 120      53.812  43.581  53.556  1.00  1.25              
ATOM   1828  N   SER A 121      55.062  43.207  51.728  1.00  1.66              
ATOM   1829  H   SER A 121      55.688  43.612  51.048  1.00  1.66              
ATOM   1830  CA  SER A 121      55.071  41.759  51.914  1.00  1.66              
ATOM   1831  HA  SER A 121      54.090  41.449  52.274  1.00  1.66              
ATOM   1832  CB  SER A 121      55.317  41.058  50.577  1.00  1.66              
ATOM   1833  HB1 SER A 121      56.350  41.207  50.259  1.00  1.66              
ATOM   1834  HB2 SER A 121      54.647  41.476  49.824  1.00  1.66              
ATOM   1835  OG  SER A 121      55.046  39.673  50.702  1.00  1.66              
ATOM   1836  HG  SER A 121      54.960  39.295  49.820  1.00  1.66              
ATOM   1837  C   SER A 121      56.107  41.349  52.962  1.00  1.66              
ATOM   1838  O   SER A 121      56.968  42.133  53.368  1.00  1.66              
ATOM   1839  N   ARG A 122      56.035  40.090  53.381  1.00  1.67              
ATOM   1840  H   ARG A 122      55.360  39.507  52.901  1.00  1.67              
ATOM   1841  CA  ARG A 122      56.881  39.481  54.410  1.00  1.67              
ATOM   1842  HA  ARG A 122      57.837  40.009  54.446  1.00  1.67              
ATOM   1843  CB  ARG A 122      56.233  39.664  55.808  1.00  1.67              
ATOM   1844  HB1 ARG A 122      56.390  40.705  56.096  1.00  1.67              
ATOM   1845  HB2 ARG A 122      56.764  39.041  56.529  1.00  1.67              
ATOM   1846  CG  ARG A 122      54.718  39.377  55.894  1.00  1.67              
ATOM   1847  HG1 ARG A 122      54.525  38.328  55.667  1.00  1.67              
ATOM   1848  HG2 ARG A 122      54.192  39.995  55.167  1.00  1.67              
ATOM   1849  CD  ARG A 122      54.155  39.714  57.285  1.00  1.67              
ATOM   1850  HD1 ARG A 122      54.558  40.682  57.589  1.00  1.67              
ATOM   1851  HD2 ARG A 122      54.484  38.954  57.997  1.00  1.67              
ATOM   1852  NE  ARG A 122      52.675  39.785  57.266  1.00  1.67              
ATOM   1853  HE  ARG A 122      52.215  39.247  56.550  1.00  1.67              
ATOM   1854  CZ  ARG A 122      51.903  40.550  58.023  1.00  1.67              
ATOM   1855  NH1 ARG A 122      52.359  41.242  59.025  1.00  1.67              
ATOM   1856 1HH1 ARG A 122      53.323  41.167  59.286  1.00  1.67              
ATOM   1857 2HH1 ARG A 122      51.739  41.889  59.501  1.00  1.67              
ATOM   1858  NH2 ARG A 122      50.625  40.652  57.799  1.00  1.67              
ATOM   1859 1HH2 ARG A 122      50.186  40.131  57.061  1.00  1.67              
ATOM   1860 2HH2 ARG A 122      50.080  41.273  58.378  1.00  1.67              
ATOM   1861  C   ARG A 122      57.228  38.040  54.031  1.00  1.67              
ATOM   1862  O   ARG A 122      56.755  37.104  54.676  1.00  1.67              
ATOM   1863  N   PRO A 123      57.978  37.847  52.927  1.00  1.68              
ATOM   1864  CD  PRO A 123      58.511  38.877  52.034  1.00  1.68              
ATOM   1865  HD1 PRO A 123      59.005  39.674  52.591  1.00  1.68              
ATOM   1866  HD2 PRO A 123      57.703  39.284  51.430  1.00  1.68              
ATOM   1867  CG  PRO A 123      59.517  38.179  51.121  1.00  1.68              
ATOM   1868  HG1 PRO A 123      60.514  38.233  51.561  1.00  1.68              
ATOM   1869  HG2 PRO A 123      59.518  38.607  50.118  1.00  1.68              
ATOM   1870  CB  PRO A 123      59.026  36.733  51.124  1.00  1.68              
ATOM   1871  HB1 PRO A 123      59.820  36.037  50.853  1.00  1.68              
ATOM   1872  HB2 PRO A 123      58.187  36.634  50.434  1.00  1.68              
ATOM   1873  CA  PRO A 123      58.527  36.550  52.563  1.00  1.68              
ATOM   1874  HA  PRO A 123      57.757  35.779  52.591  1.00  1.68              
ATOM   1875  C   PRO A 123      59.674  36.142  53.514  1.00  1.68              
ATOM   1876  O   PRO A 123      60.061  36.911  54.392  1.00  1.68              
ATOM   1877  N   ALA A 124      60.252  34.953  53.299  1.00  1.63              
ATOM   1878  H   ALA A 124      59.863  34.354  52.589  1.00  1.63              
ATOM   1879  CA  ALA A 124      61.364  34.413  54.095  1.00  1.63              
ATOM   1880  HA  ALA A 124      61.910  35.242  54.548  1.00  1.63              
ATOM   1881  CB  ALA A 124      60.758  33.570  55.228  1.00  1.63              
ATOM   1882  HB1 ALA A 124      61.550  33.223  55.893  1.00  1.63              
ATOM   1883  HB2 ALA A 124      60.060  34.173  55.809  1.00  1.63              
ATOM   1884  HB3 ALA A 124      60.236  32.707  54.816  1.00  1.63              
ATOM   1885  C   ALA A 124      62.407  33.614  53.266  1.00  1.63              
ATOM   1886  O   ALA A 124      63.156  32.810  53.820  1.00  1.63              
ATOM   1887  N   ALA A 125      62.427  33.800  51.941  1.00  1.56              
ATOM   1888  H   ALA A 125      61.855  34.529  51.558  1.00  1.56              
ATOM   1889  CA  ALA A 125      63.360  33.137  51.020  1.00  1.56              
ATOM   1890  HA  ALA A 125      63.354  32.062  51.211  1.00  1.56              
ATOM   1891  CB  ALA A 125      62.846  33.378  49.594  1.00  1.56              
ATOM   1892  HB1 ALA A 125      63.491  32.858  48.886  1.00  1.56              
ATOM   1893  HB2 ALA A 125      61.835  32.987  49.492  1.00  1.56              
ATOM   1894  HB3 ALA A 125      62.861  34.443  49.366  1.00  1.56              
ATOM   1895  C   ALA A 125      64.819  33.632  51.182  1.00  1.56              
ATOM   1896  O   ALA A 125      65.041  34.817  51.446  1.00  1.56              
ATOM   1897  N   GLN A 126      65.807  32.744  51.039  1.00  1.21              
ATOM   1898  H   GLN A 126      65.528  31.800  50.764  1.00  1.21              
ATOM   1899  CA  GLN A 126      67.194  32.943  51.511  1.00  1.21              
ATOM   1900  HA  GLN A 126      67.406  34.011  51.570  1.00  1.21              
ATOM   1901  CB  GLN A 126      67.297  32.339  52.931  1.00  1.21              
ATOM   1902  HB1 GLN A 126      68.343  32.198  53.204  1.00  1.21              
ATOM   1903  HB2 GLN A 126      66.827  31.353  52.927  1.00  1.21              
ATOM   1904  CG  GLN A 126      66.658  33.202  54.033  1.00  1.21              
ATOM   1905  HG1 GLN A 126      65.697  33.582  53.702  1.00  1.21              
ATOM   1906  HG2 GLN A 126      67.304  34.055  54.240  1.00  1.21              
ATOM   1907  CD  GLN A 126      66.447  32.409  55.318  1.00  1.21              
ATOM   1908  OE1 GLN A 126      67.321  32.260  56.153  1.00  1.21              
ATOM   1909  NE2 GLN A 126      65.264  31.875  55.533  1.00  1.21              
ATOM   1910 1HE2 GLN A 126      64.518  32.022  54.859  1.00  1.21              
ATOM   1911 2HE2 GLN A 126      65.148  31.354  56.378  1.00  1.21              
ATOM   1912  C   GLN A 126      68.309  32.323  50.615  1.00  1.21              
ATOM   1913  O   GLN A 126      69.488  32.393  50.957  1.00  1.21              
ATOM   1914  N   GLU A 127      67.988  31.689  49.484  1.00  1.65              
ATOM   1915  H   GLU A 127      67.016  31.763  49.179  1.00  1.65              
ATOM   1916  CA  GLU A 127      68.757  30.572  48.885  1.00  1.65              
ATOM   1917  HA  GLU A 127      69.123  29.957  49.708  1.00  1.65              
ATOM   1918  CB  GLU A 127      67.797  29.685  48.050  1.00  1.65              
ATOM   1919  HB1 GLU A 127      68.372  28.845  47.656  1.00  1.65              
ATOM   1920  HB2 GLU A 127      67.434  30.257  47.195  1.00  1.65              
ATOM   1921  CG  GLU A 127      66.604  29.071  48.811  1.00  1.65              
ATOM   1922  HG1 GLU A 127      66.991  28.516  49.669  1.00  1.65              
ATOM   1923  HG2 GLU A 127      66.108  28.357  48.151  1.00  1.65              
ATOM   1924  CD  GLU A 127      65.569  30.105  49.280  1.00  1.65              
ATOM   1925  OE1 GLU A 127      65.351  31.098  48.552  1.00  1.65              
ATOM   1926  OE2 GLU A 127      65.099  30.019  50.434  1.00  1.65              
ATOM   1927  C   GLU A 127      70.024  30.951  48.052  1.00  1.65              
ATOM   1928  O   GLU A 127      70.371  30.280  47.076  1.00  1.65              
ATOM   1929  N   VAL A 128      70.726  32.039  48.397  1.00  1.74              
ATOM   1930  H   VAL A 128      70.427  32.485  49.261  1.00  1.74              
ATOM   1931  CA  VAL A 128      71.768  32.740  47.598  1.00  1.74              
ATOM   1932  HA  VAL A 128      71.341  32.832  46.600  1.00  1.74              
ATOM   1933  CB  VAL A 128      71.896  34.195  48.114  1.00  1.74              
ATOM   1934  HB  VAL A 128      70.881  34.594  48.155  1.00  1.74              
ATOM   1935  CG1 VAL A 128      72.464  34.324  49.534  1.00  1.74              
ATOM   1936 1HG1 VAL A 128      72.383  35.358  49.867  1.00  1.74              
ATOM   1937 2HG1 VAL A 128      71.895  33.701  50.223  1.00  1.74              
ATOM   1938 3HG1 VAL A 128      73.510  34.024  49.565  1.00  1.74              
ATOM   1939  CG2 VAL A 128      72.661  35.120  47.155  1.00  1.74              
ATOM   1940 1HG2 VAL A 128      72.527  36.154  47.474  1.00  1.74              
ATOM   1941 2HG2 VAL A 128      73.724  34.893  47.164  1.00  1.74              
ATOM   1942 3HG2 VAL A 128      72.267  35.011  46.146  1.00  1.74              
ATOM   1943  C   VAL A 128      73.115  32.007  47.369  1.00  1.74              
ATOM   1944  O   VAL A 128      74.195  32.496  47.693  1.00  1.74              
ATOM   1945  N   ASN A 129      73.085  30.858  46.688  1.00  2.52              
ATOM   1946  H   ASN A 129      72.155  30.501  46.498  1.00  2.52              
ATOM   1947  CA  ASN A 129      74.235  30.071  46.175  1.00  2.52              
ATOM   1948  HA  ASN A 129      74.933  29.909  47.000  1.00  2.52              
ATOM   1949  CB  ASN A 129      73.682  28.702  45.738  1.00  2.52              
ATOM   1950  HB1 ASN A 129      74.456  28.144  45.212  1.00  2.52              
ATOM   1951  HB2 ASN A 129      72.838  28.826  45.061  1.00  2.52              
ATOM   1952  CG  ASN A 129      73.264  27.846  46.922  1.00  2.52              
ATOM   1953  OD1 ASN A 129      74.033  27.047  47.424  1.00  2.52              
ATOM   1954  ND2 ASN A 129      72.054  27.969  47.418  1.00  2.52              
ATOM   1955 1HD2 ASN A 129      71.394  28.653  47.069  1.00  2.52              
ATOM   1956 2HD2 ASN A 129      71.843  27.372  48.195  1.00  2.52              
ATOM   1957  C   ASN A 129      75.045  30.777  45.058  1.00  2.52              
ATOM   1958  O   ASN A 129      75.621  30.139  44.178  1.00  2.52              
ATOM   1959  N   ARG A 130      75.082  32.115  45.062  1.00  4.26              
ATOM   1960  H   ARG A 130      74.663  32.552  45.875  1.00  4.26              
ATOM   1961  CA  ARG A 130      75.772  32.983  44.099  1.00  4.26              
ATOM   1962  HA  ARG A 130      75.228  32.937  43.154  1.00  4.26              
ATOM   1963  CB  ARG A 130      75.703  34.425  44.648  1.00  4.26              
ATOM   1964  HB1 ARG A 130      76.172  34.438  45.633  1.00  4.26              
ATOM   1965  HB2 ARG A 130      74.654  34.681  44.800  1.00  4.26              
ATOM   1966  CG  ARG A 130      76.320  35.517  43.744  1.00  4.26              
ATOM   1967  HG1 ARG A 130      75.517  36.124  43.327  1.00  4.26              
ATOM   1968  HG2 ARG A 130      76.856  35.061  42.912  1.00  4.26              
ATOM   1969  CD  ARG A 130      77.285  36.433  44.515  1.00  4.26              
ATOM   1970  HD1 ARG A 130      76.748  36.904  45.340  1.00  4.26              
ATOM   1971  HD2 ARG A 130      77.651  37.210  43.843  1.00  4.26              
ATOM   1972  NE  ARG A 130      78.421  35.648  45.025  1.00  4.26              
ATOM   1973  HE  ARG A 130      78.496  34.709  44.651  1.00  4.26              
ATOM   1974  CZ  ARG A 130      79.245  35.909  46.017  1.00  4.26              
ATOM   1975  NH1 ARG A 130      79.279  37.063  46.616  1.00  4.26              
ATOM   1976 1HH1 ARG A 130      78.672  37.792  46.290  1.00  4.26              
ATOM   1977 2HH1 ARG A 130      79.919  37.228  47.370  1.00  4.26              
ATOM   1978  NH2 ARG A 130      80.054  34.971  46.415  1.00  4.26              
ATOM   1979 1HH2 ARG A 130      79.997  34.064  45.978  1.00  4.26              
ATOM   1980 2HH2 ARG A 130      80.698  35.130  47.165  1.00  4.26              
ATOM   1981  C   ARG A 130      77.196  32.455  43.805  1.00  4.26              
ATOM   1982  O   ARG A 130      77.685  31.444  44.310  1.00  4.26              
TER
