# Supplementary material for: The whole genomic analysis of the Orf virus strains ORFV-SC and ORFV-SC1 from the Sichuan province and their weak pathological response in rabbits
Source: Funct Integr Genomics. 2023 May 16;23(2):163. doi: 10.1007/s10142-023-01079-z (PMC10185592; doi:10.1007/s10142-023-01079-z)
Supplement: Supplementary file 36 — Supplementary Table S6-2 (PDB 132 KB) [file 10142_2023_1079_MOESM27_ESM.pdb]

ATOM      1  N   MET A   1      52.282  44.264  63.233  1.00 14.68              
ATOM      2  CA  MET A   1      52.982  43.928  64.478  1.00 14.68              
ATOM      3  HA  MET A   1      53.785  44.655  64.598  1.00 14.68              
ATOM      4  CB  MET A   1      52.029  44.105  65.676  1.00 14.68              
ATOM      5  HB1 MET A   1      51.649  45.126  65.673  1.00 14.68              
ATOM      6  HB2 MET A   1      52.588  43.965  66.601  1.00 14.68              
ATOM      7  CG  MET A   1      50.831  43.147  65.674  1.00 14.68              
ATOM      8  HG1 MET A   1      51.197  42.124  65.760  1.00 14.68              
ATOM      9  HG2 MET A   1      50.301  43.243  64.727  1.00 14.68              
ATOM     10  SD  MET A   1      49.652  43.460  67.018  1.00 14.68              
ATOM     11  CE  MET A   1      48.482  42.114  66.708  1.00 14.68              
ATOM     12  HE1 MET A   1      47.676  42.158  67.440  1.00 14.68              
ATOM     13  HE2 MET A   1      48.069  42.212  65.705  1.00 14.68              
ATOM     14  HE3 MET A   1      48.994  41.156  66.796  1.00 14.68              
ATOM     15  C   MET A   1      53.646  42.554  64.460  1.00 14.68              
ATOM     16  O   MET A   1      54.154  42.069  65.472  1.00 14.68              
ATOM     17  N   ALA A   2      53.707  41.955  63.273  1.00 13.03              
ATOM     18  H   ALA A   2      53.217  42.427  62.526  1.00 13.03              
ATOM     19  CA  ALA A   2      54.695  40.946  62.918  1.00 13.03              
ATOM     20  HA  ALA A   2      54.742  40.206  63.722  1.00 13.03              
ATOM     21  CB  ALA A   2      54.199  40.234  61.650  1.00 13.03              
ATOM     22  HB1 ALA A   2      54.862  39.405  61.416  1.00 13.03              
ATOM     23  HB2 ALA A   2      53.198  39.835  61.822  1.00 13.03              
ATOM     24  HB3 ALA A   2      54.170  40.933  60.811  1.00 13.03              
ATOM     25  C   ALA A   2      56.084  41.579  62.768  1.00 13.03              
ATOM     26  O   ALA A   2      56.605  41.760  61.664  1.00 13.03              
ATOM     27  N   PHE A   3      56.644  41.892  63.941  1.00 10.26              
ATOM     28  H   PHE A   3      56.043  41.755  64.751  1.00 10.26              
ATOM     29  CA  PHE A   3      58.036  42.167  64.252  1.00 10.26              
ATOM     30  HA  PHE A   3      58.236  43.217  64.087  1.00 10.26              
ATOM     31  CB  PHE A   3      58.219  41.876  65.754  1.00 10.26              
ATOM     32  HB1 PHE A   3      57.818  42.736  66.285  1.00 10.26              
ATOM     33  HB2 PHE A   3      59.275  41.810  65.995  1.00 10.26              
ATOM     34  CG  PHE A   3      57.522  40.654  66.349  1.00 10.26              
ATOM     35  CD1 PHE A   3      57.654  39.373  65.772  1.00 10.26              
ATOM     36  HD1 PHE A   3      58.253  39.222  64.894  1.00 10.26              
ATOM     37  CE1 PHE A   3      57.010  38.263  66.344  1.00 10.26              
ATOM     38  HE1 PHE A   3      57.122  37.282  65.905  1.00 10.26              
ATOM     39  CZ  PHE A   3      56.228  38.421  67.500  1.00 10.26              
ATOM     40  HZ  PHE A   3      55.737  37.567  67.941  1.00 10.26              
ATOM     41  CE2 PHE A   3      56.094  39.693  68.081  1.00 10.26              
ATOM     42  HE2 PHE A   3      55.493  39.812  68.971  1.00 10.26              
ATOM     43  CD2 PHE A   3      56.738  40.802  67.509  1.00 10.26              
ATOM     44  HD2 PHE A   3      56.629  41.774  67.970  1.00 10.26              
ATOM     45  C   PHE A   3      59.006  41.378  63.349  1.00 10.26              
ATOM     46  O   PHE A   3      58.686  40.335  62.774  1.00 10.26              
ATOM     47  N   CYS A   4      60.257  41.840  63.295  1.00  8.45              
ATOM     48  H   CYS A   4      60.511  42.652  63.847  1.00  8.45              
ATOM     49  CA  CYS A   4      61.345  40.982  62.829  1.00  8.45              
ATOM     50  HA  CYS A   4      61.109  40.609  61.831  1.00  8.45              
ATOM     51  CB  CYS A   4      62.610  41.852  62.736  1.00  8.45              
ATOM     52  HB1 CYS A   4      62.908  42.203  63.724  1.00  8.45              
ATOM     53  HB2 CYS A   4      62.405  42.725  62.112  1.00  8.45              
ATOM     54  SG  CYS A   4      63.983  40.927  61.995  1.00  8.45              
ATOM     55  HG  CYS A   4      64.907  41.895  62.031  1.00  8.45              
ATOM     56  C   CYS A   4      61.525  39.745  63.735  1.00  8.45              
ATOM     57  O   CYS A   4      62.089  38.734  63.331  1.00  8.45              
ATOM     58  N   CYS A   5      61.030  39.848  64.971  1.00  5.79              
ATOM     59  H   CYS A   5      60.663  40.762  65.196  1.00  5.79              
ATOM     60  CA  CYS A   5      61.258  39.000  66.132  1.00  5.79              
ATOM     61  HA  CYS A   5      60.675  39.409  66.959  1.00  5.79              
ATOM     62  CB  CYS A   5      60.743  37.578  65.862  1.00  5.79              
ATOM     63  HB1 CYS A   5      61.462  37.032  65.247  1.00  5.79              
ATOM     64  HB2 CYS A   5      59.792  37.604  65.335  1.00  5.79              
ATOM     65  SG  CYS A   5      60.511  36.726  67.445  1.00  5.79              
ATOM     66  HG  CYS A   5      61.650  37.145  68.019  1.00  5.79              
ATOM     67  C   CYS A   5      62.724  38.994  66.601  1.00  5.79              
ATOM     68  O   CYS A   5      62.973  38.943  67.801  1.00  5.79              
ATOM     69  N   SER A   6      63.689  39.132  65.683  1.00  3.96              
ATOM     70  H   SER A   6      63.437  39.031  64.706  1.00  3.96              
ATOM     71  CA  SER A   6      65.056  39.535  66.023  1.00  3.96              
ATOM     72  HA  SER A   6      65.396  38.887  66.832  1.00  3.96              
ATOM     73  CB  SER A   6      66.005  39.336  64.843  1.00  3.96              
ATOM     74  HB1 SER A   6      65.825  40.097  64.085  1.00  3.96              
ATOM     75  HB2 SER A   6      65.851  38.349  64.405  1.00  3.96              
ATOM     76  OG  SER A   6      67.338  39.433  65.301  1.00  3.96              
ATOM     77  HG  SER A   6      67.377  40.136  65.967  1.00  3.96              
ATOM     78  C   SER A   6      65.168  40.975  66.539  1.00  3.96              
ATOM     79  O   SER A   6      66.125  41.308  67.227  1.00  3.96              
ATOM     80  N   GLU A   7      64.174  41.802  66.220  1.00  3.10              
ATOM     81  H   GLU A   7      63.493  41.458  65.567  1.00  3.10              
ATOM     82  CA  GLU A   7      63.670  42.870  67.079  1.00  3.10              
ATOM     83  HA  GLU A   7      63.786  42.552  68.118  1.00  3.10              
ATOM     84  CB  GLU A   7      64.445  44.186  66.892  1.00  3.10              
ATOM     85  HB1 GLU A   7      63.859  44.856  66.266  1.00  3.10              
ATOM     86  HB2 GLU A   7      65.384  43.972  66.377  1.00  3.10              
ATOM     87  CG  GLU A   7      64.795  44.888  68.216  1.00  3.10              
ATOM     88  HG1 GLU A   7      65.589  45.605  68.015  1.00  3.10              
ATOM     89  HG2 GLU A   7      65.208  44.154  68.912  1.00  3.10              
ATOM     90  CD  GLU A   7      63.599  45.611  68.856  1.00  3.10              
ATOM     91  OE1 GLU A   7      62.919  44.976  69.698  1.00  3.10              
ATOM     92  OE2 GLU A   7      63.318  46.762  68.466  1.00  3.10              
ATOM     93  C   GLU A   7      62.172  43.028  66.816  1.00  3.10              
ATOM     94  O   GLU A   7      61.644  42.604  65.783  1.00  3.10              
ATOM     95  N   THR A   8      61.488  43.641  67.763  1.00  2.34              
ATOM     96  H   THR A   8      61.995  43.939  68.595  1.00  2.34              
ATOM     97  CA  THR A   8      60.169  44.231  67.599  1.00  2.34              
ATOM     98  HA  THR A   8      59.436  43.432  67.615  1.00  2.34              
ATOM     99  CB  THR A   8      59.880  45.163  68.803  1.00  2.34              
ATOM    100  HB  THR A   8      60.391  46.115  68.657  1.00  2.34              
ATOM    101  CG2 THR A   8      58.388  45.414  69.016  1.00  2.34              
ATOM    102 1HG2 THR A   8      58.251  45.999  69.925  1.00  2.34              
ATOM    103 2HG2 THR A   8      57.974  45.973  68.184  1.00  2.34              
ATOM    104 3HG2 THR A   8      57.861  44.466  69.127  1.00  2.34              
ATOM    105  OG1 THR A   8      60.326  44.601  70.015  1.00  2.34              
ATOM    106  HG1 THR A   8      61.293  44.795  70.065  1.00  2.34              
ATOM    107  C   THR A   8      60.071  45.028  66.289  1.00  2.34              
ATOM    108  O   THR A   8      61.047  45.556  65.755  1.00  2.34              
ATOM    109  N   LEU A   9      58.853  45.154  65.776  1.00  1.27              
ATOM    110  H   LEU A   9      58.099  44.677  66.246  1.00  1.27              
ATOM    111  CA  LEU A   9      58.471  46.252  64.898  1.00  1.27              
ATOM    112  HA  LEU A   9      59.177  47.071  65.052  1.00  1.27              
ATOM    113  CB  LEU A   9      58.502  45.871  63.408  1.00  1.27              
ATOM    114  HB1 LEU A   9      57.813  45.045  63.242  1.00  1.27              
ATOM    115  HB2 LEU A   9      59.511  45.546  63.148  1.00  1.27              
ATOM    116  CG  LEU A   9      58.077  47.015  62.466  1.00  1.27              
ATOM    117  HG  LEU A   9      57.055  47.319  62.691  1.00  1.27              
ATOM    118  CD1 LEU A   9      58.980  48.243  62.527  1.00  1.27              
ATOM    119 1HD1 LEU A   9      58.624  49.000  61.829  1.00  1.27              
ATOM    120 2HD1 LEU A   9      58.956  48.671  63.525  1.00  1.27              
ATOM    121 3HD1 LEU A   9      60.000  47.968  62.267  1.00  1.27              
ATOM    122  CD2 LEU A   9      58.109  46.493  61.030  1.00  1.27              
ATOM    123 1HD2 LEU A   9      57.763  47.274  60.355  1.00  1.27              
ATOM    124 2HD2 LEU A   9      59.124  46.206  60.762  1.00  1.27              
ATOM    125 3HD2 LEU A   9      57.448  45.632  60.946  1.00  1.27              
ATOM    126  C   LEU A   9      57.116  46.725  65.378  1.00  1.27              
ATOM    127  O   LEU A   9      56.097  46.149  64.994  1.00  1.27              
ATOM    128  N   GLN A  10      57.111  47.658  66.331  1.00  1.01              
ATOM    129  H   GLN A  10      57.962  48.166  66.549  1.00  1.01              
ATOM    130  CA  GLN A  10      55.830  48.062  66.909  1.00  1.01              
ATOM    131  HA  GLN A  10      55.231  47.172  67.108  1.00  1.01              
ATOM    132  CB  GLN A  10      56.039  48.820  68.238  1.00  1.01              
ATOM    133  HB1 GLN A  10      56.386  49.826  68.016  1.00  1.01              
ATOM    134  HB2 GLN A  10      56.804  48.307  68.822  1.00  1.01              
ATOM    135  CG  GLN A  10      54.758  48.913  69.091  1.00  1.01              
ATOM    136  HG1 GLN A  10      54.411  47.908  69.324  1.00  1.01              
ATOM    137  HG2 GLN A  10      53.975  49.420  68.532  1.00  1.01              
ATOM    138  CD  GLN A  10      54.933  49.678  70.406  1.00  1.01              
ATOM    139  OE1 GLN A  10      55.958  50.266  70.703  1.00  1.01              
ATOM    140  NE2 GLN A  10      53.919  49.725  71.243  1.00  1.01              
ATOM    141 1HE2 GLN A  10      53.045  49.281  71.025  1.00  1.01              
ATOM    142 2HE2 GLN A  10      54.069  50.245  72.089  1.00  1.01              
ATOM    143  C   GLN A  10      55.110  48.927  65.873  1.00  1.01              
ATOM    144  O   GLN A  10      55.735  49.615  65.063  1.00  1.01              
ATOM    145  N   VAL A  11      53.788  48.930  65.941  1.00  0.83              
ATOM    146  H   VAL A  11      53.323  48.348  66.623  1.00  0.83              
ATOM    147  CA  VAL A  11      52.928  49.794  65.141  1.00  0.83              
ATOM    148  HA  VAL A  11      53.494  50.665  64.815  1.00  0.83              
ATOM    149  CB  VAL A  11      52.430  49.054  63.879  1.00  0.83              
ATOM    150  HB  VAL A  11      53.295  48.893  63.235  1.00  0.83              
ATOM    151  CG1 VAL A  11      51.814  47.677  64.165  1.00  0.83              
ATOM    152 1HG1 VAL A  11      51.456  47.233  63.238  1.00  0.83              
ATOM    153 2HG1 VAL A  11      52.574  47.016  64.580  1.00  0.83              
ATOM    154 3HG1 VAL A  11      50.983  47.761  64.865  1.00  0.83              
ATOM    155  CG2 VAL A  11      51.416  49.876  63.081  1.00  0.83              
ATOM    156 1HG2 VAL A  11      51.212  49.381  62.133  1.00  0.83              
ATOM    157 2HG2 VAL A  11      50.482  49.976  63.632  1.00  0.83              
ATOM    158 3HG2 VAL A  11      51.828  50.860  62.865  1.00  0.83              
ATOM    159  C   VAL A  11      51.801  50.286  66.038  1.00  0.83              
ATOM    160  O   VAL A  11      51.336  49.552  66.910  1.00  0.83              
ATOM    161  N   ILE A  12      51.368  51.529  65.845  1.00  0.74              
ATOM    162  H   ILE A  12      51.820  52.097  65.132  1.00  0.74              
ATOM    163  CA  ILE A  12      50.229  52.100  66.559  1.00  0.74              
ATOM    164  HA  ILE A  12      49.641  51.285  66.981  1.00  0.74              
ATOM    165  CB  ILE A  12      50.641  53.007  67.746  1.00  0.74              
ATOM    166  HB  ILE A  12      51.186  53.862  67.357  1.00  0.74              
ATOM    167  CG2 ILE A  12      49.379  53.541  68.453  1.00  0.74              
ATOM    168 1HG2 ILE A  12      49.651  54.220  69.260  1.00  0.74              
ATOM    169 2HG2 ILE A  12      48.755  54.117  67.770  1.00  0.74              
ATOM    170 3HG2 ILE A  12      48.796  52.720  68.868  1.00  0.74              
ATOM    171  CG1 ILE A  12      51.564  52.254  68.740  1.00  0.74              
ATOM    172 1HG1 ILE A  12      52.482  51.976  68.223  1.00  0.74              
ATOM    173 2HG1 ILE A  12      51.072  51.337  69.062  1.00  0.74              
ATOM    174  CD1 ILE A  12      51.974  53.046  69.988  1.00  0.74              
ATOM    175  HD1 ILE A  12      52.762  52.506  70.513  1.00  0.74              
ATOM    176  HD2 ILE A  12      52.344  54.031  69.705  1.00  0.74              
ATOM    177  HD3 ILE A  12      51.128  53.159  70.664  1.00  0.74              
ATOM    178  C   ILE A  12      49.336  52.832  65.561  1.00  0.74              
ATOM    179  O   ILE A  12      49.785  53.675  64.785  1.00  0.74              
ATOM    180  N   ARG A  13      48.049  52.477  65.569  1.00  0.72              
ATOM    181  H   ARG A  13      47.743  51.806  66.260  1.00  0.72              
ATOM    182  CA  ARG A  13      47.062  53.040  64.649  1.00  0.72              
ATOM    183  HA  ARG A  13      47.580  53.265  63.717  1.00  0.72              
ATOM    184  CB  ARG A  13      46.005  51.971  64.291  1.00  0.72              
ATOM    185  HB1 ARG A  13      46.539  51.052  64.046  1.00  0.72              
ATOM    186  HB2 ARG A  13      45.524  52.288  63.374  1.00  0.72              
ATOM    187  CG  ARG A  13      44.934  51.632  65.345  1.00  0.72              
ATOM    188  HG1 ARG A  13      45.339  51.813  66.341  1.00  0.72              
ATOM    189  HG2 ARG A  13      44.699  50.568  65.285  1.00  0.72              
ATOM    190  CD  ARG A  13      43.627  52.434  65.180  1.00  0.72              
ATOM    191  HD1 ARG A  13      43.834  53.391  64.701  1.00  0.72              
ATOM    192  HD2 ARG A  13      43.243  52.655  66.176  1.00  0.72              
ATOM    193  NE  ARG A  13      42.579  51.694  64.440  1.00  0.72              
ATOM    194  HE  ARG A  13      41.823  51.300  64.984  1.00  0.72              
ATOM    195  CZ  ARG A  13      42.462  51.513  63.136  1.00  0.72              
ATOM    196  NH1 ARG A  13      43.264  52.045  62.279  1.00  0.72              
ATOM    197 1HH1 ARG A  13      43.771  52.889  62.535  1.00  0.72              
ATOM    198 2HH1 ARG A  13      43.095  51.884  61.295  1.00  0.72              
ATOM    199  NH2 ARG A  13      41.488  50.811  62.645  1.00  0.72              
ATOM    200 1HH2 ARG A  13      40.707  50.605  63.254  1.00  0.72              
ATOM    201 2HH2 ARG A  13      41.358  50.802  61.643  1.00  0.72              
ATOM    202  C   ARG A  13      46.517  54.381  65.161  1.00  0.72              
ATOM    203  O   ARG A  13      45.768  54.430  66.130  1.00  0.72              
ATOM    204  N   LEU A  14      46.945  55.464  64.514  1.00  1.14              
ATOM    205  H   LEU A  14      47.522  55.314  63.697  1.00  1.14              
ATOM    206  CA  LEU A  14      46.683  56.862  64.868  1.00  1.14              
ATOM    207  HA  LEU A  14      46.926  57.005  65.923  1.00  1.14              
ATOM    208  CB  LEU A  14      47.575  57.787  64.014  1.00  1.14              
ATOM    209  HB1 LEU A  14      47.396  58.817  64.329  1.00  1.14              
ATOM    210  HB2 LEU A  14      47.256  57.711  62.974  1.00  1.14              
ATOM    211  CG  LEU A  14      49.089  57.513  64.085  1.00  1.14              
ATOM    212  HG  LEU A  14      49.291  56.487  63.780  1.00  1.14              
ATOM    213  CD1 LEU A  14      49.827  58.444  63.128  1.00  1.14              
ATOM    214 1HD1 LEU A  14      50.894  58.225  63.165  1.00  1.14              
ATOM    215 2HD1 LEU A  14      49.474  58.282  62.111  1.00  1.14              
ATOM    216 3HD1 LEU A  14      49.657  59.483  63.406  1.00  1.14              
ATOM    217  CD2 LEU A  14      49.637  57.730  65.492  1.00  1.14              
ATOM    218 1HD2 LEU A  14      50.719  57.651  65.469  1.00  1.14              
ATOM    219 2HD2 LEU A  14      49.357  58.716  65.859  1.00  1.14              
ATOM    220 3HD2 LEU A  14      49.253  56.965  66.166  1.00  1.14              
ATOM    221  C   LEU A  14      45.222  57.287  64.692  1.00  1.14              
ATOM    222  O   LEU A  14      44.760  58.179  65.397  1.00  1.14              
ATOM    223  N   SER A  15      44.486  56.653  63.779  1.00  1.21              
ATOM    224  H   SER A  15      44.919  55.949  63.197  1.00  1.21              
ATOM    225  CA  SER A  15      43.046  56.866  63.637  1.00  1.21              
ATOM    226  HA  SER A  15      42.638  57.132  64.613  1.00  1.21              
ATOM    227  CB  SER A  15      42.744  58.033  62.679  1.00  1.21              
ATOM    228  HB1 SER A  15      43.524  58.792  62.759  1.00  1.21              
ATOM    229  HB2 SER A  15      41.800  58.489  62.977  1.00  1.21              
ATOM    230  OG  SER A  15      42.619  57.606  61.335  1.00  1.21              
ATOM    231  HG  SER A  15      43.352  58.066  60.837  1.00  1.21              
ATOM    232  C   SER A  15      42.336  55.603  63.178  1.00  1.21              
ATOM    233  O   SER A  15      42.970  54.695  62.653  1.00  1.21              
ATOM    234  N   GLN A  16      41.015  55.518  63.327  1.00  1.53              
ATOM    235  H   GLN A  16      40.519  56.289  63.742  1.00  1.53              
ATOM    236  CA  GLN A  16      40.269  54.325  62.914  1.00  1.53              
ATOM    237  HA  GLN A  16      40.741  53.481  63.407  1.00  1.53              
ATOM    238  CB  GLN A  16      38.818  54.413  63.425  1.00  1.53              
ATOM    239  HB1 GLN A  16      38.212  54.948  62.692  1.00  1.53              
ATOM    240  HB2 GLN A  16      38.791  54.983  64.355  1.00  1.53              
ATOM    241  CG  GLN A  16      38.189  53.035  63.700  1.00  1.53              
ATOM    242  HG1 GLN A  16      38.247  52.412  62.808  1.00  1.53              
ATOM    243  HG2 GLN A  16      37.135  53.178  63.939  1.00  1.53              
ATOM    244  CD  GLN A  16      38.858  52.301  64.864  1.00  1.53              
ATOM    245  OE1 GLN A  16      39.701  51.434  64.698  1.00  1.53              
ATOM    246  NE2 GLN A  16      38.530  52.632  66.092  1.00  1.53              
ATOM    247 1HE2 GLN A  16      37.818  53.319  66.263  1.00  1.53              
ATOM    248 2HE2 GLN A  16      38.936  52.098  66.840  1.00  1.53              
ATOM    249  C   GLN A  16      40.335  54.035  61.397  1.00  1.53              
ATOM    250  O   GLN A  16      40.019  52.926  60.982  1.00  1.53              
ATOM    251  N   ASN A  17      40.799  54.996  60.583  1.00  1.58              
ATOM    252  H   ASN A  17      41.116  55.863  60.993  1.00  1.58              
ATOM    253  CA  ASN A  17      41.049  54.801  59.154  1.00  1.58              
ATOM    254  HA  ASN A  17      40.176  54.334  58.696  1.00  1.58              
ATOM    255  CB  ASN A  17      41.313  56.155  58.463  1.00  1.58              
ATOM    256  HB1 ASN A  17      41.538  55.963  57.415  1.00  1.58              
ATOM    257  HB2 ASN A  17      42.193  56.629  58.897  1.00  1.58              
ATOM    258  CG  ASN A  17      40.155  57.128  58.492  1.00  1.58              
ATOM    259  OD1 ASN A  17      39.304  57.146  57.613  1.00  1.58              
ATOM    260  ND2 ASN A  17      40.099  57.982  59.488  1.00  1.58              
ATOM    261 1HD2 ASN A  17      40.914  58.087  60.079  1.00  1.58              
ATOM    262 2HD2 ASN A  17      39.411  58.707  59.429  1.00  1.58              
ATOM    263  C   ASN A  17      42.260  53.911  58.844  1.00  1.58              
ATOM    264  O   ASN A  17      42.275  53.284  57.784  1.00  1.58              
ATOM    265  N   SER A  18      43.284  53.871  59.716  1.00  1.16              
ATOM    266  H   SER A  18      43.267  54.419  60.569  1.00  1.16              
ATOM    267  CA  SER A  18      44.486  53.073  59.415  1.00  1.16              
ATOM    268  HA  SER A  18      44.896  53.444  58.475  1.00  1.16              
ATOM    269  CB  SER A  18      45.612  53.173  60.451  1.00  1.16              
ATOM    270  HB1 SER A  18      46.538  53.426  59.938  1.00  1.16              
ATOM    271  HB2 SER A  18      45.760  52.203  60.926  1.00  1.16              
ATOM    272  OG  SER A  18      45.388  54.115  61.470  1.00  1.16              
ATOM    273  HG  SER A  18      46.193  54.681  61.494  1.00  1.16              
ATOM    274  C   SER A  18      44.137  51.602  59.195  1.00  1.16              
ATOM    275  O   SER A  18      43.141  51.111  59.733  1.00  1.16              
ATOM    276  N   THR A  19      44.995  50.843  58.529  1.00  1.24              
ATOM    277  H   THR A  19      45.789  51.269  58.065  1.00  1.24              
ATOM    278  CA  THR A  19      44.958  49.380  58.614  1.00  1.24              
ATOM    279  HA  THR A  19      44.463  49.093  59.543  1.00  1.24              
ATOM    280  CB  THR A  19      44.114  48.769  57.480  1.00  1.24              
ATOM    281  HB  THR A  19      44.345  49.237  56.528  1.00  1.24              
ATOM    282  CG2 THR A  19      44.240  47.252  57.340  1.00  1.24              
ATOM    283 1HG2 THR A  19      43.540  46.904  56.581  1.00  1.24              
ATOM    284 2HG2 THR A  19      45.247  46.980  57.033  1.00  1.24              
ATOM    285 3HG2 THR A  19      43.996  46.771  58.287  1.00  1.24              
ATOM    286  OG1 THR A  19      42.762  48.999  57.790  1.00  1.24              
ATOM    287  HG1 THR A  19      42.645  49.939  57.985  1.00  1.24              
ATOM    288  C   THR A  19      46.366  48.833  58.715  1.00  1.24              
ATOM    289  O   THR A  19      47.294  49.392  58.138  1.00  1.24              
ATOM    290  N   ILE A  20      46.527  47.779  59.520  1.00  1.78              
ATOM    291  H   ILE A  20      45.707  47.356  59.924  1.00  1.78              
ATOM    292  CA  ILE A  20      47.835  47.224  59.870  1.00  1.78              
ATOM    293  HA  ILE A  20      48.419  48.024  60.327  1.00  1.78              
ATOM    294  CB  ILE A  20      47.689  46.090  60.915  1.00  1.78              
ATOM    295  HB  ILE A  20      47.167  45.257  60.442  1.00  1.78              
ATOM    296  CG2 ILE A  20      49.059  45.568  61.388  1.00  1.78              
ATOM    297 1HG2 ILE A  20      48.931  44.876  62.221  1.00  1.78              
ATOM    298 2HG2 ILE A  20      49.562  45.020  60.590  1.00  1.78              
ATOM    299 3HG2 ILE A  20      49.697  46.389  61.714  1.00  1.78              
ATOM    300  CG1 ILE A  20      46.854  46.517  62.152  1.00  1.78              
ATOM    301 1HG1 ILE A  20      46.833  45.685  62.856  1.00  1.78              
ATOM    302 2HG1 ILE A  20      45.823  46.684  61.840  1.00  1.78              
ATOM    303  CD1 ILE A  20      47.344  47.767  62.894  1.00  1.78              
ATOM    304  HD1 ILE A  20      46.710  47.942  63.762  1.00  1.78              
ATOM    305  HD2 ILE A  20      48.368  47.635  63.239  1.00  1.78              
ATOM    306  HD3 ILE A  20      47.295  48.643  62.251  1.00  1.78              
ATOM    307  C   ILE A  20      48.583  46.786  58.598  1.00  1.78              
ATOM    308  O   ILE A  20      47.999  46.421  57.570  1.00  1.78              
ATOM    309  N   THR A  21      49.905  46.867  58.669  1.00  1.83              
ATOM    310  H   THR A  21      50.342  47.154  59.534  1.00  1.83              
ATOM    311  CA  THR A  21      50.812  46.624  57.555  1.00  1.83              
ATOM    312  HA  THR A  21      50.306  46.905  56.637  1.00  1.83              
ATOM    313  CB  THR A  21      52.059  47.512  57.721  1.00  1.83              
ATOM    314  HB  THR A  21      52.851  47.158  57.076  1.00  1.83              
ATOM    315  CG2 THR A  21      51.779  48.958  57.343  1.00  1.83              
ATOM    316 1HG2 THR A  21      51.744  49.035  56.266  1.00  1.83              
ATOM    317 2HG2 THR A  21      50.820  49.270  57.748  1.00  1.83              
ATOM    318 3HG2 THR A  21      52.571  49.604  57.720  1.00  1.83              
ATOM    319  OG1 THR A  21      52.515  47.516  59.054  1.00  1.83              
ATOM    320  HG1 THR A  21      52.715  46.604  59.294  1.00  1.83              
ATOM    321  C   THR A  21      51.218  45.164  57.473  1.00  1.83              
ATOM    322  O   THR A  21      51.772  44.639  58.439  1.00  1.83              
ATOM    323  N   ILE A  22      50.953  44.492  56.348  1.00  1.81              
ATOM    324  H   ILE A  22      50.672  44.994  55.512  1.00  1.81              
ATOM    325  CA  ILE A  22      50.935  43.005  56.345  1.00  1.81              
ATOM    326  HA  ILE A  22      51.267  42.634  57.313  1.00  1.81              
ATOM    327  CB  ILE A  22      49.511  42.447  56.118  1.00  1.81              
ATOM    328  HB  ILE A  22      49.153  42.797  55.148  1.00  1.81              
ATOM    329  CG2 ILE A  22      49.509  40.905  56.059  1.00  1.81              
ATOM    330 1HG2 ILE A  22      48.484  40.535  56.032  1.00  1.81              
ATOM    331 2HG2 ILE A  22      50.004  40.569  55.146  1.00  1.81              
ATOM    332 3HG2 ILE A  22      50.017  40.487  56.927  1.00  1.81              
ATOM    333  CG1 ILE A  22      48.489  42.909  57.185  1.00  1.81              
ATOM    334 1HG1 ILE A  22      47.505  42.529  56.912  1.00  1.81              
ATOM    335 2HG1 ILE A  22      48.423  43.991  57.160  1.00  1.81              
ATOM    336  CD1 ILE A  22      48.777  42.489  58.634  1.00  1.81              
ATOM    337  HD1 ILE A  22      47.993  42.880  59.281  1.00  1.81              
ATOM    338  HD2 ILE A  22      48.788  41.404  58.722  1.00  1.81              
ATOM    339  HD3 ILE A  22      49.732  42.888  58.969  1.00  1.81              
ATOM    340  C   ILE A  22      51.929  42.453  55.316  1.00  1.81              
ATOM    341  O   ILE A  22      51.977  42.903  54.179  1.00  1.81              
ATOM    342  N   ARG A  23      52.739  41.461  55.706  1.00  1.53              
ATOM    343  H   ARG A  23      52.604  41.080  56.630  1.00  1.53              
ATOM    344  CA  ARG A  23      53.582  40.723  54.753  1.00  1.53              
ATOM    345  HA  ARG A  23      54.054  41.427  54.066  1.00  1.53              
ATOM    346  CB  ARG A  23      54.684  39.902  55.458  1.00  1.53              
ATOM    347  HB1 ARG A  23      55.092  39.193  54.738  1.00  1.53              
ATOM    348  HB2 ARG A  23      54.258  39.337  56.289  1.00  1.53              
ATOM    349  CG  ARG A  23      55.833  40.780  55.957  1.00  1.53              
ATOM    350  HG1 ARG A  23      55.485  41.341  56.821  1.00  1.53              
ATOM    351  HG2 ARG A  23      56.111  41.476  55.168  1.00  1.53              
ATOM    352  CD  ARG A  23      57.089  39.982  56.331  1.00  1.53              
ATOM    353  HD1 ARG A  23      57.938  40.664  56.378  1.00  1.53              
ATOM    354  HD2 ARG A  23      57.304  39.262  55.538  1.00  1.53              
ATOM    355  NE  ARG A  23      56.952  39.275  57.623  1.00  1.53              
ATOM    356  HE  ARG A  23      56.763  38.290  57.573  1.00  1.53              
ATOM    357  CZ  ARG A  23      57.109  39.806  58.828  1.00  1.53              
ATOM    358  NH1 ARG A  23      57.329  41.070  59.018  1.00  1.53              
ATOM    359 1HH1 ARG A  23      57.361  41.688  58.232  1.00  1.53              
ATOM    360 2HH1 ARG A  23      57.291  41.433  59.968  1.00  1.53              
ATOM    361  NH2 ARG A  23      57.039  39.072  59.899  1.00  1.53              
ATOM    362 1HH2 ARG A  23      56.877  38.084  59.850  1.00  1.53              
ATOM    363 2HH2 ARG A  23      57.242  39.512  60.790  1.00  1.53              
ATOM    364  C   ARG A  23      52.743  39.762  53.925  1.00  1.53              
ATOM    365  O   ARG A  23      52.104  38.884  54.495  1.00  1.53              
ATOM    366  N   GLY A  24      52.836  39.869  52.601  1.00  1.83              
ATOM    367  H   GLY A  24      53.310  40.675  52.227  1.00  1.83              
ATOM    368  CA  GLY A  24      52.171  38.950  51.673  1.00  1.83              
ATOM    369  HA1 GLY A  24      52.427  39.234  50.654  1.00  1.83              
ATOM    370  HA2 GLY A  24      51.091  39.048  51.790  1.00  1.83              
ATOM    371  C   GLY A  24      52.530  37.472  51.850  1.00  1.83              
ATOM    372  O   GLY A  24      51.692  36.608  51.617  1.00  1.83              
ATOM    373  N   SER A  25      53.756  37.163  52.282  1.00  2.05              
ATOM    374  H   SER A  25      54.420  37.904  52.443  1.00  2.05              
ATOM    375  CA  SER A  25      54.189  35.789  52.558  1.00  2.05              
ATOM    376  HA  SER A  25      53.340  35.235  52.958  1.00  2.05              
ATOM    377  CB  SER A  25      54.637  35.100  51.253  1.00  2.05              
ATOM    378  HB1 SER A  25      53.888  35.273  50.478  1.00  2.05              
ATOM    379  HB2 SER A  25      54.710  34.025  51.406  1.00  2.05              
ATOM    380  OG  SER A  25      55.892  35.578  50.797  1.00  2.05              
ATOM    381  HG  SER A  25      56.605  35.078  51.235  1.00  2.05              
ATOM    382  C   SER A  25      55.333  35.746  53.574  1.00  2.05              
ATOM    383  O   SER A  25      56.044  36.742  53.767  1.00  2.05              
ATOM    384  N   PRO A  26      55.621  34.584  54.187  1.00  2.29              
ATOM    385  CD  PRO A  26      54.788  33.397  54.274  1.00  2.29              
ATOM    386  HD1 PRO A  26      54.752  32.893  53.309  1.00  2.29              
ATOM    387  HD2 PRO A  26      53.781  33.637  54.616  1.00  2.29              
ATOM    388  CG  PRO A  26      55.491  32.497  55.290  1.00  2.29              
ATOM    389  HG1 PRO A  26      55.281  31.443  55.106  1.00  2.29              
ATOM    390  HG2 PRO A  26      55.191  32.784  56.299  1.00  2.29              
ATOM    391  CB  PRO A  26      56.967  32.831  55.076  1.00  2.29              
ATOM    392  HB1 PRO A  26      57.348  32.233  54.246  1.00  2.29              
ATOM    393  HB2 PRO A  26      57.553  32.647  55.977  1.00  2.29              
ATOM    394  CA  PRO A  26      56.959  34.319  54.697  1.00  2.29              
ATOM    395  HA  PRO A  26      57.121  34.922  55.590  1.00  2.29              
ATOM    396  C   PRO A  26      58.031  34.641  53.647  1.00  2.29              
ATOM    397  O   PRO A  26      57.823  34.422  52.452  1.00  2.29              
ATOM    398  N   GLY A  27      59.151  35.220  54.082  1.00  2.04              
ATOM    399  H   GLY A  27      59.255  35.396  55.068  1.00  2.04              
ATOM    400  CA  GLY A  27      60.213  35.682  53.181  1.00  2.04              
ATOM    401  HA1 GLY A  27      60.396  34.916  52.428  1.00  2.04              
ATOM    402  HA2 GLY A  27      61.130  35.818  53.753  1.00  2.04              
ATOM    403  C   GLY A  27      59.914  36.995  52.447  1.00  2.04              
ATOM    404  O   GLY A  27      60.848  37.601  51.924  1.00  2.04              
ATOM    405  N   ALA A  28      58.664  37.480  52.418  1.00  1.68              
ATOM    406  H   ALA A  28      57.905  36.962  52.839  1.00  1.68              
ATOM    407  CA  ALA A  28      58.346  38.726  51.729  1.00  1.68              
ATOM    408  HA  ALA A  28      58.677  38.629  50.693  1.00  1.68              
ATOM    409  CB  ALA A  28      56.831  38.955  51.713  1.00  1.68              
ATOM    410  HB1 ALA A  28      56.606  39.860  51.149  1.00  1.68              
ATOM    411  HB2 ALA A  28      56.333  38.116  51.229  1.00  1.68              
ATOM    412  HB3 ALA A  28      56.461  39.076  52.730  1.00  1.68              
ATOM    413  C   ALA A  28      59.067  39.934  52.360  1.00  1.68              
ATOM    414  O   ALA A  28      58.874  40.261  53.534  1.00  1.68              
ATOM    415  N   ALA A  29      59.878  40.626  51.559  1.00  1.64              
ATOM    416  H   ALA A  29      59.995  40.276  50.622  1.00  1.64              
ATOM    417  CA  ALA A  29      60.858  41.616  52.011  1.00  1.64              
ATOM    418  HA  ALA A  29      61.305  41.238  52.933  1.00  1.64              
ATOM    419  CB  ALA A  29      61.961  41.665  50.947  1.00  1.64              
ATOM    420  HB1 ALA A  29      62.787  42.289  51.290  1.00  1.64              
ATOM    421  HB2 ALA A  29      62.346  40.661  50.760  1.00  1.64              
ATOM    422  HB3 ALA A  29      61.572  42.077  50.015  1.00  1.64              
ATOM    423  C   ALA A  29      60.336  43.035  52.351  1.00  1.64              
ATOM    424  O   ALA A  29      61.114  43.985  52.501  1.00  1.64              
ATOM    425  N   GLY A  30      59.018  43.176  52.479  1.00  1.48              
ATOM    426  H   GLY A  30      58.449  42.346  52.369  1.00  1.48              
ATOM    427  CA  GLY A  30      58.334  44.376  52.943  1.00  1.48              
ATOM    428  HA1 GLY A  30      58.205  45.075  52.117  1.00  1.48              
ATOM    429  HA2 GLY A  30      58.921  44.859  53.724  1.00  1.48              
ATOM    430  C   GLY A  30      56.955  44.028  53.503  1.00  1.48              
ATOM    431  O   GLY A  30      56.355  43.017  53.136  1.00  1.48              
ATOM    432  N   LEU A  31      56.452  44.875  54.400  1.00  1.25              
ATOM    433  H   LEU A  31      56.981  45.705  54.609  1.00  1.25              
ATOM    434  CA  LEU A  31      55.014  44.934  54.648  1.00  1.25              
ATOM    435  HA  LEU A  31      54.616  43.922  54.724  1.00  1.25              
ATOM    436  CB  LEU A  31      54.676  45.696  55.942  1.00  1.25              
ATOM    437  HB1 LEU A  31      53.629  45.476  56.128  1.00  1.25              
ATOM    438  HB2 LEU A  31      54.752  46.765  55.746  1.00  1.25              
ATOM    439  CG  LEU A  31      55.424  45.408  57.258  1.00  1.25              
ATOM    440  HG  LEU A  31      54.845  45.866  58.061  1.00  1.25              
ATOM    441  CD1 LEU A  31      55.563  43.924  57.577  1.00  1.25              
ATOM    442 1HD1 LEU A  31      56.003  43.808  58.567  1.00  1.25              
ATOM    443 2HD1 LEU A  31      54.575  43.465  57.572  1.00  1.25              
ATOM    444 3HD1 LEU A  31      56.199  43.456  56.830  1.00  1.25              
ATOM    445  CD2 LEU A  31      56.814  46.057  57.291  1.00  1.25              
ATOM    446 1HD2 LEU A  31      57.187  46.028  58.314  1.00  1.25              
ATOM    447 2HD2 LEU A  31      57.509  45.521  56.651  1.00  1.25              
ATOM    448 3HD2 LEU A  31      56.742  47.100  56.981  1.00  1.25              
ATOM    449  C   LEU A  31      54.354  45.619  53.446  1.00  1.25              
ATOM    450  O   LEU A  31      55.020  46.343  52.700  1.00  1.25              
ATOM    451  N   ASP A  32      53.042  45.491  53.315  1.00  1.16              
ATOM    452  H   ASP A  32      52.547  44.782  53.846  1.00  1.16              
ATOM    453  CA  ASP A  32      52.257  46.380  52.484  1.00  1.16              
ATOM    454  HA  ASP A  32      52.957  47.063  52.004  1.00  1.16              
ATOM    455  CB  ASP A  32      51.643  45.646  51.286  1.00  1.16              
ATOM    456  HB1 ASP A  32      52.447  45.117  50.771  1.00  1.16              
ATOM    457  HB2 ASP A  32      51.283  46.402  50.589  1.00  1.16              
ATOM    458  CG  ASP A  32      50.515  44.655  51.550  1.00  1.16              
ATOM    459  OD1 ASP A  32      49.982  44.581  52.681  1.00  1.16              
ATOM    460  OD2 ASP A  32      50.089  44.073  50.528  1.00  1.16              
ATOM    461  C   ASP A  32      51.371  47.303  53.316  1.00  1.16              
ATOM    462  O   ASP A  32      50.938  46.967  54.426  1.00  1.16              
ATOM    463  N   LEU A  33      51.279  48.528  52.788  1.00  0.77              
ATOM    464  H   LEU A  33      51.602  48.627  51.836  1.00  0.77              
ATOM    465  CA  LEU A  33      51.032  49.792  53.480  1.00  0.77              
ATOM    466  HA  LEU A  33      50.788  49.607  54.523  1.00  0.77              
ATOM    467  CB  LEU A  33      52.254  50.749  53.379  1.00  0.77              
ATOM    468  HB1 LEU A  33      52.217  51.433  54.228  1.00  0.77              
ATOM    469  HB2 LEU A  33      52.127  51.364  52.489  1.00  0.77              
ATOM    470  CG  LEU A  33      53.674  50.151  53.285  1.00  0.77              
ATOM    471  HG  LEU A  33      53.733  49.479  52.428  1.00  0.77              
ATOM    472  CD1 LEU A  33      54.684  51.280  53.069  1.00  0.77              
ATOM    473 1HD1 LEU A  33      55.685  50.868  52.945  1.00  0.77              
ATOM    474 2HD1 LEU A  33      54.434  51.848  52.174  1.00  0.77              
ATOM    475 3HD1 LEU A  33      54.678  51.958  53.922  1.00  0.77              
ATOM    476  CD2 LEU A  33      54.096  49.381  54.540  1.00  0.77              
ATOM    477 1HD2 LEU A  33      55.104  48.992  54.401  1.00  0.77              
ATOM    478 2HD2 LEU A  33      54.073  50.043  55.405  1.00  0.77              
ATOM    479 3HD2 LEU A  33      53.421  48.544  54.700  1.00  0.77              
ATOM    480  C   LEU A  33      49.821  50.383  52.780  1.00  0.77              
ATOM    481  O   LEU A  33      49.878  50.655  51.578  1.00  0.77              
ATOM    482  N   CYS A  34      48.704  50.496  53.490  1.00  0.93              
ATOM    483  H   CYS A  34      48.711  50.290  54.477  1.00  0.93              
ATOM    484  CA  CYS A  34      47.489  51.041  52.906  1.00  0.93              
ATOM    485  HA  CYS A  34      47.507  50.856  51.839  1.00  0.93              
ATOM    486  CB  CYS A  34      46.237  50.375  53.484  1.00  0.93              
ATOM    487  HB1 CYS A  34      46.156  49.341  53.159  1.00  0.93              
ATOM    488  HB2 CYS A  34      45.348  50.896  53.121  1.00  0.93              
ATOM    489  SG  CYS A  34      46.300  50.487  55.289  1.00  0.93              
ATOM    490  HG  CYS A  34      46.503  51.814  55.355  1.00  0.93              
ATOM    491  C   CYS A  34      47.387  52.564  53.109  1.00  0.93              
ATOM    492  O   CYS A  34      47.835  53.127  54.108  1.00  0.93              
ATOM    493  N   SER A  35      46.688  53.187  52.165  1.00  0.83              
ATOM    494  H   SER A  35      46.356  52.611  51.393  1.00  0.83              
ATOM    495  CA  SER A  35      46.114  54.515  52.248  1.00  0.83              
ATOM    496  HA  SER A  35      46.897  55.237  52.479  1.00  0.83              
ATOM    497  CB  SER A  35      45.486  54.868  50.886  1.00  0.83              
ATOM    498  HB1 SER A  35      44.716  54.135  50.635  1.00  0.83              
ATOM    499  HB2 SER A  35      46.254  54.850  50.111  1.00  0.83              
ATOM    500  OG  SER A  35      44.910  56.154  50.952  1.00  0.83              
ATOM    501  HG  SER A  35      44.478  56.351  50.104  1.00  0.83              
ATOM    502  C   SER A  35      45.025  54.585  53.316  1.00  0.83              
ATOM    503  O   SER A  35      44.094  53.782  53.299  1.00  0.83              
ATOM    504  N   ALA A  36      45.099  55.584  54.194  1.00  0.96              
ATOM    505  H   ALA A  36      45.916  56.184  54.193  1.00  0.96              
ATOM    506  CA  ALA A  36      44.021  55.931  55.107  1.00  0.96              
ATOM    507  HA  ALA A  36      43.498  55.019  55.400  1.00  0.96              
ATOM    508  CB  ALA A  36      44.636  56.537  56.374  1.00  0.96              
ATOM    509  HB1 ALA A  36      43.849  56.849  57.058  1.00  0.96              
ATOM    510  HB2 ALA A  36      45.251  55.792  56.871  1.00  0.96              
ATOM    511  HB3 ALA A  36      45.248  57.402  56.127  1.00  0.96              
ATOM    512  C   ALA A  36      42.962  56.867  54.489  1.00  0.96              
ATOM    513  O   ALA A  36      41.859  56.989  55.027  1.00  0.96              
ATOM    514  N   TYR A  37      43.240  57.511  53.348  1.00  1.02              
ATOM    515  H   TYR A  37      44.112  57.317  52.870  1.00  1.02              
ATOM    516  CA  TYR A  37      42.331  58.502  52.765  1.00  1.02              
ATOM    517  HA  TYR A  37      41.306  58.251  53.037  1.00  1.02              
ATOM    518  CB  TYR A  37      42.643  59.908  53.309  1.00  1.02              
ATOM    519  HB1 TYR A  37      41.933  60.613  52.876  1.00  1.02              
ATOM    520  HB2 TYR A  37      43.636  60.202  52.969  1.00  1.02              
ATOM    521  CG  TYR A  37      42.585  60.029  54.813  1.00  1.02              
ATOM    522  CD1 TYR A  37      41.360  60.252  55.467  1.00  1.02              
ATOM    523  HD1 TYR A  37      40.459  60.403  54.895  1.00  1.02              
ATOM    524  CE1 TYR A  37      41.311  60.261  56.873  1.00  1.02              
ATOM    525  HE1 TYR A  37      40.382  60.422  57.398  1.00  1.02              
ATOM    526  CZ  TYR A  37      42.486  60.051  57.624  1.00  1.02              
ATOM    527  OH  TYR A  37      42.418  60.008  58.976  1.00  1.02              
ATOM    528  HH  TYR A  37      43.272  59.724  59.373  1.00  1.02              
ATOM    529  CE2 TYR A  37      43.719  59.874  56.962  1.00  1.02              
ATOM    530  HE2 TYR A  37      44.626  59.740  57.534  1.00  1.02              
ATOM    531  CD2 TYR A  37      43.766  59.859  55.559  1.00  1.02              
ATOM    532  HD2 TYR A  37      44.705  59.672  55.058  1.00  1.02              
ATOM    533  C   TYR A  37      42.421  58.579  51.247  1.00  1.02              
ATOM    534  O   TYR A  37      43.484  58.686  50.638  1.00  1.02              
ATOM    535  N   ASP A  38      41.229  58.619  50.686  1.00  1.19              
ATOM    536  H   ASP A  38      40.431  58.524  51.308  1.00  1.19              
ATOM    537  CA  ASP A  38      40.846  58.778  49.297  1.00  1.19              
ATOM    538  HA  ASP A  38      41.157  57.893  48.747  1.00  1.19              
ATOM    539  CB  ASP A  38      39.303  58.810  49.297  1.00  1.19              
ATOM    540  HB1 ASP A  38      38.937  58.632  48.285  1.00  1.19              
ATOM    541  HB2 ASP A  38      38.958  59.795  49.617  1.00  1.19              
ATOM    542  CG  ASP A  38      38.728  57.754  50.264  1.00  1.19              
ATOM    543  OD1 ASP A  38      38.521  56.609  49.815  1.00  1.19              
ATOM    544  OD2 ASP A  38      38.653  58.048  51.489  1.00  1.19              
ATOM    545  C   ASP A  38      41.499  60.023  48.692  1.00  1.19              
ATOM    546  O   ASP A  38      41.255  61.151  49.129  1.00  1.19              
ATOM    547  N   CYS A  39      42.392  59.839  47.720  1.00  0.80              
ATOM    548  H   CYS A  39      42.625  58.889  47.438  1.00  0.80              
ATOM    549  CA  CYS A  39      43.103  60.957  47.107  1.00  0.80              
ATOM    550  HA  CYS A  39      42.442  61.823  47.142  1.00  0.80              
ATOM    551  CB  CYS A  39      44.347  61.308  47.931  1.00  0.80              
ATOM    552  HB1 CYS A  39      44.014  61.722  48.882  1.00  0.80              
ATOM    553  HB2 CYS A  39      44.932  62.050  47.388  1.00  0.80              
ATOM    554  SG  CYS A  39      45.407  59.879  48.283  1.00  0.80              
ATOM    555  HG  CYS A  39      44.474  59.133  48.907  1.00  0.80              
ATOM    556  C   CYS A  39      43.417  60.723  45.632  1.00  0.80              
ATOM    557  O   CYS A  39      43.922  59.678  45.231  1.00  0.80              
ATOM    558  N   VAL A  40      43.148  61.746  44.826  1.00  0.66              
ATOM    559  H   VAL A  40      42.706  62.563  45.211  1.00  0.66              
ATOM    560  CA  VAL A  40      43.673  61.837  43.467  1.00  0.66              
ATOM    561  HA  VAL A  40      43.522  60.874  42.976  1.00  0.66              
ATOM    562  CB  VAL A  40      42.889  62.913  42.672  1.00  0.66              
ATOM    563  HB  VAL A  40      41.827  62.705  42.812  1.00  0.66              
ATOM    564  CG1 VAL A  40      43.139  64.352  43.152  1.00  0.66              
ATOM    565 1HG1 VAL A  40      42.487  65.037  42.609  1.00  0.66              
ATOM    566 2HG1 VAL A  40      42.924  64.440  44.215  1.00  0.66              
ATOM    567 3HG1 VAL A  40      44.173  64.644  42.970  1.00  0.66              
ATOM    568  CG2 VAL A  40      43.143  62.865  41.160  1.00  0.66              
ATOM    569 1HG2 VAL A  40      42.475  63.561  40.651  1.00  0.66              
ATOM    570 2HG2 VAL A  40      44.167  63.146  40.919  1.00  0.66              
ATOM    571 3HG2 VAL A  40      42.940  61.864  40.781  1.00  0.66              
ATOM    572  C   VAL A  40      45.168  62.135  43.495  1.00  0.66              
ATOM    573  O   VAL A  40      45.666  62.789  44.414  1.00  0.66              
ATOM    574  N   SER A  41      45.855  61.722  42.441  1.00  0.82              
ATOM    575  H   SER A  41      45.349  61.171  41.747  1.00  0.82              
ATOM    576  CA  SER A  41      47.227  62.090  42.116  1.00  0.82              
ATOM    577  HA  SER A  41      47.580  62.889  42.767  1.00  0.82              
ATOM    578  CB  SER A  41      48.165  60.896  42.320  1.00  0.82              
ATOM    579  HB1 SER A  41      49.180  61.186  42.041  1.00  0.82              
ATOM    580  HB2 SER A  41      47.850  60.062  41.693  1.00  0.82              
ATOM    581  OG  SER A  41      48.153  60.491  43.671  1.00  0.82              
ATOM    582  HG  SER A  41      47.263  60.190  43.887  1.00  0.82              
ATOM    583  C   SER A  41      47.250  62.530  40.665  1.00  0.82              
ATOM    584  O   SER A  41      47.203  61.660  39.782  1.00  0.82              
ATOM    585  N   PRO A  42      47.228  63.852  40.412  1.00  1.39              
ATOM    586  CD  PRO A  42      47.128  64.944  41.370  1.00  1.39              
ATOM    587  HD1 PRO A  42      48.118  65.162  41.773  1.00  1.39              
ATOM    588  HD2 PRO A  42      46.434  64.713  42.178  1.00  1.39              
ATOM    589  CG  PRO A  42      46.614  66.143  40.577  1.00  1.39              
ATOM    590  HG1 PRO A  42      46.960  67.087  40.997  1.00  1.39              
ATOM    591  HG2 PRO A  42      45.523  66.116  40.541  1.00  1.39              
ATOM    592  CB  PRO A  42      47.170  65.906  39.177  1.00  1.39              
ATOM    593  HB1 PRO A  42      48.176  66.317  39.107  1.00  1.39              
ATOM    594  HB2 PRO A  42      46.533  66.348  38.411  1.00  1.39              
ATOM    595  CA  PRO A  42      47.200  64.380  39.064  1.00  1.39              
ATOM    596  HA  PRO A  42      46.270  64.049  38.619  1.00  1.39              
ATOM    597  C   PRO A  42      48.351  63.880  38.196  1.00  1.39              
ATOM    598  O   PRO A  42      49.431  63.533  38.684  1.00  1.39              
ATOM    599  N   SER A  43      48.097  63.833  36.900  1.00  1.19              
ATOM    600  H   SER A  43      47.178  64.124  36.580  1.00  1.19              
ATOM    601  CA  SER A  43      49.087  63.479  35.893  1.00  1.19              
ATOM    602  HA  SER A  43      49.415  62.458  36.085  1.00  1.19              
ATOM    603  CB  SER A  43      48.430  63.494  34.511  1.00  1.19              
ATOM    604  HB1 SER A  43      47.913  62.550  34.387  1.00  1.19              
ATOM    605  HB2 SER A  43      49.200  63.580  33.747  1.00  1.19              
ATOM    606  OG  SER A  43      47.475  64.523  34.324  1.00  1.19              
ATOM    607  HG  SER A  43      46.673  64.331  34.867  1.00  1.19              
ATOM    608  C   SER A  43      50.337  64.369  35.944  1.00  1.19              
ATOM    609  O   SER A  43      50.245  65.585  36.112  1.00  1.19              
ATOM    610  N   HIS A  44      51.516  63.750  35.808  1.00  1.39              
ATOM    611  H   HIS A  44      51.511  62.755  35.625  1.00  1.39              
ATOM    612  CA  HIS A  44      52.822  64.373  36.109  1.00  1.39              
ATOM    613  HA  HIS A  44      53.529  63.564  36.284  1.00  1.39              
ATOM    614  CB  HIS A  44      53.371  65.093  34.868  1.00  1.39              
ATOM    615  HB1 HIS A  44      54.276  65.638  35.134  1.00  1.39              
ATOM    616  HB2 HIS A  44      52.636  65.807  34.498  1.00  1.39              
ATOM    617  CG  HIS A  44      53.731  64.108  33.787  1.00  1.39              
ATOM    618  ND1 HIS A  44      54.903  63.343  33.748  1.00  1.39              
ATOM    619  CE1 HIS A  44      54.757  62.513  32.704  1.00  1.39              
ATOM    620  HE1 HIS A  44      55.479  61.760  32.415  1.00  1.39              
ATOM    621  NE2 HIS A  44      53.581  62.724  32.090  1.00  1.39              
ATOM    622  HE2 HIS A  44      53.241  62.218  31.274  1.00  1.39              
ATOM    623  CD2 HIS A  44      52.913  63.714  32.773  1.00  1.39              
ATOM    624  HD2 HIS A  44      51.908  64.070  32.599  1.00  1.39              
ATOM    625  C   HIS A  44      52.872  65.180  37.410  1.00  1.39              
ATOM    626  O   HIS A  44      53.479  66.250  37.482  1.00  1.39              
ATOM    627  N   CYS A  45      52.246  64.644  38.461  1.00  1.38              
ATOM    628  H   CYS A  45      51.775  63.755  38.350  1.00  1.38              
ATOM    629  CA  CYS A  45      52.154  65.321  39.758  1.00  1.38              
ATOM    630  HA  CYS A  45      52.973  66.035  39.828  1.00  1.38              
ATOM    631  CB  CYS A  45      50.833  66.096  39.821  1.00  1.38              
ATOM    632  HB1 CYS A  45      50.045  65.436  40.181  1.00  1.38              
ATOM    633  HB2 CYS A  45      50.567  66.448  38.821  1.00  1.38              
ATOM    634  SG  CYS A  45      51.003  67.528  40.924  1.00  1.38              
ATOM    635  HG  CYS A  45      51.717  68.268  40.068  1.00  1.38              
ATOM    636  C   CYS A  45      52.321  64.348  40.922  1.00  1.38              
ATOM    637  O   CYS A  45      52.269  63.131  40.765  1.00  1.38              
ATOM    638  N   SER A  46      52.503  64.886  42.123  1.00  0.77              
ATOM    639  H   SER A  46      52.396  65.886  42.223  1.00  0.77              
ATOM    640  CA  SER A  46      52.842  64.098  43.308  1.00  0.77              
ATOM    641  HA  SER A  46      52.796  63.037  43.072  1.00  0.77              
ATOM    642  CB  SER A  46      54.272  64.441  43.731  1.00  0.77              
ATOM    643  HB1 SER A  46      54.340  65.505  43.965  1.00  0.77              
ATOM    644  HB2 SER A  46      54.942  64.227  42.902  1.00  0.77              
ATOM    645  OG  SER A  46      54.680  63.696  44.861  1.00  0.77              
ATOM    646  HG  SER A  46      54.551  62.749  44.662  1.00  0.77              
ATOM    647  C   SER A  46      51.852  64.364  44.432  1.00  0.77              
ATOM    648  O   SER A  46      51.300  65.460  44.559  1.00  0.77              
ATOM    649  N   ARG A  47      51.639  63.355  45.278  1.00  0.62              
ATOM    650  H   ARG A  47      52.163  62.495  45.133  1.00  0.62              
ATOM    651  CA  ARG A  47      50.787  63.478  46.462  1.00  0.62              
ATOM    652  HA  ARG A  47      50.803  64.521  46.780  1.00  0.62              
ATOM    653  CB  ARG A  47      49.333  63.050  46.138  1.00  0.62              
ATOM    654  HB1 ARG A  47      49.033  62.225  46.787  1.00  0.62              
ATOM    655  HB2 ARG A  47      49.285  62.670  45.116  1.00  0.62              
ATOM    656  CG  ARG A  47      48.292  64.177  46.270  1.00  0.62              
ATOM    657  HG1 ARG A  47      47.324  63.777  45.981  1.00  0.62              
ATOM    658  HG2 ARG A  47      48.549  64.967  45.564  1.00  0.62              
ATOM    659  CD  ARG A  47      48.141  64.805  47.666  1.00  0.62              
ATOM    660  HD1 ARG A  47      47.396  65.600  47.609  1.00  0.62              
ATOM    661  HD2 ARG A  47      49.084  65.275  47.948  1.00  0.62              
ATOM    662  NE  ARG A  47      47.762  63.831  48.714  1.00  0.62              
ATOM    663  HE  ARG A  47      48.509  63.282  49.121  1.00  0.62              
ATOM    664  CZ  ARG A  47      46.584  63.607  49.268  1.00  0.62              
ATOM    665  NH1 ARG A  47      45.491  64.206  48.878  1.00  0.62              
ATOM    666 1HH1 ARG A  47      45.551  64.834  48.100  1.00  0.62              
ATOM    667 2HH1 ARG A  47      44.621  64.042  49.348  1.00  0.62              
ATOM    668  NH2 ARG A  47      46.494  62.771  50.256  1.00  0.62              
ATOM    669 1HH2 ARG A  47      47.357  62.366  50.607  1.00  0.62              
ATOM    670 2HH2 ARG A  47      45.610  62.515  50.656  1.00  0.62              
ATOM    671  C   ARG A  47      51.343  62.628  47.595  1.00  0.62              
ATOM    672  O   ARG A  47      51.693  61.469  47.412  1.00  0.62              
ATOM    673  N   VAL A  48      51.349  63.204  48.791  1.00  0.75              
ATOM    674  H   VAL A  48      51.090  64.173  48.870  1.00  0.75              
ATOM    675  CA  VAL A  48      51.588  62.446  50.018  1.00  0.75              
ATOM    676  HA  VAL A  48      52.367  61.703  49.846  1.00  0.75              
ATOM    677  CB  VAL A  48      52.042  63.373  51.169  1.00  0.75              
ATOM    678  HB  VAL A  48      51.222  64.041  51.438  1.00  0.75              
ATOM    679  CG1 VAL A  48      52.440  62.565  52.413  1.00  0.75              
ATOM    680 1HG1 VAL A  48      52.781  63.241  53.198  1.00  0.75              
ATOM    681 2HG1 VAL A  48      51.586  62.010  52.800  1.00  0.75              
ATOM    682 3HG1 VAL A  48      53.243  61.869  52.170  1.00  0.75              
ATOM    683  CG2 VAL A  48      53.244  64.240  50.767  1.00  0.75              
ATOM    684 1HG2 VAL A  48      53.570  64.843  51.615  1.00  0.75              
ATOM    685 2HG2 VAL A  48      54.070  63.609  50.444  1.00  0.75              
ATOM    686 3HG2 VAL A  48      52.981  64.921  49.958  1.00  0.75              
ATOM    687  C   VAL A  48      50.307  61.728  50.422  1.00  0.75              
ATOM    688  O   VAL A  48      49.248  62.350  50.520  1.00  0.75              
ATOM    689  N   VAL A  49      50.385  60.438  50.694  1.00  0.50              
ATOM    690  H   VAL A  49      51.273  59.968  50.535  1.00  0.50              
ATOM    691  CA  VAL A  49      49.266  59.623  51.165  1.00  0.50              
ATOM    692  HA  VAL A  49      48.340  60.193  51.127  1.00  0.50              
ATOM    693  CB  VAL A  49      49.075  58.377  50.280  1.00  0.50              
ATOM    694  HB  VAL A  49      49.928  57.708  50.390  1.00  0.50              
ATOM    695  CG1 VAL A  49      47.803  57.629  50.691  1.00  0.50              
ATOM    696 1HG1 VAL A  49      47.659  56.773  50.033  1.00  0.50              
ATOM    697 2HG1 VAL A  49      47.892  57.264  51.714  1.00  0.50              
ATOM    698 3HG1 VAL A  49      46.930  58.277  50.613  1.00  0.50              
ATOM    699  CG2 VAL A  49      48.950  58.760  48.801  1.00  0.50              
ATOM    700 1HG2 VAL A  49      48.684  57.883  48.212  1.00  0.50              
ATOM    701 2HG2 VAL A  49      48.183  59.519  48.668  1.00  0.50              
ATOM    702 3HG2 VAL A  49      49.898  59.152  48.433  1.00  0.50              
ATOM    703  C   VAL A  49      49.539  59.234  52.611  1.00  0.50              
ATOM    704  O   VAL A  49      50.566  58.630  52.915  1.00  0.50              
ATOM    705  N   PHE A  50      48.662  59.649  53.522  1.00  0.56              
ATOM    706  H   PHE A  50      47.821  60.112  53.226  1.00  0.56              
ATOM    707  CA  PHE A  50      48.790  59.300  54.932  1.00  0.56              
ATOM    708  HA  PHE A  50      49.830  59.427  55.238  1.00  0.56              
ATOM    709  CB  PHE A  50      47.925  60.226  55.794  1.00  0.56              
ATOM    710  HB1 PHE A  50      48.059  59.960  56.844  1.00  0.56              
ATOM    711  HB2 PHE A  50      46.876  60.062  55.547  1.00  0.56              
ATOM    712  CG  PHE A  50      48.258  61.698  55.629  1.00  0.56              
ATOM    713  CD1 PHE A  50      47.293  62.591  55.127  1.00  0.56              
ATOM    714  HD1 PHE A  50      46.295  62.238  54.910  1.00  0.56              
ATOM    715  CE1 PHE A  50      47.617  63.946  54.937  1.00  0.56              
ATOM    716  HE1 PHE A  50      46.867  64.631  54.567  1.00  0.56              
ATOM    717  CZ  PHE A  50      48.907  64.410  55.249  1.00  0.56              
ATOM    718  HZ  PHE A  50      49.149  65.457  55.115  1.00  0.56              
ATOM    719  CE2 PHE A  50      49.870  63.524  55.762  1.00  0.56              
ATOM    720  HE2 PHE A  50      50.853  63.887  56.023  1.00  0.56              
ATOM    721  CD2 PHE A  50      49.543  62.170  55.957  1.00  0.56              
ATOM    722  HD2 PHE A  50      50.283  61.494  56.368  1.00  0.56              
ATOM    723  C   PHE A  50      48.422  57.828  55.155  1.00  0.56              
ATOM    724  O   PHE A  50      47.437  57.347  54.587  1.00  0.56              
ATOM    725  N   THR A  51      49.202  57.118  55.973  1.00  1.11              
ATOM    726  H   THR A  51      50.045  57.539  56.350  1.00  1.11              
ATOM    727  CA  THR A  51      48.834  55.765  56.426  1.00  1.11              
ATOM    728  HA  THR A  51      48.251  55.256  55.658  1.00  1.11              
ATOM    729  CB  THR A  51      50.068  54.900  56.723  1.00  1.11              
ATOM    730  HB  THR A  51      49.721  53.918  57.046  1.00  1.11              
ATOM    731  CG2 THR A  51      50.960  54.703  55.499  1.00  1.11              
ATOM    732 1HG2 THR A  51      51.812  54.082  55.768  1.00  1.11              
ATOM    733 2HG2 THR A  51      50.392  54.204  54.715  1.00  1.11              
ATOM    734 3HG2 THR A  51      51.314  55.661  55.124  1.00  1.11              
ATOM    735  OG1 THR A  51      50.846  55.449  57.767  1.00  1.11              
ATOM    736  HG1 THR A  51      51.275  56.256  57.428  1.00  1.11              
ATOM    737  C   THR A  51      47.998  55.774  57.706  1.00  1.11              
ATOM    738  O   THR A  51      47.341  54.784  58.027  1.00  1.11              
ATOM    739  N   ASP A  52      48.035  56.894  58.440  1.00  1.03              
ATOM    740  H   ASP A  52      48.612  57.649  58.099  1.00  1.03              
ATOM    741  CA  ASP A  52      47.632  57.007  59.845  1.00  1.03              
ATOM    742  HA  ASP A  52      48.085  57.917  60.233  1.00  1.03              
ATOM    743  CB  ASP A  52      46.106  57.168  59.979  1.00  1.03              
ATOM    744  HB1 ASP A  52      45.793  56.922  60.993  1.00  1.03              
ATOM    745  HB2 ASP A  52      45.590  56.485  59.305  1.00  1.03              
ATOM    746  CG  ASP A  52      45.628  58.594  59.733  1.00  1.03              
ATOM    747  OD1 ASP A  52      46.402  59.424  59.206  1.00  1.03              
ATOM    748  OD2 ASP A  52      44.451  58.850  60.079  1.00  1.03              
ATOM    749  C   ASP A  52      48.214  55.901  60.733  1.00  1.03              
ATOM    750  O   ASP A  52      47.582  55.451  61.687  1.00  1.03              
ATOM    751  N   LEU A  53      49.438  55.463  60.469  1.00  0.68              
ATOM    752  H   LEU A  53      49.946  55.861  59.683  1.00  0.68              
ATOM    753  CA  LEU A  53      50.189  54.607  61.376  1.00  0.68              
ATOM    754  HA  LEU A  53      49.594  54.308  62.239  1.00  0.68              
ATOM    755  CB  LEU A  53      50.665  53.345  60.638  1.00  0.68              
ATOM    756  HB1 LEU A  53      51.276  52.750  61.319  1.00  0.68              
ATOM    757  HB2 LEU A  53      51.303  53.653  59.809  1.00  0.68              
ATOM    758  CG  LEU A  53      49.537  52.458  60.090  1.00  0.68              
ATOM    759  HG  LEU A  53      48.908  53.029  59.410  1.00  0.68              
ATOM    760  CD1 LEU A  53      50.146  51.302  59.308  1.00  0.68              
ATOM    761 1HD1 LEU A  53      49.350  50.722  58.850  1.00  0.68              
ATOM    762 2HD1 LEU A  53      50.784  51.698  58.518  1.00  0.68              
ATOM    763 3HD1 LEU A  53      50.741  50.670  59.964  1.00  0.68              
ATOM    764  CD2 LEU A  53      48.662  51.871  61.200  1.00  0.68              
ATOM    765 1HD2 LEU A  53      47.960  51.156  60.775  1.00  0.68              
ATOM    766 2HD2 LEU A  53      49.281  51.373  61.941  1.00  0.68              
ATOM    767 3HD2 LEU A  53      48.112  52.676  61.677  1.00  0.68              
ATOM    768  C   LEU A  53      51.385  55.401  61.899  1.00  0.68              
ATOM    769  O   LEU A  53      51.965  56.189  61.165  1.00  0.68              
ATOM    770  N   LEU A  54      51.805  55.142  63.133  1.00  0.70              
ATOM    771  H   LEU A  54      51.246  54.519  63.708  1.00  0.70              
ATOM    772  CA  LEU A  54      53.217  55.277  63.470  1.00  0.70              
ATOM    773  HA  LEU A  54      53.740  55.759  62.641  1.00  0.70              
ATOM    774  CB  LEU A  54      53.443  56.213  64.678  1.00  0.70              
ATOM    775  HB1 LEU A  54      52.957  57.158  64.437  1.00  0.70              
ATOM    776  HB2 LEU A  54      54.511  56.421  64.748  1.00  0.70              
ATOM    777  CG  LEU A  54      52.955  55.768  66.071  1.00  0.70              
ATOM    778  HG  LEU A  54      51.902  55.498  66.014  1.00  0.70              
ATOM    779  CD1 LEU A  54      53.765  54.609  66.668  1.00  0.70              
ATOM    780 1HD1 LEU A  54      53.583  54.527  67.738  1.00  0.70              
ATOM    781 2HD1 LEU A  54      53.476  53.667  66.214  1.00  0.70              
ATOM    782 3HD1 LEU A  54      54.830  54.781  66.511  1.00  0.70              
ATOM    783  CD2 LEU A  54      53.106  56.930  67.057  1.00  0.70              
ATOM    784 1HD2 LEU A  54      52.656  56.664  68.013  1.00  0.70              
ATOM    785 2HD2 LEU A  54      54.162  57.160  67.196  1.00  0.70              
ATOM    786 3HD2 LEU A  54      52.608  57.818  66.675  1.00  0.70              
ATOM    787  C   LEU A  54      53.829  53.887  63.588  1.00  0.70              
ATOM    788  O   LEU A  54      53.128  52.910  63.858  1.00  0.70              
ATOM    789  N   ILE A  55      55.143  53.821  63.413  1.00  0.78              
ATOM    790  H   ILE A  55      55.664  54.678  63.286  1.00  0.78              
ATOM    791  CA  ILE A  55      55.922  52.616  63.662  1.00  0.78              
ATOM    792  HA  ILE A  55      55.280  51.858  64.106  1.00  0.78              
ATOM    793  CB  ILE A  55      56.504  52.008  62.362  1.00  0.78              
ATOM    794  HB  ILE A  55      57.047  51.108  62.650  1.00  0.78              
ATOM    795  CG2 ILE A  55      55.359  51.566  61.437  1.00  0.78              
ATOM    796 1HG2 ILE A  55      55.749  51.003  60.592  1.00  0.78              
ATOM    797 2HG2 ILE A  55      54.672  50.922  61.985  1.00  0.78              
ATOM    798 3HG2 ILE A  55      54.810  52.429  61.063  1.00  0.78              
ATOM    799  CG1 ILE A  55      57.492  52.946  61.633  1.00  0.78              
ATOM    800 1HG1 ILE A  55      58.183  53.380  62.352  1.00  0.78              
ATOM    801 2HG1 ILE A  55      56.949  53.768  61.167  1.00  0.78              
ATOM    802  CD1 ILE A  55      58.322  52.218  60.568  1.00  0.78              
ATOM    803  HD1 ILE A  55      57.693  51.924  59.729  1.00  0.78              
ATOM    804  HD2 ILE A  55      59.106  52.880  60.203  1.00  0.78              
ATOM    805  HD3 ILE A  55      58.788  51.331  60.996  1.00  0.78              
ATOM    806  C   ILE A  55      56.988  52.929  64.703  1.00  0.78              
ATOM    807  O   ILE A  55      57.250  54.094  65.009  1.00  0.78              
ATOM    808  N   LYS A  56      57.620  51.893  65.228  1.00  0.93              
ATOM    809  H   LYS A  56      57.261  50.969  65.005  1.00  0.93              
ATOM    810  CA  LYS A  56      58.807  51.969  66.068  1.00  0.93              
ATOM    811  HA  LYS A  56      59.276  52.946  65.944  1.00  0.93              
ATOM    812  CB  LYS A  56      58.393  51.831  67.553  1.00  0.93              
ATOM    813  HB1 LYS A  56      58.365  50.781  67.835  1.00  0.93              
ATOM    814  HB2 LYS A  56      57.379  52.221  67.666  1.00  0.93              
ATOM    815  CG  LYS A  56      59.255  52.578  68.584  1.00  0.93              
ATOM    816  HG1 LYS A  56      58.796  52.424  69.561  1.00  0.93              
ATOM    817  HG2 LYS A  56      59.228  53.650  68.381  1.00  0.93              
ATOM    818  CD  LYS A  56      60.713  52.103  68.677  1.00  0.93              
ATOM    819  HD1 LYS A  56      60.762  51.037  68.454  1.00  0.93              
ATOM    820  HD2 LYS A  56      61.075  52.259  69.694  1.00  0.93              
ATOM    821  CE  LYS A  56      61.604  52.895  67.722  1.00  0.93              
ATOM    822  HE1 LYS A  56      61.732  53.921  68.077  1.00  0.93              
ATOM    823  HE2 LYS A  56      61.127  52.942  66.745  1.00  0.93              
ATOM    824  NZ  LYS A  56      62.919  52.254  67.555  1.00  0.93              
ATOM    825  HZ1 LYS A  56      63.373  52.570  66.692  1.00  0.93              
ATOM    826  HZ2 LYS A  56      63.627  52.506  68.239  1.00  0.93              
ATOM    827  HZ3 LYS A  56      62.872  51.249  67.421  1.00  0.93              
ATOM    828  C   LYS A  56      59.723  50.848  65.564  1.00  0.93              
ATOM    829  O   LYS A  56      59.450  49.679  65.875  1.00  0.93              
ATOM    830  N   PRO A  57      60.668  51.198  64.663  1.00  1.39              
ATOM    831  CD  PRO A  57      60.780  52.501  64.008  1.00  1.39              
ATOM    832  HD1 PRO A  57      61.292  53.195  64.666  1.00  1.39              
ATOM    833  HD2 PRO A  57      59.807  52.907  63.741  1.00  1.39              
ATOM    834  CG  PRO A  57      61.605  52.288  62.745  1.00  1.39              
ATOM    835  HG1 PRO A  57      62.165  53.179  62.467  1.00  1.39              
ATOM    836  HG2 PRO A  57      60.957  51.972  61.929  1.00  1.39              
ATOM    837  CB  PRO A  57      62.517  51.135  63.141  1.00  1.39              
ATOM    838  HB1 PRO A  57      63.384  51.523  63.674  1.00  1.39              
ATOM    839  HB2 PRO A  57      62.842  50.571  62.269  1.00  1.39              
ATOM    840  CA  PRO A  57      61.652  50.291  64.081  1.00  1.39              
ATOM    841  HA  PRO A  57      61.111  49.561  63.489  1.00  1.39              
ATOM    842  C   PRO A  57      62.542  49.549  65.097  1.00  1.39              
ATOM    843  O   PRO A  57      62.581  49.921  66.265  1.00  1.39              
ATOM    844  N   PRO A  58      63.297  48.538  64.641  1.00  1.85              
ATOM    845  CD  PRO A  58      63.057  47.749  63.445  1.00  1.85              
ATOM    846  HD1 PRO A  58      63.478  48.260  62.579  1.00  1.85              
ATOM    847  HD2 PRO A  58      61.995  47.557  63.303  1.00  1.85              
ATOM    848  CG  PRO A  58      63.789  46.432  63.679  1.00  1.85              
ATOM    849  HG1 PRO A  58      64.105  45.973  62.743  1.00  1.85              
ATOM    850  HG2 PRO A  58      63.152  45.754  64.242  1.00  1.85              
ATOM    851  CB  PRO A  58      64.979  46.866  64.529  1.00  1.85              
ATOM    852  HB1 PRO A  58      65.782  47.159  63.853  1.00  1.85              
ATOM    853  HB2 PRO A  58      65.353  46.069  65.164  1.00  1.85              
ATOM    854  CA  PRO A  58      64.477  48.070  65.351  1.00  1.85              
ATOM    855  HA  PRO A  58      64.169  47.745  66.342  1.00  1.85              
ATOM    856  C   PRO A  58      65.618  49.113  65.387  1.00  1.85              
ATOM    857  O   PRO A  58      66.001  49.618  64.324  1.00  1.85              
ATOM    858  N   PRO A  59      66.327  49.283  66.522  1.00  1.84              
ATOM    859  CD  PRO A  59      65.955  48.758  67.827  1.00  1.84              
ATOM    860  HD1 PRO A  59      65.737  47.696  67.783  1.00  1.84              
ATOM    861  HD2 PRO A  59      65.086  49.302  68.203  1.00  1.84              
ATOM    862  CG  PRO A  59      67.153  48.994  68.739  1.00  1.84              
ATOM    863  HG1 PRO A  59      67.854  48.165  68.643  1.00  1.84              
ATOM    864  HG2 PRO A  59      66.849  49.123  69.778  1.00  1.84              
ATOM    865  CB  PRO A  59      67.773  50.262  68.166  1.00  1.84              
ATOM    866  HB1 PRO A  59      68.835  50.326  68.404  1.00  1.84              
ATOM    867  HB2 PRO A  59      67.251  51.130  68.570  1.00  1.84              
ATOM    868  CA  PRO A  59      67.500  50.163  66.656  1.00  1.84              
ATOM    869  HA  PRO A  59      67.216  51.151  66.308  1.00  1.84              
ATOM    870  C   PRO A  59      68.764  49.813  65.846  1.00  1.84              
ATOM    871  O   PRO A  59      69.811  50.434  66.024  1.00  1.84              
ATOM    872  N   GLY A  60      68.678  48.840  64.938  1.00  1.78              
ATOM    873  H   GLY A  60      67.763  48.436  64.808  1.00  1.78              
ATOM    874  CA  GLY A  60      69.733  48.482  63.983  1.00  1.78              
ATOM    875  HA1 GLY A  60      70.161  47.521  64.265  1.00  1.78              
ATOM    876  HA2 GLY A  60      70.527  49.229  64.001  1.00  1.78              
ATOM    877  C   GLY A  60      69.231  48.378  62.537  1.00  1.78              
ATOM    878  O   GLY A  60      69.952  47.844  61.701  1.00  1.78              
ATOM    879  N   CYS A  61      68.003  48.827  62.229  1.00  1.33              
ATOM    880  H   CYS A  61      67.424  49.249  62.951  1.00  1.33              
ATOM    881  CA  CYS A  61      67.430  48.706  60.888  1.00  1.33              
ATOM    882  HA  CYS A  61      68.218  48.859  60.148  1.00  1.33              
ATOM    883  CB  CYS A  61      66.895  47.274  60.717  1.00  1.33              
ATOM    884  HB1 CYS A  61      66.133  47.081  61.472  1.00  1.33              
ATOM    885  HB2 CYS A  61      67.713  46.563  60.842  1.00  1.33              
ATOM    886  SG  CYS A  61      66.168  47.072  59.062  1.00  1.33              
ATOM    887  HG  CYS A  61      65.242  48.040  59.171  1.00  1.33              
ATOM    888  C   CYS A  61      66.305  49.713  60.607  1.00  1.33              
ATOM    889  O   CYS A  61      65.193  49.594  61.120  1.00  1.33              
ATOM    890  N   TYR A  62      66.570  50.662  59.711  1.00  1.12              
ATOM    891  H   TYR A  62      67.488  50.697  59.297  1.00  1.12              
ATOM    892  CA  TYR A  62      65.571  51.607  59.205  1.00  1.12              
ATOM    893  HA  TYR A  62      65.137  52.147  60.049  1.00  1.12              
ATOM    894  CB  TYR A  62      66.272  52.625  58.284  1.00  1.12              
ATOM    895  HB1 TYR A  62      65.546  52.964  57.547  1.00  1.12              
ATOM    896  HB2 TYR A  62      67.068  52.127  57.728  1.00  1.12              
ATOM    897  CG  TYR A  62      66.839  53.864  58.957  1.00  1.12              
ATOM    898  CD1 TYR A  62      67.489  53.802  60.209  1.00  1.12              
ATOM    899  HD1 TYR A  62      67.615  52.858  60.720  1.00  1.12              
ATOM    900  CE1 TYR A  62      67.955  54.980  60.825  1.00  1.12              
ATOM    901  HE1 TYR A  62      68.418  54.951  61.797  1.00  1.12              
ATOM    902  CZ  TYR A  62      67.784  56.224  60.186  1.00  1.12              
ATOM    903  OH  TYR A  62      68.123  57.362  60.837  1.00  1.12              
ATOM    904  HH  TYR A  62      67.643  58.132  60.454  1.00  1.12              
ATOM    905  CE2 TYR A  62      67.174  56.284  58.914  1.00  1.12              
ATOM    906  HE2 TYR A  62      67.035  57.241  58.433  1.00  1.12              
ATOM    907  CD2 TYR A  62      66.696  55.108  58.310  1.00  1.12              
ATOM    908  HD2 TYR A  62      66.192  55.171  57.359  1.00  1.12              
ATOM    909  C   TYR A  62      64.407  50.941  58.462  1.00  1.12              
ATOM    910  O   TYR A  62      64.557  49.881  57.849  1.00  1.12              
ATOM    911  N   GLY A  63      63.267  51.634  58.416  1.00  0.98              
ATOM    912  H   GLY A  63      63.236  52.537  58.886  1.00  0.98              
ATOM    913  CA  GLY A  63      62.238  51.360  57.416  1.00  0.98              
ATOM    914  HA1 GLY A  63      61.273  51.700  57.789  1.00  0.98              
ATOM    915  HA2 GLY A  63      62.176  50.288  57.226  1.00  0.98              
ATOM    916  C   GLY A  63      62.539  52.094  56.108  1.00  0.98              
ATOM    917  O   GLY A  63      63.380  52.997  56.014  1.00  0.98              
ATOM    918  N   ARG A  64      61.863  51.644  55.060  1.00  0.78              
ATOM    919  H   ARG A  64      61.153  50.951  55.243  1.00  0.78              
ATOM    920  CA  ARG A  64      62.238  51.877  53.664  1.00  0.78              
ATOM    921  HA  ARG A  64      62.551  52.914  53.516  1.00  0.78              
ATOM    922  CB  ARG A  64      63.422  50.932  53.358  1.00  0.78              
ATOM    923  HB1 ARG A  64      63.132  49.937  53.697  1.00  0.78              
ATOM    924  HB2 ARG A  64      64.280  51.239  53.959  1.00  0.78              
ATOM    925  CG  ARG A  64      63.870  50.861  51.886  1.00  0.78              
ATOM    926  HG1 ARG A  64      64.335  51.811  51.616  1.00  0.78              
ATOM    927  HG2 ARG A  64      63.024  50.726  51.218  1.00  0.78              
ATOM    928  CD  ARG A  64      64.876  49.723  51.616  1.00  0.78              
ATOM    929  HD1 ARG A  64      65.841  50.038  52.017  1.00  0.78              
ATOM    930  HD2 ARG A  64      64.994  49.619  50.534  1.00  0.78              
ATOM    931  NE  ARG A  64      64.550  48.394  52.203  1.00  0.78              
ATOM    932  HE  ARG A  64      65.307  47.954  52.701  1.00  0.78              
ATOM    933  CZ  ARG A  64      63.440  47.669  52.118  1.00  0.78              
ATOM    934  NH1 ARG A  64      62.318  48.109  51.629  1.00  0.78              
ATOM    935 1HH1 ARG A  64      62.176  49.103  51.494  1.00  0.78              
ATOM    936 2HH1 ARG A  64      61.519  47.509  51.576  1.00  0.78              
ATOM    937  NH2 ARG A  64      63.427  46.440  52.557  1.00  0.78              
ATOM    938 1HH2 ARG A  64      64.269  46.015  52.900  1.00  0.78              
ATOM    939 2HH2 ARG A  64      62.586  45.879  52.499  1.00  0.78              
ATOM    940  C   ARG A  64      61.013  51.595  52.804  1.00  0.78              
ATOM    941  O   ARG A  64      60.849  50.484  52.288  1.00  0.78              
ATOM    942  N   ILE A  65      60.115  52.567  52.746  1.00  0.74              
ATOM    943  H   ILE A  65      60.374  53.439  53.200  1.00  0.74              
ATOM    944  CA  ILE A  65      59.025  52.618  51.777  1.00  0.74              
ATOM    945  HA  ILE A  65      58.318  51.826  52.025  1.00  0.74              
ATOM    946  CB  ILE A  65      58.270  53.960  51.846  1.00  0.74              
ATOM    947  HB  ILE A  65      58.931  54.713  51.449  1.00  0.74              
ATOM    948  CG2 ILE A  65      57.048  53.940  50.930  1.00  0.74              
ATOM    949 1HG2 ILE A  65      56.648  54.946  50.836  1.00  0.74              
ATOM    950 2HG2 ILE A  65      57.323  53.613  49.930  1.00  0.74              
ATOM    951 3HG2 ILE A  65      56.280  53.281  51.329  1.00  0.74              
ATOM    952  CG1 ILE A  65      57.861  54.326  53.295  1.00  0.74              
ATOM    953 1HG1 ILE A  65      58.749  54.365  53.922  1.00  0.74              
ATOM    954 2HG1 ILE A  65      57.207  53.549  53.691  1.00  0.74              
ATOM    955  CD1 ILE A  65      57.160  55.679  53.445  1.00  0.74              
ATOM    956  HD1 ILE A  65      57.045  55.907  54.503  1.00  0.74              
ATOM    957  HD2 ILE A  65      57.747  56.469  52.981  1.00  0.74              
ATOM    958  HD3 ILE A  65      56.174  55.649  52.989  1.00  0.74              
ATOM    959  C   ILE A  65      59.606  52.333  50.396  1.00  0.74              
ATOM    960  O   ILE A  65      60.666  52.851  50.039  1.00  0.74              
ATOM    961  N   ALA A  66      58.946  51.449  49.660  1.00  0.78              
ATOM    962  H   ALA A  66      58.045  51.123  49.973  1.00  0.78              
ATOM    963  CA  ALA A  66      59.397  50.952  48.375  1.00  0.78              
ATOM    964  HA  ALA A  66      60.042  51.700  47.917  1.00  0.78              
ATOM    965  CB  ALA A  66      60.205  49.667  48.593  1.00  0.78              
ATOM    966  HB1 ALA A  66      60.567  49.296  47.634  1.00  0.78              
ATOM    967  HB2 ALA A  66      61.059  49.875  49.237  1.00  0.78              
ATOM    968  HB3 ALA A  66      59.577  48.904  49.054  1.00  0.78              
ATOM    969  C   ALA A  66      58.164  50.701  47.497  1.00  0.78              
ATOM    970  O   ALA A  66      57.144  50.247  48.027  1.00  0.78              
ATOM    971  N   PRO A  67      58.215  51.010  46.191  1.00  1.07              
ATOM    972  CD  PRO A  67      59.311  51.646  45.469  1.00  1.07              
ATOM    973  HD1 PRO A  67      60.066  50.899  45.225  1.00  1.07              
ATOM    974  HD2 PRO A  67      59.757  52.464  46.034  1.00  1.07              
ATOM    975  CG  PRO A  67      58.704  52.209  44.187  1.00  1.07              
ATOM    976  HG1 PRO A  67      59.409  52.178  43.358  1.00  1.07              
ATOM    977  HG2 PRO A  67      58.375  53.232  44.356  1.00  1.07              
ATOM    978  CB  PRO A  67      57.495  51.314  43.939  1.00  1.07              
ATOM    979  HB1 PRO A  67      57.813  50.469  43.327  1.00  1.07              
ATOM    980  HB2 PRO A  67      56.695  51.858  43.436  1.00  1.07              
ATOM    981  CA  PRO A  67      57.061  50.827  45.332  1.00  1.07              
ATOM    982  HA  PRO A  67      56.256  51.465  45.695  1.00  1.07              
ATOM    983  C   PRO A  67      56.558  49.390  45.220  1.00  1.07              
ATOM    984  O   PRO A  67      57.341  48.431  45.194  1.00  1.07              
ATOM    985  N   ARG A  68      55.247  49.238  45.034  1.00  1.07              
ATOM    986  H   ARG A  68      54.689  50.080  44.991  1.00  1.07              
ATOM    987  CA  ARG A  68      54.636  47.964  44.631  1.00  1.07              
ATOM    988  HA  ARG A  68      55.204  47.155  45.092  1.00  1.07              
ATOM    989  CB  ARG A  68      53.166  47.915  45.118  1.00  1.07              
ATOM    990  HB1 ARG A  68      52.486  47.954  44.265  1.00  1.07              
ATOM    991  HB2 ARG A  68      52.955  48.801  45.718  1.00  1.07              
ATOM    992  CG  ARG A  68      52.840  46.661  45.953  1.00  1.07              
ATOM    993  HG1 ARG A  68      53.641  46.472  46.668  1.00  1.07              
ATOM    994  HG2 ARG A  68      52.743  45.801  45.289  1.00  1.07              
ATOM    995  CD  ARG A  68      51.531  46.865  46.737  1.00  1.07              
ATOM    996  HD1 ARG A  68      50.787  47.293  46.065  1.00  1.07              
ATOM    997  HD2 ARG A  68      51.732  47.600  47.516  1.00  1.07              
ATOM    998  NE  ARG A  68      51.018  45.630  47.376  1.00  1.07              
ATOM    999  HE  ARG A  68      51.628  45.156  48.018  1.00  1.07              
ATOM   1000  CZ  ARG A  68      49.809  45.105  47.252  1.00  1.07              
ATOM   1001  NH1 ARG A  68      48.903  45.589  46.451  1.00  1.07              
ATOM   1002 1HH1 ARG A  68      49.087  46.462  45.994  1.00  1.07              
ATOM   1003 2HH1 ARG A  68      47.993  45.171  46.402  1.00  1.07              
ATOM   1004  NH2 ARG A  68      49.457  44.062  47.940  1.00  1.07              
ATOM   1005 1HH2 ARG A  68      49.932  43.882  48.832  1.00  1.07              
ATOM   1006 2HH2 ARG A  68      48.549  43.658  47.849  1.00  1.07              
ATOM   1007  C   ARG A  68      54.752  47.828  43.111  1.00  1.07              
ATOM   1008  O   ARG A  68      54.245  48.686  42.377  1.00  1.07              
ATOM   1009  N   SER A  69      55.372  46.745  42.644  1.00  1.39              
ATOM   1010  H   SER A  69      55.762  46.088  43.302  1.00  1.39              
ATOM   1011  CA  SER A  69      55.634  46.517  41.216  1.00  1.39              
ATOM   1012  HA  SER A  69      56.366  47.258  40.891  1.00  1.39              
ATOM   1013  CB  SER A  69      56.260  45.134  40.990  1.00  1.39              
ATOM   1014  HB1 SER A  69      57.245  45.111  41.457  1.00  1.39              
ATOM   1015  HB2 SER A  69      56.381  44.961  39.919  1.00  1.39              
ATOM   1016  OG  SER A  69      55.463  44.103  41.551  1.00  1.39              
ATOM   1017  HG  SER A  69      55.899  43.259  41.386  1.00  1.39              
ATOM   1018  C   SER A  69      54.395  46.719  40.338  1.00  1.39              
ATOM   1019  O   SER A  69      54.426  47.529  39.414  1.00  1.39              
ATOM   1020  N   GLY A  70      53.278  46.074  40.685  1.00  1.49              
ATOM   1021  H   GLY A  70      53.362  45.374  41.411  1.00  1.49              
ATOM   1022  CA  GLY A  70      52.009  46.202  39.961  1.00  1.49              
ATOM   1023  HA1 GLY A  70      51.233  45.671  40.511  1.00  1.49              
ATOM   1024  HA2 GLY A  70      52.116  45.734  38.982  1.00  1.49              
ATOM   1025  C   GLY A  70      51.540  47.638  39.753  1.00  1.49              
ATOM   1026  O   GLY A  70      51.217  48.006  38.629  1.00  1.49              
ATOM   1027  N   LEU A  71      51.561  48.449  40.814  1.00  1.52              
ATOM   1028  H   LEU A  71      51.949  48.109  41.679  1.00  1.52              
ATOM   1029  CA  LEU A  71      51.208  49.867  40.748  1.00  1.52              
ATOM   1030  HA  LEU A  71      50.195  49.958  40.353  1.00  1.52              
ATOM   1031  CB  LEU A  71      51.269  50.454  42.176  1.00  1.52              
ATOM   1032  HB1 LEU A  71      52.289  50.786  42.377  1.00  1.52              
ATOM   1033  HB2 LEU A  71      51.025  49.684  42.910  1.00  1.52              
ATOM   1034  CG  LEU A  71      50.300  51.631  42.367  1.00  1.52              
ATOM   1035  HG  LEU A  71      50.285  52.250  41.472  1.00  1.52              
ATOM   1036  CD1 LEU A  71      48.889  51.104  42.645  1.00  1.52              
ATOM   1037 1HD1 LEU A  71      48.197  51.942  42.750  1.00  1.52              
ATOM   1038 2HD1 LEU A  71      48.548  50.462  41.836  1.00  1.52              
ATOM   1039 3HD1 LEU A  71      48.872  50.535  43.576  1.00  1.52              
ATOM   1040  CD2 LEU A  71      50.726  52.495  43.553  1.00  1.52              
ATOM   1041 1HD2 LEU A  71      50.038  53.335  43.656  1.00  1.52              
ATOM   1042 2HD2 LEU A  71      50.717  51.910  44.472  1.00  1.52              
ATOM   1043 3HD2 LEU A  71      51.731  52.885  43.389  1.00  1.52              
ATOM   1044  C   LEU A  71      52.147  50.623  39.799  1.00  1.52              
ATOM   1045  O   LEU A  71      51.692  51.365  38.925  1.00  1.52              
ATOM   1046  N   ALA A  72      53.457  50.369  39.915  1.00  1.34              
ATOM   1047  H   ALA A  72      53.784  49.708  40.606  1.00  1.34              
ATOM   1048  CA  ALA A  72      54.431  51.090  39.099  1.00  1.34              
ATOM   1049  HA  ALA A  72      54.285  52.160  39.248  1.00  1.34              
ATOM   1050  CB  ALA A  72      55.839  50.734  39.592  1.00  1.34              
ATOM   1051  HB1 ALA A  72      56.575  51.303  39.024  1.00  1.34              
ATOM   1052  HB2 ALA A  72      55.932  50.998  40.647  1.00  1.34              
ATOM   1053  HB3 ALA A  72      56.032  49.670  39.467  1.00  1.34              
ATOM   1054  C   ALA A  72      54.246  50.821  37.601  1.00  1.34              
ATOM   1055  O   ALA A  72      54.189  51.743  36.790  1.00  1.34              
ATOM   1056  N   VAL A  73      54.044  49.553  37.239  1.00  1.41              
ATOM   1057  H   VAL A  73      54.067  48.860  37.983  1.00  1.41              
ATOM   1058  CA  VAL A  73      54.042  49.081  35.843  1.00  1.41              
ATOM   1059  HA  VAL A  73      54.397  49.901  35.217  1.00  1.41              
ATOM   1060  CB  VAL A  73      55.046  47.911  35.656  1.00  1.41              
ATOM   1061  HB  VAL A  73      54.578  46.982  35.986  1.00  1.41              
ATOM   1062  CG1 VAL A  73      55.498  47.755  34.193  1.00  1.41              
ATOM   1063 1HG1 VAL A  73      56.203  46.929  34.105  1.00  1.41              
ATOM   1064 2HG1 VAL A  73      54.658  47.539  33.540  1.00  1.41              
ATOM   1065 3HG1 VAL A  73      55.982  48.670  33.852  1.00  1.41              
ATOM   1066  CG2 VAL A  73      56.352  48.092  36.453  1.00  1.41              
ATOM   1067 1HG2 VAL A  73      57.043  47.279  36.233  1.00  1.41              
ATOM   1068 2HG2 VAL A  73      56.824  49.039  36.190  1.00  1.41              
ATOM   1069 3HG2 VAL A  73      56.155  48.074  37.522  1.00  1.41              
ATOM   1070  C   VAL A  73      52.622  48.754  35.346  1.00  1.41              
ATOM   1071  O   VAL A  73      52.427  47.989  34.396  1.00  1.41              
ATOM   1072  N   LYS A  74      51.600  49.350  35.965  1.00  1.35              
ATOM   1073  H   LYS A  74      51.804  49.802  36.846  1.00  1.35              
ATOM   1074  CA  LYS A  74      50.245  49.501  35.397  1.00  1.35              
ATOM   1075  HA  LYS A  74      50.254  49.207  34.350  1.00  1.35              
ATOM   1076  CB  LYS A  74      49.214  48.638  36.151  1.00  1.35              
ATOM   1077  HB1 LYS A  74      48.206  48.939  35.858  1.00  1.35              
ATOM   1078  HB2 LYS A  74      49.303  48.824  37.221  1.00  1.35              
ATOM   1079  CG  LYS A  74      49.379  47.137  35.862  1.00  1.35              
ATOM   1080  HG1 LYS A  74      48.855  46.572  36.633  1.00  1.35              
ATOM   1081  HG2 LYS A  74      50.434  46.869  35.924  1.00  1.35              
ATOM   1082  CD  LYS A  74      48.795  46.748  34.490  1.00  1.35              
ATOM   1083  HD1 LYS A  74      48.735  47.614  33.828  1.00  1.35              
ATOM   1084  HD2 LYS A  74      47.775  46.393  34.646  1.00  1.35              
ATOM   1085  CE  LYS A  74      49.606  45.641  33.804  1.00  1.35              
ATOM   1086  HE1 LYS A  74      48.963  45.145  33.072  1.00  1.35              
ATOM   1087  HE2 LYS A  74      49.894  44.902  34.558  1.00  1.35              
ATOM   1088  NZ  LYS A  74      50.804  46.190  33.125  1.00  1.35              
ATOM   1089  HZ1 LYS A  74      51.381  45.460  32.733  1.00  1.35              
ATOM   1090  HZ2 LYS A  74      50.547  46.837  32.392  1.00  1.35              
ATOM   1091  HZ3 LYS A  74      51.383  46.723  33.776  1.00  1.35              
ATOM   1092  C   LYS A  74      49.792  50.955  35.361  1.00  1.35              
ATOM   1093  O   LYS A  74      49.118  51.328  34.409  1.00  1.35              
ATOM   1094  N   HIS A  75      50.239  51.757  36.329  1.00  1.51              
ATOM   1095  H   HIS A  75      50.770  51.352  37.088  1.00  1.51              
ATOM   1096  CA  HIS A  75      49.728  53.108  36.549  1.00  1.51              
ATOM   1097  HA  HIS A  75      49.055  53.385  35.735  1.00  1.51              
ATOM   1098  CB  HIS A  75      48.908  53.119  37.852  1.00  1.51              
ATOM   1099  HB1 HIS A  75      48.439  54.097  37.972  1.00  1.51              
ATOM   1100  HB2 HIS A  75      49.593  52.973  38.683  1.00  1.51              
ATOM   1101  CG  HIS A  75      47.833  52.071  37.993  1.00  1.51              
ATOM   1102  ND1 HIS A  75      47.069  51.502  36.973  1.00  1.51              
ATOM   1103  CE1 HIS A  75      46.197  50.685  37.580  1.00  1.51              
ATOM   1104  HE1 HIS A  75      45.431  50.119  37.065  1.00  1.51              
ATOM   1105  NE2 HIS A  75      46.391  50.687  38.910  1.00  1.51              
ATOM   1106  HE2 HIS A  75      45.818  50.205  39.591  1.00  1.51              
ATOM   1107  CD2 HIS A  75      47.419  51.560  39.184  1.00  1.51              
ATOM   1108  HD2 HIS A  75      47.788  51.863  40.154  1.00  1.51              
ATOM   1109  C   HIS A  75      50.818  54.189  36.597  1.00  1.51              
ATOM   1110  O   HIS A  75      50.513  55.343  36.877  1.00  1.51              
ATOM   1111  N   PHE A  76      52.078  53.836  36.302  1.00  1.49              
ATOM   1112  H   PHE A  76      52.270  52.871  36.083  1.00  1.49              
ATOM   1113  CA  PHE A  76      53.227  54.758  36.255  1.00  1.49              
ATOM   1114  HA  PHE A  76      54.118  54.161  36.073  1.00  1.49              
ATOM   1115  CB  PHE A  76      53.078  55.724  35.057  1.00  1.49              
ATOM   1116  HB1 PHE A  76      54.034  56.221  34.889  1.00  1.49              
ATOM   1117  HB2 PHE A  76      52.362  56.502  35.326  1.00  1.49              
ATOM   1118  CG  PHE A  76      52.622  55.082  33.758  1.00  1.49              
ATOM   1119  CD1 PHE A  76      53.545  54.430  32.921  1.00  1.49              
ATOM   1120  HD1 PHE A  76      54.590  54.402  33.192  1.00  1.49              
ATOM   1121  CE1 PHE A  76      53.113  53.814  31.733  1.00  1.49              
ATOM   1122  HE1 PHE A  76      53.821  53.314  31.087  1.00  1.49              
ATOM   1123  CZ  PHE A  76      51.752  53.842  31.381  1.00  1.49              
ATOM   1124  HZ  PHE A  76      51.411  53.367  30.473  1.00  1.49              
ATOM   1125  CE2 PHE A  76      50.824  54.491  32.213  1.00  1.49              
ATOM   1126  HE2 PHE A  76      49.773  54.509  31.950  1.00  1.49              
ATOM   1127  CD2 PHE A  76      51.259  55.116  33.395  1.00  1.49              
ATOM   1128  HD2 PHE A  76      50.542  55.612  34.037  1.00  1.49              
ATOM   1129  C   PHE A  76      53.465  55.495  37.589  1.00  1.49              
ATOM   1130  O   PHE A  76      53.868  56.665  37.617  1.00  1.49              
ATOM   1131  N   ILE A  77      53.157  54.808  38.698  1.00  0.83              
ATOM   1132  H   ILE A  77      52.823  53.865  38.585  1.00  0.83              
ATOM   1133  CA  ILE A  77      53.265  55.341  40.058  1.00  0.83              
ATOM   1134  HA  ILE A  77      53.288  56.429  40.002  1.00  0.83              
ATOM   1135  CB  ILE A  77      52.054  54.962  40.942  1.00  0.83              
ATOM   1136  HB  ILE A  77      52.064  53.880  41.080  1.00  0.83              
ATOM   1137  CG2 ILE A  77      52.165  55.619  42.327  1.00  0.83              
ATOM   1138 1HG2 ILE A  77      51.271  55.413  42.914  1.00  0.83              
ATOM   1139 2HG2 ILE A  77      53.023  55.221  42.870  1.00  0.83              
ATOM   1140 3HG2 ILE A  77      52.296  56.696  42.233  1.00  0.83              
ATOM   1141  CG1 ILE A  77      50.685  55.318  40.323  1.00  0.83              
ATOM   1142 1HG1 ILE A  77      49.896  55.010  41.012  1.00  0.83              
ATOM   1143 2HG1 ILE A  77      50.569  54.737  39.418  1.00  0.83              
ATOM   1144  CD1 ILE A  77      50.472  56.788  39.956  1.00  0.83              
ATOM   1145  HD1 ILE A  77      49.468  56.913  39.557  1.00  0.83              
ATOM   1146  HD2 ILE A  77      50.588  57.429  40.828  1.00  0.83              
ATOM   1147  HD3 ILE A  77      51.180  57.075  39.181  1.00  0.83              
ATOM   1148  C   ILE A  77      54.568  54.890  40.724  1.00  0.83              
ATOM   1149  O   ILE A  77      54.742  53.731  41.105  1.00  0.83              
ATOM   1150  N   ASP A  78      55.464  55.849  40.882  1.00  1.05              
ATOM   1151  H   ASP A  78      55.221  56.771  40.535  1.00  1.05              
ATOM   1152  CA  ASP A  78      56.683  55.761  41.678  1.00  1.05              
ATOM   1153  HA  ASP A  78      57.089  54.750  41.645  1.00  1.05              
ATOM   1154  CB  ASP A  78      57.668  56.711  40.986  1.00  1.05              
ATOM   1155  HB1 ASP A  78      57.216  57.701  40.925  1.00  1.05              
ATOM   1156  HB2 ASP A  78      57.860  56.358  39.972  1.00  1.05              
ATOM   1157  CG  ASP A  78      58.994  56.815  41.724  1.00  1.05              
ATOM   1158  OD1 ASP A  78      59.560  55.744  42.030  1.00  1.05              
ATOM   1159  OD2 ASP A  78      59.380  57.958  42.038  1.00  1.05              
ATOM   1160  C   ASP A  78      56.443  56.152  43.150  1.00  1.05              
ATOM   1161  O   ASP A  78      55.399  56.718  43.497  1.00  1.05              
ATOM   1162  N   VAL A  79      57.426  55.876  44.019  1.00  0.96              
ATOM   1163  H   VAL A  79      58.312  55.546  43.632  1.00  0.96              
ATOM   1164  CA  VAL A  79      57.369  56.202  45.449  1.00  0.96              
ATOM   1165  HA  VAL A  79      56.609  56.973  45.578  1.00  0.96              
ATOM   1166  CB  VAL A  79      56.927  55.009  46.320  1.00  0.96              
ATOM   1167  HB  VAL A  79      57.726  54.272  46.382  1.00  0.96              
ATOM   1168  CG1 VAL A  79      56.610  55.510  47.734  1.00  0.96              
ATOM   1169 1HG1 VAL A  79      56.208  54.690  48.319  1.00  0.96              
ATOM   1170 2HG1 VAL A  79      57.519  55.871  48.216  1.00  0.96              
ATOM   1171 3HG1 VAL A  79      55.876  56.314  47.693  1.00  0.96              
ATOM   1172  CG2 VAL A  79      55.670  54.309  45.782  1.00  0.96              
ATOM   1173 1HG2 VAL A  79      55.333  53.550  46.484  1.00  0.96              
ATOM   1174 2HG2 VAL A  79      54.876  55.036  45.630  1.00  0.96              
ATOM   1175 3HG2 VAL A  79      55.889  53.833  44.829  1.00  0.96              
ATOM   1176  C   VAL A  79      58.683  56.802  45.934  1.00  0.96              
ATOM   1177  O   VAL A  79      59.658  56.108  46.245  1.00  0.96              
ATOM   1178  N   GLY A  80      58.679  58.127  46.021  1.00  1.56              
ATOM   1179  H   GLY A  80      57.813  58.605  45.808  1.00  1.56              
ATOM   1180  CA  GLY A  80      59.798  58.940  46.455  1.00  1.56              
ATOM   1181  HA1 GLY A  80      59.648  59.964  46.117  1.00  1.56              
ATOM   1182  HA2 GLY A  80      60.710  58.562  45.991  1.00  1.56              
ATOM   1183  C   GLY A  80      59.990  58.953  47.978  1.00  1.56              
ATOM   1184  O   GLY A  80      59.154  58.498  48.759  1.00  1.56              
ATOM   1185  N   ALA A  81      61.098  59.565  48.396  1.00  2.33              
ATOM   1186  H   ALA A  81      61.719  59.912  47.682  1.00  2.33              
ATOM   1187  CA  ALA A  81      61.529  59.729  49.782  1.00  2.33              
ATOM   1188  HA  ALA A  81      62.495  60.233  49.726  1.00  2.33              
ATOM   1189  CB  ALA A  81      60.605  60.722  50.514  1.00  2.33              
ATOM   1190  HB1 ALA A  81      61.016  60.944  51.499  1.00  2.33              
ATOM   1191  HB2 ALA A  81      60.533  61.648  49.943  1.00  2.33              
ATOM   1192  HB3 ALA A  81      59.607  60.301  50.637  1.00  2.33              
ATOM   1193  C   ALA A  81      61.827  58.441  50.566  1.00  2.33              
ATOM   1194  O   ALA A  81      62.986  58.044  50.672  1.00  2.33              
ATOM   1195  N   GLY A  82      60.803  57.821  51.132  1.00  1.36              
ATOM   1196  H   GLY A  82      59.897  58.215  50.916  1.00  1.36              
ATOM   1197  CA  GLY A  82      60.793  56.486  51.734  1.00  1.36              
ATOM   1198  HA1 GLY A  82      60.912  55.759  50.929  1.00  1.36              
ATOM   1199  HA2 GLY A  82      59.798  56.391  52.154  1.00  1.36              
ATOM   1200  C   GLY A  82      61.723  56.057  52.865  1.00  1.36              
ATOM   1201  O   GLY A  82      61.388  55.065  53.505  1.00  1.36              
ATOM   1202  N   ILE A  83      62.814  56.748  53.184  1.00  0.99              
ATOM   1203  H   ILE A  83      63.091  57.534  52.611  1.00  0.99              
ATOM   1204  CA  ILE A  83      63.466  56.532  54.482  1.00  0.99              
ATOM   1205  HA  ILE A  83      63.806  55.497  54.519  1.00  0.99              
ATOM   1206  CB  ILE A  83      64.708  57.437  54.663  1.00  0.99              
ATOM   1207  HB  ILE A  83      65.100  57.250  55.665  1.00  0.99              
ATOM   1208  CG2 ILE A  83      65.792  57.009  53.658  1.00  0.99              
ATOM   1209 1HG2 ILE A  83      66.742  57.482  53.907  1.00  0.99              
ATOM   1210 2HG2 ILE A  83      65.935  55.929  53.699  1.00  0.99              
ATOM   1211 3HG2 ILE A  83      65.507  57.293  52.644  1.00  0.99              
ATOM   1212  CG1 ILE A  83      64.388  58.948  54.559  1.00  0.99              
ATOM   1213 1HG1 ILE A  83      63.620  59.200  55.289  1.00  0.99              
ATOM   1214 2HG1 ILE A  83      64.003  59.177  53.565  1.00  0.99              
ATOM   1215  CD1 ILE A  83      65.587  59.860  54.842  1.00  0.99              
ATOM   1216  HD1 ILE A  83      65.251  60.897  54.865  1.00  0.99              
ATOM   1217  HD2 ILE A  83      66.024  59.609  55.810  1.00  0.99              
ATOM   1218  HD3 ILE A  83      66.342  59.758  54.063  1.00  0.99              
ATOM   1219  C   ILE A  83      62.456  56.708  55.622  1.00  0.99              
ATOM   1220  O   ILE A  83      61.633  57.629  55.600  1.00  0.99              
ATOM   1221  N   VAL A  84      62.517  55.823  56.616  1.00  0.75              
ATOM   1222  H   VAL A  84      63.136  55.023  56.528  1.00  0.75              
ATOM   1223  CA  VAL A  84      61.803  56.002  57.882  1.00  0.75              
ATOM   1224  HA  VAL A  84      61.535  57.055  57.982  1.00  0.75              
ATOM   1225  CB  VAL A  84      60.491  55.192  57.972  1.00  0.75              
ATOM   1226  HB  VAL A  84      60.711  54.124  57.990  1.00  0.75              
ATOM   1227  CG1 VAL A  84      59.731  55.567  59.256  1.00  0.75              
ATOM   1228 1HG1 VAL A  84      58.781  55.038  59.299  1.00  0.75              
ATOM   1229 2HG1 VAL A  84      60.318  55.296  60.135  1.00  0.75              
ATOM   1230 3HG1 VAL A  84      59.544  56.640  59.275  1.00  0.75              
ATOM   1231  CG2 VAL A  84      59.535  55.451  56.797  1.00  0.75              
ATOM   1232 1HG2 VAL A  84      58.603  54.905  56.939  1.00  0.75              
ATOM   1233 2HG2 VAL A  84      59.325  56.519  56.721  1.00  0.75              
ATOM   1234 3HG2 VAL A  84      60.002  55.119  55.871  1.00  0.75              
ATOM   1235  C   VAL A  84      62.740  55.656  59.023  1.00  0.75              
ATOM   1236  O   VAL A  84      63.011  54.486  59.300  1.00  0.75              
ATOM   1237  N   ASP A  85      63.274  56.715  59.623  1.00  1.38              
ATOM   1238  H   ASP A  85      63.101  57.637  59.230  1.00  1.38              
ATOM   1239  CA  ASP A  85      64.236  56.687  60.708  1.00  1.38              
ATOM   1240  HA  ASP A  85      65.124  56.178  60.349  1.00  1.38              
ATOM   1241  CB  ASP A  85      64.620  58.125  61.093  1.00  1.38              
ATOM   1242  HB1 ASP A  85      65.347  58.093  61.905  1.00  1.38              
ATOM   1243  HB2 ASP A  85      63.739  58.652  61.458  1.00  1.38              
ATOM   1244  CG  ASP A  85      65.216  58.902  59.914  1.00  1.38              
ATOM   1245  OD1 ASP A  85      66.445  59.152  59.943  1.00  1.38              
ATOM   1246  OD2 ASP A  85      64.449  59.196  58.970  1.00  1.38              
ATOM   1247  C   ASP A  85      63.744  55.905  61.933  1.00  1.38              
ATOM   1248  O   ASP A  85      62.570  55.889  62.289  1.00  1.38              
ATOM   1249  N   GLU A  86      64.714  55.302  62.609  1.00  1.30              
ATOM   1250  H   GLU A  86      65.637  55.378  62.211  1.00  1.30              
ATOM   1251  CA  GLU A  86      64.593  54.525  63.843  1.00  1.30              
ATOM   1252  HA  GLU A  86      64.132  53.566  63.622  1.00  1.30              
ATOM   1253  CB  GLU A  86      66.058  54.264  64.279  1.00  1.30              
ATOM   1254  HB1 GLU A  86      66.682  55.103  63.963  1.00  1.30              
ATOM   1255  HB2 GLU A  86      66.423  53.389  63.740  1.00  1.30              
ATOM   1256  CG  GLU A  86      66.361  54.082  65.772  1.00  1.30              
ATOM   1257  HG1 GLU A  86      66.174  55.025  66.289  1.00  1.30              
ATOM   1258  HG2 GLU A  86      67.421  53.846  65.884  1.00  1.30              
ATOM   1259  CD  GLU A  86      65.541  52.973  66.430  1.00  1.30              
ATOM   1260  OE1 GLU A  86      64.897  52.178  65.715  1.00  1.30              
ATOM   1261  OE2 GLU A  86      65.480  52.930  67.678  1.00  1.30              
ATOM   1262  C   GLU A  86      63.745  55.176  64.951  1.00  1.30              
ATOM   1263  O   GLU A  86      62.998  54.489  65.647  1.00  1.30              
ATOM   1264  N   ASP A  87      63.826  56.498  65.097  1.00  1.62              
ATOM   1265  H   ASP A  87      64.454  56.997  64.490  1.00  1.62              
ATOM   1266  CA  ASP A  87      63.097  57.257  66.119  1.00  1.62              
ATOM   1267  HA  ASP A  87      62.641  56.553  66.816  1.00  1.62              
ATOM   1268  CB  ASP A  87      64.109  58.095  66.924  1.00  1.62              
ATOM   1269  HB1 ASP A  87      64.478  58.906  66.292  1.00  1.62              
ATOM   1270  HB2 ASP A  87      64.957  57.462  67.193  1.00  1.62              
ATOM   1271  CG  ASP A  87      63.533  58.677  68.221  1.00  1.62              
ATOM   1272  OD1 ASP A  87      63.992  59.749  68.668  1.00  1.62              
ATOM   1273  OD2 ASP A  87      62.599  58.090  68.815  1.00  1.62              
ATOM   1274  C   ASP A  87      61.939  58.093  65.532  1.00  1.62              
ATOM   1275  O   ASP A  87      61.282  58.869  66.232  1.00  1.62              
ATOM   1276  N   TYR A  88      61.639  57.946  64.238  1.00  1.49              
ATOM   1277  H   TYR A  88      62.117  57.228  63.703  1.00  1.49              
ATOM   1278  CA  TYR A  88      60.484  58.593  63.630  1.00  1.49              
ATOM   1279  HA  TYR A  88      60.495  59.647  63.909  1.00  1.49              
ATOM   1280  CB  TYR A  88      60.541  58.523  62.095  1.00  1.49              
ATOM   1281  HB1 TYR A  88      60.523  57.481  61.770  1.00  1.49              
ATOM   1282  HB2 TYR A  88      61.478  58.962  61.751  1.00  1.49              
ATOM   1283  CG  TYR A  88      59.385  59.266  61.445  1.00  1.49              
ATOM   1284  CD1 TYR A  88      59.511  60.642  61.172  1.00  1.49              
ATOM   1285  HD1 TYR A  88      60.449  61.146  61.362  1.00  1.49              
ATOM   1286  CE1 TYR A  88      58.421  61.360  60.648  1.00  1.49              
ATOM   1287  HE1 TYR A  88      58.513  62.417  60.429  1.00  1.49              
ATOM   1288  CZ  TYR A  88      57.202  60.705  60.383  1.00  1.49              
ATOM   1289  OH  TYR A  88      56.156  61.429  59.906  1.00  1.49              
ATOM   1290  HH  TYR A  88      55.409  60.873  59.626  1.00  1.49              
ATOM   1291  CE2 TYR A  88      57.075  59.324  60.646  1.00  1.49              
ATOM   1292  HE2 TYR A  88      56.144  58.820  60.449  1.00  1.49              
ATOM   1293  CD2 TYR A  88      58.166  58.610  61.178  1.00  1.49              
ATOM   1294  HD2 TYR A  88      58.064  57.550  61.401  1.00  1.49              
ATOM   1295  C   TYR A  88      59.179  57.958  64.124  1.00  1.49              
ATOM   1296  O   TYR A  88      58.814  56.841  63.768  1.00  1.49              
ATOM   1297  N   ARG A  89      58.435  58.746  64.899  1.00  1.12              
ATOM   1298  H   ARG A  89      58.870  59.611  65.187  1.00  1.12              
ATOM   1299  CA  ARG A  89      57.177  58.362  65.555  1.00  1.12              
ATOM   1300  HA  ARG A  89      56.864  57.403  65.137  1.00  1.12              
ATOM   1301  CB  ARG A  89      57.451  58.107  67.054  1.00  1.12              
ATOM   1302  HB1 ARG A  89      58.086  57.221  67.102  1.00  1.12              
ATOM   1303  HB2 ARG A  89      56.518  57.866  67.563  1.00  1.12              
ATOM   1304  CG  ARG A  89      58.164  59.247  67.809  1.00  1.12              
ATOM   1305  HG1 ARG A  89      57.458  60.053  68.014  1.00  1.12              
ATOM   1306  HG2 ARG A  89      58.969  59.655  67.202  1.00  1.12              
ATOM   1307  CD  ARG A  89      58.778  58.751  69.135  1.00  1.12              
ATOM   1308  HD1 ARG A  89      58.834  57.661  69.116  1.00  1.12              
ATOM   1309  HD2 ARG A  89      58.127  59.031  69.964  1.00  1.12              
ATOM   1310  NE  ARG A  89      60.147  59.260  69.341  1.00  1.12              
ATOM   1311  HE  ARG A  89      60.919  58.672  69.000  1.00  1.12              
ATOM   1312  CZ  ARG A  89      60.544  60.380  69.912  1.00  1.12              
ATOM   1313  NH1 ARG A  89      59.700  61.256  70.386  1.00  1.12              
ATOM   1314 1HH1 ARG A  89      58.723  61.064  70.291  1.00  1.12              
ATOM   1315 2HH1 ARG A  89      60.044  62.086  70.824  1.00  1.12              
ATOM   1316  NH2 ARG A  89      61.806  60.652  70.030  1.00  1.12              
ATOM   1317 1HH2 ARG A  89      62.485  60.007  69.591  1.00  1.12              
ATOM   1318 2HH2 ARG A  89      62.163  61.511  70.379  1.00  1.12              
ATOM   1319  C   ARG A  89      56.024  59.308  65.216  1.00  1.12              
ATOM   1320  O   ARG A  89      55.108  59.512  66.004  1.00  1.12              
ATOM   1321  N   GLY A  90      56.104  59.894  64.020  1.00  0.97              
ATOM   1322  H   GLY A  90      56.878  59.613  63.434  1.00  0.97              
ATOM   1323  CA  GLY A  90      55.010  60.610  63.377  1.00  0.97              
ATOM   1324  HA1 GLY A  90      55.426  61.384  62.735  1.00  0.97              
ATOM   1325  HA2 GLY A  90      54.381  61.085  64.130  1.00  0.97              
ATOM   1326  C   GLY A  90      54.153  59.676  62.530  1.00  0.97              
ATOM   1327  O   GLY A  90      54.368  58.469  62.462  1.00  0.97              
ATOM   1328  N   ASN A  91      53.177  60.263  61.841  1.00  0.55              
ATOM   1329  H   ASN A  91      53.072  61.262  61.905  1.00  0.55              
ATOM   1330  CA  ASN A  91      52.402  59.570  60.816  1.00  0.55              
ATOM   1331  HA  ASN A  91      51.981  58.653  61.229  1.00  0.55              
ATOM   1332  CB  ASN A  91      51.253  60.515  60.398  1.00  0.55              
ATOM   1333  HB1 ASN A  91      51.649  61.347  59.818  1.00  0.55              
ATOM   1334  HB2 ASN A  91      50.803  60.923  61.303  1.00  0.55              
ATOM   1335  CG  ASN A  91      50.132  59.867  59.597  1.00  0.55              
ATOM   1336  OD1 ASN A  91      50.290  58.857  58.930  1.00  0.55              
ATOM   1337  ND2 ASN A  91      48.948  60.436  59.665  1.00  0.55              
ATOM   1338 1HD2 ASN A  91      48.805  61.271  60.201  1.00  0.55              
ATOM   1339 2HD2 ASN A  91      48.128  59.974  59.254  1.00  0.55              
ATOM   1340  C   ASN A  91      53.320  59.193  59.640  1.00  0.55              
ATOM   1341  O   ASN A  91      53.972  60.064  59.053  1.00  0.55              
ATOM   1342  N   VAL A  92      53.422  57.906  59.331  1.00  0.53              
ATOM   1343  H   VAL A  92      52.896  57.244  59.896  1.00  0.53              
ATOM   1344  CA  VAL A  92      54.089  57.414  58.130  1.00  0.53              
ATOM   1345  HA  VAL A  92      55.077  57.872  58.083  1.00  0.53              
ATOM   1346  CB  VAL A  92      54.294  55.887  58.154  1.00  0.53              
ATOM   1347  HB  VAL A  92      53.336  55.382  58.238  1.00  0.53              
ATOM   1348  CG1 VAL A  92      54.995  55.400  56.878  1.00  0.53              
ATOM   1349 1HG1 VAL A  92      55.177  54.327  56.943  1.00  0.53              
ATOM   1350 2HG1 VAL A  92      54.361  55.575  56.010  1.00  0.53              
ATOM   1351 3HG1 VAL A  92      55.948  55.915  56.752  1.00  0.53              
ATOM   1352  CG2 VAL A  92      55.163  55.458  59.343  1.00  0.53              
ATOM   1353 1HG2 VAL A  92      55.294  54.376  59.330  1.00  0.53              
ATOM   1354 2HG2 VAL A  92      56.139  55.941  59.302  1.00  0.53              
ATOM   1355 3HG2 VAL A  92      54.674  55.727  60.279  1.00  0.53              
ATOM   1356  C   VAL A  92      53.282  57.881  56.921  1.00  0.53              
ATOM   1357  O   VAL A  92      52.093  57.583  56.766  1.00  0.53              
ATOM   1358  N   GLY A  93      53.955  58.624  56.052  1.00  0.58              
ATOM   1359  H   GLY A  93      54.933  58.801  56.214  1.00  0.58              
ATOM   1360  CA  GLY A  93      53.397  59.095  54.800  1.00  0.58              
ATOM   1361  HA1 GLY A  93      53.450  60.182  54.763  1.00  0.58              
ATOM   1362  HA2 GLY A  93      52.351  58.806  54.706  1.00  0.58              
ATOM   1363  C   GLY A  93      54.167  58.536  53.616  1.00  0.58              
ATOM   1364  O   GLY A  93      55.364  58.271  53.706  1.00  0.58              
ATOM   1365  N   VAL A  94      53.473  58.360  52.501  1.00  0.38              
ATOM   1366  H   VAL A  94      52.482  58.585  52.530  1.00  0.38              
ATOM   1367  CA  VAL A  94      53.959  57.645  51.320  1.00  0.38              
ATOM   1368  HA  VAL A  94      54.988  57.314  51.471  1.00  0.38              
ATOM   1369  CB  VAL A  94      53.076  56.404  51.052  1.00  0.38              
ATOM   1370  HB  VAL A  94      52.051  56.724  50.865  1.00  0.38              
ATOM   1371  CG1 VAL A  94      53.572  55.643  49.820  1.00  0.38              
ATOM   1372 1HG1 VAL A  94      53.034  54.705  49.701  1.00  0.38              
ATOM   1373 2HG1 VAL A  94      53.422  56.245  48.926  1.00  0.38              
ATOM   1374 3HG1 VAL A  94      54.628  55.417  49.927  1.00  0.38              
ATOM   1375  CG2 VAL A  94      53.049  55.428  52.238  1.00  0.38              
ATOM   1376 1HG2 VAL A  94      52.404  54.583  52.006  1.00  0.38              
ATOM   1377 2HG2 VAL A  94      54.052  55.058  52.443  1.00  0.38              
ATOM   1378 3HG2 VAL A  94      52.656  55.921  53.125  1.00  0.38              
ATOM   1379  C   VAL A  94      53.912  58.613  50.155  1.00  0.38              
ATOM   1380  O   VAL A  94      52.834  59.080  49.800  1.00  0.38              
ATOM   1381  N   VAL A  95      55.062  58.994  49.603  1.00  0.61              
ATOM   1382  H   VAL A  95      55.925  58.570  49.917  1.00  0.61              
ATOM   1383  CA  VAL A  95      55.153  60.144  48.691  1.00  0.61              
ATOM   1384  HA  VAL A  95      54.292  60.791  48.864  1.00  0.61              
ATOM   1385  CB  VAL A  95      56.407  61.001  48.975  1.00  0.61              
ATOM   1386  HB  VAL A  95      57.304  60.463  48.671  1.00  0.61              
ATOM   1387  CG1 VAL A  95      56.340  62.337  48.222  1.00  0.61              
ATOM   1388 1HG1 VAL A  95      57.231  62.927  48.433  1.00  0.61              
ATOM   1389 2HG1 VAL A  95      56.303  62.159  47.146  1.00  0.61              
ATOM   1390 3HG1 VAL A  95      55.457  62.901  48.517  1.00  0.61              
ATOM   1391  CG2 VAL A  95      56.540  61.335  50.473  1.00  0.61              
ATOM   1392 1HG2 VAL A  95      57.376  62.017  50.626  1.00  0.61              
ATOM   1393 2HG2 VAL A  95      55.625  61.797  50.838  1.00  0.61              
ATOM   1394 3HG2 VAL A  95      56.742  60.428  51.043  1.00  0.61              
ATOM   1395  C   VAL A  95      55.069  59.686  47.237  1.00  0.61              
ATOM   1396  O   VAL A  95      56.082  59.471  46.581  1.00  0.61              
ATOM   1397  N   LEU A  96      53.841  59.483  46.750  1.00  0.51              
ATOM   1398  H   LEU A  96      53.048  59.742  47.322  1.00  0.51              
ATOM   1399  CA  LEU A  96      53.587  59.020  45.386  1.00  0.51              
ATOM   1400  HA  LEU A  96      54.181  58.124  45.203  1.00  0.51              
ATOM   1401  CB  LEU A  96      52.093  58.673  45.202  1.00  0.51              
ATOM   1402  HB1 LEU A  96      51.960  58.310  44.183  1.00  0.51              
ATOM   1403  HB2 LEU A  96      51.507  59.586  45.302  1.00  0.51              
ATOM   1404  CG  LEU A  96      51.511  57.621  46.163  1.00  0.51              
ATOM   1405  HG  LEU A  96      51.493  58.031  47.172  1.00  0.51              
ATOM   1406  CD1 LEU A  96      50.074  57.273  45.760  1.00  0.51              
ATOM   1407 1HD1 LEU A  96      49.651  56.575  46.480  1.00  0.51              
ATOM   1408 2HD1 LEU A  96      49.465  58.177  45.743  1.00  0.51              
ATOM   1409 3HD1 LEU A  96      50.063  56.816  44.771  1.00  0.51              
ATOM   1410  CD2 LEU A  96      52.321  56.327  46.184  1.00  0.51              
ATOM   1411 1HD2 LEU A  96      53.309  56.520  46.595  1.00  0.51              
ATOM   1412 2HD2 LEU A  96      51.829  55.586  46.809  1.00  0.51              
ATOM   1413 3HD2 LEU A  96      52.427  55.935  45.174  1.00  0.51              
ATOM   1414  C   LEU A  96      53.994  60.058  44.340  1.00  0.51              
ATOM   1415  O   LEU A  96      53.688  61.250  44.486  1.00  0.51              
ATOM   1416  N   PHE A  97      54.549  59.586  43.225  1.00  0.63              
ATOM   1417  H   PHE A  97      54.806  58.601  43.181  1.00  0.63              
ATOM   1418  CA  PHE A  97      54.719  60.393  42.021  1.00  0.63              
ATOM   1419  HA  PHE A  97      54.189  61.335  42.159  1.00  0.63              
ATOM   1420  CB  PHE A  97      56.190  60.770  41.788  1.00  0.63              
ATOM   1421  HB1 PHE A  97      56.680  60.002  41.192  1.00  0.63              
ATOM   1422  HB2 PHE A  97      56.702  60.798  42.752  1.00  0.63              
ATOM   1423  CG  PHE A  97      56.350  62.126  41.113  1.00  0.63              
ATOM   1424  CD1 PHE A  97      57.038  63.165  41.771  1.00  0.63              
ATOM   1425  HD1 PHE A  97      57.494  62.989  42.737  1.00  0.63              
ATOM   1426  CE1 PHE A  97      57.118  64.444  41.188  1.00  0.63              
ATOM   1427  HE1 PHE A  97      57.641  65.239  41.700  1.00  0.63              
ATOM   1428  CZ  PHE A  97      56.508  64.690  39.944  1.00  0.63              
ATOM   1429  HZ  PHE A  97      56.565  65.671  39.496  1.00  0.63              
ATOM   1430  CE2 PHE A  97      55.838  63.651  39.276  1.00  0.63              
ATOM   1431  HE2 PHE A  97      55.388  63.831  38.311  1.00  0.63              
ATOM   1432  CD2 PHE A  97      55.769  62.374  39.855  1.00  0.63              
ATOM   1433  HD2 PHE A  97      55.278  61.581  39.309  1.00  0.63              
ATOM   1434  C   PHE A  97      54.062  59.705  40.822  1.00  0.63              
ATOM   1435  O   PHE A  97      54.471  58.633  40.386  1.00  0.63              
ATOM   1436  N   ASN A  98      52.994  60.326  40.315  1.00  0.57              
ATOM   1437  H   ASN A  98      52.740  61.234  40.694  1.00  0.57              
ATOM   1438  CA  ASN A  98      52.313  59.937  39.090  1.00  0.57              
ATOM   1439  HA  ASN A  98      52.361  58.852  38.996  1.00  0.57              
ATOM   1440  CB  ASN A  98      50.828  60.348  39.159  1.00  0.57              
ATOM   1441  HB1 ASN A  98      50.758  61.430  39.258  1.00  0.57              
ATOM   1442  HB2 ASN A  98      50.360  59.890  40.029  1.00  0.57              
ATOM   1443  CG  ASN A  98      50.040  59.927  37.922  1.00  0.57              
ATOM   1444  OD1 ASN A  98      50.542  59.251  37.038  1.00  0.57              
ATOM   1445  ND2 ASN A  98      48.791  60.314  37.820  1.00  0.57              
ATOM   1446 1HD2 ASN A  98      48.402  60.940  38.513  1.00  0.57              
ATOM   1447 2HD2 ASN A  98      48.277  60.013  37.000  1.00  0.57              
ATOM   1448  C   ASN A  98      53.026  60.523  37.866  1.00  0.57              
ATOM   1449  O   ASN A  98      52.872  61.712  37.568  1.00  0.57              
ATOM   1450  N   PHE A  99      53.771  59.659  37.165  1.00  1.24              
ATOM   1451  H   PHE A  99      53.845  58.704  37.507  1.00  1.24              
ATOM   1452  CA  PHE A  99      54.501  59.976  35.934  1.00  1.24              
ATOM   1453  HA  PHE A  99      54.642  61.056  35.882  1.00  1.24              
ATOM   1454  CB  PHE A  99      55.890  59.320  35.988  1.00  1.24              
ATOM   1455  HB1 PHE A  99      56.367  59.407  35.011  1.00  1.24              
ATOM   1456  HB2 PHE A  99      55.777  58.255  36.193  1.00  1.24              
ATOM   1457  CG  PHE A  99      56.850  59.940  36.990  1.00  1.24              
ATOM   1458  CD1 PHE A  99      57.342  59.185  38.072  1.00  1.24              
ATOM   1459  HD1 PHE A  99      57.004  58.171  38.227  1.00  1.24              
ATOM   1460  CE1 PHE A  99      58.291  59.743  38.947  1.00  1.24              
ATOM   1461  HE1 PHE A  99      58.682  59.165  39.772  1.00  1.24              
ATOM   1462  CZ  PHE A  99      58.733  61.062  38.762  1.00  1.24              
ATOM   1463  HZ  PHE A  99      59.449  61.491  39.447  1.00  1.24              
ATOM   1464  CE2 PHE A  99      58.236  61.825  37.692  1.00  1.24              
ATOM   1465  HE2 PHE A  99      58.567  62.840  37.554  1.00  1.24              
ATOM   1466  CD2 PHE A  99      57.297  61.264  36.806  1.00  1.24              
ATOM   1467  HD2 PHE A  99      56.922  61.852  35.974  1.00  1.24              
ATOM   1468  C   PHE A  99      53.731  59.606  34.652  1.00  1.24              
ATOM   1469  O   PHE A  99      54.311  59.555  33.564  1.00  1.24              
ATOM   1470  N   GLY A 100      52.424  59.349  34.751  1.00  1.30              
ATOM   1471  H   GLY A 100      51.981  59.401  35.664  1.00  1.30              
ATOM   1472  CA  GLY A 100      51.555  59.173  33.592  1.00  1.30              
ATOM   1473  HA1 GLY A 100      50.804  58.421  33.832  1.00  1.30              
ATOM   1474  HA2 GLY A 100      52.131  58.811  32.740  1.00  1.30              
ATOM   1475  C   GLY A 100      50.835  60.465  33.204  1.00  1.30              
ATOM   1476  O   GLY A 100      50.731  61.422  33.981  1.00  1.30              
ATOM   1477  N   ASN A 101      50.264  60.454  31.997  1.00  1.53              
ATOM   1478  H   ASN A 101      50.408  59.634  31.430  1.00  1.53              
ATOM   1479  CA  ASN A 101      49.413  61.516  31.449  1.00  1.53              
ATOM   1480  HA  ASN A 101      49.648  62.440  31.978  1.00  1.53              
ATOM   1481  CB  ASN A 101      49.767  61.732  29.964  1.00  1.53              
ATOM   1482  HB1 ASN A 101      48.964  62.264  29.454  1.00  1.53              
ATOM   1483  HB2 ASN A 101      49.915  60.781  29.454  1.00  1.53              
ATOM   1484  CG  ASN A 101      51.021  62.575  29.828  1.00  1.53              
ATOM   1485  OD1 ASN A 101      52.119  62.081  29.661  1.00  1.53              
ATOM   1486  ND2 ASN A 101      50.899  63.876  29.965  1.00  1.53              
ATOM   1487 1HD2 ASN A 101      50.001  64.297  30.130  1.00  1.53              
ATOM   1488 2HD2 ASN A 101      51.742  64.418  29.877  1.00  1.53              
ATOM   1489  C   ASN A 101      47.908  61.292  31.715  1.00  1.53              
ATOM   1490  O   ASN A 101      47.056  61.723  30.942  1.00  1.53              
ATOM   1491  N   SER A 102      47.591  60.613  32.816  1.00  1.42              
ATOM   1492  H   SER A 102      48.346  60.290  33.402  1.00  1.42              
ATOM   1493  CA  SER A 102      46.237  60.357  33.313  1.00  1.42              
ATOM   1494  HA  SER A 102      45.550  61.120  32.944  1.00  1.42              
ATOM   1495  CB  SER A 102      45.770  58.979  32.825  1.00  1.42              
ATOM   1496  HB1 SER A 102      45.674  58.992  31.739  1.00  1.42              
ATOM   1497  HB2 SER A 102      44.797  58.751  33.261  1.00  1.42              
ATOM   1498  OG  SER A 102      46.701  57.972  33.196  1.00  1.42              
ATOM   1499  HG  SER A 102      46.909  58.087  34.137  1.00  1.42              
ATOM   1500  C   SER A 102      46.224  60.362  34.840  1.00  1.42              
ATOM   1501  O   SER A 102      47.084  59.746  35.475  1.00  1.42              
ATOM   1502  N   ASP A 103      45.258  61.059  35.422  1.00  1.20              
ATOM   1503  H   ASP A 103      44.658  61.630  34.847  1.00  1.20              
ATOM   1504  CA  ASP A 103      45.106  61.215  36.870  1.00  1.20              
ATOM   1505  HA  ASP A 103      46.056  61.561  37.284  1.00  1.20              
ATOM   1506  CB  ASP A 103      44.064  62.319  37.131  1.00  1.20              
ATOM   1507  HB1 ASP A 103      43.797  62.282  38.189  1.00  1.20              
ATOM   1508  HB2 ASP A 103      43.162  62.113  36.552  1.00  1.20              
ATOM   1509  CG  ASP A 103      44.583  63.725  36.804  1.00  1.20              
ATOM   1510  OD1 ASP A 103      45.418  63.877  35.873  1.00  1.20              
ATOM   1511  OD2 ASP A 103      44.211  64.650  37.554  1.00  1.20              
ATOM   1512  C   ASP A 103      44.746  59.893  37.557  1.00  1.20              
ATOM   1513  O   ASP A 103      43.724  59.277  37.252  1.00  1.20              
ATOM   1514  N   PHE A 104      45.602  59.445  38.480  1.00  0.67              
ATOM   1515  H   PHE A 104      46.363  60.044  38.767  1.00  0.67              
ATOM   1516  CA  PHE A 104      45.327  58.234  39.256  1.00  0.67              
ATOM   1517  HA  PHE A 104      44.790  57.541  38.610  1.00  0.67              
ATOM   1518  CB  PHE A 104      46.643  57.560  39.681  1.00  0.67              
ATOM   1519  HB1 PHE A 104      47.146  58.196  40.409  1.00  0.67              
ATOM   1520  HB2 PHE A 104      47.287  57.484  38.804  1.00  0.67              
ATOM   1521  CG  PHE A 104      46.477  56.157  40.249  1.00  0.67              
ATOM   1522  CD1 PHE A 104      45.729  55.191  39.547  1.00  0.67              
ATOM   1523  HD1 PHE A 104      45.322  55.415  38.571  1.00  0.67              
ATOM   1524  CE1 PHE A 104      45.471  53.936  40.121  1.00  0.67              
ATOM   1525  HE1 PHE A 104      44.845  53.220  39.605  1.00  0.67              
ATOM   1526  CZ  PHE A 104      46.010  53.614  41.377  1.00  0.67              
ATOM   1527  HZ  PHE A 104      45.788  52.664  41.844  1.00  0.67              
ATOM   1528  CE2 PHE A 104      46.827  54.539  42.045  1.00  0.67              
ATOM   1529  HE2 PHE A 104      47.240  54.285  43.015  1.00  0.67              
ATOM   1530  CD2 PHE A 104      47.042  55.817  41.495  1.00  0.67              
ATOM   1531  HD2 PHE A 104      47.621  56.543  42.044  1.00  0.67              
ATOM   1532  C   PHE A 104      44.395  58.565  40.421  1.00  0.67              
ATOM   1533  O   PHE A 104      44.352  59.697  40.908  1.00  0.67              
ATOM   1534  N   GLU A 105      43.692  57.556  40.908  1.00  0.67              
ATOM   1535  H   GLU A 105      43.855  56.625  40.544  1.00  0.67              
ATOM   1536  CA  GLU A 105      42.774  57.641  42.036  1.00  0.67              
ATOM   1537  HA  GLU A 105      42.864  58.606  42.531  1.00  0.67              
ATOM   1538  CB  GLU A 105      41.326  57.496  41.534  1.00  0.67              
ATOM   1539  HB1 GLU A 105      41.261  56.656  40.841  1.00  0.67              
ATOM   1540  HB2 GLU A 105      41.088  58.400  40.970  1.00  0.67              
ATOM   1541  CG  GLU A 105      40.281  57.332  42.648  1.00  0.67              
ATOM   1542  HG1 GLU A 105      39.351  57.795  42.313  1.00  0.67              
ATOM   1543  HG2 GLU A 105      40.600  57.873  43.543  1.00  0.67              
ATOM   1544  CD  GLU A 105      39.998  55.853  42.965  1.00  0.67              
ATOM   1545  OE1 GLU A 105      39.344  55.198  42.129  1.00  0.67              
ATOM   1546  OE2 GLU A 105      40.401  55.369  44.047  1.00  0.67              
ATOM   1547  C   GLU A 105      43.162  56.559  43.047  1.00  0.67              
ATOM   1548  O   GLU A 105      43.454  55.428  42.668  1.00  0.67              
ATOM   1549  N   VAL A 106      43.217  56.943  44.322  1.00  0.68              
ATOM   1550  H   VAL A 106      43.053  57.916  44.546  1.00  0.68              
ATOM   1551  CA  VAL A 106      43.716  56.102  45.405  1.00  0.68              
ATOM   1552  HA  VAL A 106      43.816  55.074  45.050  1.00  0.68              
ATOM   1553  CB  VAL A 106      45.109  56.564  45.908  1.00  0.68              
ATOM   1554  HB  VAL A 106      45.011  57.512  46.435  1.00  0.68              
ATOM   1555  CG1 VAL A 106      45.712  55.538  46.877  1.00  0.68              
ATOM   1556 1HG1 VAL A 106      46.665  55.902  47.255  1.00  0.68              
ATOM   1557 2HG1 VAL A 106      45.052  55.377  47.728  1.00  0.68              
ATOM   1558 3HG1 VAL A 106      45.850  54.585  46.364  1.00  0.68              
ATOM   1559  CG2 VAL A 106      46.125  56.794  44.788  1.00  0.68              
ATOM   1560 1HG2 VAL A 106      47.093  57.064  45.208  1.00  0.68              
ATOM   1561 2HG2 VAL A 106      46.218  55.878  44.214  1.00  0.68              
ATOM   1562 3HG2 VAL A 106      45.790  57.595  44.132  1.00  0.68              
ATOM   1563  C   VAL A 106      42.746  56.091  46.588  1.00  0.68              
ATOM   1564  O   VAL A 106      42.867  56.870  47.536  1.00  0.68              
ATOM   1565  N   GLN A 107      41.761  55.206  46.510  1.00  1.26              
ATOM   1566  H   GLN A 107      41.561  54.830  45.582  1.00  1.26              
ATOM   1567  CA  GLN A 107      40.801  54.907  47.566  1.00  1.26              
ATOM   1568  HA  GLN A 107      40.299  55.848  47.791  1.00  1.26              
ATOM   1569  CB  GLN A 107      39.704  53.979  47.010  1.00  1.26              
ATOM   1570  HB1 GLN A 107      39.151  54.556  46.268  1.00  1.26              
ATOM   1571  HB2 GLN A 107      38.996  53.734  47.803  1.00  1.26              
ATOM   1572  CG  GLN A 107      40.191  52.670  46.353  1.00  1.26              
ATOM   1573  HG1 GLN A 107      40.330  51.908  47.120  1.00  1.26              
ATOM   1574  HG2 GLN A 107      41.143  52.823  45.847  1.00  1.26              
ATOM   1575  CD  GLN A 107      39.200  52.167  45.305  1.00  1.26              
ATOM   1576  OE1 GLN A 107      38.504  51.178  45.479  1.00  1.26              
ATOM   1577  NE2 GLN A 107      39.091  52.834  44.176  1.00  1.26              
ATOM   1578 1HE2 GLN A 107      39.616  53.706  44.022  1.00  1.26              
ATOM   1579 2HE2 GLN A 107      38.413  52.542  43.505  1.00  1.26              
ATOM   1580  C   GLN A 107      41.383  54.417  48.904  1.00  1.26              
ATOM   1581  O   GLN A 107      42.417  53.745  49.003  1.00  1.26              
ATOM   1582  N   LYS A 108      40.648  54.737  49.970  1.00  1.24              
ATOM   1583  H   LYS A 108      39.801  55.285  49.803  1.00  1.24              
ATOM   1584  CA  LYS A 108      40.892  54.268  51.331  1.00  1.24              
ATOM   1585  HA  LYS A 108      41.857  54.647  51.664  1.00  1.24              
ATOM   1586  CB  LYS A 108      39.784  54.857  52.212  1.00  1.24              
ATOM   1587  HB1 LYS A 108      38.818  54.580  51.785  1.00  1.24              
ATOM   1588  HB2 LYS A 108      39.884  55.940  52.163  1.00  1.24              
ATOM   1589  CG  LYS A 108      39.802  54.442  53.693  1.00  1.24              
ATOM   1590  HG1 LYS A 108      40.681  54.869  54.175  1.00  1.24              
ATOM   1591  HG2 LYS A 108      39.869  53.357  53.777  1.00  1.24              
ATOM   1592  CD  LYS A 108      38.525  54.895  54.417  1.00  1.24              
ATOM   1593  HD1 LYS A 108      38.635  54.721  55.488  1.00  1.24              
ATOM   1594  HD2 LYS A 108      37.696  54.282  54.061  1.00  1.24              
ATOM   1595  CE  LYS A 108      38.148  56.367  54.174  1.00  1.24              
ATOM   1596  HE1 LYS A 108      37.152  56.550  54.583  1.00  1.24              
ATOM   1597  HE2 LYS A 108      38.095  56.540  53.092  1.00  1.24              
ATOM   1598  NZ  LYS A 108      39.121  57.295  54.788  1.00  1.24              
ATOM   1599  HZ1 LYS A 108      38.974  58.232  54.447  1.00  1.24              
ATOM   1600  HZ2 LYS A 108      39.055  57.278  55.805  1.00  1.24              
ATOM   1601  HZ3 LYS A 108      40.075  57.025  54.561  1.00  1.24              
ATOM   1602  C   LYS A 108      40.906  52.746  51.404  1.00  1.24              
ATOM   1603  O   LYS A 108      39.935  52.076  51.061  1.00  1.24              
ATOM   1604  N   GLY A 109      42.026  52.222  51.891  1.00  1.35              
ATOM   1605  H   GLY A 109      42.765  52.864  52.150  1.00  1.35              
ATOM   1606  CA  GLY A 109      42.310  50.799  52.032  1.00  1.35              
ATOM   1607  HA1 GLY A 109      41.375  50.238  52.036  1.00  1.35              
ATOM   1608  HA2 GLY A 109      42.818  50.630  52.981  1.00  1.35              
ATOM   1609  C   GLY A 109      43.181  50.241  50.913  1.00  1.35              
ATOM   1610  O   GLY A 109      43.814  49.202  51.122  1.00  1.35              
ATOM   1611  N   ASP A 110      43.262  50.922  49.763  1.00  1.30              
ATOM   1612  H   ASP A 110      42.755  51.791  49.637  1.00  1.30              
ATOM   1613  CA  ASP A 110      44.182  50.515  48.702  1.00  1.30              
ATOM   1614  HA  ASP A 110      43.929  49.489  48.428  1.00  1.30              
ATOM   1615  CB  ASP A 110      44.004  51.379  47.445  1.00  1.30              
ATOM   1616  HB1 ASP A 110      44.257  52.415  47.676  1.00  1.30              
ATOM   1617  HB2 ASP A 110      42.968  51.330  47.108  1.00  1.30              
ATOM   1618  CG  ASP A 110      44.921  50.872  46.326  1.00  1.30              
ATOM   1619  OD1 ASP A 110      45.671  51.693  45.761  1.00  1.30              
ATOM   1620  OD2 ASP A 110      45.035  49.630  46.177  1.00  1.30              
ATOM   1621  C   ASP A 110      45.638  50.507  49.184  1.00  1.30              
ATOM   1622  O   ASP A 110      46.011  51.179  50.140  1.00  1.30              
ATOM   1623  N   ARG A 111      46.485  49.701  48.544  1.00  0.98              
ATOM   1624  H   ARG A 111      46.148  49.322  47.653  1.00  0.98              
ATOM   1625  CA  ARG A 111      47.656  49.104  49.188  1.00  0.98              
ATOM   1626  HA  ARG A 111      47.643  49.431  50.222  1.00  0.98              
ATOM   1627  CB  ARG A 111      47.460  47.578  49.221  1.00  0.98              
ATOM   1628  HB1 ARG A 111      47.856  47.152  48.304  1.00  0.98              
ATOM   1629  HB2 ARG A 111      46.392  47.350  49.251  1.00  0.98              
ATOM   1630  CG  ARG A 111      48.108  46.903  50.432  1.00  0.98              
ATOM   1631  HG1 ARG A 111      49.165  47.158  50.460  1.00  0.98              
ATOM   1632  HG2 ARG A 111      48.015  45.826  50.291  1.00  0.98              
ATOM   1633  CD  ARG A 111      47.465  47.274  51.781  1.00  0.98              
ATOM   1634  HD1 ARG A 111      46.378  47.209  51.700  1.00  0.98              
ATOM   1635  HD2 ARG A 111      47.750  48.291  52.044  1.00  0.98              
ATOM   1636  NE  ARG A 111      47.935  46.345  52.815  1.00  0.98              
ATOM   1637  HE  ARG A 111      48.485  45.550  52.487  1.00  0.98              
ATOM   1638  CZ  ARG A 111      47.855  46.369  54.127  1.00  0.98              
ATOM   1639  NH1 ARG A 111      47.293  47.301  54.834  1.00  0.98              
ATOM   1640 1HH1 ARG A 111      46.877  48.098  54.396  1.00  0.98              
ATOM   1641 2HH1 ARG A 111      47.368  47.225  55.842  1.00  0.98              
ATOM   1642  NH2 ARG A 111      48.387  45.396  54.781  1.00  0.98              
ATOM   1643 1HH2 ARG A 111      48.974  44.764  54.227  1.00  0.98              
ATOM   1644 2HH2 ARG A 111      48.374  45.415  55.786  1.00  0.98              
ATOM   1645  C   ARG A 111      48.978  49.631  48.670  1.00  0.98              
ATOM   1646  O   ARG A 111      49.822  48.877  48.189  1.00  0.98              
ATOM   1647  N   ILE A 112      49.093  50.955  48.700  1.00  0.92              
ATOM   1648  H   ILE A 112      48.352  51.440  49.185  1.00  0.92              
ATOM   1649  CA  ILE A 112      49.967  51.753  47.837  1.00  0.92              
ATOM   1650  HA  ILE A 112      49.726  51.390  46.837  1.00  0.92              
ATOM   1651  CB  ILE A 112      49.599  53.258  47.822  1.00  0.92              
ATOM   1652  HB  ILE A 112      50.486  53.825  47.538  1.00  0.92              
ATOM   1653  CG2 ILE A 112      48.553  53.487  46.718  1.00  0.92              
ATOM   1654 1HG2 ILE A 112      48.398  54.554  46.574  1.00  0.92              
ATOM   1655 2HG2 ILE A 112      48.894  53.075  45.771  1.00  0.92              
ATOM   1656 3HG2 ILE A 112      47.607  53.013  46.986  1.00  0.92              
ATOM   1657  CG1 ILE A 112      49.033  53.859  49.129  1.00  0.92              
ATOM   1658 1HG1 ILE A 112      48.158  53.295  49.451  1.00  0.92              
ATOM   1659 2HG1 ILE A 112      48.705  54.879  48.929  1.00  0.92              
ATOM   1660  CD1 ILE A 112      50.040  53.918  50.275  1.00  0.92              
ATOM   1661  HD1 ILE A 112      49.545  54.281  51.174  1.00  0.92              
ATOM   1662  HD2 ILE A 112      50.457  52.935  50.475  1.00  0.92              
ATOM   1663  HD3 ILE A 112      50.837  54.606  50.008  1.00  0.92              
ATOM   1664  C   ILE A 112      51.471  51.483  47.880  1.00  0.92              
ATOM   1665  O   ILE A 112      52.119  51.567  46.840  1.00  0.92              
ATOM   1666  N   ALA A 113      52.025  51.081  49.020  1.00  1.40              
ATOM   1667  H   ALA A 113      51.420  50.992  49.827  1.00  1.40              
ATOM   1668  CA  ALA A 113      53.454  50.800  49.182  1.00  1.40              
ATOM   1669  HA  ALA A 113      53.680  50.952  50.236  1.00  1.40              
ATOM   1670  CB  ALA A 113      53.727  49.320  48.895  1.00  1.40              
ATOM   1671  HB1 ALA A 113      54.768  49.089  49.118  1.00  1.40              
ATOM   1672  HB2 ALA A 113      53.090  48.693  49.516  1.00  1.40              
ATOM   1673  HB3 ALA A 113      53.539  49.108  47.848  1.00  1.40              
ATOM   1674  C   ALA A 113      54.407  51.731  48.437  1.00  1.40              
ATOM   1675  O   ALA A 113      54.000  52.662  47.742  1.00  1.40              
TER
