# Supplementary material for: The whole genomic analysis of the Orf virus strains ORFV-SC and ORFV-SC1 from the Sichuan province and their weak pathological response in rabbits
Source: Funct Integr Genomics. 2023 May 16;23(2):163. doi: 10.1007/s10142-023-01079-z (PMC10185592; doi:10.1007/s10142-023-01079-z)
Supplement: Supplementary file 38 — Supplementary Table S6-3 (PDB 216 KB) [file 10142_2023_1079_MOESM29_ESM.pdb]

ATOM      1  N   MET A   1      64.362  74.871  80.372  1.00 23.06              
ATOM      2  CA  MET A   1      63.301  73.991  80.834  1.00 23.06              
ATOM      3  HA  MET A   1      63.384  73.082  80.281  1.00 23.06              
ATOM      4  CB  MET A   1      63.500  73.684  82.337  1.00 23.06              
ATOM      5  HB1 MET A   1      62.632  73.132  82.682  1.00 23.06              
ATOM      6  HB2 MET A   1      63.520  74.632  82.863  1.00 23.06              
ATOM      7  CG  MET A   1      64.767  72.890  82.601  1.00 23.06              
ATOM      8  HG1 MET A   1      65.641  73.476  82.320  1.00 23.06              
ATOM      9  HG2 MET A   1      64.781  71.975  82.010  1.00 23.06              
ATOM     10  SD  MET A   1      65.019  72.392  84.340  1.00 23.06              
ATOM     11  CE  MET A   1      63.710  71.147  84.532  1.00 23.06              
ATOM     12  HE1 MET A   1      63.747  70.731  85.538  1.00 23.06              
ATOM     13  HE2 MET A   1      62.729  71.594  84.374  1.00 23.06              
ATOM     14  HE3 MET A   1      63.854  70.342  83.812  1.00 23.06              
ATOM     15  C   MET A   1      61.846  74.580  80.583  1.00 23.06              
ATOM     16  O   MET A   1      61.687  75.736  80.287  1.00 23.06              
ATOM     17  N   ALA A   2      60.780  73.729  80.749  1.00 21.41              
ATOM     18  H   ALA A   2      60.959  72.887  81.266  1.00 21.41              
ATOM     19  CA  ALA A   2      59.400  73.769  80.174  1.00 21.41              
ATOM     20  HA  ALA A   2      58.972  72.763  80.278  1.00 21.41              
ATOM     21  CB  ALA A   2      58.568  74.715  81.024  1.00 21.41              
ATOM     22  HB1 ALA A   2      57.531  74.714  80.699  1.00 21.41              
ATOM     23  HB2 ALA A   2      58.598  74.393  82.066  1.00 21.41              
ATOM     24  HB3 ALA A   2      58.951  75.733  80.959  1.00 21.41              
ATOM     25  C   ALA A   2      59.324  74.165  78.655  1.00 21.41              
ATOM     26  O   ALA A   2      60.192  74.774  78.104  1.00 21.41              
ATOM     27  N   CYS A   3      58.279  73.644  77.980  1.00 20.08              
ATOM     28  H   CYS A   3      57.505  73.219  78.466  1.00 20.08              
ATOM     29  CA  CYS A   3      58.497  72.959  76.736  1.00 20.08              
ATOM     30  HA  CYS A   3      57.633  72.385  76.365  1.00 20.08              
ATOM     31  CB  CYS A   3      58.763  73.997  75.591  1.00 20.08              
ATOM     32  HB1 CYS A   3      58.795  73.522  74.622  1.00 20.08              
ATOM     33  HB2 CYS A   3      59.688  74.539  75.793  1.00 20.08              
ATOM     34  SG  CYS A   3      57.368  75.161  75.520  1.00 20.08              
ATOM     35  HG  CYS A   3      57.826  75.862  74.479  1.00 20.08              
ATOM     36  C   CYS A   3      59.546  71.888  77.079  1.00 20.08              
ATOM     37  O   CYS A   3      59.015  70.945  77.612  1.00 20.08              
ATOM     38  N   GLU A   4      60.872  72.189  77.068  1.00 18.64              
ATOM     39  H   GLU A   4      61.056  73.008  76.504  1.00 18.64              
ATOM     40  CA  GLU A   4      61.849  71.937  78.136  1.00 18.64              
ATOM     41  HA  GLU A   4      61.901  72.930  78.552  1.00 18.64              
ATOM     42  CB  GLU A   4      61.296  71.102  79.346  1.00 18.64              
ATOM     43  HB1 GLU A   4      61.059  70.110  79.017  1.00 18.64              
ATOM     44  HB2 GLU A   4      60.343  71.470  79.689  1.00 18.64              
ATOM     45  CG  GLU A   4      62.106  70.777  80.622  1.00 18.64              
ATOM     46  HG1 GLU A   4      62.789  71.565  80.854  1.00 18.64              
ATOM     47  HG2 GLU A   4      62.702  69.896  80.408  1.00 18.64              
ATOM     48  CD  GLU A   4      61.292  70.489  81.882  1.00 18.64              
ATOM     49  OE1 GLU A   4      61.619  69.480  82.546  1.00 18.64              
ATOM     50  OE2 GLU A   4      60.436  71.332  82.210  1.00 18.64              
ATOM     51  C   GLU A   4      63.381  71.746  77.965  1.00 18.64              
ATOM     52  O   GLU A   4      63.976  70.944  78.630  1.00 18.64              
ATOM     53  N   CYS A   5      64.066  72.518  77.126  1.00 17.10              
ATOM     54  H   CYS A   5      63.561  73.155  76.531  1.00 17.10              
ATOM     55  CA  CYS A   5      65.525  72.501  77.049  1.00 17.10              
ATOM     56  HA  CYS A   5      65.745  72.873  76.049  1.00 17.10              
ATOM     57  CB  CYS A   5      66.069  73.580  78.001  1.00 17.10              
ATOM     58  HB1 CYS A   5      65.980  73.251  79.038  1.00 17.10              
ATOM     59  HB2 CYS A   5      65.484  74.495  77.887  1.00 17.10              
ATOM     60  SG  CYS A   5      67.804  73.950  77.606  1.00 17.10              
ATOM     61  HG  CYS A   5      68.319  72.771  77.974  1.00 17.10              
ATOM     62  C   CYS A   5      66.336  71.187  77.122  1.00 17.10              
ATOM     63  O   CYS A   5      66.760  70.684  76.089  1.00 17.10              
ATOM     64  N   ALA A   6      66.638  70.675  78.320  1.00 16.09              
ATOM     65  H   ALA A   6      66.194  71.105  79.116  1.00 16.09              
ATOM     66  CA  ALA A   6      67.094  69.301  78.482  1.00 16.09              
ATOM     67  HA  ALA A   6      67.811  69.062  77.694  1.00 16.09              
ATOM     68  CB  ALA A   6      67.824  69.171  79.831  1.00 16.09              
ATOM     69  HB1 ALA A   6      68.110  68.131  79.991  1.00 16.09              
ATOM     70  HB2 ALA A   6      68.725  69.785  79.822  1.00 16.09              
ATOM     71  HB3 ALA A   6      67.186  69.497  80.654  1.00 16.09              
ATOM     72  C   ALA A   6      65.915  68.358  78.313  1.00 16.09              
ATOM     73  O   ALA A   6      65.662  67.791  77.234  1.00 16.09              
ATOM     74  N   SER A   7      65.152  68.285  79.390  1.00 15.00              
ATOM     75  H   SER A   7      65.347  68.851  80.203  1.00 15.00              
ATOM     76  CA  SER A   7      64.066  67.367  79.552  1.00 15.00              
ATOM     77  HA  SER A   7      64.501  66.372  79.518  1.00 15.00              
ATOM     78  CB  SER A   7      63.413  67.470  80.939  1.00 15.00              
ATOM     79  HB1 SER A   7      63.424  66.488  81.404  1.00 15.00              
ATOM     80  HB2 SER A   7      62.382  67.766  80.838  1.00 15.00              
ATOM     81  OG  SER A   7      64.077  68.385  81.803  1.00 15.00              
ATOM     82  HG  SER A   7      63.364  68.753  82.364  1.00 15.00              
ATOM     83  C   SER A   7      63.094  67.313  78.390  1.00 15.00              
ATOM     84  O   SER A   7      62.684  66.293  77.871  1.00 15.00              
ATOM     85  N   LEU A   8      62.874  68.494  77.901  1.00 14.37              
ATOM     86  H   LEU A   8      63.270  69.308  78.353  1.00 14.37              
ATOM     87  CA  LEU A   8      62.261  68.651  76.648  1.00 14.37              
ATOM     88  HA  LEU A   8      62.346  67.724  76.048  1.00 14.37              
ATOM     89  CB  LEU A   8      60.740  68.791  76.947  1.00 14.37              
ATOM     90  HB1 LEU A   8      60.246  69.195  76.087  1.00 14.37              
ATOM     91  HB2 LEU A   8      60.741  69.554  77.630  1.00 14.37              
ATOM     92  CG  LEU A   8      59.876  67.676  77.619  1.00 14.37              
ATOM     93  HG  LEU A   8      60.104  66.712  77.180  1.00 14.37              
ATOM     94  CD1 LEU A   8      59.942  67.507  79.147  1.00 14.37              
ATOM     95 1HD1 LEU A   8      60.888  67.098  79.461  1.00 14.37              
ATOM     96 2HD1 LEU A   8      59.767  68.452  79.656  1.00 14.37              
ATOM     97 3HD1 LEU A   8      59.194  66.791  79.484  1.00 14.37              
ATOM     98  CD2 LEU A   8      58.360  67.940  77.420  1.00 14.37              
ATOM     99 1HD2 LEU A   8      58.145  68.173  76.380  1.00 14.37              
ATOM    100 2HD2 LEU A   8      57.789  67.060  77.718  1.00 14.37              
ATOM    101 3HD2 LEU A   8      58.043  68.773  78.045  1.00 14.37              
ATOM    102  C   LEU A   8      63.118  69.650  75.832  1.00 14.37              
ATOM    103  O   LEU A   8      62.704  70.725  75.483  1.00 14.37              
ATOM    104  N   THR A   9      64.265  69.199  75.273  1.00 13.68              
ATOM    105  H   THR A   9      64.719  68.412  75.709  1.00 13.68              
ATOM    106  CA  THR A   9      64.469  69.466  73.838  1.00 13.68              
ATOM    107  HA  THR A   9      64.454  70.545  73.778  1.00 13.68              
ATOM    108  CB  THR A   9      65.900  69.221  73.329  1.00 13.68              
ATOM    109  HB  THR A   9      66.537  69.896  73.895  1.00 13.68              
ATOM    110  CG2 THR A   9      66.513  67.853  73.560  1.00 13.68              
ATOM    111 1HG2 THR A   9      65.885  67.102  73.107  1.00 13.68              
ATOM    112 2HG2 THR A   9      67.510  67.809  73.128  1.00 13.68              
ATOM    113 3HG2 THR A   9      66.583  67.668  74.629  1.00 13.68              
ATOM    114  OG1 THR A   9      66.095  69.647  72.004  1.00 13.68              
ATOM    115  HG1 THR A   9      66.164  68.822  71.498  1.00 13.68              
ATOM    116  C   THR A   9      63.150  69.093  73.117  1.00 13.68              
ATOM    117  O   THR A   9      62.760  69.792  72.192  1.00 13.68              
ATOM    118  N   LEU A  10      62.319  68.158  73.688  1.00 13.16              
ATOM    119  H   LEU A  10      62.778  67.595  74.385  1.00 13.16              
ATOM    120  CA  LEU A  10      60.877  67.834  73.383  1.00 13.16              
ATOM    121  HA  LEU A  10      60.771  67.384  72.436  1.00 13.16              
ATOM    122  CB  LEU A  10      60.288  66.806  74.421  1.00 13.16              
ATOM    123  HB1 LEU A  10      59.715  67.379  75.101  1.00 13.16              
ATOM    124  HB2 LEU A  10      61.085  66.337  75.000  1.00 13.16              
ATOM    125  CG  LEU A  10      59.231  65.715  74.094  1.00 13.16              
ATOM    126  HG  LEU A  10      58.370  66.185  73.631  1.00 13.16              
ATOM    127  CD1 LEU A  10      59.721  64.565  73.233  1.00 13.16              
ATOM    128 1HD1 LEU A  10      60.544  64.038  73.716  1.00 13.16              
ATOM    129 2HD1 LEU A  10      58.913  63.859  73.038  1.00 13.16              
ATOM    130 3HD1 LEU A  10      60.053  64.943  72.288  1.00 13.16              
ATOM    131  CD2 LEU A  10      58.733  65.031  75.367  1.00 13.16              
ATOM    132 1HD2 LEU A  10      58.064  64.204  75.125  1.00 13.16              
ATOM    133 2HD2 LEU A  10      59.565  64.635  75.951  1.00 13.16              
ATOM    134 3HD2 LEU A  10      58.162  65.725  75.971  1.00 13.16              
ATOM    135  C   LEU A  10      60.060  69.157  73.550  1.00 13.16              
ATOM    136  O   LEU A  10      58.831  69.157  73.348  1.00 13.16              
ATOM    137  N   GLU A  11      60.717  70.237  73.942  1.00 13.36              
ATOM    138  H   GLU A  11      61.640  70.061  74.272  1.00 13.36              
ATOM    139  CA  GLU A  11      60.383  71.639  73.789  1.00 13.36              
ATOM    140  HA  GLU A  11      59.678  71.834  74.518  1.00 13.36              
ATOM    141  CB  GLU A  11      61.459  72.799  73.967  1.00 13.36              
ATOM    142  HB1 GLU A  11      61.728  72.915  75.000  1.00 13.36              
ATOM    143  HB2 GLU A  11      60.962  73.744  73.737  1.00 13.36              
ATOM    144  CG  GLU A  11      62.810  72.841  73.241  1.00 13.36              
ATOM    145  HG1 GLU A  11      63.273  71.870  73.242  1.00 13.36              
ATOM    146  HG2 GLU A  11      63.464  73.492  73.827  1.00 13.36              
ATOM    147  CD  GLU A  11      62.821  73.383  71.808  1.00 13.36              
ATOM    148  OE1 GLU A  11      63.921  73.596  71.253  1.00 13.36              
ATOM    149  OE2 GLU A  11      61.768  73.607  71.189  1.00 13.36              
ATOM    150  C   GLU A  11      59.675  71.941  72.495  1.00 13.36              
ATOM    151  O   GLU A  11      58.672  72.661  72.435  1.00 13.36              
ATOM    152  N   ARG A  12      60.121  71.237  71.474  1.00 13.30              
ATOM    153  H   ARG A  12      60.971  70.672  71.602  1.00 13.30              
ATOM    154  CA  ARG A  12      59.190  70.672  70.478  1.00 13.30              
ATOM    155  HA  ARG A  12      58.150  70.887  70.743  1.00 13.30              
ATOM    156  CB  ARG A  12      59.483  71.235  69.076  1.00 13.30              
ATOM    157  HB1 ARG A  12      59.059  70.581  68.314  1.00 13.30              
ATOM    158  HB2 ARG A  12      60.563  71.266  68.929  1.00 13.30              
ATOM    159  CG  ARG A  12      58.878  72.638  68.883  1.00 13.30              
ATOM    160  HG1 ARG A  12      58.819  73.162  69.838  1.00 13.30              
ATOM    161  HG2 ARG A  12      57.865  72.534  68.495  1.00 13.30              
ATOM    162  CD  ARG A  12      59.707  73.499  67.921  1.00 13.30              
ATOM    163  HD1 ARG A  12      59.116  74.377  67.656  1.00 13.30              
ATOM    164  HD2 ARG A  12      59.932  72.924  67.021  1.00 13.30              
ATOM    165  NE  ARG A  12      60.943  73.926  68.590  1.00 13.30              
ATOM    166  HE  ARG A  12      61.068  73.595  69.550  1.00 13.30              
ATOM    167  CZ  ARG A  12      61.851  74.790  68.197  1.00 13.30              
ATOM    168  NH1 ARG A  12      61.809  75.357  67.019  1.00 13.30              
ATOM    169 1HH1 ARG A  12      61.061  75.089  66.408  1.00 13.30              
ATOM    170 2HH1 ARG A  12      62.506  76.019  66.737  1.00 13.30              
ATOM    171  NH2 ARG A  12      62.831  75.070  69.001  1.00 13.30              
ATOM    172 1HH2 ARG A  12      62.840  74.602  69.916  1.00 13.30              
ATOM    173 2HH2 ARG A  12      63.538  75.735  68.784  1.00 13.30              
ATOM    174  C   ARG A  12      59.406  69.201  70.556  1.00 13.30              
ATOM    175  O   ARG A  12      60.543  68.816  70.764  1.00 13.30              
ATOM    176  N   LEU A  13      58.348  68.404  70.485  1.00 13.02              
ATOM    177  H   LEU A  13      57.425  68.788  70.413  1.00 13.02              
ATOM    178  CA  LEU A  13      58.496  66.975  70.755  1.00 13.02              
ATOM    179  HA  LEU A  13      58.836  66.858  71.777  1.00 13.02              
ATOM    180  CB  LEU A  13      57.149  66.255  70.550  1.00 13.02              
ATOM    181  HB1 LEU A  13      57.362  65.194  70.648  1.00 13.02              
ATOM    182  HB2 LEU A  13      56.801  66.422  69.533  1.00 13.02              
ATOM    183  CG  LEU A  13      56.015  66.611  71.531  1.00 13.02              
ATOM    184  HG  LEU A  13      56.380  66.569  72.553  1.00 13.02              
ATOM    185  CD1 LEU A  13      55.381  67.990  71.291  1.00 13.02              
ATOM    186 1HD1 LEU A  13      54.493  68.098  71.916  1.00 13.02              
ATOM    187 2HD1 LEU A  13      56.071  68.779  71.579  1.00 13.02              
ATOM    188 3HD1 LEU A  13      55.089  68.092  70.246  1.00 13.02              
ATOM    189  CD2 LEU A  13      54.893  65.580  71.385  1.00 13.02              
ATOM    190 1HD2 LEU A  13      54.089  65.791  72.088  1.00 13.02              
ATOM    191 2HD2 LEU A  13      54.504  65.590  70.367  1.00 13.02              
ATOM    192 3HD2 LEU A  13      55.285  64.585  71.598  1.00 13.02              
ATOM    193  C   LEU A  13      59.627  66.463  69.849  1.00 13.02              
ATOM    194  O   LEU A  13      60.657  66.069  70.329  1.00 13.02              
ATOM    195  N   ARG A  14      59.561  66.763  68.547  1.00 13.95              
ATOM    196  H   ARG A  14      58.638  66.918  68.152  1.00 13.95              
ATOM    197  CA  ARG A  14      60.673  66.703  67.586  1.00 13.95              
ATOM    198  HA  ARG A  14      61.109  65.717  67.571  1.00 13.95              
ATOM    199  CB  ARG A  14      60.078  66.905  66.154  1.00 13.95              
ATOM    200  HB1 ARG A  14      59.384  66.109  65.915  1.00 13.95              
ATOM    201  HB2 ARG A  14      60.900  66.788  65.444  1.00 13.95              
ATOM    202  CG  ARG A  14      59.386  68.257  65.951  1.00 13.95              
ATOM    203  HG1 ARG A  14      59.887  69.048  66.506  1.00 13.95              
ATOM    204  HG2 ARG A  14      58.357  68.214  66.310  1.00 13.95              
ATOM    205  CD  ARG A  14      59.396  68.674  64.471  1.00 13.95              
ATOM    206  HD1 ARG A  14      60.408  68.557  64.075  1.00 13.95              
ATOM    207  HD2 ARG A  14      59.132  69.732  64.417  1.00 13.95              
ATOM    208  NE  ARG A  14      58.433  67.894  63.670  1.00 13.95              
ATOM    209  HE  ARG A  14      57.919  67.182  64.169  1.00 13.95              
ATOM    210  CZ  ARG A  14      58.091  68.169  62.426  1.00 13.95              
ATOM    211  NH1 ARG A  14      58.766  69.017  61.702  1.00 13.95              
ATOM    212 1HH1 ARG A  14      59.678  69.328  62.018  1.00 13.95              
ATOM    213 2HH1 ARG A  14      58.453  69.398  60.820  1.00 13.95              
ATOM    214  NH2 ARG A  14      57.048  67.600  61.892  1.00 13.95              
ATOM    215 1HH2 ARG A  14      56.507  66.948  62.433  1.00 13.95              
ATOM    216 2HH2 ARG A  14      56.789  67.833  60.951  1.00 13.95              
ATOM    217  C   ARG A  14      61.849  67.688  67.700  1.00 13.95              
ATOM    218  O   ARG A  14      62.288  68.325  66.743  1.00 13.95              
ATOM    219  N   LYS A  15      62.312  67.836  68.910  1.00 14.88              
ATOM    220  H   LYS A  15      61.743  67.413  69.632  1.00 14.88              
ATOM    221  CA  LYS A  15      63.529  68.464  69.355  1.00 14.88              
ATOM    222  HA  LYS A  15      64.266  68.254  68.587  1.00 14.88              
ATOM    223  CB  LYS A  15      63.471  69.993  69.451  1.00 14.88              
ATOM    224  HB1 LYS A  15      64.152  70.289  70.238  1.00 14.88              
ATOM    225  HB2 LYS A  15      62.474  70.334  69.725  1.00 14.88              
ATOM    226  CG  LYS A  15      63.910  70.667  68.138  1.00 14.88              
ATOM    227  HG1 LYS A  15      63.034  70.774  67.498  1.00 14.88              
ATOM    228  HG2 LYS A  15      64.637  70.048  67.611  1.00 14.88              
ATOM    229  CD  LYS A  15      64.543  72.048  68.340  1.00 14.88              
ATOM    230  HD1 LYS A  15      63.877  72.657  68.943  1.00 14.88              
ATOM    231  HD2 LYS A  15      64.624  72.512  67.356  1.00 14.88              
ATOM    232  CE  LYS A  15      65.957  72.013  68.953  1.00 14.88              
ATOM    233  HE1 LYS A  15      66.483  72.911  68.621  1.00 14.88              
ATOM    234  HE2 LYS A  15      66.493  71.144  68.558  1.00 14.88              
ATOM    235  NZ  LYS A  15      65.952  71.985  70.438  1.00 14.88              
ATOM    236  HZ1 LYS A  15      65.338  72.709  70.815  1.00 14.88              
ATOM    237  HZ2 LYS A  15      65.594  71.102  70.794  1.00 14.88              
ATOM    238  HZ3 LYS A  15      66.875  72.098  70.823  1.00 14.88              
ATOM    239  C   LYS A  15      64.108  67.730  70.532  1.00 14.88              
ATOM    240  O   LYS A  15      65.322  67.548  70.573  1.00 14.88              
ATOM    241  N   SER A  16      63.270  67.099  71.355  1.00 14.75              
ATOM    242  H   SER A  16      62.278  67.268  71.230  1.00 14.75              
ATOM    243  CA  SER A  16      63.688  65.878  72.045  1.00 14.75              
ATOM    244  HA  SER A  16      64.750  65.776  72.005  1.00 14.75              
ATOM    245  CB  SER A  16      63.271  65.517  73.484  1.00 14.75              
ATOM    246  HB1 SER A  16      63.410  64.457  73.662  1.00 14.75              
ATOM    247  HB2 SER A  16      62.215  65.645  73.581  1.00 14.75              
ATOM    248  OG  SER A  16      64.011  66.181  74.503  1.00 14.75              
ATOM    249  HG  SER A  16      64.117  65.571  75.252  1.00 14.75              
ATOM    250  C   SER A  16      63.149  64.875  71.087  1.00 14.75              
ATOM    251  O   SER A  16      62.190  64.231  71.439  1.00 14.75              
ATOM    252  N   ASP A  17      63.761  64.898  69.892  1.00 15.02              
ATOM    253  H   ASP A  17      64.594  65.485  69.889  1.00 15.02              
ATOM    254  CA  ASP A  17      63.427  64.489  68.527  1.00 15.02              
ATOM    255  HA  ASP A  17      63.051  65.463  68.274  1.00 15.02              
ATOM    256  CB  ASP A  17      64.635  64.419  67.611  1.00 15.02              
ATOM    257  HB1 ASP A  17      64.614  63.468  67.081  1.00 15.02              
ATOM    258  HB2 ASP A  17      65.535  64.478  68.208  1.00 15.02              
ATOM    259  CG  ASP A  17      64.676  65.585  66.624  1.00 15.02              
ATOM    260  OD1 ASP A  17      64.942  66.707  67.094  1.00 15.02              
ATOM    261  OD2 ASP A  17      64.407  65.351  65.425  1.00 15.02              
ATOM    262  C   ASP A  17      62.159  63.749  68.066  1.00 15.02              
ATOM    263  O   ASP A  17      62.059  63.395  66.892  1.00 15.02              
ATOM    264  N   ASP A  18      61.122  63.737  68.895  1.00 14.59              
ATOM    265  H   ASP A  18      61.303  64.189  69.790  1.00 14.59              
ATOM    266  CA  ASP A  18      59.772  63.188  68.810  1.00 14.59              
ATOM    267  HA  ASP A  18      59.203  63.460  69.701  1.00 14.59              
ATOM    268  CB  ASP A  18      58.991  63.679  67.538  1.00 14.59              
ATOM    269  HB1 ASP A  18      58.750  62.830  66.899  1.00 14.59              
ATOM    270  HB2 ASP A  18      59.632  64.293  66.924  1.00 14.59              
ATOM    271  CG  ASP A  18      57.646  64.382  67.763  1.00 14.59              
ATOM    272  OD1 ASP A  18      57.447  65.490  67.205  1.00 14.59              
ATOM    273  OD2 ASP A  18      56.796  63.797  68.457  1.00 14.59              
ATOM    274  C   ASP A  18      59.838  61.654  68.742  1.00 14.59              
ATOM    275  O   ASP A  18      59.588  60.931  69.703  1.00 14.59              
ATOM    276  N   LYS A  19      60.447  61.190  67.647  1.00 13.89              
ATOM    277  H   LYS A  19      60.578  61.915  66.953  1.00 13.89              
ATOM    278  CA  LYS A  19      61.486  60.162  67.603  1.00 13.89              
ATOM    279  HA  LYS A  19      61.106  59.277  68.114  1.00 13.89              
ATOM    280  CB  LYS A  19      61.756  59.789  66.117  1.00 13.89              
ATOM    281  HB1 LYS A  19      60.879  59.293  65.699  1.00 13.89              
ATOM    282  HB2 LYS A  19      62.606  59.118  66.084  1.00 13.89              
ATOM    283  CG  LYS A  19      62.087  61.022  65.275  1.00 13.89              
ATOM    284  HG1 LYS A  19      62.878  61.512  65.821  1.00 13.89              
ATOM    285  HG2 LYS A  19      61.201  61.657  65.230  1.00 13.89              
ATOM    286  CD  LYS A  19      62.638  60.906  63.855  1.00 13.89              
ATOM    287  HD1 LYS A  19      61.957  60.325  63.234  1.00 13.89              
ATOM    288  HD2 LYS A  19      63.617  60.424  63.880  1.00 13.89              
ATOM    289  CE  LYS A  19      62.763  62.345  63.297  1.00 13.89              
ATOM    290  HE1 LYS A  19      61.753  62.730  63.127  1.00 13.89              
ATOM    291  HE2 LYS A  19      63.284  62.322  62.337  1.00 13.89              
ATOM    292  NZ  LYS A  19      63.457  63.263  64.243  1.00 13.89              
ATOM    293  HZ1 LYS A  19      64.428  63.039  64.395  1.00 13.89              
ATOM    294  HZ2 LYS A  19      63.441  64.253  64.002  1.00 13.89              
ATOM    295  HZ3 LYS A  19      63.027  63.250  65.170  1.00 13.89              
ATOM    296  C   LYS A  19      62.693  60.597  68.386  1.00 13.89              
ATOM    297  O   LYS A  19      63.758  60.567  67.810  1.00 13.89              
ATOM    298  N   LEU A  20      62.458  61.024  69.630  1.00 12.70              
ATOM    299  H   LEU A  20      61.482  60.931  69.885  1.00 12.70              
ATOM    300  CA  LEU A  20      63.266  61.559  70.729  1.00 12.70              
ATOM    301  HA  LEU A  20      62.670  62.247  71.202  1.00 12.70              
ATOM    302  CB  LEU A  20      63.393  60.416  71.757  1.00 12.70              
ATOM    303  HB1 LEU A  20      64.426  60.324  72.086  1.00 12.70              
ATOM    304  HB2 LEU A  20      63.125  59.459  71.310  1.00 12.70              
ATOM    305  CG  LEU A  20      62.512  60.611  73.027  1.00 12.70              
ATOM    306  HG  LEU A  20      62.867  61.487  73.569  1.00 12.70              
ATOM    307  CD1 LEU A  20      61.022  60.795  72.728  1.00 12.70              
ATOM    308 1HD1 LEU A  20      60.451  60.776  73.657  1.00 12.70              
ATOM    309 2HD1 LEU A  20      60.829  61.755  72.250  1.00 12.70              
ATOM    310 3HD1 LEU A  20      60.663  59.994  72.085  1.00 12.70              
ATOM    311  CD2 LEU A  20      62.626  59.403  73.951  1.00 12.70              
ATOM    312 1HD2 LEU A  20      62.139  58.536  73.510  1.00 12.70              
ATOM    313 2HD2 LEU A  20      63.672  59.160  74.138  1.00 12.70              
ATOM    314 3HD2 LEU A  20      62.156  59.619  74.911  1.00 12.70              
ATOM    315  C   LEU A  20      64.617  62.238  70.410  1.00 12.70              
ATOM    316  O   LEU A  20      65.115  62.081  69.321  1.00 12.70              
ATOM    317  N   PRO A  21      65.281  62.995  71.296  1.00 11.83              
ATOM    318  CD  PRO A  21      65.201  62.990  72.750  1.00 11.83              
ATOM    319  HD1 PRO A  21      65.367  61.984  73.124  1.00 11.83              
ATOM    320  HD2 PRO A  21      64.229  63.301  73.100  1.00 11.83              
ATOM    321  CG  PRO A  21      66.336  63.894  73.261  1.00 11.83              
ATOM    322  HG1 PRO A  21      67.065  63.280  73.793  1.00 11.83              
ATOM    323  HG2 PRO A  21      65.976  64.664  73.936  1.00 11.83              
ATOM    324  CB  PRO A  21      67.000  64.510  72.014  1.00 11.83              
ATOM    325  HB1 PRO A  21      68.087  64.493  72.111  1.00 11.83              
ATOM    326  HB2 PRO A  21      66.705  65.540  71.857  1.00 11.83              
ATOM    327  CA  PRO A  21      66.514  63.654  70.840  1.00 11.83              
ATOM    328  HA  PRO A  21      66.434  64.242  69.934  1.00 11.83              
ATOM    329  C   PRO A  21      67.527  62.552  70.697  1.00 11.83              
ATOM    330  O   PRO A  21      68.347  62.582  69.819  1.00 11.83              
ATOM    331  N   ALA A  22      67.360  61.511  71.502  1.00 10.86              
ATOM    332  H   ALA A  22      66.710  61.636  72.267  1.00 10.86              
ATOM    333  CA  ALA A  22      67.861  60.198  71.350  1.00 10.86              
ATOM    334  HA  ALA A  22      68.944  60.282  71.458  1.00 10.86              
ATOM    335  CB  ALA A  22      67.380  59.390  72.565  1.00 10.86              
ATOM    336  HB1 ALA A  22      67.802  58.389  72.539  1.00 10.86              
ATOM    337  HB2 ALA A  22      67.691  59.883  73.489  1.00 10.86              
ATOM    338  HB3 ALA A  22      66.295  59.302  72.569  1.00 10.86              
ATOM    339  C   ALA A  22      67.664  59.451  70.092  1.00 10.86              
ATOM    340  O   ALA A  22      68.348  58.452  69.916  1.00 10.86              
ATOM    341  N   LYS A  23      66.731  59.874  69.260  1.00 11.02              
ATOM    342  H   LYS A  23      66.253  60.736  69.487  1.00 11.02              
ATOM    343  CA  LYS A  23      66.183  59.081  68.190  1.00 11.02              
ATOM    344  HA  LYS A  23      66.963  58.378  67.928  1.00 11.02              
ATOM    345  CB  LYS A  23      65.061  58.203  68.793  1.00 11.02              
ATOM    346  HB1 LYS A  23      64.493  57.709  68.019  1.00 11.02              
ATOM    347  HB2 LYS A  23      64.356  58.833  69.324  1.00 11.02              
ATOM    348  CG  LYS A  23      65.541  57.191  69.883  1.00 11.02              
ATOM    349  HG1 LYS A  23      64.658  56.620  70.137  1.00 11.02              
ATOM    350  HG2 LYS A  23      65.802  57.745  70.783  1.00 11.02              
ATOM    351  CD  LYS A  23      66.685  56.179  69.571  1.00 11.02              
ATOM    352  HD1 LYS A  23      67.292  56.599  68.803  1.00 11.02              
ATOM    353  HD2 LYS A  23      66.252  55.300  69.134  1.00 11.02              
ATOM    354  CE  LYS A  23      67.616  55.713  70.715  1.00 11.02              
ATOM    355  HE1 LYS A  23      67.078  55.846  71.652  1.00 11.02              
ATOM    356  HE2 LYS A  23      68.492  56.365  70.760  1.00 11.02              
ATOM    357  NZ  LYS A  23      68.037  54.280  70.591  1.00 11.02              
ATOM    358  HZ1 LYS A  23      68.417  53.905  71.453  1.00 11.02              
ATOM    359  HZ2 LYS A  23      67.251  53.659  70.392  1.00 11.02              
ATOM    360  HZ3 LYS A  23      68.735  54.127  69.872  1.00 11.02              
ATOM    361  C   LYS A  23      66.155  59.829  66.863  1.00 11.02              
ATOM    362  O   LYS A  23      66.234  59.164  65.843  1.00 11.02              
ATOM    363  N   GLN A  24      66.405  61.141  66.880  1.00 11.46              
ATOM    364  H   GLN A  24      66.118  61.625  67.724  1.00 11.46              
ATOM    365  CA  GLN A  24      67.328  61.831  65.985  1.00 11.46              
ATOM    366  HA  GLN A  24      67.080  61.545  64.969  1.00 11.46              
ATOM    367  CB  GLN A  24      67.140  63.347  66.048  1.00 11.46              
ATOM    368  HB1 GLN A  24      67.083  63.622  67.095  1.00 11.46              
ATOM    369  HB2 GLN A  24      66.195  63.549  65.549  1.00 11.46              
ATOM    370  CG  GLN A  24      68.193  64.262  65.375  1.00 11.46              
ATOM    371  HG1 GLN A  24      67.683  65.149  65.001  1.00 11.46              
ATOM    372  HG2 GLN A  24      68.636  63.758  64.516  1.00 11.46              
ATOM    373  CD  GLN A  24      69.278  64.751  66.336  1.00 11.46              
ATOM    374  OE1 GLN A  24      69.023  65.081  67.484  1.00 11.46              
ATOM    375  NE2 GLN A  24      70.518  64.844  65.923  1.00 11.46              
ATOM    376 1HE2 GLN A  24      70.808  64.615  64.973  1.00 11.46              
ATOM    377 2HE2 GLN A  24      71.243  65.116  66.563  1.00 11.46              
ATOM    378  C   GLN A  24      68.798  61.515  66.203  1.00 11.46              
ATOM    379  O   GLN A  24      69.481  61.339  65.217  1.00 11.46              
ATOM    380  N   ILE A  25      69.290  61.440  67.432  1.00 11.06              
ATOM    381  H   ILE A  25      68.715  61.783  68.194  1.00 11.06              
ATOM    382  CA  ILE A  25      70.705  61.196  67.739  1.00 11.06              
ATOM    383  HA  ILE A  25      71.302  61.841  67.091  1.00 11.06              
ATOM    384  CB  ILE A  25      71.100  61.549  69.201  1.00 11.06              
ATOM    385  HB  ILE A  25      70.307  61.217  69.863  1.00 11.06              
ATOM    386  CG2 ILE A  25      72.379  60.848  69.698  1.00 11.06              
ATOM    387 1HG2 ILE A  25      72.595  61.157  70.719  1.00 11.06              
ATOM    388 2HG2 ILE A  25      72.251  59.765  69.713  1.00 11.06              
ATOM    389 3HG2 ILE A  25      73.226  61.105  69.058  1.00 11.06              
ATOM    390  CG1 ILE A  25      71.297  63.078  69.322  1.00 11.06              
ATOM    391 1HG1 ILE A  25      70.457  63.577  68.849  1.00 11.06              
ATOM    392 2HG1 ILE A  25      72.194  63.375  68.777  1.00 11.06              
ATOM    393  CD1 ILE A  25      71.390  63.607  70.761  1.00 11.06              
ATOM    394  HD1 ILE A  25      71.352  64.697  70.743  1.00 11.06              
ATOM    395  HD2 ILE A  25      70.554  63.235  71.353  1.00 11.06              
ATOM    396  HD3 ILE A  25      72.329  63.305  71.223  1.00 11.06              
ATOM    397  C   ILE A  25      71.095  59.818  67.402  1.00 11.06              
ATOM    398  O   ILE A  25      72.079  59.613  66.705  1.00 11.06              
ATOM    399  N   ALA A  26      70.253  58.878  67.801  1.00 10.84              
ATOM    400  H   ALA A  26      69.502  59.090  68.440  1.00 10.84              
ATOM    401  CA  ALA A  26      70.359  57.596  67.215  1.00 10.84              
ATOM    402  HA  ALA A  26      71.433  57.472  67.110  1.00 10.84              
ATOM    403  CB  ALA A  26      70.220  56.459  68.250  1.00 10.84              
ATOM    404  HB1 ALA A  26      70.825  55.601  67.947  1.00 10.84              
ATOM    405  HB2 ALA A  26      70.624  56.799  69.205  1.00 10.84              
ATOM    406  HB3 ALA A  26      69.213  56.139  68.413  1.00 10.84              
ATOM    407  C   ALA A  26      69.998  57.698  65.703  1.00 10.84              
ATOM    408  O   ALA A  26      70.726  57.102  64.950  1.00 10.84              
ATOM    409  N   MET A  27      69.037  58.459  65.148  1.00 11.91              
ATOM    410  H   MET A  27      68.442  59.041  65.717  1.00 11.91              
ATOM    411  CA  MET A  27      68.833  58.442  63.673  1.00 11.91              
ATOM    412  HA  MET A  27      68.552  57.446  63.419  1.00 11.91              
ATOM    413  CB  MET A  27      67.667  59.322  63.179  1.00 11.91              
ATOM    414  HB1 MET A  27      67.820  60.341  63.509  1.00 11.91              
ATOM    415  HB2 MET A  27      66.738  58.927  63.573  1.00 11.91              
ATOM    416  CG  MET A  27      67.501  59.350  61.652  1.00 11.91              
ATOM    417  HG1 MET A  27      67.622  58.338  61.276  1.00 11.91              
ATOM    418  HG2 MET A  27      68.298  59.957  61.219  1.00 11.91              
ATOM    419  SD  MET A  27      65.904  59.983  61.054  1.00 11.91              
ATOM    420  CE  MET A  27      66.104  61.733  61.496  1.00 11.91              
ATOM    421  HE1 MET A  27      65.256  62.307  61.123  1.00 11.91              
ATOM    422  HE2 MET A  27      66.167  61.838  62.580  1.00 11.91              
ATOM    423  HE3 MET A  27      67.019  62.125  61.049  1.00 11.91              
ATOM    424  C   MET A  27      70.085  58.792  62.852  1.00 11.91              
ATOM    425  O   MET A  27      70.296  58.201  61.794  1.00 11.91              
ATOM    426  N   GLU A  28      70.928  59.673  63.372  1.00 12.63              
ATOM    427  H   GLU A  28      70.653  60.169  64.214  1.00 12.63              
ATOM    428  CA  GLU A  28      72.210  60.026  62.799  1.00 12.63              
ATOM    429  HA  GLU A  28      72.126  59.883  61.721  1.00 12.63              
ATOM    430  CB  GLU A  28      72.517  61.522  62.958  1.00 12.63              
ATOM    431  HB1 GLU A  28      71.652  62.062  62.573  1.00 12.63              
ATOM    432  HB2 GLU A  28      73.372  61.771  62.328  1.00 12.63              
ATOM    433  CG  GLU A  28      72.818  61.985  64.389  1.00 12.63              
ATOM    434  HG1 GLU A  28      73.770  61.555  64.708  1.00 12.63              
ATOM    435  HG2 GLU A  28      72.039  61.607  65.044  1.00 12.63              
ATOM    436  CD  GLU A  28      72.859  63.516  64.523  1.00 12.63              
ATOM    437  OE1 GLU A  28      72.168  64.208  63.731  1.00 12.63              
ATOM    438  OE2 GLU A  28      73.506  64.008  65.476  1.00 12.63              
ATOM    439  C   GLU A  28      73.372  59.091  63.199  1.00 12.63              
ATOM    440  O   GLU A  28      74.314  58.926  62.426  1.00 12.63              
ATOM    441  N   LEU A  29      73.227  58.341  64.298  1.00 12.28              
ATOM    442  H   LEU A  29      72.524  58.625  64.971  1.00 12.28              
ATOM    443  CA  LEU A  29      73.883  57.041  64.500  1.00 12.28              
ATOM    444  HA  LEU A  29      74.954  57.210  64.390  1.00 12.28              
ATOM    445  CB  LEU A  29      73.610  56.533  65.939  1.00 12.28              
ATOM    446  HB1 LEU A  29      72.631  56.068  65.965  1.00 12.28              
ATOM    447  HB2 LEU A  29      73.583  57.409  66.587  1.00 12.28              
ATOM    448  CG  LEU A  29      74.559  55.540  66.638  1.00 12.28              
ATOM    449  HG  LEU A  29      74.235  55.498  67.678  1.00 12.28              
ATOM    450  CD1 LEU A  29      74.494  54.105  66.117  1.00 12.28              
ATOM    451 1HD1 LEU A  29      74.980  53.444  66.832  1.00 12.28              
ATOM    452 2HD1 LEU A  29      73.454  53.796  66.018  1.00 12.28              
ATOM    453 3HD1 LEU A  29      75.002  54.018  65.159  1.00 12.28              
ATOM    454  CD2 LEU A  29      76.009  56.014  66.646  1.00 12.28              
ATOM    455 1HD2 LEU A  29      76.605  55.357  67.280  1.00 12.28              
ATOM    456 2HD2 LEU A  29      76.416  56.002  65.636  1.00 12.28              
ATOM    457 3HD2 LEU A  29      76.061  57.028  67.044  1.00 12.28              
ATOM    458  C   LEU A  29      73.480  56.013  63.403  1.00 12.28              
ATOM    459  O   LEU A  29      74.206  55.063  63.108  1.00 12.28              
ATOM    460  N   GLY A  30      72.314  56.223  62.786  1.00 12.58              
ATOM    461  H   GLY A  30      71.822  57.052  63.087  1.00 12.58              
ATOM    462  CA  GLY A  30      71.693  55.459  61.719  1.00 12.58              
ATOM    463  HA1 GLY A  30      72.335  54.623  61.455  1.00 12.58              
ATOM    464  HA2 GLY A  30      71.660  56.108  60.844  1.00 12.58              
ATOM    465  C   GLY A  30      70.301  54.916  61.904  1.00 12.58              
ATOM    466  O   GLY A  30      69.902  53.953  61.262  1.00 12.58              
ATOM    467  N   ILE A  31      69.556  55.448  62.851  1.00 11.95              
ATOM    468  H   ILE A  31      69.975  56.213  63.369  1.00 11.95              
ATOM    469  CA  ILE A  31      68.456  54.731  63.470  1.00 11.95              
ATOM    470  HA  ILE A  31      68.400  53.793  62.924  1.00 11.95              
ATOM    471  CB  ILE A  31      68.925  54.125  64.780  1.00 11.95              
ATOM    472  HB  ILE A  31      68.322  53.284  64.906  1.00 11.95              
ATOM    473  CG2 ILE A  31      70.369  53.579  64.678  1.00 11.95              
ATOM    474 1HG2 ILE A  31      70.643  53.108  65.613  1.00 11.95              
ATOM    475 2HG2 ILE A  31      70.465  52.876  63.854  1.00 11.95              
ATOM    476 3HG2 ILE A  31      71.101  54.376  64.545  1.00 11.95              
ATOM    477  CG1 ILE A  31      68.871  54.935  66.028  1.00 11.95              
ATOM    478 1HG1 ILE A  31      69.794  55.429  66.051  1.00 11.95              
ATOM    479 2HG1 ILE A  31      69.060  54.346  66.900  1.00 11.95              
ATOM    480  CD1 ILE A  31      67.668  55.829  66.266  1.00 11.95              
ATOM    481  HD1 ILE A  31      67.916  56.727  66.807  1.00 11.95              
ATOM    482  HD2 ILE A  31      67.207  56.166  65.348  1.00 11.95              
ATOM    483  HD3 ILE A  31      66.989  55.275  66.893  1.00 11.95              
ATOM    484  C   ILE A  31      67.086  55.271  63.057  1.00 11.95              
ATOM    485  O   ILE A  31      66.998  56.201  62.263  1.00 11.95              
ATOM    486  N   SER A  32      66.037  54.492  63.288  1.00 12.86              
ATOM    487  H   SER A  32      66.174  53.796  64.010  1.00 12.86              
ATOM    488  CA  SER A  32      65.050  54.173  62.238  1.00 12.86              
ATOM    489  HA  SER A  32      64.311  53.520  62.678  1.00 12.86              
ATOM    490  CB  SER A  32      64.232  55.399  61.739  1.00 12.86              
ATOM    491  HB1 SER A  32      64.695  56.323  62.059  1.00 12.86              
ATOM    492  HB2 SER A  32      63.234  55.355  62.177  1.00 12.86              
ATOM    493  OG  SER A  32      64.093  55.501  60.332  1.00 12.86              
ATOM    494  HG  SER A  32      63.849  54.622  59.997  1.00 12.86              
ATOM    495  C   SER A  32      65.618  53.389  61.062  1.00 12.86              
ATOM    496  O   SER A  32      64.792  52.794  60.375  1.00 12.86              
ATOM    497  N   LYS A  33      66.947  53.310  60.858  1.00 12.78              
ATOM    498  H   LYS A  33      67.593  53.872  61.398  1.00 12.78              
ATOM    499  CA  LYS A  33      67.515  52.493  59.792  1.00 12.78              
ATOM    500  HA  LYS A  33      66.689  52.121  59.183  1.00 12.78              
ATOM    501  CB  LYS A  33      68.393  53.284  58.783  1.00 12.78              
ATOM    502  HB1 LYS A  33      68.172  52.916  57.780  1.00 12.78              
ATOM    503  HB2 LYS A  33      69.438  53.028  58.966  1.00 12.78              
ATOM    504  CG  LYS A  33      68.304  54.825  58.761  1.00 12.78              
ATOM    505  HG1 LYS A  33      69.071  55.202  58.082  1.00 12.78              
ATOM    506  HG2 LYS A  33      68.550  55.204  59.748  1.00 12.78              
ATOM    507  CD  LYS A  33      66.961  55.440  58.348  1.00 12.78              
ATOM    508  HD1 LYS A  33      66.142  54.854  58.757  1.00 12.78              
ATOM    509  HD2 LYS A  33      66.881  55.456  57.260  1.00 12.78              
ATOM    510  CE  LYS A  33      66.933  56.865  58.922  1.00 12.78              
ATOM    511  HE1 LYS A  33      67.700  57.466  58.422  1.00 12.78              
ATOM    512  HE2 LYS A  33      67.206  56.803  59.981  1.00 12.78              
ATOM    513  NZ  LYS A  33      65.604  57.507  58.807  1.00 12.78              
ATOM    514  HZ1 LYS A  33      65.635  58.424  59.243  1.00 12.78              
ATOM    515  HZ2 LYS A  33      65.330  57.598  57.838  1.00 12.78              
ATOM    516  HZ3 LYS A  33      64.904  56.953  59.295  1.00 12.78              
ATOM    517  C   LYS A  33      68.193  51.205  60.265  1.00 12.78              
ATOM    518  O   LYS A  33      67.917  50.183  59.646  1.00 12.78              
ATOM    519  N   HIS A  34      68.949  51.174  61.376  1.00 13.18              
ATOM    520  H   HIS A  34      69.364  52.046  61.681  1.00 13.18              
ATOM    521  CA  HIS A  34      69.505  49.894  61.861  1.00 13.18              
ATOM    522  HA  HIS A  34      68.830  49.087  61.580  1.00 13.18              
ATOM    523  CB  HIS A  34      70.796  49.570  61.067  1.00 13.18              
ATOM    524  HB1 HIS A  34      70.599  49.669  59.998  1.00 13.18              
ATOM    525  HB2 HIS A  34      71.046  48.523  61.244  1.00 13.18              
ATOM    526  CG  HIS A  34      72.012  50.402  61.399  1.00 13.18              
ATOM    527  ND1 HIS A  34      72.145  51.770  61.174  1.00 13.18              
ATOM    528  CE1 HIS A  34      73.325  52.123  61.709  1.00 13.18              
ATOM    529  HE1 HIS A  34      73.748  53.120  61.691  1.00 13.18              
ATOM    530  NE2 HIS A  34      73.914  51.063  62.280  1.00 13.18              
ATOM    531  HE2 HIS A  34      74.790  51.097  62.785  1.00 13.18              
ATOM    532  CD2 HIS A  34      73.108  49.964  62.086  1.00 13.18              
ATOM    533  HD2 HIS A  34      73.276  48.959  62.448  1.00 13.18              
ATOM    534  C   HIS A  34      69.737  49.665  63.351  1.00 13.18              
ATOM    535  O   HIS A  34      68.989  48.879  63.910  1.00 13.18              
ATOM    536  N   GLU A  35      70.734  50.268  64.008  1.00 12.62              
ATOM    537  H   GLU A  35      71.377  50.855  63.489  1.00 12.62              
ATOM    538  CA  GLU A  35      71.055  49.910  65.406  1.00 12.62              
ATOM    539  HA  GLU A  35      71.314  48.850  65.437  1.00 12.62              
ATOM    540  CB  GLU A  35      72.280  50.696  65.938  1.00 12.62              
ATOM    541  HB1 GLU A  35      72.249  51.724  65.592  1.00 12.62              
ATOM    542  HB2 GLU A  35      73.159  50.254  65.466  1.00 12.62              
ATOM    543  CG  GLU A  35      72.518  50.680  67.473  1.00 12.62              
ATOM    544  HG1 GLU A  35      73.552  50.986  67.644  1.00 12.62              
ATOM    545  HG2 GLU A  35      72.432  49.649  67.822  1.00 12.62              
ATOM    546  CD  GLU A  35      71.608  51.606  68.320  1.00 12.62              
ATOM    547  OE1 GLU A  35      71.097  51.155  69.375  1.00 12.62              
ATOM    548  OE2 GLU A  35      71.392  52.777  67.925  1.00 12.62              
ATOM    549  C   GLU A  35      69.860  50.046  66.328  1.00 12.62              
ATOM    550  O   GLU A  35      69.507  49.156  67.100  1.00 12.62              
ATOM    551  N   ALA A  36      69.175  51.143  66.083  1.00 12.84              
ATOM    552  H   ALA A  36      69.625  51.841  65.512  1.00 12.84              
ATOM    553  CA  ALA A  36      67.873  51.406  66.562  1.00 12.84              
ATOM    554  HA  ALA A  36      67.541  50.472  67.004  1.00 12.84              
ATOM    555  CB  ALA A  36      67.947  52.388  67.695  1.00 12.84              
ATOM    556  HB1 ALA A  36      67.544  51.915  68.551  1.00 12.84              
ATOM    557  HB2 ALA A  36      68.964  52.615  67.995  1.00 12.84              
ATOM    558  HB3 ALA A  36      67.391  53.289  67.494  1.00 12.84              
ATOM    559  C   ALA A  36      66.873  51.585  65.428  1.00 12.84              
ATOM    560  O   ALA A  36      66.158  52.595  65.322  1.00 12.84              
ATOM    561  N   ASN A  37      66.847  50.701  64.463  1.00 13.12              
ATOM    562  H   ASN A  37      67.416  49.859  64.562  1.00 13.12              
ATOM    563  CA  ASN A  37      65.875  50.762  63.400  1.00 13.12              
ATOM    564  HA  ASN A  37      65.989  51.679  62.842  1.00 13.12              
ATOM    565  CB  ASN A  37      66.049  49.558  62.429  1.00 13.12              
ATOM    566  HB1 ASN A  37      66.909  49.714  61.827  1.00 13.12              
ATOM    567  HB2 ASN A  37      65.206  49.532  61.737  1.00 13.12              
ATOM    568  CG  ASN A  37      66.196  48.151  63.025  1.00 13.12              
ATOM    569  OD1 ASN A  37      66.213  47.930  64.224  1.00 13.12              
ATOM    570  ND2 ASN A  37      66.341  47.147  62.187  1.00 13.12              
ATOM    571 1HD2 ASN A  37      66.333  47.274  61.190  1.00 13.12              
ATOM    572 2HD2 ASN A  37      66.500  46.256  62.622  1.00 13.12              
ATOM    573  C   ASN A  37      64.457  50.637  63.928  1.00 13.12              
ATOM    574  O   ASN A  37      63.958  49.567  64.225  1.00 13.12              
ATOM    575  N   ARG A  38      63.778  51.740  64.192  1.00 13.44              
ATOM    576  H   ARG A  38      64.222  52.630  64.026  1.00 13.44              
ATOM    577  CA  ARG A  38      62.603  51.629  65.044  1.00 13.44              
ATOM    578  HA  ARG A  38      62.321  52.630  65.320  1.00 13.44              
ATOM    579  CB  ARG A  38      61.422  51.030  64.211  1.00 13.44              
ATOM    580  HB1 ARG A  38      60.522  50.962  64.814  1.00 13.44              
ATOM    581  HB2 ARG A  38      61.639  50.002  63.924  1.00 13.44              
ATOM    582  CG  ARG A  38      61.111  51.825  62.929  1.00 13.44              
ATOM    583  HG1 ARG A  38      61.980  51.792  62.271  1.00 13.44              
ATOM    584  HG2 ARG A  38      60.905  52.868  63.169  1.00 13.44              
ATOM    585  CD  ARG A  38      59.928  51.237  62.150  1.00 13.44              
ATOM    586  HD1 ARG A  38      60.053  50.154  62.067  1.00 13.44              
ATOM    587  HD2 ARG A  38      59.955  51.658  61.142  1.00 13.44              
ATOM    588  NE  ARG A  38      58.621  51.550  62.767  1.00 13.44              
ATOM    589  HE  ARG A  38      58.613  51.858  63.725  1.00 13.44              
ATOM    590  CZ  ARG A  38      57.445  51.458  62.171  1.00 13.44              
ATOM    591  NH1 ARG A  38      57.328  50.999  60.957  1.00 13.44              
ATOM    592 1HH1 ARG A  38      58.156  50.678  60.485  1.00 13.44              
ATOM    593 2HH1 ARG A  38      56.429  50.924  60.518  1.00 13.44              
ATOM    594  NH2 ARG A  38      56.361  51.836  62.785  1.00 13.44              
ATOM    595 1HH2 ARG A  38      56.406  52.238  63.709  1.00 13.44              
ATOM    596 2HH2 ARG A  38      55.469  51.759  62.330  1.00 13.44              
ATOM    597  C   ARG A  38      62.901  50.836  66.359  1.00 13.44              
ATOM    598  O   ARG A  38      61.982  50.285  66.937  1.00 13.44              
ATOM    599  N   GLN A  39      64.159  50.911  66.825  1.00 12.50              
ATOM    600  H   GLN A  39      64.860  51.057  66.116  1.00 12.50              
ATOM    601  CA  GLN A  39      64.610  51.140  68.219  1.00 12.50              
ATOM    602  HA  GLN A  39      63.765  51.047  68.810  1.00 12.50              
ATOM    603  CB  GLN A  39      65.544  49.993  68.729  1.00 12.50              
ATOM    604  HB1 GLN A  39      66.377  49.837  68.062  1.00 12.50              
ATOM    605  HB2 GLN A  39      64.945  49.086  68.630  1.00 12.50              
ATOM    606  CG  GLN A  39      66.064  49.988  70.200  1.00 12.50              
ATOM    607  HG1 GLN A  39      66.058  48.956  70.551  1.00 12.50              
ATOM    608  HG2 GLN A  39      65.377  50.536  70.834  1.00 12.50              
ATOM    609  CD  GLN A  39      67.487  50.523  70.451  1.00 12.50              
ATOM    610  OE1 GLN A  39      67.697  51.560  71.074  1.00 12.50              
ATOM    611  NE2 GLN A  39      68.511  49.913  69.889  1.00 12.50              
ATOM    612 1HE2 GLN A  39      68.414  49.117  69.279  1.00 12.50              
ATOM    613 2HE2 GLN A  39      69.426  50.367  69.934  1.00 12.50              
ATOM    614  C   GLN A  39      65.030  52.611  68.430  1.00 12.50              
ATOM    615  O   GLN A  39      65.685  53.004  69.383  1.00 12.50              
ATOM    616  N   LEU A  40      64.586  53.453  67.497  1.00 11.35              
ATOM    617  H   LEU A  40      64.437  53.024  66.601  1.00 11.35              
ATOM    618  CA  LEU A  40      64.271  54.873  67.583  1.00 11.35              
ATOM    619  HA  LEU A  40      64.757  55.327  68.418  1.00 11.35              
ATOM    620  CB  LEU A  40      64.588  55.608  66.240  1.00 11.35              
ATOM    621  HB1 LEU A  40      65.284  54.968  65.716  1.00 11.35              
ATOM    622  HB2 LEU A  40      65.151  56.490  66.522  1.00 11.35              
ATOM    623  CG  LEU A  40      63.614  56.064  65.101  1.00 11.35              
ATOM    624  HG  LEU A  40      63.551  55.237  64.398  1.00 11.35              
ATOM    625  CD1 LEU A  40      62.169  56.541  65.306  1.00 11.35              
ATOM    626 1HD1 LEU A  40      61.850  57.232  64.526  1.00 11.35              
ATOM    627 2HD1 LEU A  40      61.478  55.712  65.243  1.00 11.35              
ATOM    628 3HD1 LEU A  40      62.056  57.044  66.262  1.00 11.35              
ATOM    629  CD2 LEU A  40      64.267  57.261  64.404  1.00 11.35              
ATOM    630 1HD2 LEU A  40      63.737  57.537  63.494  1.00 11.35              
ATOM    631 2HD2 LEU A  40      64.233  58.120  65.066  1.00 11.35              
ATOM    632 3HD2 LEU A  40      65.309  57.062  64.168  1.00 11.35              
ATOM    633  C   LEU A  40      62.807  55.028  67.774  1.00 11.35              
ATOM    634  O   LEU A  40      62.364  55.933  68.459  1.00 11.35              
ATOM    635  N   TYR A  41      62.063  54.140  67.119  1.00 11.17              
ATOM    636  H   TYR A  41      62.494  53.429  66.553  1.00 11.17              
ATOM    637  CA  TYR A  41      60.649  54.134  67.348  1.00 11.17              
ATOM    638  HA  TYR A  41      60.252  55.144  67.476  1.00 11.17              
ATOM    639  CB  TYR A  41      59.926  53.439  66.184  1.00 11.17              
ATOM    640  HB1 TYR A  41      60.184  52.390  66.250  1.00 11.17              
ATOM    641  HB2 TYR A  41      60.310  53.826  65.242  1.00 11.17              
ATOM    642  CG  TYR A  41      58.411  53.497  66.131  1.00 11.17              
ATOM    643  CD1 TYR A  41      57.768  54.383  65.243  1.00 11.17              
ATOM    644  HD1 TYR A  41      58.345  55.095  64.666  1.00 11.17              
ATOM    645  CE1 TYR A  41      56.364  54.371  65.127  1.00 11.17              
ATOM    646  HE1 TYR A  41      55.854  55.067  64.474  1.00 11.17              
ATOM    647  CZ  TYR A  41      55.594  53.480  65.904  1.00 11.17              
ATOM    648  OH  TYR A  41      54.246  53.461  65.762  1.00 11.17              
ATOM    649  HH  TYR A  41      53.808  52.916  66.421  1.00 11.17              
ATOM    650  CE2 TYR A  41      56.236  52.583  66.781  1.00 11.17              
ATOM    651  HE2 TYR A  41      55.652  51.899  67.383  1.00 11.17              
ATOM    652  CD2 TYR A  41      57.641  52.590  66.890  1.00 11.17              
ATOM    653  HD2 TYR A  41      58.117  51.901  67.574  1.00 11.17              
ATOM    654  C   TYR A  41      60.409  53.322  68.628  1.00 11.17              
ATOM    655  O   TYR A  41      59.634  53.715  69.473  1.00 11.17              
ATOM    656  N   ARG A  42      61.188  52.251  68.834  1.00 10.50              
ATOM    657  H   ARG A  42      61.607  51.824  68.023  1.00 10.50              
ATOM    658  CA  ARG A  42      61.530  51.630  70.110  1.00 10.50              
ATOM    659  HA  ARG A  42      60.720  51.878  70.778  1.00 10.50              
ATOM    660  CB  ARG A  42      61.590  50.062  70.127  1.00 10.50              
ATOM    661  HB1 ARG A  42      61.984  49.771  71.101  1.00 10.50              
ATOM    662  HB2 ARG A  42      62.303  49.691  69.406  1.00 10.50              
ATOM    663  CG  ARG A  42      60.303  49.221  69.991  1.00 10.50              
ATOM    664  HG1 ARG A  42      60.217  48.915  68.948  1.00 10.50              
ATOM    665  HG2 ARG A  42      59.420  49.809  70.227  1.00 10.50              
ATOM    666  CD  ARG A  42      60.355  47.945  70.884  1.00 10.50              
ATOM    667  HD1 ARG A  42      61.389  47.648  71.067  1.00 10.50              
ATOM    668  HD2 ARG A  42      59.887  47.133  70.324  1.00 10.50              
ATOM    669  NE  ARG A  42      59.610  48.073  72.162  1.00 10.50              
ATOM    670  HE  ARG A  42      58.641  48.377  72.083  1.00 10.50              
ATOM    671  CZ  ARG A  42      59.951  47.851  73.430  1.00 10.50              
ATOM    672  NH1 ARG A  42      61.160  47.596  73.833  1.00 10.50              
ATOM    673 1HH1 ARG A  42      61.927  47.682  73.204  1.00 10.50              
ATOM    674 2HH1 ARG A  42      61.294  47.626  74.852  1.00 10.50              
ATOM    675  NH2 ARG A  42      59.047  47.899  74.359  1.00 10.50              
ATOM    676 1HH2 ARG A  42      58.177  48.405  74.207  1.00 10.50              
ATOM    677 2HH2 ARG A  42      59.285  47.663  75.327  1.00 10.50              
ATOM    678  C   ARG A  42      62.735  52.219  70.858  1.00 10.50              
ATOM    679  O   ARG A  42      63.352  51.560  71.678  1.00 10.50              
ATOM    680  N   LEU A  43      63.081  53.461  70.559  1.00  9.06              
ATOM    681  H   LEU A  43      62.604  53.921  69.805  1.00  9.06              
ATOM    682  CA  LEU A  43      63.517  54.332  71.634  1.00  9.06              
ATOM    683  HA  LEU A  43      63.070  53.853  72.511  1.00  9.06              
ATOM    684  CB  LEU A  43      64.988  54.388  72.060  1.00  9.06              
ATOM    685  HB1 LEU A  43      65.389  55.277  71.626  1.00  9.06              
ATOM    686  HB2 LEU A  43      65.523  53.503  71.728  1.00  9.06              
ATOM    687  CG  LEU A  43      65.163  54.521  73.591  1.00  9.06              
ATOM    688  HG  LEU A  43      64.372  55.143  74.007  1.00  9.06              
ATOM    689  CD1 LEU A  43      65.120  53.149  74.256  1.00  9.06              
ATOM    690 1HD1 LEU A  43      65.936  52.521  73.899  1.00  9.06              
ATOM    691 2HD1 LEU A  43      65.191  53.271  75.333  1.00  9.06              
ATOM    692 3HD1 LEU A  43      64.179  52.648  74.032  1.00  9.06              
ATOM    693  CD2 LEU A  43      66.510  55.158  73.955  1.00  9.06              
ATOM    694 1HD2 LEU A  43      66.624  55.171  75.041  1.00  9.06              
ATOM    695 2HD2 LEU A  43      67.333  54.591  73.523  1.00  9.06              
ATOM    696 3HD2 LEU A  43      66.532  56.193  73.614  1.00  9.06              
ATOM    697  C   LEU A  43      62.679  55.626  71.665  1.00  9.06              
ATOM    698  O   LEU A  43      63.143  56.664  72.114  1.00  9.06              
ATOM    699  N   LEU A  44      61.423  55.497  71.190  1.00  8.32              
ATOM    700  H   LEU A  44      61.249  54.711  70.594  1.00  8.32              
ATOM    701  CA  LEU A  44      60.225  55.928  71.909  1.00  8.32              
ATOM    702  HA  LEU A  44      60.527  56.759  72.550  1.00  8.32              
ATOM    703  CB  LEU A  44      59.155  56.514  70.960  1.00  8.32              
ATOM    704  HB1 LEU A  44      58.928  55.823  70.161  1.00  8.32              
ATOM    705  HB2 LEU A  44      59.604  57.389  70.486  1.00  8.32              
ATOM    706  CG  LEU A  44      57.810  56.973  71.561  1.00  8.32              
ATOM    707  HG  LEU A  44      57.295  57.523  70.773  1.00  8.32              
ATOM    708  CD1 LEU A  44      56.890  55.811  71.946  1.00  8.32              
ATOM    709 1HD1 LEU A  44      55.885  56.197  72.114  1.00  8.32              
ATOM    710 2HD1 LEU A  44      56.860  55.071  71.147  1.00  8.32              
ATOM    711 3HD1 LEU A  44      57.223  55.344  72.871  1.00  8.32              
ATOM    712  CD2 LEU A  44      57.965  57.921  72.746  1.00  8.32              
ATOM    713 1HD2 LEU A  44      56.984  58.264  73.078  1.00  8.32              
ATOM    714 2HD2 LEU A  44      58.459  57.427  73.583  1.00  8.32              
ATOM    715 3HD2 LEU A  44      58.551  58.790  72.449  1.00  8.32              
ATOM    716  C   LEU A  44      59.792  54.840  72.880  1.00  8.32              
ATOM    717  O   LEU A  44      59.642  55.107  74.063  1.00  8.32              
ATOM    718  N   ASP A  45      59.709  53.598  72.407  1.00  8.81              
ATOM    719  H   ASP A  45      59.687  53.474  71.408  1.00  8.81              
ATOM    720  CA  ASP A  45      59.433  52.465  73.276  1.00  8.81              
ATOM    721  HA  ASP A  45      58.519  52.779  73.787  1.00  8.81              
ATOM    722  CB  ASP A  45      59.011  51.231  72.501  1.00  8.81              
ATOM    723  HB1 ASP A  45      59.894  50.611  72.380  1.00  8.81              
ATOM    724  HB2 ASP A  45      58.639  51.535  71.520  1.00  8.81              
ATOM    725  CG  ASP A  45      57.902  50.433  73.191  1.00  8.81              
ATOM    726  OD1 ASP A  45      57.302  49.593  72.484  1.00  8.81              
ATOM    727  OD2 ASP A  45      57.764  50.523  74.424  1.00  8.81              
ATOM    728  C   ASP A  45      60.437  52.247  74.411  1.00  8.81              
ATOM    729  O   ASP A  45      61.651  52.316  74.219  1.00  8.81              
ATOM    730  N   SER A  46      59.890  52.068  75.608  1.00  8.22              
ATOM    731  H   SER A  46      58.895  51.860  75.626  1.00  8.22              
ATOM    732  CA  SER A  46      60.535  52.358  76.887  1.00  8.22              
ATOM    733  HA  SER A  46      61.521  51.894  76.912  1.00  8.22              
ATOM    734  CB  SER A  46      60.718  53.874  77.032  1.00  8.22              
ATOM    735  HB1 SER A  46      59.754  54.376  76.927  1.00  8.22              
ATOM    736  HB2 SER A  46      61.387  54.234  76.249  1.00  8.22              
ATOM    737  OG  SER A  46      61.273  54.182  78.292  1.00  8.22              
ATOM    738  HG  SER A  46      60.582  53.983  78.941  1.00  8.22              
ATOM    739  C   SER A  46      59.708  51.789  78.009  1.00  8.22              
ATOM    740  O   SER A  46      58.801  52.448  78.518  1.00  8.22              
ATOM    741  N   ASP A  47      59.991  50.523  78.279  1.00  8.39              
ATOM    742  H   ASP A  47      60.829  50.129  77.870  1.00  8.39              
ATOM    743  CA  ASP A  47      59.101  49.593  78.941  1.00  8.39              
ATOM    744  HA  ASP A  47      58.270  49.445  78.247  1.00  8.39              
ATOM    745  CB  ASP A  47      59.809  48.224  78.967  1.00  8.39              
ATOM    746  HB1 ASP A  47      59.206  47.527  79.552  1.00  8.39              
ATOM    747  HB2 ASP A  47      60.787  48.317  79.444  1.00  8.39              
ATOM    748  CG  ASP A  47      59.969  47.669  77.518  1.00  8.39              
ATOM    749  OD1 ASP A  47      60.907  48.029  76.758  1.00  8.39              
ATOM    750  OD2 ASP A  47      59.087  46.908  77.066  1.00  8.39              
ATOM    751  C   ASP A  47      58.472  50.219  80.204  1.00  8.39              
ATOM    752  O   ASP A  47      59.140  50.643  81.163  1.00  8.39              
ATOM    753  N   ASP A  48      57.159  50.438  80.035  1.00  7.76              
ATOM    754  H   ASP A  48      56.753  50.096  79.181  1.00  7.76              
ATOM    755  CA  ASP A  48      56.249  51.180  80.901  1.00  7.76              
ATOM    756  HA  ASP A  48      56.740  52.091  81.245  1.00  7.76              
ATOM    757  CB  ASP A  48      54.971  51.571  80.127  1.00  7.76              
ATOM    758  HB1 ASP A  48      54.572  50.680  79.638  1.00  7.76              
ATOM    759  HB2 ASP A  48      55.241  52.286  79.348  1.00  7.76              
ATOM    760  CG  ASP A  48      53.860  52.188  81.000  1.00  7.76              
ATOM    761  OD1 ASP A  48      54.167  52.736  82.087  1.00  7.76              
ATOM    762  OD2 ASP A  48      52.682  52.112  80.589  1.00  7.76              
ATOM    763  C   ASP A  48      55.895  50.319  82.114  1.00  7.76              
ATOM    764  O   ASP A  48      55.420  49.187  81.968  1.00  7.76              
ATOM    765  N   VAL A  49      56.138  50.843  83.322  1.00  7.12              
ATOM    766  H   VAL A  49      56.515  51.782  83.386  1.00  7.12              
ATOM    767  CA  VAL A  49      55.984  50.072  84.551  1.00  7.12              
ATOM    768  HA  VAL A  49      55.317  49.237  84.340  1.00  7.12              
ATOM    769  CB  VAL A  49      57.317  49.426  85.000  1.00  7.12              
ATOM    770  HB  VAL A  49      58.034  50.211  85.215  1.00  7.12              
ATOM    771  CG1 VAL A  49      57.142  48.534  86.243  1.00  7.12              
ATOM    772 1HG1 VAL A  49      58.094  48.073  86.504  1.00  7.12              
ATOM    773 2HG1 VAL A  49      56.810  49.119  87.099  1.00  7.12              
ATOM    774 3HG1 VAL A  49      56.410  47.753  86.039  1.00  7.12              
ATOM    775  CG2 VAL A  49      57.935  48.520  83.926  1.00  7.12              
ATOM    776 1HG2 VAL A  49      58.848  48.055  84.299  1.00  7.12              
ATOM    777 2HG2 VAL A  49      57.226  47.749  83.622  1.00  7.12              
ATOM    778 3HG2 VAL A  49      58.207  49.108  83.051  1.00  7.12              
ATOM    779  C   VAL A  49      55.267  50.872  85.653  1.00  7.12              
ATOM    780  O   VAL A  49      55.865  51.376  86.608  1.00  7.12              
ATOM    781  N   CYS A  50      53.943  50.980  85.524  1.00  7.40              
ATOM    782  H   CYS A  50      53.512  50.626  84.680  1.00  7.40              
ATOM    783  CA  CYS A  50      53.065  51.462  86.593  1.00  7.40              
ATOM    784  HA  CYS A  50      53.459  52.414  86.952  1.00  7.40              
ATOM    785  CB  CYS A  50      51.670  51.725  86.000  1.00  7.40              
ATOM    786  HB1 CYS A  50      51.748  52.497  85.236  1.00  7.40              
ATOM    787  HB2 CYS A  50      51.006  52.084  86.787  1.00  7.40              
ATOM    788  SG  CYS A  50      50.953  50.241  85.230  1.00  7.40              
ATOM    789  HG  CYS A  50      51.358  49.386  86.184  1.00  7.40              
ATOM    790  C   CYS A  50      53.016  50.481  87.793  1.00  7.40              
ATOM    791  O   CYS A  50      52.642  49.324  87.595  1.00  7.40              
ATOM    792  N   CYS A  51      53.396  50.889  89.021  1.00  7.20              
ATOM    793  H   CYS A  51      53.734  51.834  89.115  1.00  7.20              
ATOM    794  CA  CYS A  51      53.923  49.889  89.975  1.00  7.20              
ATOM    795  HA  CYS A  51      53.786  48.899  89.539  1.00  7.20              
ATOM    796  CB  CYS A  51      55.447  50.084  90.047  1.00  7.20              
ATOM    797  HB1 CYS A  51      55.679  50.839  90.801  1.00  7.20              
ATOM    798  HB2 CYS A  51      55.835  50.417  89.082  1.00  7.20              
ATOM    799  SG  CYS A  51      56.259  48.524  90.499  1.00  7.20              
ATOM    800  HG  CYS A  51      55.691  48.460  91.719  1.00  7.20              
ATOM    801  C   CYS A  51      53.339  49.729  91.376  1.00  7.20              
ATOM    802  O   CYS A  51      53.331  48.611  91.889  1.00  7.20              
ATOM    803  N   GLU A  52      52.829  50.785  91.995  1.00  8.21              
ATOM    804  H   GLU A  52      52.764  51.666  91.513  1.00  8.21              
ATOM    805  CA  GLU A  52      52.276  50.725  93.348  1.00  8.21              
ATOM    806  HA  GLU A  52      52.082  49.685  93.611  1.00  8.21              
ATOM    807  CB  GLU A  52      53.290  51.267  94.374  1.00  8.21              
ATOM    808  HB1 GLU A  52      52.740  51.581  95.262  1.00  8.21              
ATOM    809  HB2 GLU A  52      53.802  52.132  93.956  1.00  8.21              
ATOM    810  CG  GLU A  52      54.343  50.228  94.817  1.00  8.21              
ATOM    811  HG1 GLU A  52      54.086  49.237  94.440  1.00  8.21              
ATOM    812  HG2 GLU A  52      54.317  50.161  95.907  1.00  8.21              
ATOM    813  CD  GLU A  52      55.769  50.596  94.380  1.00  8.21              
ATOM    814  OE1 GLU A  52      56.226  50.154  93.299  1.00  8.21              
ATOM    815  OE2 GLU A  52      56.450  51.349  95.108  1.00  8.21              
ATOM    816  C   GLU A  52      50.909  51.403  93.346  1.00  8.21              
ATOM    817  O   GLU A  52      50.697  52.403  92.658  1.00  8.21              
ATOM    818  N   ASP A  53      49.951  50.760  94.013  1.00  8.21              
ATOM    819  H   ASP A  53      50.191  49.948  94.555  1.00  8.21              
ATOM    820  CA  ASP A  53      48.555  51.187  94.015  1.00  8.21              
ATOM    821  HA  ASP A  53      48.236  51.320  92.979  1.00  8.21              
ATOM    822  CB  ASP A  53      47.665  50.099  94.649  1.00  8.21              
ATOM    823  HB1 ASP A  53      48.003  49.919  95.672  1.00  8.21              
ATOM    824  HB2 ASP A  53      47.781  49.173  94.085  1.00  8.21              
ATOM    825  CG  ASP A  53      46.174  50.484  94.665  1.00  8.21              
ATOM    826  OD1 ASP A  53      45.731  51.104  93.669  1.00  8.21              
ATOM    827  OD2 ASP A  53      45.515  50.211  95.689  1.00  8.21              
ATOM    828  C   ASP A  53      48.382  52.531  94.739  1.00  8.21              
ATOM    829  O   ASP A  53      49.084  52.855  95.698  1.00  8.21              
ATOM    830  N   GLY A  54      47.373  53.285  94.315  1.00  8.95              
ATOM    831  H   GLY A  54      46.740  52.845  93.651  1.00  8.95              
ATOM    832  CA  GLY A  54      46.896  54.454  95.027  1.00  8.95              
ATOM    833  HA1 GLY A  54      46.534  54.127  96.002  1.00  8.95              
ATOM    834  HA2 GLY A  54      46.044  54.861  94.484  1.00  8.95              
ATOM    835  C   GLY A  54      47.903  55.588  95.220  1.00  8.95              
ATOM    836  O   GLY A  54      48.344  56.232  94.269  1.00  8.95              
ATOM    837  N   ASN A  55      48.146  55.925  96.488  1.00  9.09              
ATOM    838  H   ASN A  55      47.793  55.309  97.203  1.00  9.09              
ATOM    839  CA  ASN A  55      48.808  57.166  96.897  1.00  9.09              
ATOM    840  HA  ASN A  55      48.313  57.973  96.352  1.00  9.09              
ATOM    841  CB  ASN A  55      48.549  57.386  98.403  1.00  9.09              
ATOM    842  HB1 ASN A  55      49.334  56.921  98.994  1.00  9.09              
ATOM    843  HB2 ASN A  55      47.600  56.925  98.680  1.00  9.09              
ATOM    844  CG  ASN A  55      48.447  58.847  98.809  1.00  9.09              
ATOM    845  OD1 ASN A  55      47.512  59.249  99.474  1.00  9.09              
ATOM    846  ND2 ASN A  55      49.378  59.700  98.456  1.00  9.09              
ATOM    847 1HD2 ASN A  55      50.112  59.431  97.811  1.00  9.09              
ATOM    848 2HD2 ASN A  55      49.248  60.645  98.769  1.00  9.09              
ATOM    849  C   ASN A  55      50.307  57.264  96.536  1.00  9.09              
ATOM    850  O   ASN A  55      50.776  58.385  96.326  1.00  9.09              
ATOM    851  N   PRO A  56      51.068  56.155  96.473  1.00  8.51              
ATOM    852  CD  PRO A  56      50.956  55.048  97.422  1.00  8.51              
ATOM    853  HD1 PRO A  56      50.120  54.395  97.191  1.00  8.51              
ATOM    854  HD2 PRO A  56      50.846  55.441  98.431  1.00  8.51              
ATOM    855  CG  PRO A  56      52.265  54.264  97.349  1.00  8.51              
ATOM    856  HG1 PRO A  56      52.156  53.430  96.657  1.00  8.51              
ATOM    857  HG2 PRO A  56      52.575  53.904  98.330  1.00  8.51              
ATOM    858  CB  PRO A  56      53.243  55.302  96.793  1.00  8.51              
ATOM    859  HB1 PRO A  56      54.111  54.839  96.321  1.00  8.51              
ATOM    860  HB2 PRO A  56      53.568  55.963  97.599  1.00  8.51              
ATOM    861  CA  PRO A  56      52.367  56.090  95.807  1.00  8.51              
ATOM    862  HA  PRO A  56      52.796  57.084  95.686  1.00  8.51              
ATOM    863  C   PRO A  56      52.289  55.424  94.418  1.00  8.51              
ATOM    864  O   PRO A  56      52.711  54.280  94.287  1.00  8.51              
ATOM    865  N   PRO A  57      51.807  56.103  93.359  1.00  7.77              
ATOM    866  CD  PRO A  57      51.320  57.477  93.345  1.00  7.77              
ATOM    867  HD1 PRO A  57      52.050  58.164  93.776  1.00  7.77              
ATOM    868  HD2 PRO A  57      50.381  57.539  93.890  1.00  7.77              
ATOM    869  CG  PRO A  57      51.062  57.838  91.881  1.00  7.77              
ATOM    870  HG1 PRO A  57      51.942  58.329  91.461  1.00  7.77              
ATOM    871  HG2 PRO A  57      50.185  58.476  91.772  1.00  7.77              
ATOM    872  CB  PRO A  57      50.855  56.476  91.218  1.00  7.77              
ATOM    873  HB1 PRO A  57      51.068  56.502  90.148  1.00  7.77              
ATOM    874  HB2 PRO A  57      49.829  56.145  91.388  1.00  7.77              
ATOM    875  CA  PRO A  57      51.813  55.565  91.995  1.00  7.77              
ATOM    876  HA  PRO A  57      51.421  54.553  91.983  1.00  7.77              
ATOM    877  C   PRO A  57      53.233  55.548  91.436  1.00  7.77              
ATOM    878  O   PRO A  57      53.622  56.422  90.665  1.00  7.77              
ATOM    879  N   ARG A  58      54.054  54.605  91.905  1.00  6.74              
ATOM    880  H   ARG A  58      53.682  53.995  92.630  1.00  6.74              
ATOM    881  CA  ARG A  58      55.492  54.584  91.633  1.00  6.74              
ATOM    882  HA  ARG A  58      55.839  55.615  91.736  1.00  6.74              
ATOM    883  CB  ARG A  58      56.227  53.765  92.705  1.00  6.74              
ATOM    884  HB1 ARG A  58      56.127  52.703  92.486  1.00  6.74              
ATOM    885  HB2 ARG A  58      55.794  53.963  93.688  1.00  6.74              
ATOM    886  CG  ARG A  58      57.703  54.194  92.728  1.00  6.74              
ATOM    887  HG1 ARG A  58      57.761  55.243  93.021  1.00  6.74              
ATOM    888  HG2 ARG A  58      58.102  54.090  91.721  1.00  6.74              
ATOM    889  CD  ARG A  58      58.580  53.373  93.678  1.00  6.74              
ATOM    890  HD1 ARG A  58      58.188  53.469  94.694  1.00  6.74              
ATOM    891  HD2 ARG A  58      59.602  53.755  93.661  1.00  6.74              
ATOM    892  NE  ARG A  58      58.559  51.960  93.293  1.00  6.74              
ATOM    893  HE  ARG A  58      57.847  51.397  93.769  1.00  6.74              
ATOM    894  CZ  ARG A  58      59.081  51.422  92.215  1.00  6.74              
ATOM    895  NH1 ARG A  58      59.992  52.016  91.493  1.00  6.74              
ATOM    896 1HH1 ARG A  58      60.289  52.957  91.711  1.00  6.74              
ATOM    897 2HH1 ARG A  58      60.413  51.561  90.698  1.00  6.74              
ATOM    898  NH2 ARG A  58      58.642  50.270  91.820  1.00  6.74              
ATOM    899 1HH2 ARG A  58      57.783  49.951  92.277  1.00  6.74              
ATOM    900 2HH2 ARG A  58      58.881  49.945  90.905  1.00  6.74              
ATOM    901  C   ARG A  58      55.802  54.195  90.199  1.00  6.74              
ATOM    902  O   ARG A  58      56.153  53.053  89.921  1.00  6.74              
ATOM    903  N   TRP A  59      55.621  55.129  89.272  1.00  6.47              
ATOM    904  H   TRP A  59      55.246  56.029  89.558  1.00  6.47              
ATOM    905  CA  TRP A  59      55.975  54.917  87.876  1.00  6.47              
ATOM    906  HA  TRP A  59      55.493  53.992  87.552  1.00  6.47              
ATOM    907  CB  TRP A  59      55.447  56.038  86.972  1.00  6.47              
ATOM    908  HB1 TRP A  59      56.265  56.470  86.391  1.00  6.47              
ATOM    909  HB2 TRP A  59      55.018  56.842  87.573  1.00  6.47              
ATOM    910  CG  TRP A  59      54.416  55.531  86.014  1.00  6.47              
ATOM    911  CD1 TRP A  59      54.665  54.688  84.986  1.00  6.47              
ATOM    912  HD1 TRP A  59      55.642  54.306  84.714  1.00  6.47              
ATOM    913  NE1 TRP A  59      53.494  54.396  84.319  1.00  6.47              
ATOM    914  HE1 TRP A  59      53.480  53.815  83.470  1.00  6.47              
ATOM    915  CE2 TRP A  59      52.419  55.039  84.896  1.00  6.47              
ATOM    916  CZ2 TRP A  59      51.050  55.071  84.596  1.00  6.47              
ATOM    917  HZ2 TRP A  59      50.677  54.517  83.747  1.00  6.47              
ATOM    918  CH2 TRP A  59      50.191  55.837  85.403  1.00  6.47              
ATOM    919  HH2 TRP A  59      49.136  55.884  85.175  1.00  6.47              
ATOM    920  CZ3 TRP A  59      50.707  56.555  86.498  1.00  6.47              
ATOM    921  HZ3 TRP A  59      50.046  57.148  87.115  1.00  6.47              
ATOM    922  CE3 TRP A  59      52.085  56.522  86.789  1.00  6.47              
ATOM    923  HE3 TRP A  59      52.474  57.088  87.626  1.00  6.47              
ATOM    924  CD2 TRP A  59      52.975  55.766  85.994  1.00  6.47              
ATOM    925  C   TRP A  59      57.482  54.688  87.738  1.00  6.47              
ATOM    926  O   TRP A  59      58.299  55.599  87.853  1.00  6.47              
ATOM    927  N   PHE A  60      57.861  53.439  87.494  1.00  5.64              
ATOM    928  H   PHE A  60      57.136  52.728  87.441  1.00  5.64              
ATOM    929  CA  PHE A  60      59.085  53.164  86.762  1.00  5.64              
ATOM    930  HA  PHE A  60      59.881  53.842  87.068  1.00  5.64              
ATOM    931  CB  PHE A  60      59.509  51.698  86.992  1.00  5.64              
ATOM    932  HB1 PHE A  60      60.017  51.344  86.093  1.00  5.64              
ATOM    933  HB2 PHE A  60      58.604  51.102  87.103  1.00  5.64              
ATOM    934  CG  PHE A  60      60.434  51.356  88.147  1.00  5.64              
ATOM    935  CD1 PHE A  60      61.556  52.155  88.450  1.00  5.64              
ATOM    936  HD1 PHE A  60      61.749  53.068  87.905  1.00  5.64              
ATOM    937  CE1 PHE A  60      62.489  51.726  89.409  1.00  5.64              
ATOM    938  HE1 PHE A  60      63.382  52.315  89.597  1.00  5.64              
ATOM    939  CZ  PHE A  60      62.325  50.490  90.056  1.00  5.64              
ATOM    940  HZ  PHE A  60      63.086  50.145  90.745  1.00  5.64              
ATOM    941  CE2 PHE A  60      61.212  49.685  89.758  1.00  5.64              
ATOM    942  HE2 PHE A  60      61.116  48.711  90.218  1.00  5.64              
ATOM    943  CD2 PHE A  60      60.270  50.119  88.807  1.00  5.64              
ATOM    944  HD2 PHE A  60      59.455  49.466  88.526  1.00  5.64              
ATOM    945  C   PHE A  60      58.807  53.363  85.264  1.00  5.64              
ATOM    946  O   PHE A  60      57.752  52.976  84.758  1.00  5.64              
ATOM    947  N   VAL A  61      59.796  53.880  84.542  1.00  5.50              
ATOM    948  H   VAL A  61      60.624  54.211  85.018  1.00  5.50              
ATOM    949  CA  VAL A  61      59.853  53.850  83.074  1.00  5.50              
ATOM    950  HA  VAL A  61      59.212  53.053  82.690  1.00  5.50              
ATOM    951  CB  VAL A  61      59.390  55.186  82.442  1.00  5.50              
ATOM    952  HB  VAL A  61      59.969  56.005  82.865  1.00  5.50              
ATOM    953  CG1 VAL A  61      59.586  55.199  80.920  1.00  5.50              
ATOM    954 1HG1 VAL A  61      59.163  56.113  80.502  1.00  5.50              
ATOM    955 2HG1 VAL A  61      60.650  55.187  80.686  1.00  5.50              
ATOM    956 3HG1 VAL A  61      59.090  54.335  80.473  1.00  5.50              
ATOM    957  CG2 VAL A  61      57.903  55.456  82.704  1.00  5.50              
ATOM    958 1HG2 VAL A  61      57.610  56.401  82.245  1.00  5.50              
ATOM    959 2HG2 VAL A  61      57.293  54.650  82.293  1.00  5.50              
ATOM    960 3HG2 VAL A  61      57.716  55.535  83.773  1.00  5.50              
ATOM    961  C   VAL A  61      61.281  53.535  82.692  1.00  5.50              
ATOM    962  O   VAL A  61      62.174  54.313  83.008  1.00  5.50              
ATOM    963  N   GLU A  62      61.523  52.378  82.088  1.00  5.44              
ATOM    964  H   GLU A  62      60.756  51.752  81.850  1.00  5.44              
ATOM    965  CA  GLU A  62      62.891  51.901  81.853  1.00  5.44              
ATOM    966  HA  GLU A  62      63.626  52.458  82.436  1.00  5.44              
ATOM    967  CB  GLU A  62      62.909  50.425  82.306  1.00  5.44              
ATOM    968  HB1 GLU A  62      62.187  49.855  81.718  1.00  5.44              
ATOM    969  HB2 GLU A  62      62.599  50.388  83.352  1.00  5.44              
ATOM    970  CG  GLU A  62      64.283  49.761  82.187  1.00  5.44              
ATOM    971  HG1 GLU A  62      64.972  50.328  82.815  1.00  5.44              
ATOM    972  HG2 GLU A  62      64.627  49.836  81.153  1.00  5.44              
ATOM    973  CD  GLU A  62      64.303  48.279  82.620  1.00  5.44              
ATOM    974  OE1 GLU A  62      65.289  47.596  82.249  1.00  5.44              
ATOM    975  OE2 GLU A  62      63.395  47.841  83.364  1.00  5.44              
ATOM    976  C   GLU A  62      63.186  52.047  80.363  1.00  5.44              
ATOM    977  O   GLU A  62      62.623  51.345  79.518  1.00  5.44              
ATOM    978  N   CYS A  63      64.039  53.007  80.011  1.00  5.73              
ATOM    979  H   CYS A  63      64.493  53.550  80.729  1.00  5.73              
ATOM    980  CA  CYS A  63      64.523  53.093  78.644  1.00  5.73              
ATOM    981  HA  CYS A  63      63.692  52.852  77.977  1.00  5.73              
ATOM    982  CB  CYS A  63      64.937  54.540  78.328  1.00  5.73              
ATOM    983  HB1 CYS A  63      64.164  55.224  78.688  1.00  5.73              
ATOM    984  HB2 CYS A  63      65.002  54.659  77.246  1.00  5.73              
ATOM    985  SG  CYS A  63      66.541  54.996  79.044  1.00  5.73              
ATOM    986  HG  CYS A  63      66.285  54.771  80.345  1.00  5.73              
ATOM    987  C   CYS A  63      65.621  52.057  78.423  1.00  5.73              
ATOM    988  O   CYS A  63      66.500  51.874  79.273  1.00  5.73              
ATOM    989  N   ALA A  64      65.561  51.409  77.260  1.00  6.38              
ATOM    990  H   ALA A  64      64.779  51.603  76.653  1.00  6.38              
ATOM    991  CA  ALA A  64      66.366  50.242  76.939  1.00  6.38              
ATOM    992  HA  ALA A  64      67.067  50.065  77.757  1.00  6.38              
ATOM    993  CB  ALA A  64      65.433  49.022  76.901  1.00  6.38              
ATOM    994  HB1 ALA A  64      66.020  48.115  76.751  1.00  6.38              
ATOM    995  HB2 ALA A  64      64.892  48.937  77.845  1.00  6.38              
ATOM    996  HB3 ALA A  64      64.715  49.123  76.086  1.00  6.38              
ATOM    997  C   ALA A  64      67.238  50.393  75.679  1.00  6.38              
ATOM    998  O   ALA A  64      67.056  49.678  74.688  1.00  6.38              
ATOM    999  N   PRO A  65      68.213  51.320  75.692  1.00  7.01              
ATOM   1000  CD  PRO A  65      68.308  52.489  76.556  1.00  7.01              
ATOM   1001  HD1 PRO A  65      68.529  52.182  77.577  1.00  7.01              
ATOM   1002  HD2 PRO A  65      67.391  53.077  76.533  1.00  7.01              
ATOM   1003  CG  PRO A  65      69.444  53.334  76.000  1.00  7.01              
ATOM   1004  HG1 PRO A  65      69.964  53.867  76.797  1.00  7.01              
ATOM   1005  HG2 PRO A  65      69.056  54.030  75.257  1.00  7.01              
ATOM   1006  CB  PRO A  65      70.347  52.311  75.322  1.00  7.01              
ATOM   1007  HB1 PRO A  65      71.044  51.934  76.063  1.00  7.01              
ATOM   1008  HB2 PRO A  65      70.889  52.746  74.481  1.00  7.01              
ATOM   1009  CA  PRO A  65      69.406  51.187  74.871  1.00  7.01              
ATOM   1010  HA  PRO A  65      69.117  51.361  73.834  1.00  7.01              
ATOM   1011  C   PRO A  65      70.094  49.808  74.969  1.00  7.01              
ATOM   1012  O   PRO A  65      69.894  49.055  75.920  1.00  7.01              
ATOM   1013  N   SER A  66      70.954  49.511  73.992  1.00  8.25              
ATOM   1014  H   SER A  66      71.127  50.241  73.318  1.00  8.25              
ATOM   1015  CA  SER A  66      71.356  48.157  73.561  1.00  8.25              
ATOM   1016  HA  SER A  66      70.560  47.805  72.903  1.00  8.25              
ATOM   1017  CB  SER A  66      72.613  48.255  72.685  1.00  8.25              
ATOM   1018  HB1 SER A  66      72.412  48.929  71.850  1.00  8.25              
ATOM   1019  HB2 SER A  66      72.853  47.269  72.284  1.00  8.25              
ATOM   1020  OG  SER A  66      73.718  48.747  73.428  1.00  8.25              
ATOM   1021  HG  SER A  66      74.423  48.981  72.816  1.00  8.25              
ATOM   1022  C   SER A  66      71.529  47.037  74.593  1.00  8.25              
ATOM   1023  O   SER A  66      71.006  45.942  74.405  1.00  8.25              
ATOM   1024  N   ALA A  67      72.257  47.305  75.670  1.00  8.13              
ATOM   1025  H   ALA A  67      72.702  48.212  75.690  1.00  8.13              
ATOM   1026  CA  ALA A  67      72.366  46.465  76.865  1.00  8.13              
ATOM   1027  HA  ALA A  67      71.467  45.852  76.955  1.00  8.13              
ATOM   1028  CB  ALA A  67      73.586  45.544  76.703  1.00  8.13              
ATOM   1029  HB1 ALA A  67      73.664  44.885  77.568  1.00  8.13              
ATOM   1030  HB2 ALA A  67      73.472  44.936  75.804  1.00  8.13              
ATOM   1031  HB3 ALA A  67      74.495  46.142  76.625  1.00  8.13              
ATOM   1032  C   ALA A  67      72.449  47.361  78.111  1.00  8.13              
ATOM   1033  O   ALA A  67      73.120  47.062  79.094  1.00  8.13              
ATOM   1034  N   LEU A  68      71.812  48.524  78.006  1.00  7.56              
ATOM   1035  H   LEU A  68      71.184  48.628  77.216  1.00  7.56              
ATOM   1036  CA  LEU A  68      72.038  49.716  78.806  1.00  7.56              
ATOM   1037  HA  LEU A  68      72.497  49.434  79.755  1.00  7.56              
ATOM   1038  CB  LEU A  68      72.995  50.680  78.067  1.00  7.56              
ATOM   1039  HB1 LEU A  68      73.028  51.621  78.618  1.00  7.56              
ATOM   1040  HB2 LEU A  68      72.580  50.882  77.084  1.00  7.56              
ATOM   1041  CG  LEU A  68      74.442  50.194  77.872  1.00  7.56              
ATOM   1042  HG  LEU A  68      74.443  49.275  77.285  1.00  7.56              
ATOM   1043  CD1 LEU A  68      75.224  51.258  77.102  1.00  7.56              
ATOM   1044 1HD1 LEU A  68      76.249  50.926  76.939  1.00  7.56              
ATOM   1045 2HD1 LEU A  68      74.753  51.437  76.136  1.00  7.56              
ATOM   1046 3HD1 LEU A  68      75.243  52.195  77.663  1.00  7.56              
ATOM   1047  CD2 LEU A  68      75.169  49.942  79.195  1.00  7.56              
ATOM   1048 1HD2 LEU A  68      76.205  49.668  79.001  1.00  7.56              
ATOM   1049 2HD2 LEU A  68      75.146  50.844  79.808  1.00  7.56              
ATOM   1050 3HD2 LEU A  68      74.695  49.125  79.736  1.00  7.56              
ATOM   1051  C   LEU A  68      70.695  50.338  79.172  1.00  7.56              
ATOM   1052  O   LEU A  68      70.445  51.511  78.909  1.00  7.56              
ATOM   1053  N   THR A  69      69.842  49.510  79.785  1.00  6.57              
ATOM   1054  H   THR A  69      70.128  48.551  79.890  1.00  6.57              
ATOM   1055  CA  THR A  69      68.782  49.981  80.686  1.00  6.57              
ATOM   1056  HA  THR A  69      67.964  50.349  80.083  1.00  6.57              
ATOM   1057  CB  THR A  69      68.215  48.843  81.543  1.00  6.57              
ATOM   1058  HB  THR A  69      67.628  48.191  80.896  1.00  6.57              
ATOM   1059  CG2 THR A  69      69.234  47.984  82.296  1.00  6.57              
ATOM   1060 1HG2 THR A  69      69.912  47.497  81.600  1.00  6.57              
ATOM   1061 2HG2 THR A  69      69.801  48.597  82.996  1.00  6.57              
ATOM   1062 3HG2 THR A  69      68.699  47.217  82.857  1.00  6.57              
ATOM   1063  OG1 THR A  69      67.371  49.407  82.501  1.00  6.57              
ATOM   1064  HG1 THR A  69      66.685  48.735  82.665  1.00  6.57              
ATOM   1065  C   THR A  69      69.325  51.116  81.538  1.00  6.57              
ATOM   1066  O   THR A  69      70.375  50.988  82.177  1.00  6.57              
ATOM   1067  N   ALA A  70      68.642  52.251  81.483  1.00  6.30              
ATOM   1068  H   ALA A  70      67.794  52.291  80.928  1.00  6.30              
ATOM   1069  CA  ALA A  70      69.087  53.442  82.189  1.00  6.30              
ATOM   1070  HA  ALA A  70      69.867  53.193  82.909  1.00  6.30              
ATOM   1071  CB  ALA A  70      69.694  54.408  81.161  1.00  6.30              
ATOM   1072  HB1 ALA A  70      68.950  54.693  80.421  1.00  6.30              
ATOM   1073  HB2 ALA A  70      70.053  55.300  81.662  1.00  6.30              
ATOM   1074  HB3 ALA A  70      70.531  53.924  80.657  1.00  6.30              
ATOM   1075  C   ALA A  70      67.891  53.973  82.958  1.00  6.30              
ATOM   1076  O   ALA A  70      66.933  54.471  82.364  1.00  6.30              
ATOM   1077  N   GLU A  71      67.937  53.794  84.276  1.00  6.57              
ATOM   1078  H   GLU A  71      68.748  53.355  84.684  1.00  6.57              
ATOM   1079  CA  GLU A  71      66.891  54.208  85.204  1.00  6.57              
ATOM   1080  HA  GLU A  71      66.040  54.577  84.633  1.00  6.57              
ATOM   1081  CB  GLU A  71      66.382  53.023  86.055  1.00  6.57              
ATOM   1082  HB1 GLU A  71      66.033  52.229  85.393  1.00  6.57              
ATOM   1083  HB2 GLU A  71      65.518  53.383  86.615  1.00  6.57              
ATOM   1084  CG  GLU A  71      67.411  52.435  87.046  1.00  6.57              
ATOM   1085  HG1 GLU A  71      67.956  53.239  87.540  1.00  6.57              
ATOM   1086  HG2 GLU A  71      68.139  51.843  86.485  1.00  6.57              
ATOM   1087  CD  GLU A  71      66.766  51.588  88.156  1.00  6.57              
ATOM   1088  OE1 GLU A  71      65.862  52.122  88.845  1.00  6.57              
ATOM   1089  OE2 GLU A  71      67.214  50.437  88.355  1.00  6.57              
ATOM   1090  C   GLU A  71      67.354  55.351  86.104  1.00  6.57              
ATOM   1091  O   GLU A  71      68.533  55.450  86.443  1.00  6.57              
ATOM   1092  N   ASP A  72      66.419  56.181  86.561  1.00  6.90              
ATOM   1093  H   ASP A  72      65.487  56.152  86.168  1.00  6.90              
ATOM   1094  CA  ASP A  72      66.734  57.214  87.548  1.00  6.90              
ATOM   1095  HA  ASP A  72      67.660  57.709  87.251  1.00  6.90              
ATOM   1096  CB  ASP A  72      65.622  58.276  87.540  1.00  6.90              
ATOM   1097  HB1 ASP A  72      65.842  59.001  88.324  1.00  6.90              
ATOM   1098  HB2 ASP A  72      64.674  57.787  87.773  1.00  6.90              
ATOM   1099  CG  ASP A  72      65.491  59.049  86.219  1.00  6.90              
ATOM   1100  OD1 ASP A  72      64.341  59.189  85.741  1.00  6.90              
ATOM   1101  OD2 ASP A  72      66.534  59.517  85.709  1.00  6.90              
ATOM   1102  C   ASP A  72      66.947  56.673  88.968  1.00  6.90              
ATOM   1103  O   ASP A  72      67.577  57.343  89.792  1.00  6.90              
ATOM   1104  N   ALA A  73      66.400  55.488  89.266  1.00  7.16              
ATOM   1105  H   ALA A  73      65.960  54.996  88.502  1.00  7.16              
ATOM   1106  CA  ALA A  73      66.230  54.873  90.591  1.00  7.16              
ATOM   1107  HA  ALA A  73      65.597  53.998  90.440  1.00  7.16              
ATOM   1108  CB  ALA A  73      67.587  54.349  91.087  1.00  7.16              
ATOM   1109  HB1 ALA A  73      67.443  53.777  92.003  1.00  7.16              
ATOM   1110  HB2 ALA A  73      68.025  53.697  90.329  1.00  7.16              
ATOM   1111  HB3 ALA A  73      68.262  55.183  91.281  1.00  7.16              
ATOM   1112  C   ALA A  73      65.498  55.720  91.659  1.00  7.16              
ATOM   1113  O   ALA A  73      64.905  55.169  92.590  1.00  7.16              
ATOM   1114  N   ILE A  74      65.412  57.042  91.482  1.00  7.14              
ATOM   1115  H   ILE A  74      66.028  57.425  90.776  1.00  7.14              
ATOM   1116  CA  ILE A  74      64.175  57.784  91.730  1.00  7.14              
ATOM   1117  HA  ILE A  74      63.927  57.641  92.781  1.00  7.14              
ATOM   1118  CB  ILE A  74      64.401  59.301  91.469  1.00  7.14              
ATOM   1119  HB  ILE A  74      65.472  59.466  91.332  1.00  7.14              
ATOM   1120  CG2 ILE A  74      63.700  59.848  90.210  1.00  7.14              
ATOM   1121 1HG2 ILE A  74      64.107  60.823  89.943  1.00  7.14              
ATOM   1122 2HG2 ILE A  74      63.841  59.185  89.363  1.00  7.14              
ATOM   1123 3HG2 ILE A  74      62.632  59.969  90.383  1.00  7.14              
ATOM   1124  CG1 ILE A  74      63.980  60.100  92.722  1.00  7.14              
ATOM   1125 1HG1 ILE A  74      64.475  59.670  93.594  1.00  7.14              
ATOM   1126 2HG1 ILE A  74      62.902  60.012  92.864  1.00  7.14              
ATOM   1127  CD1 ILE A  74      64.351  61.587  92.671  1.00  7.14              
ATOM   1128  HD1 ILE A  74      64.097  62.054  93.623  1.00  7.14              
ATOM   1129  HD2 ILE A  74      65.421  61.700  92.493  1.00  7.14              
ATOM   1130  HD3 ILE A  74      63.794  62.093  91.882  1.00  7.14              
ATOM   1131  C   ILE A  74      63.029  57.170  90.920  1.00  7.14              
ATOM   1132  O   ILE A  74      63.216  56.363  90.008  1.00  7.14              
ATOM   1133  N   SER A  75      61.806  57.540  91.262  1.00  6.55              
ATOM   1134  H   SER A  75      61.694  58.269  91.954  1.00  6.55              
ATOM   1135  CA  SER A  75      60.625  57.135  90.511  1.00  6.55              
ATOM   1136  HA  SER A  75      60.860  57.025  89.451  1.00  6.55              
ATOM   1137  CB  SER A  75      60.057  55.810  91.022  1.00  6.55              
ATOM   1138  HB1 SER A  75      59.173  55.563  90.433  1.00  6.55              
ATOM   1139  HB2 SER A  75      59.772  55.929  92.067  1.00  6.55              
ATOM   1140  OG  SER A  75      60.987  54.749  90.932  1.00  6.55              
ATOM   1141  HG  SER A  75      61.812  55.122  90.569  1.00  6.55              
ATOM   1142  C   SER A  75      59.597  58.233  90.652  1.00  6.55              
ATOM   1143  O   SER A  75      58.772  58.201  91.571  1.00  6.55              
ATOM   1144  N   ASP A  76      59.768  59.263  89.830  1.00  6.55              
ATOM   1145  H   ASP A  76      60.465  59.229  89.103  1.00  6.55              
ATOM   1146  CA  ASP A  76      58.990  60.478  89.983  1.00  6.55              
ATOM   1147  HA  ASP A  76      58.929  60.672  91.055  1.00  6.55              
ATOM   1148  CB  ASP A  76      59.730  61.702  89.402  1.00  6.55              
ATOM   1149  HB1 ASP A  76      59.002  62.485  89.183  1.00  6.55              
ATOM   1150  HB2 ASP A  76      60.218  61.427  88.465  1.00  6.55              
ATOM   1151  CG  ASP A  76      60.769  62.286  90.390  1.00  6.55              
ATOM   1152  OD1 ASP A  76      61.273  63.397  90.121  1.00  6.55              
ATOM   1153  OD2 ASP A  76      61.065  61.633  91.421  1.00  6.55              
ATOM   1154  C   ASP A  76      57.520  60.306  89.599  1.00  6.55              
ATOM   1155  O   ASP A  76      57.112  59.278  89.051  1.00  6.55              
ATOM   1156  N   THR A  77      56.717  61.267  90.052  1.00  6.60              
ATOM   1157  H   THR A  77      57.135  62.131  90.367  1.00  6.60              
ATOM   1158  CA  THR A  77      55.278  61.131  90.306  1.00  6.60              
ATOM   1159  HA  THR A  77      55.168  60.369  91.076  1.00  6.60              
ATOM   1160  CB  THR A  77      54.636  62.435  90.820  1.00  6.60              
ATOM   1161  HB  THR A  77      54.010  62.869  90.039  1.00  6.60              
ATOM   1162  CG2 THR A  77      53.766  62.179  92.051  1.00  6.60              
ATOM   1163 1HG2 THR A  77      53.314  63.117  92.373  1.00  6.60              
ATOM   1164 2HG2 THR A  77      52.980  61.468  91.798  1.00  6.60              
ATOM   1165 3HG2 THR A  77      54.380  61.777  92.857  1.00  6.60              
ATOM   1166  OG1 THR A  77      55.592  63.400  91.181  1.00  6.60              
ATOM   1167  HG1 THR A  77      55.906  63.756  90.325  1.00  6.60              
ATOM   1168  C   THR A  77      54.443  60.653  89.130  1.00  6.60              
ATOM   1169  O   THR A  77      53.381  60.059  89.330  1.00  6.60              
ATOM   1170  N   GLU A  78      54.905  60.908  87.912  1.00  6.36              
ATOM   1171  H   GLU A  78      55.732  61.499  87.844  1.00  6.36              
ATOM   1172  CA  GLU A  78      54.212  60.521  86.702  1.00  6.36              
ATOM   1173  HA  GLU A  78      53.501  59.737  86.967  1.00  6.36              
ATOM   1174  CB  GLU A  78      53.419  61.737  86.177  1.00  6.36              
ATOM   1175  HB1 GLU A  78      54.047  62.298  85.483  1.00  6.36              
ATOM   1176  HB2 GLU A  78      53.185  62.408  87.006  1.00  6.36              
ATOM   1177  CG  GLU A  78      52.079  61.345  85.524  1.00  6.36              
ATOM   1178  HG1 GLU A  78      51.267  61.664  86.182  1.00  6.36              
ATOM   1179  HG2 GLU A  78      52.005  60.259  85.445  1.00  6.36              
ATOM   1180  CD  GLU A  78      51.895  61.959  84.130  1.00  6.36              
ATOM   1181  OE1 GLU A  78      52.799  61.738  83.292  1.00  6.36              
ATOM   1182  OE2 GLU A  78      50.845  62.601  83.901  1.00  6.36              
ATOM   1183  C   GLU A  78      55.134  59.927  85.623  1.00  6.36              
ATOM   1184  O   GLU A  78      56.366  60.130  85.565  1.00  6.36              
ATOM   1185  N   LEU A  79      54.490  59.175  84.723  1.00  5.96              
ATOM   1186  H   LEU A  79      53.482  59.105  84.750  1.00  5.96              
ATOM   1187  CA  LEU A  79      55.201  58.566  83.620  1.00  5.96              
ATOM   1188  HA  LEU A  79      55.984  57.950  84.065  1.00  5.96              
ATOM   1189  CB  LEU A  79      54.343  57.597  82.784  1.00  5.96              
ATOM   1190  HB1 LEU A  79      53.933  56.847  83.449  1.00  5.96              
ATOM   1191  HB2 LEU A  79      55.038  57.080  82.121  1.00  5.96              
ATOM   1192  CG  LEU A  79      53.197  58.147  81.914  1.00  5.96              
ATOM   1193  HG  LEU A  79      53.519  59.035  81.373  1.00  5.96              
ATOM   1194  CD1 LEU A  79      52.792  57.070  80.905  1.00  5.96              
ATOM   1195 1HD1 LEU A  79      51.958  57.421  80.298  1.00  5.96              
ATOM   1196 2HD1 LEU A  79      53.636  56.867  80.242  1.00  5.96              
ATOM   1197 3HD1 LEU A  79      52.513  56.150  81.422  1.00  5.96              
ATOM   1198  CD2 LEU A  79      51.951  58.468  82.743  1.00  5.96              
ATOM   1199 1HD2 LEU A  79      51.151  58.807  82.085  1.00  5.96              
ATOM   1200 2HD2 LEU A  79      51.623  57.588  83.295  1.00  5.96              
ATOM   1201 3HD2 LEU A  79      52.173  59.273  83.431  1.00  5.96              
ATOM   1202  C   LEU A  79      55.937  59.590  82.749  1.00  5.96              
ATOM   1203  O   LEU A  79      57.066  59.310  82.376  1.00  5.96              
ATOM   1204  N   MET A  80      55.396  60.794  82.525  1.00  6.44              
ATOM   1205  H   MET A  80      54.438  60.976  82.823  1.00  6.44              
ATOM   1206  CA  MET A  80      56.107  61.861  81.812  1.00  6.44              
ATOM   1207  HA  MET A  80      56.372  61.487  80.823  1.00  6.44              
ATOM   1208  CB  MET A  80      55.192  63.088  81.643  1.00  6.44              
ATOM   1209  HB1 MET A  80      55.783  63.931  81.284  1.00  6.44              
ATOM   1210  HB2 MET A  80      54.797  63.364  82.622  1.00  6.44              
ATOM   1211  CG  MET A  80      54.015  62.881  80.677  1.00  6.44              
ATOM   1212  HG1 MET A  80      53.140  63.349  81.127  1.00  6.44              
ATOM   1213  HG2 MET A  80      53.794  61.816  80.582  1.00  6.44              
ATOM   1214  SD  MET A  80      54.223  63.609  79.020  1.00  6.44              
ATOM   1215  CE  MET A  80      55.406  62.444  78.293  1.00  6.44              
ATOM   1216  HE1 MET A  80      55.600  62.710  77.256  1.00  6.44              
ATOM   1217  HE2 MET A  80      56.348  62.463  78.842  1.00  6.44              
ATOM   1218  HE3 MET A  80      54.994  61.435  78.325  1.00  6.44              
ATOM   1219  C   MET A  80      57.408  62.308  82.483  1.00  6.44              
ATOM   1220  O   MET A  80      58.428  62.503  81.817  1.00  6.44              
ATOM   1221  N   GLU A  81      57.383  62.443  83.810  1.00  6.52              
ATOM   1222  H   GLU A  81      56.541  62.172  84.303  1.00  6.52              
ATOM   1223  CA  GLU A  81      58.566  62.801  84.603  1.00  6.52              
ATOM   1224  HA  GLU A  81      58.969  63.741  84.224  1.00  6.52              
ATOM   1225  CB  GLU A  81      58.181  63.013  86.087  1.00  6.52              
ATOM   1226  HB1 GLU A  81      59.068  63.340  86.630  1.00  6.52              
ATOM   1227  HB2 GLU A  81      57.844  62.072  86.520  1.00  6.52              
ATOM   1228  CG  GLU A  81      57.076  64.076  86.257  1.00  6.52              
ATOM   1229  HG1 GLU A  81      56.169  63.737  85.751  1.00  6.52              
ATOM   1230  HG2 GLU A  81      57.402  64.996  85.764  1.00  6.52              
ATOM   1231  CD  GLU A  81      56.725  64.373  87.725  1.00  6.52              
ATOM   1232  OE1 GLU A  81      56.137  63.490  88.389  1.00  6.52              
ATOM   1233  OE2 GLU A  81      56.981  65.507  88.180  1.00  6.52              
ATOM   1234  C   GLU A  81      59.669  61.745  84.419  1.00  6.52              
ATOM   1235  O   GLU A  81      60.829  62.076  84.129  1.00  6.52              
ATOM   1236  N   THR A  82      59.298  60.458  84.487  1.00  5.81              
ATOM   1237  H   THR A  82      58.329  60.222  84.679  1.00  5.81              
ATOM   1238  CA  THR A  82      60.300  59.389  84.295  1.00  5.81              
ATOM   1239  HA  THR A  82      61.226  59.747  84.751  1.00  5.81              
ATOM   1240  CB  THR A  82      59.955  58.117  85.078  1.00  5.81              
ATOM   1241  HB  THR A  82      60.553  57.284  84.708  1.00  5.81              
ATOM   1242  CG2 THR A  82      60.258  58.310  86.564  1.00  5.81              
ATOM   1243 1HG2 THR A  82      60.036  57.389  87.100  1.00  5.81              
ATOM   1244 2HG2 THR A  82      61.315  58.550  86.695  1.00  5.81              
ATOM   1245 3HG2 THR A  82      59.647  59.118  86.969  1.00  5.81              
ATOM   1246  OG1 THR A  82      58.586  57.799  84.994  1.00  5.81              
ATOM   1247  HG1 THR A  82      58.083  58.576  85.278  1.00  5.81              
ATOM   1248  C   THR A  82      60.734  59.118  82.836  1.00  5.81              
ATOM   1249  O   THR A  82      61.901  58.812  82.602  1.00  5.81              
ATOM   1250  N   GLU A  83      59.885  59.353  81.830  1.00  5.61              
ATOM   1251  H   GLU A  83      58.911  59.513  82.072  1.00  5.61              
ATOM   1252  CA  GLU A  83      60.251  59.482  80.406  1.00  5.61              
ATOM   1253  HA  GLU A  83      60.617  58.519  80.046  1.00  5.61              
ATOM   1254  CB  GLU A  83      59.055  59.901  79.535  1.00  5.61              
ATOM   1255  HB1 GLU A  83      59.456  60.316  78.609  1.00  5.61              
ATOM   1256  HB2 GLU A  83      58.498  60.689  80.037  1.00  5.61              
ATOM   1257  CG  GLU A  83      58.093  58.770  79.160  1.00  5.61              
ATOM   1258  HG1 GLU A  83      57.710  58.298  80.066  1.00  5.61              
ATOM   1259  HG2 GLU A  83      58.633  58.014  78.586  1.00  5.61              
ATOM   1260  CD  GLU A  83      56.938  59.332  78.316  1.00  5.61              
ATOM   1261  OE1 GLU A  83      57.237  60.072  77.349  1.00  5.61              
ATOM   1262  OE2 GLU A  83      55.764  59.068  78.663  1.00  5.61              
ATOM   1263  C   GLU A  83      61.383  60.479  80.221  1.00  5.61              
ATOM   1264  O   GLU A  83      62.454  60.138  79.701  1.00  5.61              
ATOM   1265  N   ALA A  84      61.144  61.698  80.705  1.00  6.21              
ATOM   1266  H   ALA A  84      60.252  61.877  81.158  1.00  6.21              
ATOM   1267  CA  ALA A  84      62.087  62.786  80.549  1.00  6.21              
ATOM   1268  HA  ALA A  84      62.301  62.906  79.485  1.00  6.21              
ATOM   1269  CB  ALA A  84      61.414  64.067  81.052  1.00  6.21              
ATOM   1270  HB1 ALA A  84      62.053  64.916  80.834  1.00  6.21              
ATOM   1271  HB2 ALA A  84      60.457  64.208  80.547  1.00  6.21              
ATOM   1272  HB3 ALA A  84      61.243  64.006  82.129  1.00  6.21              
ATOM   1273  C   ALA A  84      63.420  62.529  81.255  1.00  6.21              
ATOM   1274  O   ALA A  84      64.472  62.838  80.697  1.00  6.21              
ATOM   1275  N   GLY A  85      63.401  61.944  82.454  1.00  6.07              
ATOM   1276  H   GLY A  85      62.509  61.745  82.897  1.00  6.07              
ATOM   1277  CA  GLY A  85      64.637  61.630  83.175  1.00  6.07              
ATOM   1278  HA1 GLY A  85      64.370  61.358  84.197  1.00  6.07              
ATOM   1279  HA2 GLY A  85      65.275  62.511  83.234  1.00  6.07              
ATOM   1280  C   GLY A  85      65.451  60.468  82.618  1.00  6.07              
ATOM   1281  O   GLY A  85      66.638  60.639  82.372  1.00  6.07              
ATOM   1282  N   CYS A  86      64.841  59.325  82.299  1.00  5.49              
ATOM   1283  H   CYS A  86      63.870  59.199  82.569  1.00  5.49              
ATOM   1284  CA  CYS A  86      65.569  58.175  81.746  1.00  5.49              
ATOM   1285  HA  CYS A  86      66.434  57.970  82.380  1.00  5.49              
ATOM   1286  CB  CYS A  86      64.635  56.958  81.783  1.00  5.49              
ATOM   1287  HB1 CYS A  86      65.122  56.111  81.302  1.00  5.49              
ATOM   1288  HB2 CYS A  86      63.707  57.194  81.260  1.00  5.49              
ATOM   1289  SG  CYS A  86      64.266  56.517  83.509  1.00  5.49              
ATOM   1290  HG  CYS A  86      63.290  55.634  83.244  1.00  5.49              
ATOM   1291  C   CYS A  86      66.103  58.441  80.321  1.00  5.49              
ATOM   1292  O   CYS A  86      67.256  58.103  80.022  1.00  5.49              
ATOM   1293  N   ASP A  87      65.330  59.105  79.447  1.00  5.60              
ATOM   1294  H   ASP A  87      64.383  59.380  79.697  1.00  5.60              
ATOM   1295  CA  ASP A  87      65.918  59.645  78.212  1.00  5.60              
ATOM   1296  HA  ASP A  87      66.342  58.831  77.623  1.00  5.60              
ATOM   1297  CB  ASP A  87      64.845  60.357  77.361  1.00  5.60              
ATOM   1298  HB1 ASP A  87      64.290  61.045  78.000  1.00  5.60              
ATOM   1299  HB2 ASP A  87      64.143  59.612  76.981  1.00  5.60              
ATOM   1300  CG  ASP A  87      65.426  61.168  76.181  1.00  5.60              
ATOM   1301  OD1 ASP A  87      65.553  60.611  75.064  1.00  5.60              
ATOM   1302  OD2 ASP A  87      65.709  62.374  76.361  1.00  5.60              
ATOM   1303  C   ASP A  87      67.034  60.647  78.511  1.00  5.60              
ATOM   1304  O   ASP A  87      68.080  60.541  77.876  1.00  5.60              
ATOM   1305  N   THR A  88      66.895  61.572  79.475  1.00  5.94              
ATOM   1306  H   THR A  88      66.015  61.670  79.970  1.00  5.94              
ATOM   1307  CA  THR A  88      67.991  62.523  79.727  1.00  5.94              
ATOM   1308  HA  THR A  88      68.282  62.863  78.733  1.00  5.94              
ATOM   1309  CB  THR A  88      67.634  63.832  80.455  1.00  5.94              
ATOM   1310  HB  THR A  88      68.569  64.338  80.695  1.00  5.94              
ATOM   1311  CG2 THR A  88      66.845  64.778  79.550  1.00  5.94              
ATOM   1312 1HG2 THR A  88      65.931  64.299  79.197  1.00  5.94              
ATOM   1313 2HG2 THR A  88      66.597  65.682  80.104  1.00  5.94              
ATOM   1314 3HG2 THR A  88      67.448  65.049  78.684  1.00  5.94              
ATOM   1315  OG1 THR A  88      66.923  63.693  81.655  1.00  5.94              
ATOM   1316  HG1 THR A  88      66.070  63.286  81.444  1.00  5.94              
ATOM   1317  C   THR A  88      69.293  61.909  80.256  1.00  5.94              
ATOM   1318  O   THR A  88      70.381  62.355  79.877  1.00  5.94              
ATOM   1319  N   LEU A  89      69.200  60.829  81.026  1.00  5.83              
ATOM   1320  H   LEU A  89      68.263  60.579  81.338  1.00  5.83              
ATOM   1321  CA  LEU A  89      70.284  59.926  81.407  1.00  5.83              
ATOM   1322  HA  LEU A  89      71.059  60.505  81.910  1.00  5.83              
ATOM   1323  CB  LEU A  89      69.676  58.930  82.407  1.00  5.83              
ATOM   1324  HB1 LEU A  89      68.845  58.424  81.921  1.00  5.83              
ATOM   1325  HB2 LEU A  89      69.263  59.493  83.248  1.00  5.83              
ATOM   1326  CG  LEU A  89      70.619  57.855  82.957  1.00  5.83              
ATOM   1327  HG  LEU A  89      71.016  57.264  82.134  1.00  5.83              
ATOM   1328  CD1 LEU A  89      71.787  58.431  83.757  1.00  5.83              
ATOM   1329 1HD1 LEU A  89      72.371  57.614  84.180  1.00  5.83              
ATOM   1330 2HD1 LEU A  89      72.430  59.015  83.099  1.00  5.83              
ATOM   1331 3HD1 LEU A  89      71.411  59.065  84.559  1.00  5.83              
ATOM   1332  CD2 LEU A  89      69.795  56.956  83.877  1.00  5.83              
ATOM   1333 1HD2 LEU A  89      70.393  56.112  84.216  1.00  5.83              
ATOM   1334 2HD2 LEU A  89      69.453  57.519  84.748  1.00  5.83              
ATOM   1335 3HD2 LEU A  89      68.916  56.585  83.350  1.00  5.83              
ATOM   1336  C   LEU A  89      70.923  59.266  80.171  1.00  5.83              
ATOM   1337  O   LEU A  89      72.151  59.300  80.038  1.00  5.83              
ATOM   1338  N   PHE A  90      70.120  58.749  79.224  1.00  5.49              
ATOM   1339  H   PHE A  90      69.113  58.776  79.349  1.00  5.49              
ATOM   1340  CA  PHE A  90      70.686  58.217  77.977  1.00  5.49              
ATOM   1341  HA  PHE A  90      71.432  57.477  78.269  1.00  5.49              
ATOM   1342  CB  PHE A  90      69.628  57.497  77.132  1.00  5.49              
ATOM   1343  HB1 PHE A  90      68.827  58.197  76.895  1.00  5.49              
ATOM   1344  HB2 PHE A  90      69.197  56.687  77.723  1.00  5.49              
ATOM   1345  CG  PHE A  90      70.186  56.910  75.844  1.00  5.49              
ATOM   1346  CD1 PHE A  90      71.343  56.103  75.862  1.00  5.49              
ATOM   1347  HD1 PHE A  90      71.846  55.881  76.793  1.00  5.49              
ATOM   1348  CE1 PHE A  90      71.882  55.607  74.663  1.00  5.49              
ATOM   1349  HE1 PHE A  90      72.792  55.020  74.691  1.00  5.49              
ATOM   1350  CZ  PHE A  90      71.270  55.914  73.436  1.00  5.49              
ATOM   1351  HZ  PHE A  90      71.707  55.557  72.514  1.00  5.49              
ATOM   1352  CE2 PHE A  90      70.125  56.729  73.411  1.00  5.49              
ATOM   1353  HE2 PHE A  90      69.688  57.010  72.467  1.00  5.49              
ATOM   1354  CD2 PHE A  90      69.582  57.219  74.612  1.00  5.49              
ATOM   1355  HD2 PHE A  90      68.713  57.859  74.596  1.00  5.49              
ATOM   1356  C   PHE A  90      71.461  59.296  77.186  1.00  5.49              
ATOM   1357  O   PHE A  90      72.582  59.092  76.711  1.00  5.49              
ATOM   1358  N   GLY A  91      70.879  60.486  77.089  1.00  5.86              
ATOM   1359  H   GLY A  91      69.948  60.576  77.488  1.00  5.86              
ATOM   1360  CA  GLY A  91      71.440  61.615  76.372  1.00  5.86              
ATOM   1361  HA1 GLY A  91      70.721  62.434  76.395  1.00  5.86              
ATOM   1362  HA2 GLY A  91      71.609  61.328  75.334  1.00  5.86              
ATOM   1363  C   GLY A  91      72.758  62.127  76.936  1.00  5.86              
ATOM   1364  O   GLY A  91      73.711  62.340  76.186  1.00  5.86              
ATOM   1365  N   GLY A  92      72.823  62.272  78.258  1.00  6.31              
ATOM   1366  H   GLY A  92      71.995  62.079  78.812  1.00  6.31              
ATOM   1367  CA  GLY A  92      74.062  62.593  78.953  1.00  6.31              
ATOM   1368  HA1 GLY A  92      73.830  62.813  79.994  1.00  6.31              
ATOM   1369  HA2 GLY A  92      74.522  63.471  78.498  1.00  6.31              
ATOM   1370  C   GLY A  92      75.089  61.450  78.929  1.00  6.31              
ATOM   1371  O   GLY A  92      76.260  61.732  79.175  1.00  6.31              
ATOM   1372  N   ASP A  93      74.708  60.202  78.603  1.00  6.20              
ATOM   1373  H   ASP A  93      73.730  59.982  78.467  1.00  6.20              
ATOM   1374  CA  ASP A  93      75.707  59.192  78.217  1.00  6.20              
ATOM   1375  HA  ASP A  93      76.535  59.233  78.926  1.00  6.20              
ATOM   1376  CB  ASP A  93      75.145  57.762  78.294  1.00  6.20              
ATOM   1377  HB1 ASP A  93      74.257  57.665  77.677  1.00  6.20              
ATOM   1378  HB2 ASP A  93      74.859  57.548  79.326  1.00  6.20              
ATOM   1379  CG  ASP A  93      76.175  56.728  77.824  1.00  6.20              
ATOM   1380  OD1 ASP A  93      76.073  56.299  76.650  1.00  6.20              
ATOM   1381  OD2 ASP A  93      77.038  56.360  78.654  1.00  6.20              
ATOM   1382  C   ASP A  93      76.314  59.468  76.832  1.00  6.20              
ATOM   1383  O   ASP A  93      77.537  59.593  76.718  1.00  6.20              
ATOM   1384  N   ILE A  94      75.477  59.647  75.796  1.00  5.79              
ATOM   1385  H   ILE A  94      74.484  59.529  75.963  1.00  5.79              
ATOM   1386  CA  ILE A  94      75.979  59.853  74.414  1.00  5.79              
ATOM   1387  HA  ILE A  94      76.535  58.954  74.150  1.00  5.79              
ATOM   1388  CB  ILE A  94      74.826  60.008  73.400  1.00  5.79              
ATOM   1389  HB  ILE A  94      74.193  60.836  73.726  1.00  5.79              
ATOM   1390  CG2 ILE A  94      75.374  60.361  72.002  1.00  5.79              
ATOM   1391 1HG2 ILE A  94      74.591  60.271  71.256  1.00  5.79              
ATOM   1392 2HG2 ILE A  94      75.743  61.388  71.991  1.00  5.79              
ATOM   1393 3HG2 ILE A  94      76.191  59.690  71.733  1.00  5.79              
ATOM   1394  CG1 ILE A  94      73.936  58.743  73.317  1.00  5.79              
ATOM   1395 1HG1 ILE A  94      73.110  58.945  72.634  1.00  5.79              
ATOM   1396 2HG1 ILE A  94      73.498  58.548  74.295  1.00  5.79              
ATOM   1397  CD1 ILE A  94      74.646  57.461  72.848  1.00  5.79              
ATOM   1398  HD1 ILE A  94      73.921  56.653  72.778  1.00  5.79              
ATOM   1399  HD2 ILE A  94      75.096  57.606  71.866  1.00  5.79              
ATOM   1400  HD3 ILE A  94      75.413  57.168  73.565  1.00  5.79              
ATOM   1401  C   ILE A  94      77.024  60.997  74.308  1.00  5.79              
ATOM   1402  O   ILE A  94      78.036  60.879  73.585  1.00  5.79              
ATOM   1403  N   ASP A  95      76.828  62.061  75.103  1.00  6.36              
ATOM   1404  H   ASP A  95      76.007  62.048  75.698  1.00  6.36              
ATOM   1405  CA  ASP A  95      77.783  63.162  75.281  1.00  6.36              
ATOM   1406  HA  ASP A  95      77.723  63.800  74.406  1.00  6.36              
ATOM   1407  CB  ASP A  95      77.424  64.031  76.507  1.00  6.36              
ATOM   1408  HB1 ASP A  95      77.473  63.420  77.409  1.00  6.36              
ATOM   1409  HB2 ASP A  95      76.394  64.376  76.398  1.00  6.36              
ATOM   1410  CG  ASP A  95      78.351  65.255  76.687  1.00  6.36              
ATOM   1411  OD1 ASP A  95      77.862  66.391  76.492  1.00  6.36              
ATOM   1412  OD2 ASP A  95      79.556  65.088  76.993  1.00  6.36              
ATOM   1413  C   ASP A  95      79.224  62.683  75.388  1.00  6.36              
ATOM   1414  O   ASP A  95      80.029  63.034  74.529  1.00  6.36              
ATOM   1415  N   ILE A  96      79.533  61.818  76.360  1.00  7.09              
ATOM   1416  H   ILE A  96      78.780  61.425  76.919  1.00  7.09              
ATOM   1417  CA  ILE A  96      80.917  61.438  76.654  1.00  7.09              
ATOM   1418  HA  ILE A  96      81.487  62.363  76.655  1.00  7.09              
ATOM   1419  CB  ILE A  96      80.996  60.806  78.069  1.00  7.09              
ATOM   1420  HB  ILE A  96      80.208  61.247  78.683  1.00  7.09              
ATOM   1421  CG2 ILE A  96      80.763  59.285  78.073  1.00  7.09              
ATOM   1422 1HG2 ILE A  96      79.835  59.047  77.554  1.00  7.09              
ATOM   1423 2HG2 ILE A  96      81.587  58.760  77.590  1.00  7.09              
ATOM   1424 3HG2 ILE A  96      80.671  58.929  79.099  1.00  7.09              
ATOM   1425  CG1 ILE A  96      82.339  61.117  78.763  1.00  7.09              
ATOM   1426 1HG1 ILE A  96      83.163  60.933  78.072  1.00  7.09              
ATOM   1427 2HG1 ILE A  96      82.463  60.456  79.621  1.00  7.09              
ATOM   1428  CD1 ILE A  96      82.415  62.560  79.281  1.00  7.09              
ATOM   1429  HD1 ILE A  96      83.395  62.735  79.727  1.00  7.09              
ATOM   1430  HD2 ILE A  96      82.261  63.271  78.472  1.00  7.09              
ATOM   1431  HD3 ILE A  96      81.648  62.719  80.040  1.00  7.09              
ATOM   1432  C   ILE A  96      81.507  60.535  75.562  1.00  7.09              
ATOM   1433  O   ILE A  96      82.725  60.465  75.398  1.00  7.09              
ATOM   1434  N   MET A  97      80.672  59.883  74.750  1.00  7.78              
ATOM   1435  H   MET A  97      79.671  59.993  74.888  1.00  7.78              
ATOM   1436  CA  MET A  97      81.162  59.117  73.599  1.00  7.78              
ATOM   1437  HA  MET A  97      82.098  58.624  73.861  1.00  7.78              
ATOM   1438  CB  MET A  97      80.139  58.031  73.221  1.00  7.78              
ATOM   1439  HB1 MET A  97      80.539  57.476  72.373  1.00  7.78              
ATOM   1440  HB2 MET A  97      79.204  58.495  72.902  1.00  7.78              
ATOM   1441  CG  MET A  97      79.836  57.040  74.351  1.00  7.78              
ATOM   1442  HG1 MET A  97      79.143  57.510  75.051  1.00  7.78              
ATOM   1443  HG2 MET A  97      80.756  56.811  74.889  1.00  7.78              
ATOM   1444  SD  MET A  97      79.107  55.478  73.776  1.00  7.78              
ATOM   1445  CE  MET A  97      80.586  54.645  73.139  1.00  7.78              
ATOM   1446  HE1 MET A  97      80.316  53.650  72.788  1.00  7.78              
ATOM   1447  HE2 MET A  97      81.008  55.216  72.312  1.00  7.78              
ATOM   1448  HE3 MET A  97      81.324  54.556  73.937  1.00  7.78              
ATOM   1449  C   MET A  97      81.416  59.969  72.372  1.00  7.78              
ATOM   1450  O   MET A  97      82.129  59.547  71.462  1.00  7.78              
ATOM   1451  N   THR A  98      80.906  61.198  72.386  1.00  7.24              
ATOM   1452  H   THR A  98      80.296  61.459  73.159  1.00  7.24              
ATOM   1453  CA  THR A  98      81.360  62.238  71.457  1.00  7.24              
ATOM   1454  HA  THR A  98      82.186  61.837  70.870  1.00  7.24              
ATOM   1455  CB  THR A  98      80.243  62.639  70.462  1.00  7.24              
ATOM   1456  HB  THR A  98      79.921  63.659  70.637  1.00  7.24              
ATOM   1457  CG2 THR A  98      80.756  62.552  69.027  1.00  7.24              
ATOM   1458 1HG2 THR A  98      79.977  62.894  68.345  1.00  7.24              
ATOM   1459 2HG2 THR A  98      81.638  63.181  68.914  1.00  7.24              
ATOM   1460 3HG2 THR A  98      81.012  61.518  68.790  1.00  7.24              
ATOM   1461  OG1 THR A  98      79.102  61.807  70.526  1.00  7.24              
ATOM   1462  HG1 THR A  98      78.908  61.637  71.459  1.00  7.24              
ATOM   1463  C   THR A  98      81.966  63.401  72.241  1.00  7.24              
ATOM   1464  O   THR A  98      81.837  64.541  71.805  1.00  7.24              
ATOM   1465  N   GLN A  99      82.619  63.119  73.388  1.00  6.64              
ATOM   1466  H   GLN A  99      82.621  62.150  73.681  1.00  6.64              
ATOM   1467  CA  GLN A  99      82.912  64.097  74.452  1.00  6.64              
ATOM   1468  HA  GLN A  99      81.989  64.330  74.983  1.00  6.64              
ATOM   1469  CB  GLN A  99      83.918  63.529  75.476  1.00  6.64              
ATOM   1470  HB1 GLN A  99      84.850  63.254  74.981  1.00  6.64              
ATOM   1471  HB2 GLN A  99      83.502  62.627  75.898  1.00  6.64              
ATOM   1472  CG  GLN A  99      84.206  64.454  76.677  1.00  6.64              
ATOM   1473  HG1 GLN A  99      84.551  63.838  77.507  1.00  6.64              
ATOM   1474  HG2 GLN A  99      83.275  64.929  76.986  1.00  6.64              
ATOM   1475  CD  GLN A  99      85.273  65.526  76.451  1.00  6.64              
ATOM   1476  OE1 GLN A  99      86.187  65.398  75.651  1.00  6.64              
ATOM   1477  NE2 GLN A  99      85.217  66.624  77.171  1.00  6.64              
ATOM   1478 1HE2 GLN A  99      84.467  66.765  77.831  1.00  6.64              
ATOM   1479 2HE2 GLN A  99      85.937  67.303  77.012  1.00  6.64              
ATOM   1480  C   GLN A  99      83.448  65.409  73.918  1.00  6.64              
ATOM   1481  O   GLN A  99      82.957  66.474  74.275  1.00  6.64              
ATOM   1482  N   SER A 100      84.439  65.334  73.033  1.00  7.89              
ATOM   1483  H   SER A 100      84.820  64.430  72.809  1.00  7.89              
ATOM   1484  CA  SER A 100      85.023  66.535  72.471  1.00  7.89              
ATOM   1485  HA  SER A 100      85.390  67.142  73.300  1.00  7.89              
ATOM   1486  CB  SER A 100      86.216  66.175  71.585  1.00  7.89              
ATOM   1487  HB1 SER A 100      85.865  65.730  70.653  1.00  7.89              
ATOM   1488  HB2 SER A 100      86.853  65.457  72.104  1.00  7.89              
ATOM   1489  OG  SER A 100      86.970  67.335  71.308  1.00  7.89              
ATOM   1490  HG  SER A 100      87.471  67.562  72.099  1.00  7.89              
ATOM   1491  C   SER A 100      83.991  67.364  71.713  1.00  7.89              
ATOM   1492  O   SER A 100      83.832  68.547  71.994  1.00  7.89              
ATOM   1493  N   SER A 101      83.210  66.740  70.832  1.00  8.44              
ATOM   1494  H   SER A 101      83.304  65.740  70.725  1.00  8.44              
ATOM   1495  CA  SER A 101      82.115  67.389  70.115  1.00  8.44              
ATOM   1496  HA  SER A 101      82.538  68.198  69.527  1.00  8.44              
ATOM   1497  CB  SER A 101      81.459  66.421  69.125  1.00  8.44              
ATOM   1498  HB1 SER A 101      80.676  66.947  68.575  1.00  8.44              
ATOM   1499  HB2 SER A 101      81.011  65.582  69.657  1.00  8.44              
ATOM   1500  OG  SER A 101      82.432  65.947  68.213  1.00  8.44              
ATOM   1501  HG  SER A 101      82.003  65.355  67.585  1.00  8.44              
ATOM   1502  C   SER A 101      81.058  67.994  71.037  1.00  8.44              
ATOM   1503  O   SER A 101      80.761  69.188  70.912  1.00  8.44              
ATOM   1504  N   VAL A 102      80.489  67.203  71.951  1.00  7.82              
ATOM   1505  H   VAL A 102      80.823  66.248  72.065  1.00  7.82              
ATOM   1506  CA  VAL A 102      79.307  67.638  72.709  1.00  7.82              
ATOM   1507  HA  VAL A 102      78.670  68.179  72.009  1.00  7.82              
ATOM   1508  CB  VAL A 102      78.445  66.483  73.246  1.00  7.82              
ATOM   1509  HB  VAL A 102      78.916  66.060  74.129  1.00  7.82              
ATOM   1510  CG1 VAL A 102      77.040  67.002  73.583  1.00  7.82              
ATOM   1511 1HG1 VAL A 102      76.444  66.190  74.003  1.00  7.82              
ATOM   1512 2HG1 VAL A 102      77.103  67.784  74.340  1.00  7.82              
ATOM   1513 3HG1 VAL A 102      76.546  67.389  72.691  1.00  7.82              
ATOM   1514  CG2 VAL A 102      78.271  65.366  72.211  1.00  7.82              
ATOM   1515 1HG2 VAL A 102      77.445  64.709  72.481  1.00  7.82              
ATOM   1516 2HG2 VAL A 102      78.074  65.781  71.223  1.00  7.82              
ATOM   1517 3HG2 VAL A 102      79.181  64.773  72.205  1.00  7.82              
ATOM   1518  C   VAL A 102      79.668  68.640  73.801  1.00  7.82              
ATOM   1519  O   VAL A 102      79.113  69.742  73.849  1.00  7.82              
ATOM   1520  N   MET A 103      80.708  68.350  74.575  1.00  7.26              
ATOM   1521  H   MET A 103      81.146  67.439  74.471  1.00  7.26              
ATOM   1522  CA  MET A 103      81.215  69.219  75.627  1.00  7.26              
ATOM   1523  HA  MET A 103      80.351  69.536  76.211  1.00  7.26              
ATOM   1524  CB  MET A 103      82.121  68.390  76.550  1.00  7.26              
ATOM   1525  HB1 MET A 103      83.130  68.344  76.140  1.00  7.26              
ATOM   1526  HB2 MET A 103      81.725  67.376  76.602  1.00  7.26              
ATOM   1527  CG  MET A 103      82.172  68.947  77.976  1.00  7.26              
ATOM   1528  HG1 MET A 103      81.156  69.156  78.310  1.00  7.26              
ATOM   1529  HG2 MET A 103      82.726  69.886  77.963  1.00  7.26              
ATOM   1530  SD  MET A 103      82.935  67.839  79.196  1.00  7.26              
ATOM   1531  CE  MET A 103      81.679  66.522  79.277  1.00  7.26              
ATOM   1532  HE1 MET A 103      81.936  65.811  80.062  1.00  7.26              
ATOM   1533  HE2 MET A 103      80.700  66.953  79.493  1.00  7.26              
ATOM   1534  HE3 MET A 103      81.619  65.988  78.329  1.00  7.26              
ATOM   1535  C   MET A 103      81.907  70.482  75.091  1.00  7.26              
ATOM   1536  O   MET A 103      81.811  71.519  75.755  1.00  7.26              
ATOM   1537  N   ARG A 104      82.476  70.472  73.866  1.00  6.80              
ATOM   1538  H   ARG A 104      82.597  69.578  73.394  1.00  6.80              
ATOM   1539  CA  ARG A 104      82.732  71.724  73.113  1.00  6.80              
ATOM   1540  HA  ARG A 104      83.463  72.345  73.633  1.00  6.80              
ATOM   1541  CB  ARG A 104      83.148  71.496  71.631  1.00  6.80              
ATOM   1542  HB1 ARG A 104      82.800  72.351  71.047  1.00  6.80              
ATOM   1543  HB2 ARG A 104      82.590  70.642  71.274  1.00  6.80              
ATOM   1544  CG  ARG A 104      84.597  71.314  71.182  1.00  6.80              
ATOM   1545  HG1 ARG A 104      85.126  70.662  71.875  1.00  6.80              
ATOM   1546  HG2 ARG A 104      85.103  72.280  71.160  1.00  6.80              
ATOM   1547  CD  ARG A 104      84.592  70.680  69.766  1.00  6.80              
ATOM   1548  HD1 ARG A 104      84.063  69.729  69.796  1.00  6.80              
ATOM   1549  HD2 ARG A 104      85.626  70.449  69.505  1.00  6.80              
ATOM   1550  NE  ARG A 104      84.023  71.536  68.688  1.00  6.80              
ATOM   1551  HE  ARG A 104      84.677  72.170  68.262  1.00  6.80              
ATOM   1552  CZ  ARG A 104      82.869  71.422  68.032  1.00  6.80              
ATOM   1553  NH1 ARG A 104      81.832  70.727  68.403  1.00  6.80              
ATOM   1554 1HH1 ARG A 104      81.804  70.216  69.272  1.00  6.80              
ATOM   1555 2HH1 ARG A 104      81.063  70.686  67.741  1.00  6.80              
ATOM   1556  NH2 ARG A 104      82.702  72.052  66.916  1.00  6.80              
ATOM   1557 1HH2 ARG A 104      83.432  72.553  66.458  1.00  6.80              
ATOM   1558 2HH2 ARG A 104      81.838  71.926  66.377  1.00  6.80              
ATOM   1559  C   ARG A 104      81.424  72.518  72.979  1.00  6.80              
ATOM   1560  O   ARG A 104      81.367  73.678  73.398  1.00  6.80              
ATOM   1561  N   LEU A 105      80.432  71.925  72.280  1.00  6.14              
ATOM   1562  H   LEU A 105      80.504  70.926  72.126  1.00  6.14              
ATOM   1563  CA  LEU A 105      79.685  72.681  71.267  1.00  6.14              
ATOM   1564  HA  LEU A 105      80.419  73.009  70.531  1.00  6.14              
ATOM   1565  CB  LEU A 105      78.671  71.786  70.521  1.00  6.14              
ATOM   1566  HB1 LEU A 105      77.925  71.404  71.218  1.00  6.14              
ATOM   1567  HB2 LEU A 105      79.215  70.928  70.137  1.00  6.14              
ATOM   1568  CG  LEU A 105      77.960  72.412  69.298  1.00  6.14              
ATOM   1569  HG  LEU A 105      77.549  71.585  68.720  1.00  6.14              
ATOM   1570  CD1 LEU A 105      76.789  73.332  69.654  1.00  6.14              
ATOM   1571 1HD1 LEU A 105      76.220  73.537  68.746  1.00  6.14              
ATOM   1572 2HD1 LEU A 105      76.131  72.839  70.367  1.00  6.14              
ATOM   1573 3HD1 LEU A 105      77.135  74.281  70.058  1.00  6.14              
ATOM   1574  CD2 LEU A 105      78.903  73.199  68.382  1.00  6.14              
ATOM   1575 1HD2 LEU A 105      78.378  73.453  67.460  1.00  6.14              
ATOM   1576 2HD2 LEU A 105      79.239  74.120  68.857  1.00  6.14              
ATOM   1577 3HD2 LEU A 105      79.759  72.587  68.110  1.00  6.14              
ATOM   1578  C   LEU A 105      79.063  73.971  71.832  1.00  6.14              
ATOM   1579  O   LEU A 105      79.446  75.100  71.514  1.00  6.14              
ATOM   1580  N   LYS A 106      78.123  73.767  72.742  1.00  6.32              
ATOM   1581  H   LYS A 106      77.950  72.789  72.938  1.00  6.32              
ATOM   1582  CA  LYS A 106      77.168  74.725  73.311  1.00  6.32              
ATOM   1583  HA  LYS A 106      76.804  75.361  72.502  1.00  6.32              
ATOM   1584  CB  LYS A 106      75.970  73.872  73.809  1.00  6.32              
ATOM   1585  HB1 LYS A 106      75.422  73.539  72.925  1.00  6.32              
ATOM   1586  HB2 LYS A 106      75.270  74.500  74.362  1.00  6.32              
ATOM   1587  CG  LYS A 106      76.266  72.599  74.647  1.00  6.32              
ATOM   1588  HG1 LYS A 106      76.682  71.829  73.996  1.00  6.32              
ATOM   1589  HG2 LYS A 106      75.299  72.221  74.984  1.00  6.32              
ATOM   1590  CD  LYS A 106      77.165  72.722  75.896  1.00  6.32              
ATOM   1591  HD1 LYS A 106      76.897  71.910  76.575  1.00  6.32              
ATOM   1592  HD2 LYS A 106      76.957  73.661  76.408  1.00  6.32              
ATOM   1593  CE  LYS A 106      78.664  72.589  75.580  1.00  6.32              
ATOM   1594  HE1 LYS A 106      78.953  73.339  74.844  1.00  6.32              
ATOM   1595  HE2 LYS A 106      78.840  71.601  75.142  1.00  6.32              
ATOM   1596  NZ  LYS A 106      79.516  72.764  76.777  1.00  6.32              
ATOM   1597  HZ1 LYS A 106      80.482  72.557  76.530  1.00  6.32              
ATOM   1598  HZ2 LYS A 106      79.472  73.725  77.113  1.00  6.32              
ATOM   1599  HZ3 LYS A 106      79.246  72.122  77.507  1.00  6.32              
ATOM   1600  C   LYS A 106      77.649  75.701  74.398  1.00  6.32              
ATOM   1601  O   LYS A 106      76.949  75.988  75.362  1.00  6.32              
ATOM   1602  N   SER A 107      78.867  76.199  74.288  1.00  6.24              
ATOM   1603  H   SER A 107      79.402  75.918  73.474  1.00  6.24              
ATOM   1604  CA  SER A 107      79.404  77.285  75.147  1.00  6.24              
ATOM   1605  HA  SER A 107      78.619  77.999  75.402  1.00  6.24              
ATOM   1606  CB  SER A 107      80.019  76.704  76.436  1.00  6.24              
ATOM   1607  HB1 SER A 107      80.140  77.506  77.166  1.00  6.24              
ATOM   1608  HB2 SER A 107      81.001  76.285  76.214  1.00  6.24              
ATOM   1609  OG  SER A 107      79.207  75.675  76.981  1.00  6.24              
ATOM   1610  HG  SER A 107      78.287  75.960  76.838  1.00  6.24              
ATOM   1611  C   SER A 107      80.509  78.020  74.393  1.00  6.24              
ATOM   1612  O   SER A 107      80.972  79.068  74.827  1.00  6.24              
ATOM   1613  N   ARG A 108      80.948  77.442  73.263  1.00  5.35              
ATOM   1614  H   ARG A 108      80.493  76.586  72.965  1.00  5.35              
ATOM   1615  CA  ARG A 108      82.059  77.944  72.468  1.00  5.35              
ATOM   1616  HA  ARG A 108      82.761  78.424  73.151  1.00  5.35              
ATOM   1617  CB  ARG A 108      82.775  76.775  71.750  1.00  5.35              
ATOM   1618  HB1 ARG A 108      83.165  77.108  70.788  1.00  5.35              
ATOM   1619  HB2 ARG A 108      82.058  75.981  71.535  1.00  5.35              
ATOM   1620  CG  ARG A 108      83.948  76.177  72.551  1.00  5.35              
ATOM   1621  HG1 ARG A 108      84.351  75.339  71.981  1.00  5.35              
ATOM   1622  HG2 ARG A 108      83.572  75.785  73.497  1.00  5.35              
ATOM   1623  CD  ARG A 108      85.101  77.161  72.840  1.00  5.35              
ATOM   1624  HD1 ARG A 108      85.941  76.588  73.237  1.00  5.35              
ATOM   1625  HD2 ARG A 108      84.784  77.868  73.610  1.00  5.35              
ATOM   1626  NE  ARG A 108      85.518  77.911  71.635  1.00  5.35              
ATOM   1627  HE  ARG A 108      84.811  78.069  70.925  1.00  5.35              
ATOM   1628  CZ  ARG A 108      86.685  78.468  71.374  1.00  5.35              
ATOM   1629  NH1 ARG A 108      87.696  78.441  72.201  1.00  5.35              
ATOM   1630 1HH1 ARG A 108      87.584  77.985  73.090  1.00  5.35              
ATOM   1631 2HH1 ARG A 108      88.575  78.861  71.960  1.00  5.35              
ATOM   1632  NH2 ARG A 108      86.842  79.077  70.235  1.00  5.35              
ATOM   1633 1HH2 ARG A 108      86.035  79.145  69.621  1.00  5.35              
ATOM   1634 2HH2 ARG A 108      87.718  79.487  69.975  1.00  5.35              
ATOM   1635  C   ARG A 108      81.655  79.064  71.538  1.00  5.35              
ATOM   1636  O   ARG A 108      81.871  80.238  71.832  1.00  5.35              
ATOM   1637  N   ASN A 109      81.105  78.703  70.393  1.00  4.38              
ATOM   1638  H   ASN A 109      80.945  77.721  70.215  1.00  4.38              
ATOM   1639  CA  ASN A 109      80.818  79.651  69.344  1.00  4.38              
ATOM   1640  HA  ASN A 109      80.594  80.614  69.796  1.00  4.38              
ATOM   1641  CB  ASN A 109      82.056  79.807  68.435  1.00  4.38              
ATOM   1642  HB1 ASN A 109      81.845  80.567  67.691  1.00  4.38              
ATOM   1643  HB2 ASN A 109      82.254  78.865  67.920  1.00  4.38              
ATOM   1644  CG  ASN A 109      83.322  80.207  69.172  1.00  4.38              
ATOM   1645  OD1 ASN A 109      84.137  79.371  69.537  1.00  4.38              
ATOM   1646  ND2 ASN A 109      83.532  81.481  69.428  1.00  4.38              
ATOM   1647 1HD2 ASN A 109      82.889  82.180  69.104  1.00  4.38              
ATOM   1648 2HD2 ASN A 109      84.327  81.709  69.998  1.00  4.38              
ATOM   1649  C   ASN A 109      79.616  79.114  68.563  1.00  4.38              
ATOM   1650  O   ASN A 109      79.665  78.012  67.980  1.00  4.38              
ATOM   1651  N   PRO A 110      78.587  79.952  68.395  1.00  3.99              
ATOM   1652  CD  PRO A 110      78.326  81.252  69.008  1.00  3.99              
ATOM   1653  HD1 PRO A 110      79.213  81.884  69.035  1.00  3.99              
ATOM   1654  HD2 PRO A 110      77.925  81.110  70.013  1.00  3.99              
ATOM   1655  CG  PRO A 110      77.281  81.924  68.124  1.00  3.99              
ATOM   1656  HG1 PRO A 110      77.799  82.489  67.350  1.00  3.99              
ATOM   1657  HG2 PRO A 110      76.613  82.568  68.698  1.00  3.99              
ATOM   1658  CB  PRO A 110      76.548  80.733  67.509  1.00  3.99              
ATOM   1659  HB1 PRO A 110      76.035  80.967  66.583  1.00  3.99              
ATOM   1660  HB2 PRO A 110      75.826  80.352  68.232  1.00  3.99              
ATOM   1661  CA  PRO A 110      77.659  79.701  67.322  1.00  3.99              
ATOM   1662  HA  PRO A 110      77.221  78.710  67.446  1.00  3.99              
ATOM   1663  C   PRO A 110      78.376  79.716  65.951  1.00  3.99              
ATOM   1664  O   PRO A 110      77.819  79.224  64.990  1.00  3.99              
ATOM   1665  N   VAL A 111      79.643  80.152  65.858  1.00  3.90              
ATOM   1666  H   VAL A 111      80.022  80.651  66.642  1.00  3.90              
ATOM   1667  CA  VAL A 111      80.534  79.887  64.709  1.00  3.90              
ATOM   1668  HA  VAL A 111      80.020  80.264  63.823  1.00  3.90              
ATOM   1669  CB  VAL A 111      81.858  80.676  64.808  1.00  3.90              
ATOM   1670  HB  VAL A 111      82.485  80.224  65.576  1.00  3.90              
ATOM   1671  CG1 VAL A 111      82.640  80.651  63.491  1.00  3.90              
ATOM   1672 1HG1 VAL A 111      83.557  81.233  63.586  1.00  3.90              
ATOM   1673 2HG1 VAL A 111      82.910  79.629  63.224  1.00  3.90              
ATOM   1674 3HG1 VAL A 111      82.033  81.067  62.685  1.00  3.90              
ATOM   1675  CG2 VAL A 111      81.626  82.155  65.177  1.00  3.90              
ATOM   1676 1HG2 VAL A 111      82.570  82.700  65.151  1.00  3.90              
ATOM   1677 2HG2 VAL A 111      80.937  82.603  64.463  1.00  3.90              
ATOM   1678 3HG2 VAL A 111      81.203  82.251  66.175  1.00  3.90              
ATOM   1679  C   VAL A 111      80.784  78.398  64.433  1.00  3.90              
ATOM   1680  O   VAL A 111      80.751  77.979  63.280  1.00  3.90              
ATOM   1681  N   SER A 112      80.972  77.569  65.466  1.00  4.02              
ATOM   1682  H   SER A 112      80.885  77.925  66.408  1.00  4.02              
ATOM   1683  CA  SER A 112      81.027  76.107  65.290  1.00  4.02              
ATOM   1684  HA  SER A 112      81.734  75.859  64.497  1.00  4.02              
ATOM   1685  CB  SER A 112      81.471  75.403  66.573  1.00  4.02              
ATOM   1686  HB1 SER A 112      81.496  74.329  66.393  1.00  4.02              
ATOM   1687  HB2 SER A 112      80.766  75.611  67.378  1.00  4.02              
ATOM   1688  OG  SER A 112      82.762  75.860  66.941  1.00  4.02              
ATOM   1689  HG  SER A 112      83.317  75.789  66.157  1.00  4.02              
ATOM   1690  C   SER A 112      79.669  75.571  64.864  1.00  4.02              
ATOM   1691  O   SER A 112      79.596  74.782  63.919  1.00  4.02              
ATOM   1692  N   ALA A 113      78.584  76.079  65.475  1.00  3.88              
ATOM   1693  H   ALA A 113      78.678  76.769  66.206  1.00  3.88              
ATOM   1694  CA  ALA A 113      77.250  75.688  64.979  1.00  3.88              
ATOM   1695  HA  ALA A 113      77.168  74.604  65.084  1.00  3.88              
ATOM   1696  CB  ALA A 113      76.164  76.315  65.861  1.00  3.88              
ATOM   1697  HB1 ALA A 113      75.191  75.922  65.564  1.00  3.88              
ATOM   1698  HB2 ALA A 113      76.343  76.063  66.907  1.00  3.88              
ATOM   1699  HB3 ALA A 113      76.152  77.397  65.737  1.00  3.88              
ATOM   1700  C   ALA A 113      77.035  75.986  63.473  1.00  3.88              
ATOM   1701  O   ALA A 113      76.398  75.204  62.769  1.00  3.88              
ATOM   1702  N   VAL A 114      77.613  77.084  62.976  1.00  3.98              
ATOM   1703  H   VAL A 114      78.054  77.713  63.637  1.00  3.98              
ATOM   1704  CA  VAL A 114      77.508  77.532  61.583  1.00  3.98              
ATOM   1705  HA  VAL A 114      76.488  77.338  61.252  1.00  3.98              
ATOM   1706  CB  VAL A 114      77.715  79.061  61.484  1.00  3.98              
ATOM   1707  HB  VAL A 114      78.585  79.346  62.075  1.00  3.98              
ATOM   1708  CG1 VAL A 114      77.927  79.548  60.049  1.00  3.98              
ATOM   1709 1HG1 VAL A 114      77.923  80.637  60.020  1.00  3.98              
ATOM   1710 2HG1 VAL A 114      78.897  79.215  59.682  1.00  3.98              
ATOM   1711 3HG1 VAL A 114      77.143  79.155  59.403  1.00  3.98              
ATOM   1712  CG2 VAL A 114      76.479  79.799  62.027  1.00  3.98              
ATOM   1713 1HG2 VAL A 114      76.680  80.870  62.057  1.00  3.98              
ATOM   1714 2HG2 VAL A 114      75.622  79.615  61.377  1.00  3.98              
ATOM   1715 3HG2 VAL A 114      76.240  79.460  63.033  1.00  3.98              
ATOM   1716  C   VAL A 114      78.389  76.757  60.603  1.00  3.98              
ATOM   1717  O   VAL A 114      77.908  76.398  59.535  1.00  3.98              
ATOM   1718  N   ASN A 115      79.631  76.425  60.952  1.00  4.36              
ATOM   1719  H   ASN A 115      79.989  76.778  61.833  1.00  4.36              
ATOM   1720  CA  ASN A 115      80.460  75.481  60.183  1.00  4.36              
ATOM   1721  HA  ASN A 115      80.665  75.865  59.184  1.00  4.36              
ATOM   1722  CB  ASN A 115      81.777  75.367  60.990  1.00  4.36              
ATOM   1723  HB1 ASN A 115      81.551  75.342  62.057  1.00  4.36              
ATOM   1724  HB2 ASN A 115      82.386  76.250  60.802  1.00  4.36              
ATOM   1725  CG  ASN A 115      82.613  74.134  60.679  1.00  4.36              
ATOM   1726  OD1 ASN A 115      83.276  74.053  59.663  1.00  4.36              
ATOM   1727  ND2 ASN A 115      82.636  73.141  61.543  1.00  4.36              
ATOM   1728 1HD2 ASN A 115      82.120  73.163  62.424  1.00  4.36              
ATOM   1729 2HD2 ASN A 115      83.138  72.321  61.265  1.00  4.36              
ATOM   1730  C   ASN A 115      79.787  74.113  60.046  1.00  4.36              
ATOM   1731  O   ASN A 115      79.662  73.595  58.939  1.00  4.36              
ATOM   1732  N   GLU A 116      79.318  73.543  61.158  1.00  4.34              
ATOM   1733  H   GLU A 116      79.427  74.029  62.045  1.00  4.34              
ATOM   1734  CA  GLU A 116      78.674  72.228  61.142  1.00  4.34              
ATOM   1735  HA  GLU A 116      79.321  71.526  60.614  1.00  4.34              
ATOM   1736  CB  GLU A 116      78.538  71.738  62.611  1.00  4.34              
ATOM   1737  HB1 GLU A 116      77.785  70.948  62.623  1.00  4.34              
ATOM   1738  HB2 GLU A 116      78.165  72.543  63.246  1.00  4.34              
ATOM   1739  CG  GLU A 116      79.841  71.136  63.211  1.00  4.34              
ATOM   1740  HG1 GLU A 116      80.571  71.002  62.410  1.00  4.34              
ATOM   1741  HG2 GLU A 116      79.602  70.130  63.562  1.00  4.34              
ATOM   1742  CD  GLU A 116      80.523  71.891  64.385  1.00  4.34              
ATOM   1743  OE1 GLU A 116      80.215  71.624  65.575  1.00  4.34              
ATOM   1744  OE2 GLU A 116      81.519  72.619  64.152  1.00  4.34              
ATOM   1745  C   GLU A 116      77.340  72.244  60.367  1.00  4.34              
ATOM   1746  O   GLU A 116      77.069  71.295  59.627  1.00  4.34              
ATOM   1747  N   PHE A 117      76.536  73.320  60.426  1.00  4.59              
ATOM   1748  H   PHE A 117      76.739  74.061  61.089  1.00  4.59              
ATOM   1749  CA  PHE A 117      75.308  73.401  59.620  1.00  4.59              
ATOM   1750  HA  PHE A 117      74.907  72.390  59.590  1.00  4.59              
ATOM   1751  CB  PHE A 117      74.213  74.233  60.305  1.00  4.59              
ATOM   1752  HB1 PHE A 117      73.588  74.696  59.539  1.00  4.59              
ATOM   1753  HB2 PHE A 117      74.656  75.039  60.888  1.00  4.59              
ATOM   1754  CG  PHE A 117      73.323  73.367  61.187  1.00  4.59              
ATOM   1755  CD1 PHE A 117      73.749  72.978  62.472  1.00  4.59              
ATOM   1756  HD1 PHE A 117      74.694  73.331  62.857  1.00  4.59              
ATOM   1757  CE1 PHE A 117      72.968  72.099  63.245  1.00  4.59              
ATOM   1758  HE1 PHE A 117      73.313  71.789  64.222  1.00  4.59              
ATOM   1759  CZ  PHE A 117      71.757  71.597  62.735  1.00  4.59              
ATOM   1760  HZ  PHE A 117      71.165  70.903  63.317  1.00  4.59              
ATOM   1761  CE2 PHE A 117      71.328  71.976  61.452  1.00  4.59              
ATOM   1762  HE2 PHE A 117      70.407  71.573  61.049  1.00  4.59              
ATOM   1763  CD2 PHE A 117      72.108  72.859  60.681  1.00  4.59              
ATOM   1764  HD2 PHE A 117      71.783  73.122  59.685  1.00  4.59              
ATOM   1765  C   PHE A 117      75.518  73.757  58.143  1.00  4.59              
ATOM   1766  O   PHE A 117      74.777  73.239  57.312  1.00  4.59              
ATOM   1767  N   CYS A 118      76.557  74.500  57.757  1.00  5.11              
ATOM   1768  H   CYS A 118      77.127  74.959  58.458  1.00  5.11              
ATOM   1769  CA  CYS A 118      76.981  74.586  56.358  1.00  5.11              
ATOM   1770  HA  CYS A 118      76.134  74.894  55.747  1.00  5.11              
ATOM   1771  CB  CYS A 118      78.086  75.638  56.189  1.00  5.11              
ATOM   1772  HB1 CYS A 118      78.613  75.450  55.250  1.00  5.11              
ATOM   1773  HB2 CYS A 118      78.798  75.583  57.017  1.00  5.11              
ATOM   1774  SG  CYS A 118      77.341  77.292  56.095  1.00  5.11              
ATOM   1775  HG  CYS A 118      78.411  77.906  55.566  1.00  5.11              
ATOM   1776  C   CYS A 118      77.441  73.234  55.815  1.00  5.11              
ATOM   1777  O   CYS A 118      77.027  72.852  54.723  1.00  5.11              
ATOM   1778  N   MET A 119      78.213  72.462  56.585  1.00  5.26              
ATOM   1779  H   MET A 119      78.543  72.825  57.475  1.00  5.26              
ATOM   1780  CA  MET A 119      78.596  71.101  56.204  1.00  5.26              
ATOM   1781  HA  MET A 119      79.112  71.142  55.244  1.00  5.26              
ATOM   1782  CB  MET A 119      79.556  70.495  57.242  1.00  5.26              
ATOM   1783  HB1 MET A 119      79.637  69.422  57.062  1.00  5.26              
ATOM   1784  HB2 MET A 119      79.157  70.640  58.245  1.00  5.26              
ATOM   1785  CG  MET A 119      80.965  71.090  57.168  1.00  5.26              
ATOM   1786  HG1 MET A 119      80.913  72.169  57.304  1.00  5.26              
ATOM   1787  HG2 MET A 119      81.374  70.892  56.177  1.00  5.26              
ATOM   1788  SD  MET A 119      82.097  70.402  58.406  1.00  5.26              
ATOM   1789  CE  MET A 119      83.631  71.213  57.889  1.00  5.26              
ATOM   1790  HE1 MET A 119      84.440  70.928  58.561  1.00  5.26              
ATOM   1791  HE2 MET A 119      83.881  70.912  56.872  1.00  5.26              
ATOM   1792  HE3 MET A 119      83.500  72.293  57.923  1.00  5.26              
ATOM   1793  C   MET A 119      77.379  70.182  56.012  1.00  5.26              
ATOM   1794  O   MET A 119      77.306  69.498  54.992  1.00  5.26              
ATOM   1795  N   THR A 120      76.399  70.194  56.926  1.00  5.38              
ATOM   1796  H   THR A 120      76.540  70.721  57.783  1.00  5.38              
ATOM   1797  CA  THR A 120      75.201  69.339  56.810  1.00  5.38              
ATOM   1798  HA  THR A 120      75.545  68.344  56.527  1.00  5.38              
ATOM   1799  CB  THR A 120      74.485  69.168  58.177  1.00  5.38              
ATOM   1800  HB  THR A 120      75.232  69.227  58.970  1.00  5.38              
ATOM   1801  CG2 THR A 120      73.381  70.184  58.468  1.00  5.38              
ATOM   1802 1HG2 THR A 120      73.083  70.108  59.514  1.00  5.38              
ATOM   1803 2HG2 THR A 120      73.740  71.188  58.281  1.00  5.38              
ATOM   1804 3HG2 THR A 120      72.516  69.998  57.832  1.00  5.38              
ATOM   1805  OG1 THR A 120      73.868  67.902  58.256  1.00  5.38              
ATOM   1806  HG1 THR A 120      73.361  67.842  59.079  1.00  5.38              
ATOM   1807  C   THR A 120      74.233  69.773  55.700  1.00  5.38              
ATOM   1808  O   THR A 120      73.634  68.927  55.038  1.00  5.38              
ATOM   1809  N   THR A 121      74.132  71.079  55.393  1.00  5.81              
ATOM   1810  H   THR A 121      74.601  71.757  55.987  1.00  5.81              
ATOM   1811  CA  THR A 121      73.451  71.549  54.168  1.00  5.81              
ATOM   1812  HA  THR A 121      72.601  70.883  54.018  1.00  5.81              
ATOM   1813  CB  THR A 121      72.822  72.957  54.289  1.00  5.81              
ATOM   1814  HB  THR A 121      72.194  72.982  55.180  1.00  5.81              
ATOM   1815  CG2 THR A 121      73.789  74.138  54.354  1.00  5.81              
ATOM   1816 1HG2 THR A 121      73.920  74.434  55.390  1.00  5.81              
ATOM   1817 2HG2 THR A 121      74.751  73.870  53.929  1.00  5.81              
ATOM   1818 3HG2 THR A 121      73.380  75.001  53.829  1.00  5.81              
ATOM   1819  OG1 THR A 121      71.983  73.185  53.174  1.00  5.81              
ATOM   1820  HG1 THR A 121      72.426  72.773  52.421  1.00  5.81              
ATOM   1821  C   THR A 121      74.308  71.384  52.900  1.00  5.81              
ATOM   1822  O   THR A 121      73.842  71.686  51.797  1.00  5.81              
ATOM   1823  N   HIS A 122      75.547  70.901  53.034  1.00  6.24              
ATOM   1824  H   HIS A 122      75.858  70.667  53.970  1.00  6.24              
ATOM   1825  CA  HIS A 122      76.537  70.710  51.968  1.00  6.24              
ATOM   1826  HA  HIS A 122      77.488  70.486  52.454  1.00  6.24              
ATOM   1827  CB  HIS A 122      76.121  69.455  51.173  1.00  6.24              
ATOM   1828  HB1 HIS A 122      75.137  69.614  50.736  1.00  6.24              
ATOM   1829  HB2 HIS A 122      76.034  68.620  51.870  1.00  6.24              
ATOM   1830  CG  HIS A 122      77.061  69.039  50.073  1.00  6.24              
ATOM   1831  ND1 HIS A 122      76.796  69.161  48.706  1.00  6.24              
ATOM   1832  CE1 HIS A 122      77.869  68.649  48.083  1.00  6.24              
ATOM   1833  HE1 HIS A 122      77.981  68.583  47.008  1.00  6.24              
ATOM   1834  NE2 HIS A 122      78.777  68.221  48.979  1.00  6.24              
ATOM   1835  HE2 HIS A 122      79.656  67.775  48.753  1.00  6.24              
ATOM   1836  CD2 HIS A 122      78.282  68.456  50.242  1.00  6.24              
ATOM   1837  HD2 HIS A 122      78.746  68.216  51.189  1.00  6.24              
ATOM   1838  C   HIS A 122      76.793  71.976  51.132  1.00  6.24              
ATOM   1839  O   HIS A 122      77.011  71.953  49.918  1.00  6.24              
ATOM   1840  N   ARG A 123      76.724  73.133  51.785  1.00  5.93              
ATOM   1841  H   ARG A 123      76.654  73.074  52.800  1.00  5.93              
ATOM   1842  CA  ARG A 123      77.036  74.444  51.213  1.00  5.93              
ATOM   1843  HA  ARG A 123      77.124  74.374  50.133  1.00  5.93              
ATOM   1844  CB  ARG A 123      75.905  75.428  51.580  1.00  5.93              
ATOM   1845  HB1 ARG A 123      76.163  76.429  51.248  1.00  5.93              
ATOM   1846  HB2 ARG A 123      75.828  75.484  52.667  1.00  5.93              
ATOM   1847  CG  ARG A 123      74.514  75.087  51.004  1.00  5.93              
ATOM   1848  HG1 ARG A 123      73.847  75.910  51.257  1.00  5.93              
ATOM   1849  HG2 ARG A 123      74.124  74.200  51.497  1.00  5.93              
ATOM   1850  CD  ARG A 123      74.449  74.882  49.479  1.00  5.93              
ATOM   1851  HD1 ARG A 123      75.111  75.602  48.995  1.00  5.93              
ATOM   1852  HD2 ARG A 123      73.433  75.099  49.145  1.00  5.93              
ATOM   1853  NE  ARG A 123      74.822  73.508  49.074  1.00  5.93              
ATOM   1854  HE  ARG A 123      75.803  73.263  49.105  1.00  5.93              
ATOM   1855  CZ  ARG A 123      74.037  72.472  48.838  1.00  5.93              
ATOM   1856  NH1 ARG A 123      72.737  72.561  48.857  1.00  5.93              
ATOM   1857 1HH1 ARG A 123      72.321  73.427  49.132  1.00  5.93              
ATOM   1858 2HH1 ARG A 123      72.188  71.727  48.785  1.00  5.93              
ATOM   1859  NH2 ARG A 123      74.561  71.306  48.581  1.00  5.93              
ATOM   1860 1HH2 ARG A 123      75.564  71.172  48.710  1.00  5.93              
ATOM   1861 2HH2 ARG A 123      73.999  70.491  48.444  1.00  5.93              
ATOM   1862  C   ARG A 123      78.403  74.907  51.717  1.00  5.93              
ATOM   1863  O   ARG A 123      78.914  74.338  52.682  1.00  5.93              
ATOM   1864  N   PRO A 124      79.032  75.900  51.063  1.00  5.54              
ATOM   1865  CD  PRO A 124      78.641  76.603  49.848  1.00  5.54              
ATOM   1866  HD1 PRO A 124      77.582  76.844  49.811  1.00  5.54              
ATOM   1867  HD2 PRO A 124      78.914  76.000  48.981  1.00  5.54              
ATOM   1868  CG  PRO A 124      79.461  77.890  49.856  1.00  5.54              
ATOM   1869  HG1 PRO A 124      78.962  78.638  50.476  1.00  5.54              
ATOM   1870  HG2 PRO A 124      79.628  78.273  48.849  1.00  5.54              
ATOM   1871  CB  PRO A 124      80.763  77.459  50.526  1.00  5.54              
ATOM   1872  HB1 PRO A 124      81.250  78.298  51.025  1.00  5.54              
ATOM   1873  HB2 PRO A 124      81.431  77.031  49.777  1.00  5.54              
ATOM   1874  CA  PRO A 124      80.333  76.361  51.509  1.00  5.54              
ATOM   1875  HA  PRO A 124      81.039  75.534  51.424  1.00  5.54              
ATOM   1876  C   PRO A 124      80.327  76.828  52.952  1.00  5.54              
ATOM   1877  O   PRO A 124      79.334  77.364  53.453  1.00  5.54              
ATOM   1878  N   LEU A 125      81.496  76.651  53.567  1.00  5.14              
ATOM   1879  H   LEU A 125      82.227  76.187  53.055  1.00  5.14              
ATOM   1880  CA  LEU A 125      81.899  77.400  54.744  1.00  5.14              
ATOM   1881  HA  LEU A 125      81.332  77.032  55.599  1.00  5.14              
ATOM   1882  CB  LEU A 125      83.404  77.187  54.991  1.00  5.14              
ATOM   1883  HB1 LEU A 125      83.744  77.889  55.755  1.00  5.14              
ATOM   1884  HB2 LEU A 125      83.942  77.421  54.071  1.00  5.14              
ATOM   1885  CG  LEU A 125      83.752  75.755  55.441  1.00  5.14              
ATOM   1886  HG  LEU A 125      83.287  75.034  54.769  1.00  5.14              
ATOM   1887  CD1 LEU A 125      85.264  75.534  55.391  1.00  5.14              
ATOM   1888 1HD1 LEU A 125      85.495  74.513  55.693  1.00  5.14              
ATOM   1889 2HD1 LEU A 125      85.627  75.697  54.376  1.00  5.14              
ATOM   1890 3HD1 LEU A 125      85.763  76.228  56.068  1.00  5.14              
ATOM   1891  CD2 LEU A 125      83.272  75.490  56.867  1.00  5.14              
ATOM   1892 1HD2 LEU A 125      83.588  74.494  57.170  1.00  5.14              
ATOM   1893 2HD2 LEU A 125      83.698  76.217  57.558  1.00  5.14              
ATOM   1894 3HD2 LEU A 125      82.186  75.525  56.926  1.00  5.14              
ATOM   1895  C   LEU A 125      81.551  78.859  54.550  1.00  5.14              
ATOM   1896  O   LEU A 125      81.650  79.415  53.452  1.00  5.14              
ATOM   1897  N   GLU A 126      81.087  79.420  55.648  1.00  4.81              
ATOM   1898  H   GLU A 126      81.077  78.900  56.510  1.00  4.81              
ATOM   1899  CA  GLU A 126      80.790  80.821  55.713  1.00  4.81              
ATOM   1900  HA  GLU A 126      80.050  81.001  54.960  1.00  4.81              
ATOM   1901  CB  GLU A 126      80.311  81.143  57.156  1.00  4.81              
ATOM   1902  HB1 GLU A 126      79.441  80.546  57.390  1.00  4.81              
ATOM   1903  HB2 GLU A 126      80.021  82.191  57.217  1.00  4.81              
ATOM   1904  CG  GLU A 126      81.370  80.832  58.243  1.00  4.81              
ATOM   1905  HG1 GLU A 126      82.383  80.932  57.858  1.00  4.81              
ATOM   1906  HG2 GLU A 126      81.261  79.788  58.548  1.00  4.81              
ATOM   1907  CD  GLU A 126      81.255  81.748  59.462  1.00  4.81              
ATOM   1908  OE1 GLU A 126      81.913  82.818  59.507  1.00  4.81              
ATOM   1909  OE2 GLU A 126      80.550  81.393  60.429  1.00  4.81              
ATOM   1910  C   GLU A 126      82.042  81.679  55.450  1.00  4.81              
ATOM   1911  O   GLU A 126      83.166  81.169  55.452  1.00  4.81              
ATOM   1912  N   PHE A 127      81.865  83.000  55.489  1.00  3.83              
ATOM   1913  H   PHE A 127      80.918  83.348  55.430  1.00  3.83              
ATOM   1914  CA  PHE A 127      82.857  83.788  56.265  1.00  3.83              
ATOM   1915  HA  PHE A 127      83.130  83.218  57.152  1.00  3.83              
ATOM   1916  CB  PHE A 127      84.113  84.079  55.426  1.00  3.83              
ATOM   1917  HB1 PHE A 127      83.928  84.912  54.747  1.00  3.83              
ATOM   1918  HB2 PHE A 127      84.383  83.226  54.805  1.00  3.83              
ATOM   1919  CG  PHE A 127      85.313  84.392  56.301  1.00  3.83              
ATOM   1920  CD1 PHE A 127      85.953  83.343  56.987  1.00  3.83              
ATOM   1921  HD1 PHE A 127      85.621  82.326  56.831  1.00  3.83              
ATOM   1922  CE1 PHE A 127      87.000  83.620  57.882  1.00  3.83              
ATOM   1923  HE1 PHE A 127      87.481  82.809  58.410  1.00  3.83              
ATOM   1924  CZ  PHE A 127      87.411  84.948  58.094  1.00  3.83              
ATOM   1925  HZ  PHE A 127      88.214  85.165  58.784  1.00  3.83              
ATOM   1926  CE2 PHE A 127      86.773  85.996  57.407  1.00  3.83              
ATOM   1927  HE2 PHE A 127      87.069  87.023  57.576  1.00  3.83              
ATOM   1928  CD2 PHE A 127      85.730  85.720  56.507  1.00  3.83              
ATOM   1929  HD2 PHE A 127      85.227  86.532  55.999  1.00  3.83              
ATOM   1930  C   PHE A 127      82.245  85.106  56.706  1.00  3.83              
ATOM   1931  O   PHE A 127      81.315  85.606  56.067  1.00  3.83              
ATOM   1932  N   CYS A 128      82.816  85.683  57.755  1.00  3.98              
ATOM   1933  H   CYS A 128      83.622  85.227  58.154  1.00  3.98              
ATOM   1934  CA  CYS A 128      82.448  86.983  58.271  1.00  3.98              
ATOM   1935  HA  CYS A 128      81.401  87.181  58.044  1.00  3.98              
ATOM   1936  CB  CYS A 128      82.574  86.940  59.808  1.00  3.98              
ATOM   1937  HB1 CYS A 128      83.581  86.583  60.024  1.00  3.98              
ATOM   1938  HB2 CYS A 128      81.866  86.200  60.173  1.00  3.98              
ATOM   1939  SG  CYS A 128      82.357  88.463  60.797  1.00  3.98              
ATOM   1940  C   CYS A 128      83.281  88.105  57.651  1.00  3.98              
ATOM   1941  O   CYS A 128      84.458  88.278  57.963  1.00  3.98              
ATOM   1942  N   GLU A 129      82.644  88.911  56.806  1.00  3.82              
ATOM   1943  H   GLU A 129      81.677  88.688  56.589  1.00  3.82              
ATOM   1944  CA  GLU A 129      83.089  90.284  56.555  1.00  3.82              
ATOM   1945  HA  GLU A 129      84.115  90.249  56.184  1.00  3.82              
ATOM   1946  CB  GLU A 129      82.186  90.878  55.455  1.00  3.82              
ATOM   1947  HB1 GLU A 129      81.239  91.210  55.885  1.00  3.82              
ATOM   1948  HB2 GLU A 129      81.955  90.079  54.747  1.00  3.82              
ATOM   1949  CG  GLU A 129      82.831  92.003  54.632  1.00  3.82              
ATOM   1950  HG1 GLU A 129      82.386  91.994  53.634  1.00  3.82              
ATOM   1951  HG2 GLU A 129      83.899  91.809  54.512  1.00  3.82              
ATOM   1952  CD  GLU A 129      82.595  93.379  55.252  1.00  3.82              
ATOM   1953  OE1 GLU A 129      83.510  93.896  55.924  1.00  3.82              
ATOM   1954  OE2 GLU A 129      81.466  93.903  55.106  1.00  3.82              
ATOM   1955  C   GLU A 129      83.083  91.072  57.865  1.00  3.82              
ATOM   1956  O   GLU A 129      82.327  90.733  58.772  1.00  3.82              
ATOM   1957  N   THR A 130      83.948  92.070  58.030  1.00  4.38              
ATOM   1958  H   THR A 130      84.394  92.468  57.206  1.00  4.38              
ATOM   1959  CA  THR A 130      84.072  92.796  59.302  1.00  4.38              
ATOM   1960  HA  THR A 130      83.092  92.835  59.769  1.00  4.38              
ATOM   1961  CB  THR A 130      85.003  92.094  60.313  1.00  4.38              
ATOM   1962  HB  THR A 130      86.018  92.060  59.916  1.00  4.38              
ATOM   1963  CG2 THR A 130      85.005  92.761  61.694  1.00  4.38              
ATOM   1964 1HG2 THR A 130      85.617  92.171  62.375  1.00  4.38              
ATOM   1965 2HG2 THR A 130      85.425  93.763  61.623  1.00  4.38              
ATOM   1966 3HG2 THR A 130      83.985  92.823  62.075  1.00  4.38              
ATOM   1967  OG1 THR A 130      84.574  90.781  60.589  1.00  4.38              
ATOM   1968  HG1 THR A 130      84.021  90.487  59.848  1.00  4.38              
ATOM   1969  C   THR A 130      84.487  94.237  59.048  1.00  4.38              
ATOM   1970  O   THR A 130      85.653  94.617  59.204  1.00  4.38              
ATOM   1971  N   ARG A 131      83.497  95.060  58.697  1.00  4.23              
ATOM   1972  H   ARG A 131      82.575  94.655  58.589  1.00  4.23              
ATOM   1973  CA  ARG A 131      83.630  96.518  58.735  1.00  4.23              
ATOM   1974  HA  ARG A 131      84.426  96.813  58.050  1.00  4.23              
ATOM   1975  CB  ARG A 131      82.300  97.167  58.330  1.00  4.23              
ATOM   1976  HB1 ARG A 131      82.162  98.109  58.863  1.00  4.23              
ATOM   1977  HB2 ARG A 131      81.485  96.503  58.618  1.00  4.23              
ATOM   1978  CG  ARG A 131      82.245  97.456  56.826  1.00  4.23              
ATOM   1979  HG1 ARG A 131      82.761  96.671  56.269  1.00  4.23              
ATOM   1980  HG2 ARG A 131      82.745  98.404  56.630  1.00  4.23              
ATOM   1981  CD  ARG A 131      80.792  97.535  56.349  1.00  4.23              
ATOM   1982  HD1 ARG A 131      80.772  98.046  55.385  1.00  4.23              
ATOM   1983  HD2 ARG A 131      80.195  98.109  57.059  1.00  4.23              
ATOM   1984  NE  ARG A 131      80.265  96.176  56.164  1.00  4.23              
ATOM   1985  HE  ARG A 131      80.837  95.548  55.597  1.00  4.23              
ATOM   1986  CZ  ARG A 131      79.258  95.558  56.738  1.00  4.23              
ATOM   1987  NH1 ARG A 131      78.494  96.101  57.648  1.00  4.23              
ATOM   1988 1HH1 ARG A 131      78.733  97.002  58.017  1.00  4.23              
ATOM   1989 2HH1 ARG A 131      77.742  95.558  58.029  1.00  4.23              
ATOM   1990  NH2 ARG A 131      79.035  94.337  56.370  1.00  4.23              
ATOM   1991 1HH2 ARG A 131      79.744  93.925  55.764  1.00  4.23              
ATOM   1992 2HH2 ARG A 131      78.360  93.734  56.820  1.00  4.23              
ATOM   1993  C   ARG A 131      84.023  96.939  60.150  1.00  4.23              
ATOM   1994  O   ARG A 131      83.626  96.343  61.158  1.00  4.23              
ATOM   1995  N   SER A 132      84.793  98.014  60.219  1.00  4.82              
ATOM   1996  H   SER A 132      85.053  98.462  59.355  1.00  4.82              
ATOM   1997  CA  SER A 132      85.349  98.550  61.455  1.00  4.82              
ATOM   1998  HA  SER A 132      84.717  98.260  62.294  1.00  4.82              
ATOM   1999  CB  SER A 132      86.754  97.953  61.657  1.00  4.82              
ATOM   2000  HB1 SER A 132      87.463  98.419  60.971  1.00  4.82              
ATOM   2001  HB2 SER A 132      86.714  96.887  61.425  1.00  4.82              
ATOM   2002  OG  SER A 132      87.212  98.086  62.993  1.00  4.82              
ATOM   2003  HG  SER A 132      87.476  99.011  63.089  1.00  4.82              
ATOM   2004  C   SER A 132      85.323 100.069  61.332  1.00  4.82              
ATOM   2005  O   SER A 132      86.224 100.657  60.740  1.00  4.82              
ATOM   2006  N   GLY A 133      84.217 100.665  61.774  1.00  5.11              
ATOM   2007  H   GLY A 133      83.608 100.154  62.408  1.00  5.11              
ATOM   2008  CA  GLY A 133      83.785 102.014  61.420  1.00  5.11              
ATOM   2009  HA1 GLY A 133      82.828 101.956  60.903  1.00  5.11              
ATOM   2010  HA2 GLY A 133      84.508 102.482  60.752  1.00  5.11              
ATOM   2011  C   GLY A 133      83.612 102.910  62.653  1.00  5.11              
ATOM   2012  O   GLY A 133      83.807 102.475  63.787  1.00  5.11              
ATOM   2013  N   GLY A 134      83.255 104.181  62.448  1.00  6.04              
ATOM   2014  H   GLY A 134      83.158 104.523  61.504  1.00  6.04              
ATOM   2015  CA  GLY A 134      82.950 105.102  63.548  1.00  6.04              
ATOM   2016  HA1 GLY A 134      83.022 104.591  64.507  1.00  6.04              
ATOM   2017  HA2 GLY A 134      81.924 105.454  63.445  1.00  6.04              
ATOM   2018  C   GLY A 134      83.861 106.320  63.609  1.00  6.04              
ATOM   2019  O   GLY A 134      84.202 106.918  62.591  1.00  6.04              
ATOM   2020  N   LYS A 135      84.263 106.657  64.836  1.00  6.19              
ATOM   2021  H   LYS A 135      83.936 106.066  65.595  1.00  6.19              
ATOM   2022  CA  LYS A 135      85.313 107.622  65.189  1.00  6.19              
ATOM   2023  HA  LYS A 135      85.941 107.820  64.317  1.00  6.19              
ATOM   2024  CB  LYS A 135      84.645 108.933  65.663  1.00  6.19              
ATOM   2025  HB1 LYS A 135      84.013 108.727  66.529  1.00  6.19              
ATOM   2026  HB2 LYS A 135      84.018 109.319  64.857  1.00  6.19              
ATOM   2027  CG  LYS A 135      85.684 109.998  66.038  1.00  6.19              
ATOM   2028  HG1 LYS A 135      86.343 110.152  65.182  1.00  6.19              
ATOM   2029  HG2 LYS A 135      86.258 109.625  66.881  1.00  6.19              
ATOM   2030  CD  LYS A 135      85.110 111.351  66.470  1.00  6.19              
ATOM   2031  HD1 LYS A 135      84.573 111.237  67.414  1.00  6.19              
ATOM   2032  HD2 LYS A 135      84.412 111.706  65.710  1.00  6.19              
ATOM   2033  CE  LYS A 135      86.237 112.387  66.630  1.00  6.19              
ATOM   2034  HE1 LYS A 135      85.794 113.339  66.934  1.00  6.19              
ATOM   2035  HE2 LYS A 135      86.712 112.528  65.654  1.00  6.19              
ATOM   2036  NZ  LYS A 135      87.269 111.977  67.614  1.00  6.19              
ATOM   2037  HZ1 LYS A 135      88.016 112.645  67.703  1.00  6.19              
ATOM   2038  HZ2 LYS A 135      86.894 111.788  68.540  1.00  6.19              
ATOM   2039  HZ3 LYS A 135      87.753 111.117  67.335  1.00  6.19              
ATOM   2040  C   LYS A 135      86.173 106.963  66.275  1.00  6.19              
ATOM   2041  O   LYS A 135      85.678 106.120  67.017  1.00  6.19              
ATOM   2042  N   ASP A 136      87.419 107.398  66.427  1.00  6.33              
ATOM   2043  H   ASP A 136      87.738 108.144  65.817  1.00  6.33              
ATOM   2044  CA  ASP A 136      88.339 107.026  67.514  1.00  6.33              
ATOM   2045  HA  ASP A 136      88.681 106.004  67.344  1.00  6.33              
ATOM   2046  CB  ASP A 136      89.566 107.955  67.436  1.00  6.33              
ATOM   2047  HB1 ASP A 136      90.124 107.727  66.526  1.00  6.33              
ATOM   2048  HB2 ASP A 136      90.221 107.772  68.289  1.00  6.33              
ATOM   2049  CG  ASP A 136      89.147 109.428  67.405  1.00  6.33              
ATOM   2050  OD1 ASP A 136      88.737 109.908  66.325  1.00  6.33              
ATOM   2051  OD2 ASP A 136      89.017 110.072  68.464  1.00  6.33              
ATOM   2052  C   ASP A 136      87.735 107.051  68.937  1.00  6.33              
ATOM   2053  O   ASP A 136      88.142 106.267  69.789  1.00  6.33              
ATOM   2054  N   HIS A 137      86.740 107.907  69.193  1.00  6.72              
ATOM   2055  H   HIS A 137      86.498 108.562  68.470  1.00  6.72              
ATOM   2056  CA  HIS A 137      86.048 108.000  70.486  1.00  6.72              
ATOM   2057  HA  HIS A 137      86.771 107.821  71.283  1.00  6.72              
ATOM   2058  CB  HIS A 137      85.474 109.420  70.649  1.00  6.72              
ATOM   2059  HB1 HIS A 137      84.854 109.446  71.546  1.00  6.72              
ATOM   2060  HB2 HIS A 137      84.830 109.647  69.799  1.00  6.72              
ATOM   2061  CG  HIS A 137      86.499 110.521  70.797  1.00  6.72              
ATOM   2062  ND1 HIS A 137      86.321 111.852  70.395  1.00  6.72              
ATOM   2063  CE1 HIS A 137      87.411 112.511  70.826  1.00  6.72              
ATOM   2064  HE1 HIS A 137      87.579 113.573  70.703  1.00  6.72              
ATOM   2065  NE2 HIS A 137      88.266 111.668  71.425  1.00  6.72              
ATOM   2066  HE2 HIS A 137      89.173 111.908  71.802  1.00  6.72              
ATOM   2067  CD2 HIS A 137      87.703 110.413  71.429  1.00  6.72              
ATOM   2068  HD2 HIS A 137      88.126 109.516  71.859  1.00  6.72              
ATOM   2069  C   HIS A 137      84.939 106.964  70.719  1.00  6.72              
ATOM   2070  O   HIS A 137      84.485 106.817  71.850  1.00  6.72              
ATOM   2071  N   CYS A 138      84.481 106.273  69.673  1.00  6.23              
ATOM   2072  H   CYS A 138      84.954 106.398  68.786  1.00  6.23              
ATOM   2073  CA  CYS A 138      83.452 105.232  69.738  1.00  6.23              
ATOM   2074  HA  CYS A 138      83.667 104.577  70.584  1.00  6.23              
ATOM   2075  CB  CYS A 138      82.080 105.884  69.984  1.00  6.23              
ATOM   2076  HB1 CYS A 138      81.744 106.397  69.081  1.00  6.23              
ATOM   2077  HB2 CYS A 138      82.155 106.603  70.802  1.00  6.23              
ATOM   2078  SG  CYS A 138      80.886 104.600  70.451  1.00  6.23              
ATOM   2079  HG  CYS A 138      79.823 105.401  70.583  1.00  6.23              
ATOM   2080  C   CYS A 138      83.478 104.380  68.445  1.00  6.23              
ATOM   2081  O   CYS A 138      82.674 104.606  67.532  1.00  6.23              
ATOM   2082  N   PRO A 139      84.459 103.471  68.296  1.00  5.45              
ATOM   2083  CD  PRO A 139      85.596 103.274  69.189  1.00  5.45              
ATOM   2084  HD1 PRO A 139      85.272 103.006  70.195  1.00  5.45              
ATOM   2085  HD2 PRO A 139      86.199 104.183  69.218  1.00  5.45              
ATOM   2086  CG  PRO A 139      86.425 102.141  68.585  1.00  5.45              
ATOM   2087  HG1 PRO A 139      86.117 101.188  69.018  1.00  5.45              
ATOM   2088  HG2 PRO A 139      87.493 102.301  68.736  1.00  5.45              
ATOM   2089  CB  PRO A 139      86.050 102.187  67.104  1.00  5.45              
ATOM   2090  HB1 PRO A 139      86.188 101.225  66.615  1.00  5.45              
ATOM   2091  HB2 PRO A 139      86.648 102.952  66.606  1.00  5.45              
ATOM   2092  CA  PRO A 139      84.583 102.625  67.115  1.00  5.45              
ATOM   2093  HA  PRO A 139      84.391 103.210  66.215  1.00  5.45              
ATOM   2094  C   PRO A 139      83.602 101.446  67.160  1.00  5.45              
ATOM   2095  O   PRO A 139      83.804 100.489  67.911  1.00  5.45              
ATOM   2096  N   LEU A 140      82.539 101.514  66.356  1.00  4.84              
ATOM   2097  H   LEU A 140      82.477 102.289  65.712  1.00  4.84              
ATOM   2098  CA  LEU A 140      81.622 100.395  66.156  1.00  4.84              
ATOM   2099  HA  LEU A 140      81.549  99.875  67.112  1.00  4.84              
ATOM   2100  CB  LEU A 140      80.175 100.850  65.835  1.00  4.84              
ATOM   2101  HB1 LEU A 140      79.784 101.331  66.732  1.00  4.84              
ATOM   2102  HB2 LEU A 140      79.576  99.949  65.697  1.00  4.84              
ATOM   2103  CG  LEU A 140      79.843 101.784  64.649  1.00  4.84              
ATOM   2104  HG  LEU A 140      78.761 101.867  64.600  1.00  4.84              
ATOM   2105  CD1 LEU A 140      80.355 103.206  64.853  1.00  4.84              
ATOM   2106 1HD1 LEU A 140      79.964 103.846  64.064  1.00  4.84              
ATOM   2107 2HD1 LEU A 140      80.012 103.580  65.818  1.00  4.84              
ATOM   2108 3HD1 LEU A 140      81.436 103.212  64.829  1.00  4.84              
ATOM   2109  CD2 LEU A 140      80.331 101.287  63.291  1.00  4.84              
ATOM   2110 1HD2 LEU A 140      79.911 101.912  62.505  1.00  4.84              
ATOM   2111 2HD2 LEU A 140      81.413 101.313  63.244  1.00  4.84              
ATOM   2112 3HD2 LEU A 140      79.977 100.267  63.143  1.00  4.84              
ATOM   2113  C   LEU A 140      82.200  99.372  65.181  1.00  4.84              
ATOM   2114  O   LEU A 140      82.997  99.685  64.294  1.00  4.84              
ATOM   2115  N   PHE A 141      81.809  98.114  65.345  1.00  3.99              
ATOM   2116  H   PHE A 141      81.172  97.880  66.097  1.00  3.99              
ATOM   2117  CA  PHE A 141      82.268  97.034  64.482  1.00  3.99              
ATOM   2118  HA  PHE A 141      82.772  97.433  63.601  1.00  3.99              
ATOM   2119  CB  PHE A 141      83.236  96.130  65.264  1.00  3.99              
ATOM   2120  HB1 PHE A 141      83.702  95.445  64.557  1.00  3.99              
ATOM   2121  HB2 PHE A 141      82.646  95.526  65.955  1.00  3.99              
ATOM   2122  CG  PHE A 141      84.331  96.823  66.062  1.00  3.99              
ATOM   2123  CD1 PHE A 141      84.548  96.473  67.408  1.00  3.99              
ATOM   2124  HD1 PHE A 141      83.893  95.763  67.886  1.00  3.99              
ATOM   2125  CE1 PHE A 141      85.582  97.079  68.146  1.00  3.99              
ATOM   2126  HE1 PHE A 141      85.712  96.857  69.198  1.00  3.99              
ATOM   2127  CZ  PHE A 141      86.403  98.043  67.539  1.00  3.99              
ATOM   2128  HZ  PHE A 141      87.165  98.548  68.120  1.00  3.99              
ATOM   2129  CE2 PHE A 141      86.186  98.403  66.199  1.00  3.99              
ATOM   2130  HE2 PHE A 141      86.782  99.183  65.746  1.00  3.99              
ATOM   2131  CD2 PHE A 141      85.147  97.802  65.468  1.00  3.99              
ATOM   2132  HD2 PHE A 141      84.958  98.121  64.455  1.00  3.99              
ATOM   2133  C   PHE A 141      81.066  96.221  64.019  1.00  3.99              
ATOM   2134  O   PHE A 141      80.144  95.961  64.805  1.00  3.99              
ATOM   2135  N   THR A 142      81.157  95.760  62.770  1.00  4.00              
ATOM   2136  H   THR A 142      81.968  96.035  62.225  1.00  4.00              
ATOM   2137  CA  THR A 142      80.027  95.239  61.995  1.00  4.00              
ATOM   2138  HA  THR A 142      79.224  94.989  62.686  1.00  4.00              
ATOM   2139  CB  THR A 142      79.485  96.300  61.007  1.00  4.00              
ATOM   2140  HB  THR A 142      79.872  96.094  60.013  1.00  4.00              
ATOM   2141  CG2 THR A 142      77.964  96.263  60.926  1.00  4.00              
ATOM   2142 1HG2 THR A 142      77.597  97.115  60.355  1.00  4.00              
ATOM   2143 2HG2 THR A 142      77.667  95.344  60.434  1.00  4.00              
ATOM   2144 3HG2 THR A 142      77.533  96.297  61.928  1.00  4.00              
ATOM   2145  OG1 THR A 142      79.856  97.628  61.302  1.00  4.00              
ATOM   2146  HG1 THR A 142      79.299  97.922  62.052  1.00  4.00              
ATOM   2147  C   THR A 142      80.443  93.959  61.266  1.00  4.00              
ATOM   2148  O   THR A 142      81.074  94.010  60.208  1.00  4.00              
ATOM   2149  N   CYS A 143      80.133  92.792  61.854  1.00  3.69              
ATOM   2150  H   CYS A 143      79.558  92.825  62.682  1.00  3.69              
ATOM   2151  CA  CYS A 143      80.243  91.508  61.142  1.00  3.69              
ATOM   2152  HA  CYS A 143      81.212  91.483  60.652  1.00  3.69              
ATOM   2153  CB  CYS A 143      80.177  90.299  62.097  1.00  3.69              
ATOM   2154  HB1 CYS A 143      79.198  90.306  62.579  1.00  3.69              
ATOM   2155  HB2 CYS A 143      80.937  90.422  62.866  1.00  3.69              
ATOM   2156  SG  CYS A 143      80.391  88.635  61.341  1.00  3.69              
ATOM   2157  C   CYS A 143      79.152  91.391  60.075  1.00  3.69              
ATOM   2158  O   CYS A 143      78.087  91.984  60.224  1.00  3.69              
ATOM   2159  N   THR A 144      79.374  90.583  59.042  1.00  3.79              
ATOM   2160  H   THR A 144      80.319  90.235  58.920  1.00  3.79              
ATOM   2161  CA  THR A 144      78.310  89.947  58.247  1.00  3.79              
ATOM   2162  HA  THR A 144      77.446  89.767  58.884  1.00  3.79              
ATOM   2163  CB  THR A 144      77.850  90.844  57.078  1.00  3.79              
ATOM   2164  HB  THR A 144      78.628  90.894  56.316  1.00  3.79              
ATOM   2165  CG2 THR A 144      76.555  90.335  56.448  1.00  3.79              
ATOM   2166 1HG2 THR A 144      76.213  91.044  55.695  1.00  3.79              
ATOM   2167 2HG2 THR A 144      76.736  89.376  55.965  1.00  3.79              
ATOM   2168 3HG2 THR A 144      75.786  90.217  57.212  1.00  3.79              
ATOM   2169  OG1 THR A 144      77.573  92.159  57.508  1.00  3.79              
ATOM   2170  HG1 THR A 144      77.500  92.111  58.475  1.00  3.79              
ATOM   2171  C   THR A 144      78.809  88.615  57.696  1.00  3.79              
ATOM   2172  O   THR A 144      79.665  88.608  56.807  1.00  3.79              
ATOM   2173  N   ILE A 145      78.291  87.490  58.198  1.00  3.77              
ATOM   2174  H   ILE A 145      77.683  87.565  59.011  1.00  3.77              
ATOM   2175  CA  ILE A 145      78.479  86.179  57.573  1.00  3.77              
ATOM   2176  HA  ILE A 145      79.547  86.086  57.433  1.00  3.77              
ATOM   2177  CB  ILE A 145      78.082  84.951  58.427  1.00  3.77              
ATOM   2178  HB  ILE A 145      78.581  84.100  57.958  1.00  3.77              
ATOM   2179  CG2 ILE A 145      78.648  85.019  59.851  1.00  3.77              
ATOM   2180 1HG2 ILE A 145      78.441  84.078  60.359  1.00  3.77              
ATOM   2181 2HG2 ILE A 145      79.726  85.168  59.799  1.00  3.77              
ATOM   2182 3HG2 ILE A 145      78.198  85.837  60.412  1.00  3.77              
ATOM   2183  CG1 ILE A 145      76.588  84.582  58.429  1.00  3.77              
ATOM   2184 1HG1 ILE A 145      76.457  83.645  58.971  1.00  3.77              
ATOM   2185 2HG1 ILE A 145      76.263  84.403  57.404  1.00  3.77              
ATOM   2186  CD1 ILE A 145      75.669  85.626  59.052  1.00  3.77              
ATOM   2187  HD1 ILE A 145      74.649  85.329  58.837  1.00  3.77              
ATOM   2188  HD2 ILE A 145      75.815  85.668  60.131  1.00  3.77              
ATOM   2189  HD3 ILE A 145      75.838  86.608  58.614  1.00  3.77              
ATOM   2190  C   ILE A 145      77.844  86.145  56.184  1.00  3.77              
ATOM   2191  O   ILE A 145      76.802  86.755  55.928  1.00  3.77              
ATOM   2192  N   THR A 146      78.403  85.317  55.315  1.00  4.23              
ATOM   2193  H   THR A 146      79.328  84.963  55.526  1.00  4.23              
ATOM   2194  CA  THR A 146      77.640  84.671  54.245  1.00  4.23              
ATOM   2195  HA  THR A 146      76.593  84.938  54.356  1.00  4.23              
ATOM   2196  CB  THR A 146      78.073  85.159  52.850  1.00  4.23              
ATOM   2197  HB  THR A 146      77.856  86.225  52.789  1.00  4.23              
ATOM   2198  CG2 THR A 146      79.556  84.969  52.528  1.00  4.23              
ATOM   2199 1HG2 THR A 146      79.774  85.363  51.536  1.00  4.23              
ATOM   2200 2HG2 THR A 146      80.165  85.507  53.254  1.00  4.23              
ATOM   2201 3HG2 THR A 146      79.818  83.911  52.560  1.00  4.23              
ATOM   2202  OG1 THR A 146      77.338  84.509  51.830  1.00  4.23              
ATOM   2203  HG1 THR A 146      77.661  84.848  50.990  1.00  4.23              
ATOM   2204  C   THR A 146      77.733  83.180  54.395  1.00  4.23              
ATOM   2205  O   THR A 146      78.812  82.693  54.709  1.00  4.23              
ATOM   2206  N   ILE A 147      76.578  82.526  54.210  1.00  4.54              
ATOM   2207  H   ILE A 147      75.786  83.102  53.933  1.00  4.54              
ATOM   2208  CA  ILE A 147      76.257  81.101  54.375  1.00  4.54              
ATOM   2209  HA  ILE A 147      77.152  80.497  54.217  1.00  4.54              
ATOM   2210  CB  ILE A 147      75.673  80.815  55.785  1.00  4.54              
ATOM   2211  HB  ILE A 147      75.306  79.786  55.778  1.00  4.54              
ATOM   2212  CG2 ILE A 147      76.804  80.878  56.810  1.00  4.54              
ATOM   2213 1HG2 ILE A 147      76.446  80.581  57.792  1.00  4.54              
ATOM   2214 2HG2 ILE A 147      77.573  80.173  56.508  1.00  4.54              
ATOM   2215 3HG2 ILE A 147      77.225  81.881  56.872  1.00  4.54              
ATOM   2216  CG1 ILE A 147      74.492  81.727  56.207  1.00  4.54              
ATOM   2217 1HG1 ILE A 147      73.716  81.691  55.447  1.00  4.54              
ATOM   2218 2HG1 ILE A 147      74.831  82.760  56.292  1.00  4.54              
ATOM   2219  CD1 ILE A 147      73.825  81.314  57.526  1.00  4.54              
ATOM   2220  HD1 ILE A 147      74.479  81.531  58.371  1.00  4.54              
ATOM   2221  HD2 ILE A 147      72.898  81.875  57.649  1.00  4.54              
ATOM   2222  HD3 ILE A 147      73.588  80.250  57.509  1.00  4.54              
ATOM   2223  C   ILE A 147      75.219  80.742  53.314  1.00  4.54              
ATOM   2224  O   ILE A 147      74.284  81.499  53.072  1.00  4.54              
ATOM   2225  N   SER A 148      75.357  79.609  52.636  1.00  5.46              
ATOM   2226  H   SER A 148      76.088  78.968  52.907  1.00  5.46              
ATOM   2227  CA  SER A 148      74.399  79.212  51.583  1.00  5.46              
ATOM   2228  HA  SER A 148      74.812  78.323  51.113  1.00  5.46              
ATOM   2229  CB  SER A 148      73.062  78.783  52.209  1.00  5.46              
ATOM   2230  HB1 SER A 148      72.410  78.371  51.437  1.00  5.46              
ATOM   2231  HB2 SER A 148      72.570  79.644  52.663  1.00  5.46              
ATOM   2232  OG  SER A 148      73.302  77.795  53.196  1.00  5.46              
ATOM   2233  HG  SER A 148      72.493  77.642  53.695  1.00  5.46              
ATOM   2234  C   SER A 148      74.217  80.218  50.436  1.00  5.46              
ATOM   2235  O   SER A 148      73.181  80.234  49.777  1.00  5.46              
ATOM   2236  N   GLY A 149      75.212  81.085  50.218  1.00  5.54              
ATOM   2237  H   GLY A 149      76.023  81.019  50.814  1.00  5.54              
ATOM   2238  CA  GLY A 149      75.166  82.189  49.253  1.00  5.54              
ATOM   2239  HA1 GLY A 149      74.753  81.824  48.312  1.00  5.54              
ATOM   2240  HA2 GLY A 149      76.181  82.541  49.068  1.00  5.54              
ATOM   2241  C   GLY A 149      74.324  83.396  49.698  1.00  5.54              
ATOM   2242  O   GLY A 149      74.345  84.447  49.059  1.00  5.54              
ATOM   2243  N   LYS A 150      73.612  83.279  50.823  1.00  5.05              
ATOM   2244  H   LYS A 150      73.707  82.413  51.343  1.00  5.05              
ATOM   2245  CA  LYS A 150      72.961  84.379  51.525  1.00  5.05              
ATOM   2246  HA  LYS A 150      72.650  85.129  50.798  1.00  5.05              
ATOM   2247  CB  LYS A 150      71.738  83.852  52.311  1.00  5.05              
ATOM   2248  HB1 LYS A 150      71.669  84.380  53.263  1.00  5.05              
ATOM   2249  HB2 LYS A 150      71.895  82.802  52.567  1.00  5.05              
ATOM   2250  CG  LYS A 150      70.376  83.985  51.608  1.00  5.05              
ATOM   2251  HG1 LYS A 150      69.618  83.603  52.292  1.00  5.05              
ATOM   2252  HG2 LYS A 150      70.372  83.342  50.727  1.00  5.05              
ATOM   2253  CD  LYS A 150      69.955  85.407  51.177  1.00  5.05              
ATOM   2254  HD1 LYS A 150      68.878  85.410  50.999  1.00  5.05              
ATOM   2255  HD2 LYS A 150      70.434  85.621  50.219  1.00  5.05              
ATOM   2256  CE  LYS A 150      70.318  86.552  52.140  1.00  5.05              
ATOM   2257  HE1 LYS A 150      69.978  87.499  51.711  1.00  5.05              
ATOM   2258  HE2 LYS A 150      71.408  86.604  52.208  1.00  5.05              
ATOM   2259  NZ  LYS A 150      69.767  86.392  53.511  1.00  5.05              
ATOM   2260  HZ1 LYS A 150      69.954  85.463  53.861  1.00  5.05              
ATOM   2261  HZ2 LYS A 150      70.283  87.012  54.140  1.00  5.05              
ATOM   2262  HZ3 LYS A 150      68.778  86.591  53.557  1.00  5.05              
ATOM   2263  C   LYS A 150      73.929  85.032  52.512  1.00  5.05              
ATOM   2264  O   LYS A 150      74.357  84.410  53.478  1.00  5.05              
ATOM   2265  N   VAL A 151      74.130  86.340  52.363  1.00  4.57              
ATOM   2266  H   VAL A 151      73.843  86.773  51.502  1.00  4.57              
ATOM   2267  CA  VAL A 151      74.507  87.216  53.488  1.00  4.57              
ATOM   2268  HA  VAL A 151      75.442  86.840  53.898  1.00  4.57              
ATOM   2269  CB  VAL A 151      74.755  88.667  53.032  1.00  4.57              
ATOM   2270  HB  VAL A 151      74.922  89.280  53.917  1.00  4.57              
ATOM   2271  CG1 VAL A 151      76.019  88.746  52.170  1.00  4.57              
ATOM   2272 1HG1 VAL A 151      76.208  89.784  51.891  1.00  4.57              
ATOM   2273 2HG1 VAL A 151      76.875  88.390  52.744  1.00  4.57              
ATOM   2274 3HG1 VAL A 151      75.912  88.147  51.266  1.00  4.57              
ATOM   2275  CG2 VAL A 151      73.576  89.268  52.253  1.00  4.57              
ATOM   2276 1HG2 VAL A 151      73.783  90.319  52.046  1.00  4.57              
ATOM   2277 2HG2 VAL A 151      73.432  88.750  51.305  1.00  4.57              
ATOM   2278 3HG2 VAL A 151      72.664  89.211  52.847  1.00  4.57              
ATOM   2279  C   VAL A 151      73.475  87.180  54.617  1.00  4.57              
ATOM   2280  O   VAL A 151      72.289  86.957  54.364  1.00  4.57              
ATOM   2281  N   GLY A 152      73.907  87.398  55.856  1.00  4.78              
ATOM   2282  H   GLY A 152      74.907  87.504  56.005  1.00  4.78              
ATOM   2283  CA  GLY A 152      73.057  87.219  57.029  1.00  4.78              
ATOM   2284  HA1 GLY A 152      73.685  86.954  57.874  1.00  4.78              
ATOM   2285  HA2 GLY A 152      72.360  86.396  56.869  1.00  4.78              
ATOM   2286  C   GLY A 152      72.261  88.447  57.428  1.00  4.78              
ATOM   2287  O   GLY A 152      71.177  88.662  56.885  1.00  4.78              
ATOM   2288  N   ALA A 153      72.787  89.206  58.393  1.00  4.61              
ATOM   2289  H   ALA A 153      73.632  88.893  58.859  1.00  4.61              
ATOM   2290  CA  ALA A 153      72.083  90.340  58.979  1.00  4.61              
ATOM   2291  HA  ALA A 153      71.370  90.737  58.255  1.00  4.61              
ATOM   2292  CB  ALA A 153      71.292  89.814  60.186  1.00  4.61              
ATOM   2293  HB1 ALA A 153      70.714  90.628  60.625  1.00  4.61              
ATOM   2294  HB2 ALA A 153      70.612  89.024  59.867  1.00  4.61              
ATOM   2295  HB3 ALA A 153      71.979  89.424  60.940  1.00  4.61              
ATOM   2296  C   ALA A 153      72.966  91.507  59.406  1.00  4.61              
ATOM   2297  O   ALA A 153      72.529  92.655  59.326  1.00  4.61              
ATOM   2298  N   ALA A 154      74.182  91.183  59.841  1.00  5.13              
ATOM   2299  H   ALA A 154      74.381  90.191  59.931  1.00  5.13              
ATOM   2300  CA  ALA A 154      75.018  92.033  60.664  1.00  5.13              
ATOM   2301  HA  ALA A 154      75.928  91.462  60.825  1.00  5.13              
ATOM   2302  CB  ALA A 154      75.374  93.332  59.920  1.00  5.13              
ATOM   2303  HB1 ALA A 154      76.218  93.798  60.414  1.00  5.13              
ATOM   2304  HB2 ALA A 154      75.621  93.119  58.883  1.00  5.13              
ATOM   2305  HB3 ALA A 154      74.535  94.027  59.951  1.00  5.13              
ATOM   2306  C   ALA A 154      74.440  92.293  62.062  1.00  5.13              
ATOM   2307  O   ALA A 154      73.268  92.083  62.374  1.00  5.13              
ATOM   2308  N   ALA A 155      75.333  92.797  62.897  1.00  4.83              
ATOM   2309  H   ALA A 155      76.275  92.910  62.553  1.00  4.83              
ATOM   2310  CA  ALA A 155      75.043  93.486  64.132  1.00  4.83              
ATOM   2311  HA  ALA A 155      74.118  94.056  64.026  1.00  4.83              
ATOM   2312  CB  ALA A 155      74.877  92.452  65.244  1.00  4.83              
ATOM   2313  HB1 ALA A 155      74.671  92.955  66.190  1.00  4.83              
ATOM   2314  HB2 ALA A 155      74.043  91.795  64.997  1.00  4.83              
ATOM   2315  HB3 ALA A 155      75.788  91.861  65.331  1.00  4.83              
ATOM   2316  C   ALA A 155      76.191  94.436  64.420  1.00  4.83              
ATOM   2317  O   ALA A 155      77.325  94.188  64.003  1.00  4.83              
ATOM   2318  N   ASP A 156      75.880  95.498  65.147  1.00  4.70              
ATOM   2319  H   ASP A 156      74.943  95.603  65.499  1.00  4.70              
ATOM   2320  CA  ASP A 156      76.755  96.640  65.312  1.00  4.70              
ATOM   2321  HA  ASP A 156      77.705  96.431  64.820  1.00  4.70              
ATOM   2322  CB  ASP A 156      76.135  97.856  64.596  1.00  4.70              
ATOM   2323  HB1 ASP A 156      75.429  98.355  65.263  1.00  4.70              
ATOM   2324  HB2 ASP A 156      75.574  97.508  63.726  1.00  4.70              
ATOM   2325  CG  ASP A 156      77.182  98.850  64.081  1.00  4.70              
ATOM   2326  OD1 ASP A 156      78.129  98.404  63.389  1.00  4.70              
ATOM   2327  OD2 ASP A 156      77.012 100.057  64.338  1.00  4.70              
ATOM   2328  C   ASP A 156      77.023  96.830  66.795  1.00  4.70              
ATOM   2329  O   ASP A 156      76.109  97.063  67.588  1.00  4.70              
ATOM   2330  N   GLY A 157      78.268  96.590  67.194  1.00  4.55              
ATOM   2331  H   GLY A 157      78.980  96.389  66.496  1.00  4.55              
ATOM   2332  CA  GLY A 157      78.630  96.599  68.609  1.00  4.55              
ATOM   2333  HA1 GLY A 157      78.414  95.630  69.057  1.00  4.55              
ATOM   2334  HA2 GLY A 157      78.058  97.369  69.130  1.00  4.55              
ATOM   2335  C   GLY A 157      80.113  96.905  68.747  1.00  4.55              
ATOM   2336  O   GLY A 157      80.921  96.629  67.856  1.00  4.55              
ATOM   2337  N   ALA A 158      80.489  97.433  69.906  1.00  4.80              
ATOM   2338  H   ALA A 158      79.775  97.683  70.573  1.00  4.80              
ATOM   2339  CA  ALA A 158      81.871  97.768  70.231  1.00  4.80              
ATOM   2340  HA  ALA A 158      82.301  98.311  69.386  1.00  4.80              
ATOM   2341  CB  ALA A 158      81.838  98.724  71.431  1.00  4.80              
ATOM   2342  HB1 ALA A 158      82.848  99.072  71.651  1.00  4.80              
ATOM   2343  HB2 ALA A 158      81.222  99.594  71.198  1.00  4.80              
ATOM   2344  HB3 ALA A 158      81.436  98.216  72.309  1.00  4.80              
ATOM   2345  C   ALA A 158      82.783  96.551  70.488  1.00  4.80              
ATOM   2346  O   ALA A 158      83.846  96.661  71.097  1.00  4.80              
ATOM   2347  N   SER A 159      82.361  95.350  70.084  1.00  4.56              
ATOM   2348  H   SER A 159      81.528  95.317  69.511  1.00  4.56              
ATOM   2349  CA  SER A 159      83.121  94.127  70.303  1.00  4.56              
ATOM   2350  HA  SER A 159      84.184  94.366  70.263  1.00  4.56              
ATOM   2351  CB  SER A 159      82.823  93.559  71.690  1.00  4.56              
ATOM   2352  HB1 SER A 159      81.785  93.227  71.745  1.00  4.56              
ATOM   2353  HB2 SER A 159      82.996  94.325  72.449  1.00  4.56              
ATOM   2354  OG  SER A 159      83.695  92.467  71.911  1.00  4.56              
ATOM   2355  HG  SER A 159      84.345  92.760  72.564  1.00  4.56              
ATOM   2356  C   SER A 159      82.825  93.062  69.262  1.00  4.56              
ATOM   2357  O   SER A 159      81.683  92.616  69.113  1.00  4.56              
ATOM   2358  N   LYS A 160      83.888  92.602  68.587  1.00  4.15              
ATOM   2359  H   LYS A 160      84.790  92.999  68.806  1.00  4.15              
ATOM   2360  CA  LYS A 160      83.813  91.541  67.578  1.00  4.15              
ATOM   2361  HA  LYS A 160      83.174  91.899  66.768  1.00  4.15              
ATOM   2362  CB  LYS A 160      85.204  91.239  66.967  1.00  4.15              
ATOM   2363  HB1 LYS A 160      85.196  90.201  66.629  1.00  4.15              
ATOM   2364  HB2 LYS A 160      85.980  91.317  67.730  1.00  4.15              
ATOM   2365  CG  LYS A 160      85.587  92.087  65.731  1.00  4.15              
ATOM   2366  HG1 LYS A 160      84.728  92.140  65.058  1.00  4.15              
ATOM   2367  HG2 LYS A 160      86.380  91.556  65.202  1.00  4.15              
ATOM   2368  CD  LYS A 160      86.096  93.513  66.014  1.00  4.15              
ATOM   2369  HD1 LYS A 160      86.976  93.457  66.656  1.00  4.15              
ATOM   2370  HD2 LYS A 160      85.313  94.068  66.527  1.00  4.15              
ATOM   2371  CE  LYS A 160      86.462  94.228  64.696  1.00  4.15              
ATOM   2372  HE1 LYS A 160      85.556  94.310  64.087  1.00  4.15              
ATOM   2373  HE2 LYS A 160      87.169  93.607  64.139  1.00  4.15              
ATOM   2374  NZ  LYS A 160      87.046  95.583  64.908  1.00  4.15              
ATOM   2375  HZ1 LYS A 160      87.081  96.114  64.038  1.00  4.15              
ATOM   2376  HZ2 LYS A 160      86.471  96.135  65.540  1.00  4.15              
ATOM   2377  HZ3 LYS A 160      87.979  95.537  65.291  1.00  4.15              
ATOM   2378  C   LYS A 160      83.112  90.275  68.073  1.00  4.15              
ATOM   2379  O   LYS A 160      82.403  89.660  67.282  1.00  4.15              
ATOM   2380  N   LYS A 161      83.231  89.925  69.365  1.00  4.12              
ATOM   2381  H   LYS A 161      83.793  90.500  69.976  1.00  4.12              
ATOM   2382  CA  LYS A 161      82.478  88.790  69.914  1.00  4.12              
ATOM   2383  HA  LYS A 161      82.588  87.970  69.201  1.00  4.12              
ATOM   2384  CB  LYS A 161      83.037  88.252  71.248  1.00  4.12              
ATOM   2385  HB1 LYS A 161      84.056  87.899  71.079  1.00  4.12              
ATOM   2386  HB2 LYS A 161      82.433  87.381  71.511  1.00  4.12              
ATOM   2387  CG  LYS A 161      83.050  89.219  72.447  1.00  4.12              
ATOM   2388  HG1 LYS A 161      82.197  89.894  72.389  1.00  4.12              
ATOM   2389  HG2 LYS A 161      83.961  89.816  72.408  1.00  4.12              
ATOM   2390  CD  LYS A 161      82.975  88.490  73.803  1.00  4.12              
ATOM   2391  HD1 LYS A 161      82.014  87.974  73.861  1.00  4.12              
ATOM   2392  HD2 LYS A 161      83.005  89.239  74.597  1.00  4.12              
ATOM   2393  CE  LYS A 161      84.111  87.476  74.021  1.00  4.12              
ATOM   2394  HE1 LYS A 161      85.067  88.007  73.989  1.00  4.12              
ATOM   2395  HE2 LYS A 161      84.100  86.758  73.196  1.00  4.12              
ATOM   2396  NZ  LYS A 161      83.967  86.752  75.313  1.00  4.12              
ATOM   2397  HZ1 LYS A 161      84.691  86.050  75.412  1.00  4.12              
ATOM   2398  HZ2 LYS A 161      84.040  87.386  76.099  1.00  4.12              
ATOM   2399  HZ3 LYS A 161      83.070  86.284  75.362  1.00  4.12              
ATOM   2400  C   LYS A 161      80.970  89.014  69.968  1.00  4.12              
ATOM   2401  O   LYS A 161      80.238  88.112  69.604  1.00  4.12              
ATOM   2402  N   LEU A 162      80.496  90.197  70.358  1.00  4.28              
ATOM   2403  H   LEU A 162      81.148  90.944  70.541  1.00  4.28              
ATOM   2404  CA  LEU A 162      79.057  90.477  70.463  1.00  4.28              
ATOM   2405  HA  LEU A 162      78.579  89.611  70.923  1.00  4.28              
ATOM   2406  CB  LEU A 162      78.879  91.701  71.392  1.00  4.28              
ATOM   2407  HB1 LEU A 162      79.223  92.597  70.872  1.00  4.28              
ATOM   2408  HB2 LEU A 162      79.544  91.558  72.245  1.00  4.28              
ATOM   2409  CG  LEU A 162      77.482  91.981  71.991  1.00  4.28              
ATOM   2410  HG  LEU A 162      77.631  92.698  72.800  1.00  4.28              
ATOM   2411  CD1 LEU A 162      76.503  92.628  71.013  1.00  4.28              
ATOM   2412 1HD1 LEU A 162      75.601  92.924  71.551  1.00  4.28              
ATOM   2413 2HD1 LEU A 162      76.948  93.515  70.564  1.00  4.28              
ATOM   2414 3HD1 LEU A 162      76.212  91.931  70.232  1.00  4.28              
ATOM   2415  CD2 LEU A 162      76.837  90.736  72.600  1.00  4.28              
ATOM   2416 1HD2 LEU A 162      75.939  91.028  73.147  1.00  4.28              
ATOM   2417 2HD2 LEU A 162      76.546  90.036  71.816  1.00  4.28              
ATOM   2418 3HD2 LEU A 162      77.527  90.256  73.291  1.00  4.28              
ATOM   2419  C   LEU A 162      78.428  90.665  69.081  1.00  4.28              
ATOM   2420  O   LEU A 162      77.344  90.146  68.837  1.00  4.28              
ATOM   2421  N   ALA A 163      79.140  91.301  68.145  1.00  4.03              
ATOM   2422  H   ALA A 163      80.005  91.761  68.403  1.00  4.03              
ATOM   2423  CA  ALA A 163      78.694  91.403  66.757  1.00  4.03              
ATOM   2424  HA  ALA A 163      77.685  91.819  66.746  1.00  4.03              
ATOM   2425  CB  ALA A 163      79.618  92.391  66.031  1.00  4.03              
ATOM   2426  HB1 ALA A 163      79.275  92.523  65.004  1.00  4.03              
ATOM   2427  HB2 ALA A 163      79.590  93.364  66.527  1.00  4.03              
ATOM   2428  HB3 ALA A 163      80.643  92.019  66.020  1.00  4.03              
ATOM   2429  C   ALA A 163      78.640  90.054  66.029  1.00  4.03              
ATOM   2430  O   ALA A 163      77.627  89.738  65.417  1.00  4.03              
ATOM   2431  N   ARG A 164      79.688  89.220  66.115  1.00  3.88              
ATOM   2432  H   ARG A 164      80.518  89.526  66.610  1.00  3.88              
ATOM   2433  CA  ARG A 164      79.672  87.867  65.528  1.00  3.88              
ATOM   2434  HA  ARG A 164      79.381  87.932  64.477  1.00  3.88              
ATOM   2435  CB  ARG A 164      81.048  87.181  65.657  1.00  3.88              
ATOM   2436  HB1 ARG A 164      80.904  86.099  65.648  1.00  3.88              
ATOM   2437  HB2 ARG A 164      81.486  87.407  66.629  1.00  3.88              
ATOM   2438  CG  ARG A 164      82.030  87.564  64.537  1.00  3.88              
ATOM   2439  HG1 ARG A 164      82.877  88.094  64.975  1.00  3.88              
ATOM   2440  HG2 ARG A 164      81.551  88.246  63.840  1.00  3.88              
ATOM   2441  CD  ARG A 164      82.567  86.345  63.763  1.00  3.88              
ATOM   2442  HD1 ARG A 164      83.173  85.741  64.441  1.00  3.88              
ATOM   2443  HD2 ARG A 164      83.212  86.710  62.961  1.00  3.88              
ATOM   2444  NE  ARG A 164      81.495  85.499  63.192  1.00  3.88              
ATOM   2445  HE  ARG A 164      80.544  85.711  63.448  1.00  3.88              
ATOM   2446  CZ  ARG A 164      81.654  84.494  62.345  1.00  3.88              
ATOM   2447  NH1 ARG A 164      82.796  84.195  61.803  1.00  3.88              
ATOM   2448 1HH1 ARG A 164      83.596  84.769  61.951  1.00  3.88              
ATOM   2449 2HH1 ARG A 164      82.748  83.554  61.008  1.00  3.88              
ATOM   2450  NH2 ARG A 164      80.656  83.750  61.987  1.00  3.88              
ATOM   2451 1HH2 ARG A 164      79.732  83.849  62.359  1.00  3.88              
ATOM   2452 2HH2 ARG A 164      80.811  83.019  61.285  1.00  3.88              
ATOM   2453  C   ARG A 164      78.653  86.960  66.186  1.00  3.88              
ATOM   2454  O   ARG A 164      78.041  86.176  65.473  1.00  3.88              
ATOM   2455  N   HIS A 165      78.468  87.039  67.502  1.00  4.06              
ATOM   2456  H   HIS A 165      79.086  87.616  68.058  1.00  4.06              
ATOM   2457  CA  HIS A 165      77.453  86.249  68.185  1.00  4.06              
ATOM   2458  HA  HIS A 165      77.566  85.208  67.874  1.00  4.06              
ATOM   2459  CB  HIS A 165      77.611  86.276  69.715  1.00  4.06              
ATOM   2460  HB1 HIS A 165      76.628  86.118  70.161  1.00  4.06              
ATOM   2461  HB2 HIS A 165      77.942  87.259  70.047  1.00  4.06              
ATOM   2462  CG  HIS A 165      78.521  85.201  70.270  1.00  4.06              
ATOM   2463  ND1 HIS A 165      79.851  84.955  69.904  1.00  4.06              
ATOM   2464  CE1 HIS A 165      80.262  83.940  70.680  1.00  4.06              
ATOM   2465  HE1 HIS A 165      81.262  83.530  70.675  1.00  4.06              
ATOM   2466  NE2 HIS A 165      79.266  83.512  71.475  1.00  4.06              
ATOM   2467  HE2 HIS A 165      79.335  82.762  72.155  1.00  4.06              
ATOM   2468  CD2 HIS A 165      78.160  84.295  71.227  1.00  4.06              
ATOM   2469  HD2 HIS A 165      77.191  84.233  71.707  1.00  4.06              
ATOM   2470  C   HIS A 165      76.040  86.639  67.793  1.00  4.06              
ATOM   2471  O   HIS A 165      75.225  85.757  67.540  1.00  4.06              
ATOM   2472  N   THR A 166      75.763  87.939  67.701  1.00  4.35              
ATOM   2473  H   THR A 166      76.479  88.614  67.940  1.00  4.35              
ATOM   2474  CA  THR A 166      74.465  88.427  67.229  1.00  4.35              
ATOM   2475  HA  THR A 166      73.700  87.913  67.810  1.00  4.35              
ATOM   2476  CB  THR A 166      74.251  89.916  67.487  1.00  4.35              
ATOM   2477  HB  THR A 166      74.975  90.488  66.915  1.00  4.35              
ATOM   2478  CG2 THR A 166      72.828  90.374  67.167  1.00  4.35              
ATOM   2479 1HG2 THR A 166      72.721  91.428  67.420  1.00  4.35              
ATOM   2480 2HG2 THR A 166      72.618  90.245  66.106  1.00  4.35              
ATOM   2481 3HG2 THR A 166      72.111  89.789  67.744  1.00  4.35              
ATOM   2482  OG1 THR A 166      74.452  90.165  68.858  1.00  4.35              
ATOM   2483  HG1 THR A 166      75.406  90.124  69.006  1.00  4.35              
ATOM   2484  C   THR A 166      74.216  88.026  65.774  1.00  4.35              
ATOM   2485  O   THR A 166      73.118  87.594  65.430  1.00  4.35              
ATOM   2486  N   ASP A 167      75.257  88.037  64.940  1.00  4.23              
ATOM   2487  H   ASP A 167      76.128  88.456  65.243  1.00  4.23              
ATOM   2488  CA  ASP A 167      75.173  87.624  63.544  1.00  4.23              
ATOM   2489  HA  ASP A 167      74.317  88.146  63.113  1.00  4.23              
ATOM   2490  CB  ASP A 167      76.404  88.120  62.777  1.00  4.23              
ATOM   2491  HB1 ASP A 167      77.244  87.455  62.986  1.00  4.23              
ATOM   2492  HB2 ASP A 167      76.664  89.110  63.149  1.00  4.23              
ATOM   2493  CG  ASP A 167      76.229  88.281  61.260  1.00  4.23              
ATOM   2494  OD1 ASP A 167      75.127  88.577  60.735  1.00  4.23              
ATOM   2495  OD2 ASP A 167      77.285  88.199  60.610  1.00  4.23              
ATOM   2496  C   ASP A 167      74.866  86.126  63.392  1.00  4.23              
ATOM   2497  O   ASP A 167      73.924  85.737  62.701  1.00  4.23              
ATOM   2498  N   CYS A 168      75.559  85.279  64.158  1.00  4.12              
ATOM   2499  H   CYS A 168      76.292  85.665  64.738  1.00  4.12              
ATOM   2500  CA  CYS A 168      75.279  83.844  64.234  1.00  4.12              
ATOM   2501  HA  CYS A 168      75.230  83.477  63.207  1.00  4.12              
ATOM   2502  CB  CYS A 168      76.429  83.105  64.907  1.00  4.12              
ATOM   2503  HB1 CYS A 168      76.222  82.037  64.838  1.00  4.12              
ATOM   2504  HB2 CYS A 168      76.481  83.425  65.946  1.00  4.12              
ATOM   2505  SG  CYS A 168      78.010  83.428  64.066  1.00  4.12              
ATOM   2506  HG  CYS A 168      77.995  84.752  64.287  1.00  4.12              
ATOM   2507  C   CYS A 168      73.903  83.538  64.835  1.00  4.12              
ATOM   2508  O   CYS A 168      73.311  82.517  64.496  1.00  4.12              
ATOM   2509  N   ALA A 169      73.355  84.419  65.674  1.00  4.51              
ATOM   2510  H   ALA A 169      73.902  85.224  65.957  1.00  4.51              
ATOM   2511  CA  ALA A 169      72.018  84.266  66.231  1.00  4.51              
ATOM   2512  HA  ALA A 169      71.899  83.227  66.543  1.00  4.51              
ATOM   2513  CB  ALA A 169      71.891  85.138  67.488  1.00  4.51              
ATOM   2514  HB1 ALA A 169      70.925  84.956  67.961  1.00  4.51              
ATOM   2515  HB2 ALA A 169      72.681  84.886  68.196  1.00  4.51              
ATOM   2516  HB3 ALA A 169      71.960  86.194  67.233  1.00  4.51              
ATOM   2517  C   ALA A 169      70.904  84.558  65.222  1.00  4.51              
ATOM   2518  O   ALA A 169      70.024  83.712  65.027  1.00  4.51              
ATOM   2519  N   ILE A 170      70.953  85.708  64.538  1.00  4.81              
ATOM   2520  H   ILE A 170      71.721  86.355  64.713  1.00  4.81              
ATOM   2521  CA  ILE A 170      69.950  86.045  63.509  1.00  4.81              
ATOM   2522  HA  ILE A 170      68.958  85.910  63.936  1.00  4.81              
ATOM   2523  CB  ILE A 170      70.072  87.525  63.070  1.00  4.81              
ATOM   2524  HB  ILE A 170      71.050  87.666  62.607  1.00  4.81              
ATOM   2525  CG2 ILE A 170      68.995  87.859  62.020  1.00  4.81              
ATOM   2526 1HG2 ILE A 170      68.983  88.931  61.822  1.00  4.81              
ATOM   2527 2HG2 ILE A 170      69.211  87.343  61.084  1.00  4.81              
ATOM   2528 3HG2 ILE A 170      68.010  87.549  62.370  1.00  4.81              
ATOM   2529  CG1 ILE A 170      69.964  88.528  64.245  1.00  4.81              
ATOM   2530 1HG1 ILE A 170      70.065  89.540  63.847  1.00  4.81              
ATOM   2531 2HG1 ILE A 170      70.800  88.377  64.923  1.00  4.81              
ATOM   2532  CD1 ILE A 170      68.672  88.461  65.072  1.00  4.81              
ATOM   2533  HD1 ILE A 170      68.712  89.218  65.856  1.00  4.81              
ATOM   2534  HD2 ILE A 170      67.804  88.658  64.444  1.00  4.81              
ATOM   2535  HD3 ILE A 170      68.572  87.483  65.541  1.00  4.81              
ATOM   2536  C   ILE A 170      70.048  85.088  62.321  1.00  4.81              
ATOM   2537  O   ILE A 170      69.032  84.690  61.773  1.00  4.81              
ATOM   2538  N   ALA A 171      71.247  84.642  61.954  1.00  4.67              
ATOM   2539  H   ALA A 171      72.072  85.023  62.409  1.00  4.67              
ATOM   2540  CA  ALA A 171      71.446  83.741  60.825  1.00  4.67              
ATOM   2541  HA  ALA A 171      70.814  84.066  60.000  1.00  4.67              
ATOM   2542  CB  ALA A 171      72.901  83.884  60.394  1.00  4.67              
ATOM   2543  HB1 ALA A 171      73.567  83.477  61.156  1.00  4.67              
ATOM   2544  HB2 ALA A 171      73.063  83.361  59.455  1.00  4.67              
ATOM   2545  HB3 ALA A 171      73.116  84.944  60.263  1.00  4.67              
ATOM   2546  C   ALA A 171      71.114  82.271  61.116  1.00  4.67              
ATOM   2547  O   ALA A 171      70.542  81.597  60.256  1.00  4.67              
ATOM   2548  N   LEU A 172      71.391  81.787  62.333  1.00  4.62              
ATOM   2549  H   LEU A 172      71.920  82.354  62.986  1.00  4.62              
ATOM   2550  CA  LEU A 172      70.863  80.511  62.811  1.00  4.62              
ATOM   2551  HA  LEU A 172      71.195  79.715  62.142  1.00  4.62              
ATOM   2552  CB  LEU A 172      71.378  80.225  64.235  1.00  4.62              
ATOM   2553  HB1 LEU A 172      71.163  81.094  64.858  1.00  4.62              
ATOM   2554  HB2 LEU A 172      72.460  80.092  64.191  1.00  4.62              
ATOM   2555  CG  LEU A 172      70.759  78.993  64.925  1.00  4.62              
ATOM   2556  HG  LEU A 172      69.675  79.096  64.982  1.00  4.62              
ATOM   2557  CD1 LEU A 172      71.099  77.702  64.181  1.00  4.62              
ATOM   2558 1HD1 LEU A 172      70.729  76.843  64.739  1.00  4.62              
ATOM   2559 2HD1 LEU A 172      70.625  77.699  63.200  1.00  4.62              
ATOM   2560 3HD1 LEU A 172      72.178  77.610  64.056  1.00  4.62              
ATOM   2561  CD2 LEU A 172      71.294  78.900  66.355  1.00  4.62              
ATOM   2562 1HD2 LEU A 172      70.841  78.049  66.862  1.00  4.62              
ATOM   2563 2HD2 LEU A 172      72.377  78.778  66.341  1.00  4.62              
ATOM   2564 3HD2 LEU A 172      71.042  79.809  66.899  1.00  4.62              
ATOM   2565  C   LEU A 172      69.345  80.536  62.799  1.00  4.62              
ATOM   2566  O   LEU A 172      68.744  79.613  62.273  1.00  4.62              
ATOM   2567  N   THR A 173      68.721  81.586  63.336  1.00  4.97              
ATOM   2568  H   THR A 173      69.271  82.333  63.746  1.00  4.97              
ATOM   2569  CA  THR A 173      67.258  81.690  63.348  1.00  4.97              
ATOM   2570  HA  THR A 173      66.864  80.710  63.610  1.00  4.97              
ATOM   2571  CB  THR A 173      66.736  82.654  64.425  1.00  4.97              
ATOM   2572  HB  THR A 173      65.653  82.737  64.327  1.00  4.97              
ATOM   2573  CG2 THR A 173      67.046  82.150  65.835  1.00  4.97              
ATOM   2574 1HG2 THR A 173      66.652  82.857  66.566  1.00  4.97              
ATOM   2575 2HG2 THR A 173      66.571  81.182  65.990  1.00  4.97              
ATOM   2576 3HG2 THR A 173      68.122  82.049  65.981  1.00  4.97              
ATOM   2577  OG1 THR A 173      67.291  83.940  64.319  1.00  4.97              
ATOM   2578  HG1 THR A 173      68.200  83.904  64.648  1.00  4.97              
ATOM   2579  C   THR A 173      66.636  82.003  61.989  1.00  4.97              
ATOM   2580  O   THR A 173      65.433  81.833  61.839  1.00  4.97              
ATOM   2581  N   ILE A 174      67.422  82.362  60.970  1.00  5.29              
ATOM   2582  H   ILE A 174      68.359  82.669  61.190  1.00  5.29              
ATOM   2583  CA  ILE A 174      67.026  82.279  59.559  1.00  5.29              
ATOM   2584  HA  ILE A 174      66.007  82.631  59.467  1.00  5.29              
ATOM   2585  CB  ILE A 174      67.880  83.200  58.655  1.00  5.29              
ATOM   2586  HB  ILE A 174      68.933  83.070  58.900  1.00  5.29              
ATOM   2587  CG2 ILE A 174      67.675  82.860  57.164  1.00  5.29              
ATOM   2588 1HG2 ILE A 174      68.219  83.559  56.533  1.00  5.29              
ATOM   2589 2HG2 ILE A 174      68.054  81.861  56.945  1.00  5.29              
ATOM   2590 3HG2 ILE A 174      66.613  82.898  56.914  1.00  5.29              
ATOM   2591  CG1 ILE A 174      67.476  84.676  58.892  1.00  5.29              
ATOM   2592 1HG1 ILE A 174      67.336  84.854  59.956  1.00  5.29              
ATOM   2593 2HG1 ILE A 174      66.514  84.870  58.413  1.00  5.29              
ATOM   2594  CD1 ILE A 174      68.500  85.700  58.381  1.00  5.29              
ATOM   2595  HD1 ILE A 174      68.166  86.704  58.647  1.00  5.29              
ATOM   2596  HD2 ILE A 174      69.469  85.522  58.846  1.00  5.29              
ATOM   2597  HD3 ILE A 174      68.599  85.642  57.299  1.00  5.29              
ATOM   2598  C   ILE A 174      67.003  80.816  59.111  1.00  5.29              
ATOM   2599  O   ILE A 174      65.944  80.306  58.747  1.00  5.29              
ATOM   2600  N   LEU A 175      68.139  80.120  59.201  1.00  5.18              
ATOM   2601  H   LEU A 175      68.954  80.572  59.603  1.00  5.18              
ATOM   2602  CA  LEU A 175      68.307  78.748  58.700  1.00  5.18              
ATOM   2603  HA  LEU A 175      68.038  78.736  57.644  1.00  5.18              
ATOM   2604  CB  LEU A 175      69.816  78.435  58.826  1.00  5.18              
ATOM   2605  HB1 LEU A 175      70.100  78.431  59.881  1.00  5.18              
ATOM   2606  HB2 LEU A 175      70.350  79.264  58.358  1.00  5.18              
ATOM   2607  CG  LEU A 175      70.295  77.125  58.163  1.00  5.18              
ATOM   2608  HG  LEU A 175      69.629  76.865  57.341  1.00  5.18              
ATOM   2609  CD1 LEU A 175      71.706  77.314  57.595  1.00  5.18              
ATOM   2610 1HD1 LEU A 175      72.043  76.385  57.134  1.00  5.18              
ATOM   2611 2HD1 LEU A 175      71.697  78.096  56.836  1.00  5.18              
ATOM   2612 3HD1 LEU A 175      72.400  77.588  58.390  1.00  5.18              
ATOM   2613  CD2 LEU A 175      70.375  75.955  59.149  1.00  5.18              
ATOM   2614 1HD2 LEU A 175      70.681  75.054  58.619  1.00  5.18              
ATOM   2615 2HD2 LEU A 175      71.089  76.172  59.942  1.00  5.18              
ATOM   2616 3HD2 LEU A 175      69.399  75.773  59.594  1.00  5.18              
ATOM   2617  C   LEU A 175      67.429  77.703  59.391  1.00  5.18              
ATOM   2618  O   LEU A 175      67.133  76.669  58.799  1.00  5.18              
ATOM   2619  N   ILE A 176      66.974  78.009  60.604  1.00  5.35              
ATOM   2620  H   ILE A 176      67.395  78.818  61.049  1.00  5.35              
ATOM   2621  CA  ILE A 176      66.039  77.208  61.388  1.00  5.35              
ATOM   2622  HA  ILE A 176      65.701  76.407  60.730  1.00  5.35              
ATOM   2623  CB  ILE A 176      66.773  76.533  62.577  1.00  5.35              
ATOM   2624  HB  ILE A 176      67.812  76.382  62.276  1.00  5.35              
ATOM   2625  CG2 ILE A 176      66.788  77.393  63.855  1.00  5.35              
ATOM   2626 1HG2 ILE A 176      67.543  77.018  64.544  1.00  5.35              
ATOM   2627 2HG2 ILE A 176      67.036  78.421  63.607  1.00  5.35              
ATOM   2628 3HG2 ILE A 176      65.813  77.375  64.341  1.00  5.35              
ATOM   2629  CG1 ILE A 176      66.185  75.128  62.843  1.00  5.35              
ATOM   2630 1HG1 ILE A 176      66.188  74.565  61.908  1.00  5.35              
ATOM   2631 2HG1 ILE A 176      65.153  75.219  63.178  1.00  5.35              
ATOM   2632  CD1 ILE A 176      66.963  74.307  63.878  1.00  5.35              
ATOM   2633  HD1 ILE A 176      66.540  73.303  63.930  1.00  5.35              
ATOM   2634  HD2 ILE A 176      68.011  74.236  63.585  1.00  5.35              
ATOM   2635  HD3 ILE A 176      66.889  74.768  64.863  1.00  5.35              
ATOM   2636  C   ILE A 176      64.740  77.954  61.744  1.00  5.35              
ATOM   2637  O   ILE A 176      63.943  77.439  62.532  1.00  5.35              
ATOM   2638  N   ASN A 177      64.455  79.109  61.112  1.00  6.04              
ATOM   2639  H   ASN A 177      65.158  79.520  60.511  1.00  6.04              
ATOM   2640  CA  ASN A 177      63.059  79.362  60.746  1.00  6.04              
ATOM   2641  HA  ASN A 177      62.459  78.887  61.518  1.00  6.04              
ATOM   2642  CB  ASN A 177      62.592  80.828  60.873  1.00  6.04              
ATOM   2643  HB1 ASN A 177      63.018  81.259  61.776  1.00  6.04              
ATOM   2644  HB2 ASN A 177      61.514  80.818  61.033  1.00  6.04              
ATOM   2645  CG  ASN A 177      62.821  81.762  59.703  1.00  6.04              
ATOM   2646  OD1 ASN A 177      62.181  81.667  58.673  1.00  6.04              
ATOM   2647  ND2 ASN A 177      63.637  82.768  59.861  1.00  6.04              
ATOM   2648 1HD2 ASN A 177      64.234  82.783  60.680  1.00  6.04              
ATOM   2649 2HD2 ASN A 177      63.730  83.402  59.092  1.00  6.04              
ATOM   2650  C   ASN A 177      62.684  78.533  59.500  1.00  6.04              
ATOM   2651  O   ASN A 177      63.237  77.448  59.313  1.00  6.04              
ATOM   2652  N   ASN A 178      61.683  78.930  58.711  1.00  7.79              
ATOM   2653  H   ASN A 178      61.400  79.904  58.742  1.00  7.79              
ATOM   2654  CA  ASN A 178      61.013  78.015  57.783  1.00  7.79              
ATOM   2655  HA  ASN A 178      60.138  78.534  57.388  1.00  7.79              
ATOM   2656  CB  ASN A 178      61.928  77.676  56.577  1.00  7.79              
ATOM   2657  HB1 ASN A 178      61.318  77.283  55.764  1.00  7.79              
ATOM   2658  HB2 ASN A 178      62.634  76.895  56.857  1.00  7.79              
ATOM   2659  CG  ASN A 178      62.729  78.850  56.045  1.00  7.79              
ATOM   2660  OD1 ASN A 178      62.269  79.615  55.216  1.00  7.79              
ATOM   2661  ND2 ASN A 178      63.947  79.017  56.509  1.00  7.79              
ATOM   2662 1HD2 ASN A 178      64.289  78.428  57.254  1.00  7.79              
ATOM   2663 2HD2 ASN A 178      64.417  79.863  56.249  1.00  7.79              
ATOM   2664  C   ASN A 178      60.512  76.768  58.540  1.00  7.79              
ATOM   2665  O   ASN A 178      60.828  75.634  58.183  1.00  7.79              
ATOM   2666  N   CYS A 179      59.786  76.985  59.650  1.00  8.72              
ATOM   2667  H   CYS A 179      59.612  77.951  59.880  1.00  8.72              
ATOM   2668  CA  CYS A 179      59.408  76.014  60.698  1.00  8.72              
ATOM   2669  HA  CYS A 179      60.340  75.561  61.010  1.00  8.72              
ATOM   2670  CB  CYS A 179      58.805  76.791  61.881  1.00  8.72              
ATOM   2671  HB1 CYS A 179      58.608  76.104  62.705  1.00  8.72              
ATOM   2672  HB2 CYS A 179      57.855  77.232  61.576  1.00  8.72              
ATOM   2673  SG  CYS A 179      59.927  78.106  62.448  1.00  8.72              
ATOM   2674  HG  CYS A 179      60.978  77.329  62.750  1.00  8.72              
ATOM   2675  C   CYS A 179      58.486  74.863  60.252  1.00  8.72              
ATOM   2676  O   CYS A 179      57.827  74.239  61.079  1.00  8.72              
ATOM   2677  N   GLY A 180      58.526  74.511  58.967  1.00  8.66              
ATOM   2678  H   GLY A 180      58.992  75.167  58.357  1.00  8.66              
ATOM   2679  CA  GLY A 180      58.720  73.122  58.565  1.00  8.66              
ATOM   2680  HA1 GLY A 180      59.256  73.100  57.617  1.00  8.66              
ATOM   2681  HA2 GLY A 180      57.745  72.653  58.427  1.00  8.66              
ATOM   2682  C   GLY A 180      59.516  72.299  59.586  1.00  8.66              
ATOM   2683  O   GLY A 180      59.058  71.215  59.946  1.00  8.66              
ATOM   2684  N   ILE A 181      60.656  72.829  60.086  1.00  9.45              
ATOM   2685  H   ILE A 181      60.939  73.725  59.708  1.00  9.45              
ATOM   2686  CA  ILE A 181      61.616  72.154  61.000  1.00  9.45              
ATOM   2687  HA  ILE A 181      62.602  72.586  60.821  1.00  9.45              
ATOM   2688  CB  ILE A 181      61.285  72.351  62.518  1.00  9.45              
ATOM   2689  HB  ILE A 181      60.412  71.738  62.748  1.00  9.45              
ATOM   2690  CG2 ILE A 181      62.440  71.891  63.437  1.00  9.45              
ATOM   2691 1HG2 ILE A 181      62.203  72.088  64.482  1.00  9.45              
ATOM   2692 2HG2 ILE A 181      62.617  70.821  63.352  1.00  9.45              
ATOM   2693 3HG2 ILE A 181      63.369  72.400  63.177  1.00  9.45              
ATOM   2694  CG1 ILE A 181      60.932  73.778  62.976  1.00  9.45              
ATOM   2695 1HG1 ILE A 181      60.669  73.753  64.035  1.00  9.45              
ATOM   2696 2HG1 ILE A 181      60.031  74.085  62.461  1.00  9.45              
ATOM   2697  CD1 ILE A 181      62.039  74.827  62.791  1.00  9.45              
ATOM   2698  HD1 ILE A 181      61.653  75.809  63.058  1.00  9.45              
ATOM   2699  HD2 ILE A 181      62.881  74.611  63.446  1.00  9.45              
ATOM   2700  HD3 ILE A 181      62.383  74.847  61.756  1.00  9.45              
ATOM   2701  C   ILE A 181      61.723  70.650  60.665  1.00  9.45              
ATOM   2702  O   ILE A 181      61.528  69.755  61.496  1.00  9.45              
ATOM   2703  N   SER A 182      61.911  70.370  59.377  1.00 11.49              
ATOM   2704  H   SER A 182      61.886  71.122  58.708  1.00 11.49              
ATOM   2705  CA  SER A 182      62.116  69.012  58.883  1.00 11.49              
ATOM   2706  HA  SER A 182      61.385  68.347  59.344  1.00 11.49              
ATOM   2707  CB  SER A 182      61.929  68.952  57.362  1.00 11.49              
ATOM   2708  HB1 SER A 182      61.928  67.907  57.046  1.00 11.49              
ATOM   2709  HB2 SER A 182      62.757  69.467  56.872  1.00 11.49              
ATOM   2710  OG  SER A 182      60.710  69.567  56.980  1.00 11.49              
ATOM   2711  HG  SER A 182      60.502  69.309  56.075  1.00 11.49              
ATOM   2712  C   SER A 182      63.512  68.503  59.242  1.00 11.49              
ATOM   2713  O   SER A 182      63.707  67.302  59.405  1.00 11.49              
ATOM   2714  N   TYR A 183      64.463  69.430  59.419  1.00 13.18              
ATOM   2715  H   TYR A 183      64.203  70.390  59.264  1.00 13.18              
ATOM   2716  CA  TYR A 183      65.669  69.212  60.209  1.00 13.18              
ATOM   2717  HA  TYR A 183      65.948  68.160  60.135  1.00 13.18              
ATOM   2718  CB  TYR A 183      66.849  70.047  59.675  1.00 13.18              
ATOM   2719  HB1 TYR A 183      66.822  71.050  60.104  1.00 13.18              
ATOM   2720  HB2 TYR A 183      66.732  70.156  58.596  1.00 13.18              
ATOM   2721  CG  TYR A 183      68.218  69.428  59.939  1.00 13.18              
ATOM   2722  CD1 TYR A 183      69.065  69.117  58.854  1.00 13.18              
ATOM   2723  HD1 TYR A 183      68.760  69.345  57.842  1.00 13.18              
ATOM   2724  CE1 TYR A 183      70.306  68.489  59.077  1.00 13.18              
ATOM   2725  HE1 TYR A 183      70.946  68.224  58.247  1.00 13.18              
ATOM   2726  CZ  TYR A 183      70.710  68.159  60.386  1.00 13.18              
ATOM   2727  OH  TYR A 183      71.893  67.516  60.582  1.00 13.18              
ATOM   2728  HH  TYR A 183      71.987  67.186  61.484  1.00 13.18              
ATOM   2729  CE2 TYR A 183      69.872  68.480  61.477  1.00 13.18              
ATOM   2730  HE2 TYR A 183      70.182  68.234  62.483  1.00 13.18              
ATOM   2731  CD2 TYR A 183      68.638  69.124  61.253  1.00 13.18              
ATOM   2732  HD2 TYR A 183      68.017  69.373  62.099  1.00 13.18              
ATOM   2733  C   TYR A 183      65.379  69.512  61.679  1.00 13.18              
ATOM   2734  O   TYR A 183      64.294  69.881  62.127  1.00 13.18              
TER
