# Supplementary material for: The whole genomic analysis of the Orf virus strains ORFV-SC and ORFV-SC1 from the Sichuan province and their weak pathological response in rabbits
Source: Funct Integr Genomics. 2023 May 16;23(2):163. doi: 10.1007/s10142-023-01079-z (PMC10185592; doi:10.1007/s10142-023-01079-z)
Supplement: Supplementary file 41 — Supplementary Table S6-4 (PDB 218 KB) [file 10142_2023_1079_MOESM32_ESM.pdb]

ATOM      1  N   MET A   1      61.699  63.111  81.529  1.00  7.57              
ATOM      2  CA  MET A   1      61.128  62.446  80.358  1.00  7.57              
ATOM      3  HA  MET A   1      61.759  62.702  79.508  1.00  7.57              
ATOM      4  CB  MET A   1      61.206  60.922  80.563  1.00  7.57              
ATOM      5  HB1 MET A   1      60.622  60.647  81.443  1.00  7.57              
ATOM      6  HB2 MET A   1      62.245  60.648  80.749  1.00  7.57              
ATOM      7  CG  MET A   1      60.701  60.097  79.370  1.00  7.57              
ATOM      8  HG1 MET A   1      59.621  60.220  79.292  1.00  7.57              
ATOM      9  HG2 MET A   1      60.891  59.048  79.591  1.00  7.57              
ATOM     10  SD  MET A   1      61.450  60.472  77.755  1.00  7.57              
ATOM     11  CE  MET A   1      60.527  59.286  76.740  1.00  7.57              
ATOM     12  HE1 MET A   1      60.686  58.276  77.120  1.00  7.57              
ATOM     13  HE2 MET A   1      59.463  59.519  76.781  1.00  7.57              
ATOM     14  HE3 MET A   1      60.865  59.345  75.706  1.00  7.57              
ATOM     15  C   MET A   1      59.701  62.914  80.044  1.00  7.57              
ATOM     16  O   MET A   1      58.873  63.179  80.916  1.00  7.57              
ATOM     17  N   ALA A   2      59.387  62.968  78.749  1.00  6.59              
ATOM     18  H   ALA A   2      60.073  62.648  78.080  1.00  6.59              
ATOM     19  CA  ALA A   2      58.077  63.357  78.246  1.00  6.59              
ATOM     20  HA  ALA A   2      57.307  63.008  78.936  1.00  6.59              
ATOM     21  CB  ALA A   2      58.040  64.897  78.183  1.00  6.59              
ATOM     22  HB1 ALA A   2      57.057  65.244  77.869  1.00  6.59              
ATOM     23  HB2 ALA A   2      58.252  65.312  79.170  1.00  6.59              
ATOM     24  HB3 ALA A   2      58.793  65.261  77.482  1.00  6.59              
ATOM     25  C   ALA A   2      57.819  62.716  76.864  1.00  6.59              
ATOM     26  O   ALA A   2      58.674  62.133  76.176  1.00  6.59              
ATOM     27  N   CYS A   3      56.647  63.025  76.341  1.00  6.66              
ATOM     28  H   CYS A   3      55.976  63.495  76.928  1.00  6.66              
ATOM     29  CA  CYS A   3      56.473  63.115  74.900  1.00  6.66              
ATOM     30  HA  CYS A   3      56.802  62.179  74.444  1.00  6.66              
ATOM     31  CB  CYS A   3      54.959  63.278  74.659  1.00  6.66              
ATOM     32  HB1 CYS A   3      54.771  63.670  73.659  1.00  6.66              
ATOM     33  HB2 CYS A   3      54.531  63.986  75.370  1.00  6.66              
ATOM     34  SG  CYS A   3      54.150  61.655  74.819  1.00  6.66              
ATOM     35  HG  CYS A   3      54.257  61.495  76.147  1.00  6.66              
ATOM     36  C   CYS A   3      57.329  64.244  74.270  1.00  6.66              
ATOM     37  O   CYS A   3      56.829  65.015  73.465  1.00  6.66              
ATOM     38  N   GLU A   4      58.610  64.361  74.636  1.00  6.22              
ATOM     39  H   GLU A   4      58.945  63.673  75.298  1.00  6.22              
ATOM     40  CA  GLU A   4      59.643  65.100  73.917  1.00  6.22              
ATOM     41  HA  GLU A   4      59.190  65.985  73.468  1.00  6.22              
ATOM     42  CB  GLU A   4      60.742  65.589  74.863  1.00  6.22              
ATOM     43  HB1 GLU A   4      61.230  64.745  75.352  1.00  6.22              
ATOM     44  HB2 GLU A   4      60.284  66.226  75.621  1.00  6.22              
ATOM     45  CG  GLU A   4      61.769  66.399  74.058  1.00  6.22              
ATOM     46  HG1 GLU A   4      61.249  67.015  73.320  1.00  6.22              
ATOM     47  HG2 GLU A   4      62.428  65.714  73.518  1.00  6.22              
ATOM     48  CD  GLU A   4      62.581  67.311  74.967  1.00  6.22              
ATOM     49  OE1 GLU A   4      63.718  66.922  75.309  1.00  6.22              
ATOM     50  OE2 GLU A   4      62.037  68.386  75.302  1.00  6.22              
ATOM     51  C   GLU A   4      60.221  64.264  72.787  1.00  6.22              
ATOM     52  O   GLU A   4      60.262  64.745  71.664  1.00  6.22              
ATOM     53  N   CYS A   5      60.534  62.987  73.023  1.00  6.08              
ATOM     54  H   CYS A   5      60.481  62.627  73.964  1.00  6.08              
ATOM     55  CA  CYS A   5      60.765  62.052  71.924  1.00  6.08              
ATOM     56  HA  CYS A   5      61.539  62.454  71.267  1.00  6.08              
ATOM     57  CB  CYS A   5      61.254  60.715  72.482  1.00  6.08              
ATOM     58  HB1 CYS A   5      61.396  60.024  71.648  1.00  6.08              
ATOM     59  HB2 CYS A   5      60.515  60.284  73.161  1.00  6.08              
ATOM     60  SG  CYS A   5      62.841  60.920  73.350  1.00  6.08              
ATOM     61  HG  CYS A   5      62.432  61.797  74.273  1.00  6.08              
ATOM     62  C   CYS A   5      59.481  61.927  71.100  1.00  6.08              
ATOM     63  O   CYS A   5      59.546  62.079  69.883  1.00  6.08              
ATOM     64  N   ALA A   6      58.295  61.812  71.720  1.00  6.05              
ATOM     65  H   ALA A   6      58.261  61.435  72.663  1.00  6.05              
ATOM     66  CA  ALA A   6      57.080  61.829  70.879  1.00  6.05              
ATOM     67  HA  ALA A   6      57.198  61.054  70.121  1.00  6.05              
ATOM     68  CB  ALA A   6      55.886  61.430  71.735  1.00  6.05              
ATOM     69  HB1 ALA A   6      55.533  62.295  72.279  1.00  6.05              
ATOM     70  HB2 ALA A   6      55.093  61.077  71.090  1.00  6.05              
ATOM     71  HB3 ALA A   6      56.155  60.632  72.429  1.00  6.05              
ATOM     72  C   ALA A   6      56.826  63.155  70.150  1.00  6.05              
ATOM     73  O   ALA A   6      56.259  63.110  69.073  1.00  6.05              
ATOM     74  N   SER A   7      57.246  64.317  70.657  1.00  6.06              
ATOM     75  H   SER A   7      57.628  64.329  71.593  1.00  6.06              
ATOM     76  CA  SER A   7      57.160  65.600  69.943  1.00  6.06              
ATOM     77  HA  SER A   7      56.148  65.723  69.576  1.00  6.06              
ATOM     78  CB  SER A   7      57.458  66.754  70.904  1.00  6.06              
ATOM     79  HB1 SER A   7      58.477  66.661  71.281  1.00  6.06              
ATOM     80  HB2 SER A   7      56.761  66.722  71.740  1.00  6.06              
ATOM     81  OG  SER A   7      57.309  67.999  70.257  1.00  6.06              
ATOM     82  HG  SER A   7      57.891  68.629  70.689  1.00  6.06              
ATOM     83  C   SER A   7      58.139  65.660  68.762  1.00  6.06              
ATOM     84  O   SER A   7      57.797  66.091  67.664  1.00  6.06              
ATOM     85  N   LEU A   8      59.353  65.143  68.936  1.00  5.87              
ATOM     86  H   LEU A   8      59.605  64.820  69.865  1.00  5.87              
ATOM     87  CA  LEU A   8      60.365  65.043  67.890  1.00  5.87              
ATOM     88  HA  LEU A   8      60.535  66.041  67.486  1.00  5.87              
ATOM     89  CB  LEU A   8      61.673  64.533  68.528  1.00  5.87              
ATOM     90  HB1 LEU A   8      61.474  63.583  69.022  1.00  5.87              
ATOM     91  HB2 LEU A   8      61.988  65.245  69.294  1.00  5.87              
ATOM     92  CG  LEU A   8      62.836  64.319  67.541  1.00  5.87              
ATOM     93  HG  LEU A   8      62.552  63.570  66.802  1.00  5.87              
ATOM     94  CD1 LEU A   8      63.229  65.605  66.809  1.00  5.87              
ATOM     95 1HD1 LEU A   8      64.105  65.417  66.189  1.00  5.87              
ATOM     96 2HD1 LEU A   8      62.414  65.926  66.162  1.00  5.87              
ATOM     97 3HD1 LEU A   8      63.458  66.390  67.530  1.00  5.87              
ATOM     98  CD2 LEU A   8      64.057  63.793  68.297  1.00  5.87              
ATOM     99 1HD2 LEU A   8      64.864  63.583  67.594  1.00  5.87              
ATOM    100 2HD2 LEU A   8      64.395  64.530  69.026  1.00  5.87              
ATOM    101 3HD2 LEU A   8      63.802  62.870  68.819  1.00  5.87              
ATOM    102  C   LEU A   8      59.904  64.151  66.729  1.00  5.87              
ATOM    103  O   LEU A   8      60.111  64.434  65.547  1.00  5.87              
ATOM    104  N   ILE A   9      59.220  63.078  67.092  1.00  5.97              
ATOM    105  H   ILE A   9      59.158  62.902  68.091  1.00  5.97              
ATOM    106  CA  ILE A   9      58.595  62.114  66.191  1.00  5.97              
ATOM    107  HA  ILE A   9      59.278  61.901  65.372  1.00  5.97              
ATOM    108  CB  ILE A   9      58.354  60.864  67.052  1.00  5.97              
ATOM    109  HB  ILE A   9      58.003  61.189  68.030  1.00  5.97              
ATOM    110  CG2 ILE A   9      57.249  59.930  66.551  1.00  5.97              
ATOM    111 1HG2 ILE A   9      57.210  59.045  67.186  1.00  5.97              
ATOM    112 2HG2 ILE A   9      56.293  60.438  66.646  1.00  5.97              
ATOM    113 3HG2 ILE A   9      57.422  59.656  65.512  1.00  5.97              
ATOM    114  CG1 ILE A   9      59.710  60.165  67.267  1.00  5.97              
ATOM    115 1HG1 ILE A   9      59.540  59.280  67.869  1.00  5.97              
ATOM    116 2HG1 ILE A   9      60.363  60.798  67.866  1.00  5.97              
ATOM    117  CD1 ILE A   9      60.473  59.838  65.973  1.00  5.97              
ATOM    118  HD1 ILE A   9      61.036  58.927  66.102  1.00  5.97              
ATOM    119  HD2 ILE A   9      59.797  59.712  65.130  1.00  5.97              
ATOM    120  HD3 ILE A   9      61.167  60.646  65.740  1.00  5.97              
ATOM    121  C   ILE A   9      57.324  62.662  65.530  1.00  5.97              
ATOM    122  O   ILE A   9      57.032  62.343  64.368  1.00  5.97              
ATOM    123  N   LEU A  10      56.606  63.540  66.239  1.00  6.18              
ATOM    124  H   LEU A  10      56.855  63.686  67.212  1.00  6.18              
ATOM    125  CA  LEU A  10      55.601  64.422  65.672  1.00  6.18              
ATOM    126  HA  LEU A  10      54.807  63.799  65.264  1.00  6.18              
ATOM    127  CB  LEU A  10      54.966  65.383  66.732  1.00  6.18              
ATOM    128  HB1 LEU A  10      55.377  65.124  67.701  1.00  6.18              
ATOM    129  HB2 LEU A  10      53.911  65.149  66.801  1.00  6.18              
ATOM    130  CG  LEU A  10      55.047  66.933  66.577  1.00  6.18              
ATOM    131  HG  LEU A  10      56.061  67.257  66.373  1.00  6.18              
ATOM    132  CD1 LEU A  10      54.148  67.508  65.480  1.00  6.18              
ATOM    133 1HD1 LEU A  10      54.267  68.590  65.443  1.00  6.18              
ATOM    134 2HD1 LEU A  10      54.436  67.107  64.516  1.00  6.18              
ATOM    135 3HD1 LEU A  10      53.106  67.273  65.687  1.00  6.18              
ATOM    136  CD2 LEU A  10      54.598  67.636  67.856  1.00  6.18              
ATOM    137 1HD2 LEU A  10      55.294  67.418  68.659  1.00  6.18              
ATOM    138 2HD2 LEU A  10      54.603  68.717  67.718  1.00  6.18              
ATOM    139 3HD2 LEU A  10      53.607  67.296  68.134  1.00  6.18              
ATOM    140  C   LEU A  10      56.228  65.168  64.507  1.00  6.18              
ATOM    141  O   LEU A  10      55.700  65.160  63.408  1.00  6.18              
ATOM    142  N   GLU A  11      57.368  65.797  64.743  1.00  6.06              
ATOM    143  H   GLU A  11      57.733  65.767  65.693  1.00  6.06              
ATOM    144  CA  GLU A  11      58.017  66.674  63.785  1.00  6.06              
ATOM    145  HA  GLU A  11      57.300  67.435  63.482  1.00  6.06              
ATOM    146  CB  GLU A  11      59.202  67.366  64.503  1.00  6.06              
ATOM    147  HB1 GLU A  11      60.081  66.724  64.485  1.00  6.06              
ATOM    148  HB2 GLU A  11      58.931  67.502  65.551  1.00  6.06              
ATOM    149  CG  GLU A  11      59.598  68.760  63.993  1.00  6.06              
ATOM    150  HG1 GLU A  11      60.299  69.194  64.707  1.00  6.06              
ATOM    151  HG2 GLU A  11      58.704  69.389  63.988  1.00  6.06              
ATOM    152  CD  GLU A  11      60.251  68.789  62.606  1.00  6.06              
ATOM    153  OE1 GLU A  11      60.786  67.758  62.143  1.00  6.06              
ATOM    154  OE2 GLU A  11      60.123  69.836  61.929  1.00  6.06              
ATOM    155  C   GLU A  11      58.466  65.909  62.542  1.00  6.06              
ATOM    156  O   GLU A  11      58.169  66.328  61.425  1.00  6.06              
ATOM    157  N   LEU A  12      59.077  64.738  62.735  1.00  6.05              
ATOM    158  H   LEU A  12      59.279  64.473  63.696  1.00  6.05              
ATOM    159  CA  LEU A  12      59.434  63.811  61.664  1.00  6.05              
ATOM    160  HA  LEU A  12      60.162  64.302  61.023  1.00  6.05              
ATOM    161  CB  LEU A  12      60.118  62.581  62.309  1.00  6.05              
ATOM    162  HB1 LEU A  12      59.431  62.125  63.023  1.00  6.05              
ATOM    163  HB2 LEU A  12      60.965  62.950  62.889  1.00  6.05              
ATOM    164  CG  LEU A  12      60.665  61.464  61.389  1.00  6.05              
ATOM    165  HG  LEU A  12      61.356  60.870  61.985  1.00  6.05              
ATOM    166  CD1 LEU A  12      59.594  60.504  60.873  1.00  6.05              
ATOM    167 1HD1 LEU A  12      60.084  59.639  60.425  1.00  6.05              
ATOM    168 2HD1 LEU A  12      58.990  60.156  61.709  1.00  6.05              
ATOM    169 3HD1 LEU A  12      58.974  60.978  60.115  1.00  6.05              
ATOM    170  CD2 LEU A  12      61.429  62.010  60.186  1.00  6.05              
ATOM    171 1HD2 LEU A  12      61.773  61.168  59.588  1.00  6.05              
ATOM    172 2HD2 LEU A  12      60.794  62.629  59.557  1.00  6.05              
ATOM    173 3HD2 LEU A  12      62.301  62.566  60.529  1.00  6.05              
ATOM    174  C   LEU A  12      58.261  63.447  60.791  1.00  6.05              
ATOM    175  O   LEU A  12      58.311  63.696  59.588  1.00  6.05              
ATOM    176  N   LEU A  13      57.198  62.905  61.368  1.00  6.25              
ATOM    177  H   LEU A  13      57.200  62.767  62.375  1.00  6.25              
ATOM    178  CA  LEU A  13      56.064  62.465  60.566  1.00  6.25              
ATOM    179  HA  LEU A  13      56.455  61.943  59.693  1.00  6.25              
ATOM    180  CB  LEU A  13      55.321  61.426  61.420  1.00  6.25              
ATOM    181  HB1 LEU A  13      54.289  61.421  61.138  1.00  6.25              
ATOM    182  HB2 LEU A  13      55.362  61.709  62.471  1.00  6.25              
ATOM    183  CG  LEU A  13      55.947  60.023  61.200  1.00  6.25              
ATOM    184  HG  LEU A  13      56.918  60.140  60.731  1.00  6.25              
ATOM    185  CD1 LEU A  13      56.196  59.227  62.483  1.00  6.25              
ATOM    186 1HD1 LEU A  13      55.261  58.872  62.904  1.00  6.25              
ATOM    187 2HD1 LEU A  13      56.819  58.363  62.246  1.00  6.25              
ATOM    188 3HD1 LEU A  13      56.731  59.852  63.197  1.00  6.25              
ATOM    189  CD2 LEU A  13      55.118  59.166  60.249  1.00  6.25              
ATOM    190 1HD2 LEU A  13      54.156  58.933  60.696  1.00  6.25              
ATOM    191 2HD2 LEU A  13      54.971  59.711  59.318  1.00  6.25              
ATOM    192 3HD2 LEU A  13      55.652  58.240  60.032  1.00  6.25              
ATOM    193  C   LEU A  13      55.285  63.628  59.970  1.00  6.25              
ATOM    194  O   LEU A  13      54.717  63.427  58.913  1.00  6.25              
ATOM    195  N   ARG A  14      55.386  64.832  60.552  1.00  6.32              
ATOM    196  H   ARG A  14      55.881  64.850  61.441  1.00  6.32              
ATOM    197  CA  ARG A  14      54.833  66.113  60.069  1.00  6.32              
ATOM    198  HA  ARG A  14      53.788  65.986  59.802  1.00  6.32              
ATOM    199  CB  ARG A  14      54.921  67.170  61.171  1.00  6.32              
ATOM    200  HB1 ARG A  14      55.950  67.274  61.473  1.00  6.32              
ATOM    201  HB2 ARG A  14      54.396  66.797  62.037  1.00  6.32              
ATOM    202  CG  ARG A  14      54.349  68.544  60.775  1.00  6.32              
ATOM    203  HG1 ARG A  14      53.274  68.440  60.626  1.00  6.32              
ATOM    204  HG2 ARG A  14      54.783  68.897  59.840  1.00  6.32              
ATOM    205  CD  ARG A  14      54.605  69.593  61.869  1.00  6.32              
ATOM    206  HD1 ARG A  14      54.825  69.100  62.819  1.00  6.32              
ATOM    207  HD2 ARG A  14      53.681  70.158  62.006  1.00  6.32              
ATOM    208  NE  ARG A  14      55.680  70.559  61.540  1.00  6.32              
ATOM    209  HE  ARG A  14      55.418  71.530  61.548  1.00  6.32              
ATOM    210  CZ  ARG A  14      56.973  70.334  61.359  1.00  6.32              
ATOM    211  NH1 ARG A  14      57.504  69.160  61.242  1.00  6.32              
ATOM    212 1HH1 ARG A  14      56.971  68.310  61.285  1.00  6.32              
ATOM    213 2HH1 ARG A  14      58.516  69.125  61.152  1.00  6.32              
ATOM    214  NH2 ARG A  14      57.826  71.304  61.282  1.00  6.32              
ATOM    215 1HH2 ARG A  14      57.562  72.264  61.378  1.00  6.32              
ATOM    216 2HH2 ARG A  14      58.811  71.036  61.323  1.00  6.32              
ATOM    217  C   ARG A  14      55.529  66.609  58.810  1.00  6.32              
ATOM    218  O   ARG A  14      54.880  67.063  57.877  1.00  6.32              
ATOM    219  N   LYS A  15      56.862  66.536  58.777  1.00  6.34              
ATOM    220  H   LYS A  15      57.343  66.177  59.596  1.00  6.34              
ATOM    221  CA  LYS A  15      57.644  66.842  57.573  1.00  6.34              
ATOM    222  HA  LYS A  15      57.159  67.672  57.054  1.00  6.34              
ATOM    223  CB  LYS A  15      59.074  67.314  57.921  1.00  6.34              
ATOM    224  HB1 LYS A  15      59.008  68.156  58.613  1.00  6.34              
ATOM    225  HB2 LYS A  15      59.534  67.682  57.001  1.00  6.34              
ATOM    226  CG  LYS A  15      60.003  66.247  58.528  1.00  6.34              
ATOM    227  HG1 LYS A  15      60.002  65.354  57.903  1.00  6.34              
ATOM    228  HG2 LYS A  15      59.641  65.982  59.513  1.00  6.34              
ATOM    229  CD  LYS A  15      61.449  66.755  58.650  1.00  6.34              
ATOM    230  HD1 LYS A  15      61.466  67.725  59.154  1.00  6.34              
ATOM    231  HD2 LYS A  15      61.853  66.884  57.644  1.00  6.34              
ATOM    232  CE  LYS A  15      62.331  65.753  59.409  1.00  6.34              
ATOM    233  HE1 LYS A  15      63.364  65.858  59.062  1.00  6.34              
ATOM    234  HE2 LYS A  15      62.004  64.738  59.164  1.00  6.34              
ATOM    235  NZ  LYS A  15      62.284  65.977  60.876  1.00  6.34              
ATOM    236  HZ1 LYS A  15      62.710  65.221  61.396  1.00  6.34              
ATOM    237  HZ2 LYS A  15      62.737  66.849  61.125  1.00  6.34              
ATOM    238  HZ3 LYS A  15      61.335  66.156  61.212  1.00  6.34              
ATOM    239  C   LYS A  15      57.651  65.705  56.548  1.00  6.34              
ATOM    240  O   LYS A  15      58.013  65.921  55.399  1.00  6.34              
ATOM    241  N   SER A  16      57.213  64.524  56.976  1.00  6.52              
ATOM    242  H   SER A  16      57.101  64.414  57.972  1.00  6.52              
ATOM    243  CA  SER A  16      56.813  63.400  56.130  1.00  6.52              
ATOM    244  HA  SER A  16      57.381  63.447  55.201  1.00  6.52              
ATOM    245  CB  SER A  16      57.138  62.057  56.800  1.00  6.52              
ATOM    246  HB1 SER A  16      57.050  61.261  56.058  1.00  6.52              
ATOM    247  HB2 SER A  16      56.415  61.863  57.590  1.00  6.52              
ATOM    248  OG  SER A  16      58.449  62.035  57.341  1.00  6.52              
ATOM    249  HG  SER A  16      58.497  62.710  58.030  1.00  6.52              
ATOM    250  C   SER A  16      55.329  63.438  55.745  1.00  6.52              
ATOM    251  O   SER A  16      54.884  62.470  55.134  1.00  6.52              
ATOM    252  N   ASP A  17      54.613  64.517  56.123  1.00  6.63              
ATOM    253  H   ASP A  17      55.074  65.138  56.764  1.00  6.63              
ATOM    254  CA  ASP A  17      53.268  64.989  55.735  1.00  6.63              
ATOM    255  HA  ASP A  17      53.387  65.987  55.311  1.00  6.63              
ATOM    256  CB  ASP A  17      52.680  64.112  54.601  1.00  6.63              
ATOM    257  HB1 ASP A  17      52.515  63.120  55.010  1.00  6.63              
ATOM    258  HB2 ASP A  17      53.408  64.047  53.791  1.00  6.63              
ATOM    259  CG  ASP A  17      51.373  64.580  53.973  1.00  6.63              
ATOM    260  OD1 ASP A  17      51.175  65.809  53.893  1.00  6.63              
ATOM    261  OD2 ASP A  17      50.549  63.688  53.665  1.00  6.63              
ATOM    262  C   ASP A  17      52.323  65.166  56.961  1.00  6.63              
ATOM    263  O   ASP A  17      52.650  64.936  58.120  1.00  6.63              
ATOM    264  N   ASP A  18      51.045  65.396  56.725  1.00  7.09              
ATOM    265  H   ASP A  18      50.818  65.736  55.790  1.00  7.09              
ATOM    266  CA  ASP A  18      49.930  64.775  57.453  1.00  7.09              
ATOM    267  HA  ASP A  18      49.821  65.280  58.408  1.00  7.09              
ATOM    268  CB  ASP A  18      48.696  65.124  56.569  1.00  7.09              
ATOM    269  HB1 ASP A  18      48.972  65.010  55.520  1.00  7.09              
ATOM    270  HB2 ASP A  18      48.470  66.182  56.713  1.00  7.09              
ATOM    271  CG  ASP A  18      47.397  64.319  56.743  1.00  7.09              
ATOM    272  OD1 ASP A  18      47.304  63.222  56.144  1.00  7.09              
ATOM    273  OD2 ASP A  18      46.485  64.812  57.440  1.00  7.09              
ATOM    274  C   ASP A  18      50.072  63.259  57.713  1.00  7.09              
ATOM    275  O   ASP A  18      49.172  62.618  58.224  1.00  7.09              
ATOM    276  N   LYS A  19      51.207  62.622  57.473  1.00  7.48              
ATOM    277  H   LYS A  19      51.977  63.134  57.062  1.00  7.48              
ATOM    278  CA  LYS A  19      51.547  61.400  58.180  1.00  7.48              
ATOM    279  HA  LYS A  19      50.673  60.803  58.311  1.00  7.48              
ATOM    280  CB  LYS A  19      52.519  60.575  57.320  1.00  7.48              
ATOM    281  HB1 LYS A  19      53.096  59.906  57.957  1.00  7.48              
ATOM    282  HB2 LYS A  19      53.231  61.241  56.833  1.00  7.48              
ATOM    283  CG  LYS A  19      51.829  59.676  56.258  1.00  7.48              
ATOM    284  HG1 LYS A  19      51.195  58.955  56.771  1.00  7.48              
ATOM    285  HG2 LYS A  19      52.626  59.109  55.775  1.00  7.48              
ATOM    286  CD  LYS A  19      51.013  60.362  55.142  1.00  7.48              
ATOM    287  HD1 LYS A  19      50.967  59.688  54.287  1.00  7.48              
ATOM    288  HD2 LYS A  19      51.544  61.252  54.813  1.00  7.48              
ATOM    289  CE  LYS A  19      49.572  60.721  55.541  1.00  7.48              
ATOM    290  HE1 LYS A  19      49.572  61.133  56.547  1.00  7.48              
ATOM    291  HE2 LYS A  19      48.958  59.818  55.565  1.00  7.48              
ATOM    292  NZ  LYS A  19      48.965  61.725  54.637  1.00  7.48              
ATOM    293  HZ1 LYS A  19      49.597  62.506  54.455  1.00  7.48              
ATOM    294  HZ2 LYS A  19      48.690  61.359  53.745  1.00  7.48              
ATOM    295  HZ3 LYS A  19      48.162  62.173  55.085  1.00  7.48              
ATOM    296  C   LYS A  19      52.051  61.652  59.624  1.00  7.48              
ATOM    297  O   LYS A  19      52.261  60.724  60.367  1.00  7.48              
ATOM    298  N   LEU A  20      52.044  62.889  60.129  1.00  7.16              
ATOM    299  H   LEU A  20      52.066  63.664  59.471  1.00  7.16              
ATOM    300  CA  LEU A  20      51.812  63.179  61.558  1.00  7.16              
ATOM    301  HA  LEU A  20      52.493  62.623  62.192  1.00  7.16              
ATOM    302  CB  LEU A  20      52.070  64.698  61.687  1.00  7.16              
ATOM    303  HB1 LEU A  20      51.640  65.198  60.816  1.00  7.16              
ATOM    304  HB2 LEU A  20      53.139  64.837  61.651  1.00  7.16              
ATOM    305  CG  LEU A  20      51.562  65.443  62.932  1.00  7.16              
ATOM    306  HG  LEU A  20      50.504  65.252  63.058  1.00  7.16              
ATOM    307  CD1 LEU A  20      52.315  64.926  64.151  1.00  7.16              
ATOM    308 1HD1 LEU A  20      51.984  65.421  65.057  1.00  7.16              
ATOM    309 2HD1 LEU A  20      52.177  63.857  64.267  1.00  7.16              
ATOM    310 3HD1 LEU A  20      53.369  65.124  64.020  1.00  7.16              
ATOM    311  CD2 LEU A  20      51.677  66.963  62.789  1.00  7.16              
ATOM    312 1HD2 LEU A  20      52.680  67.294  63.015  1.00  7.16              
ATOM    313 2HD2 LEU A  20      51.399  67.272  61.781  1.00  7.16              
ATOM    314 3HD2 LEU A  20      51.027  67.466  63.494  1.00  7.16              
ATOM    315  C   LEU A  20      50.393  62.890  62.003  1.00  7.16              
ATOM    316  O   LEU A  20      50.138  62.799  63.194  1.00  7.16              
ATOM    317  N   PRO A  21      49.458  62.827  61.079  1.00  8.07              
ATOM    318  CD  PRO A  21      48.846  64.119  60.756  1.00  8.07              
ATOM    319  HD1 PRO A  21      49.296  64.530  59.867  1.00  8.07              
ATOM    320  HD2 PRO A  21      48.982  64.843  61.558  1.00  8.07              
ATOM    321  CG  PRO A  21      47.359  63.904  60.546  1.00  8.07              
ATOM    322  HG1 PRO A  21      46.987  64.446  59.690  1.00  8.07              
ATOM    323  HG2 PRO A  21      46.796  64.192  61.414  1.00  8.07              
ATOM    324  CB  PRO A  21      47.211  62.412  60.416  1.00  8.07              
ATOM    325  HB1 PRO A  21      47.222  62.128  59.368  1.00  8.07              
ATOM    326  HB2 PRO A  21      46.274  62.061  60.811  1.00  8.07              
ATOM    327  CA  PRO A  21      48.405  61.839  61.196  1.00  8.07              
ATOM    328  HA  PRO A  21      48.238  61.767  62.231  1.00  8.07              
ATOM    329  C   PRO A  21      48.541  60.405  60.705  1.00  8.07              
ATOM    330  O   PRO A  21      47.516  59.748  60.666  1.00  8.07              
ATOM    331  N   ALA A  22      49.748  59.864  60.481  1.00  8.71              
ATOM    332  H   ALA A  22      50.545  60.468  60.583  1.00  8.71              
ATOM    333  CA  ALA A  22      50.018  58.530  59.916  1.00  8.71              
ATOM    334  HA  ALA A  22      49.957  58.631  58.829  1.00  8.71              
ATOM    335  CB  ALA A  22      51.417  57.970  60.232  1.00  8.71              
ATOM    336  HB1 ALA A  22      51.422  56.900  60.024  1.00  8.71              
ATOM    337  HB2 ALA A  22      52.146  58.427  59.570  1.00  8.71              
ATOM    338  HB3 ALA A  22      51.671  58.141  61.270  1.00  8.71              
ATOM    339  C   ALA A  22      48.936  57.504  60.288  1.00  8.71              
ATOM    340  O   ALA A  22      48.141  57.038  59.471  1.00  8.71              
ATOM    341  N   LYS A  23      48.856  57.324  61.597  1.00  9.87              
ATOM    342  H   LYS A  23      49.726  57.555  62.042  1.00  9.87              
ATOM    343  CA  LYS A  23      47.673  57.341  62.486  1.00  9.87              
ATOM    344  HA  LYS A  23      46.801  57.627  61.944  1.00  9.87              
ATOM    345  CB  LYS A  23      47.618  55.884  62.996  1.00  9.87              
ATOM    346  HB1 LYS A  23      47.006  55.813  63.885  1.00  9.87              
ATOM    347  HB2 LYS A  23      48.590  55.671  63.334  1.00  9.87              
ATOM    348  CG  LYS A  23      47.247  54.734  62.034  1.00  9.87              
ATOM    349  HG1 LYS A  23      47.762  54.875  61.088  1.00  9.87              
ATOM    350  HG2 LYS A  23      46.181  54.762  61.828  1.00  9.87              
ATOM    351  CD  LYS A  23      47.644  53.328  62.560  1.00  9.87              
ATOM    352  HD1 LYS A  23      48.730  53.244  62.535  1.00  9.87              
ATOM    353  HD2 LYS A  23      47.242  52.580  61.876  1.00  9.87              
ATOM    354  CE  LYS A  23      47.171  52.981  63.992  1.00  9.87              
ATOM    355  HE1 LYS A  23      46.079  52.991  64.003  1.00  9.87              
ATOM    356  HE2 LYS A  23      47.522  53.758  64.679  1.00  9.87              
ATOM    357  NZ  LYS A  23      47.647  51.663  64.476  1.00  9.87              
ATOM    358  HZ1 LYS A  23      47.389  51.511  65.458  1.00  9.87              
ATOM    359  HZ2 LYS A  23      47.263  50.880  63.974  1.00  9.87              
ATOM    360  HZ3 LYS A  23      48.658  51.576  64.490  1.00  9.87              
ATOM    361  C   LYS A  23      48.024  58.301  63.599  1.00  9.87              
ATOM    362  O   LYS A  23      47.609  58.079  64.720  1.00  9.87              
ATOM    363  N   GLN A  24      48.960  59.195  63.332  1.00  9.29              
ATOM    364  H   GLN A  24      49.183  59.275  62.358  1.00  9.29              
ATOM    365  CA  GLN A  24      49.850  59.817  64.253  1.00  9.29              
ATOM    366  HA  GLN A  24      50.233  58.979  64.804  1.00  9.29              
ATOM    367  CB  GLN A  24      51.186  60.304  63.590  1.00  9.29              
ATOM    368  HB1 GLN A  24      51.553  61.230  64.010  1.00  9.29              
ATOM    369  HB2 GLN A  24      50.966  60.477  62.551  1.00  9.29              
ATOM    370  CG  GLN A  24      52.446  59.449  63.610  1.00  9.29              
ATOM    371  HG1 GLN A  24      53.078  59.758  62.779  1.00  9.29              
ATOM    372  HG2 GLN A  24      52.183  58.420  63.437  1.00  9.29              
ATOM    373  CD  GLN A  24      53.253  59.615  64.899  1.00  9.29              
ATOM    374  OE1 GLN A  24      52.865  59.144  65.954  1.00  9.29              
ATOM    375  NE2 GLN A  24      54.349  60.346  64.891  1.00  9.29              
ATOM    376 1HE2 GLN A  24      54.692  60.801  64.061  1.00  9.29              
ATOM    377 2HE2 GLN A  24      54.831  60.446  65.771  1.00  9.29              
ATOM    378  C   GLN A  24      49.290  60.551  65.473  1.00  9.29              
ATOM    379  O   GLN A  24      48.310  60.159  66.128  1.00  9.29              
ATOM    380  N   ILE A  25      50.044  61.539  65.858  1.00  8.47              
ATOM    381  H   ILE A  25      50.781  61.852  65.240  1.00  8.47              
ATOM    382  CA  ILE A  25      50.142  61.981  67.212  1.00  8.47              
ATOM    383  HA  ILE A  25      49.488  61.414  67.860  1.00  8.47              
ATOM    384  CB  ILE A  25      51.590  61.822  67.729  1.00  8.47              
ATOM    385  HB  ILE A  25      51.779  60.752  67.814  1.00  8.47              
ATOM    386  CG2 ILE A  25      52.677  62.423  66.819  1.00  8.47              
ATOM    387 1HG2 ILE A  25      53.671  62.138  67.164  1.00  8.47              
ATOM    388 2HG2 ILE A  25      52.577  62.089  65.796  1.00  8.47              
ATOM    389 3HG2 ILE A  25      52.605  63.504  66.832  1.00  8.47              
ATOM    390  CG1 ILE A  25      51.718  62.454  69.125  1.00  8.47              
ATOM    391 1HG1 ILE A  25      50.910  62.074  69.737  1.00  8.47              
ATOM    392 2HG1 ILE A  25      51.609  63.538  69.059  1.00  8.47              
ATOM    393  CD1 ILE A  25      53.049  62.159  69.806  1.00  8.47              
ATOM    394  HD1 ILE A  25      52.974  62.373  70.869  1.00  8.47              
ATOM    395  HD2 ILE A  25      53.324  61.115  69.667  1.00  8.47              
ATOM    396  HD3 ILE A  25      53.819  62.799  69.386  1.00  8.47              
ATOM    397  C   ILE A  25      49.675  63.389  67.295  1.00  8.47              
ATOM    398  O   ILE A  25      50.235  64.246  66.651  1.00  8.47              
ATOM    399  N   ALA A  26      48.620  63.569  68.053  1.00 10.09              
ATOM    400  H   ALA A  26      48.208  62.805  68.581  1.00 10.09              
ATOM    401  CA  ALA A  26      48.207  64.914  68.392  1.00 10.09              
ATOM    402  HA  ALA A  26      48.994  65.507  68.189  1.00 10.09              
ATOM    403  CB  ALA A  26      47.075  65.396  67.511  1.00 10.09              
ATOM    404  HB1 ALA A  26      46.914  64.743  66.684  1.00 10.09              
ATOM    405  HB2 ALA A  26      46.154  65.570  68.050  1.00 10.09              
ATOM    406  HB3 ALA A  26      47.331  66.322  67.027  1.00 10.09              
ATOM    407  C   ALA A  26      48.043  65.042  69.928  1.00 10.09              
ATOM    408  O   ALA A  26      48.090  64.085  70.622  1.00 10.09              
ATOM    409  N   LYS A  27      47.789  66.278  70.423  1.00 10.87              
ATOM    410  H   LYS A  27      48.016  67.047  69.812  1.00 10.87              
ATOM    411  CA  LYS A  27      46.616  66.444  71.318  1.00 10.87              
ATOM    412  HA  LYS A  27      46.113  65.474  71.406  1.00 10.87              
ATOM    413  CB  LYS A  27      46.995  66.881  72.739  1.00 10.87              
ATOM    414  HB1 LYS A  27      47.694  66.139  73.130  1.00 10.87              
ATOM    415  HB2 LYS A  27      46.106  66.786  73.359  1.00 10.87              
ATOM    416  CG  LYS A  27      47.638  68.258  72.975  1.00 10.87              
ATOM    417  HG1 LYS A  27      48.343  68.475  72.173  1.00 10.87              
ATOM    418  HG2 LYS A  27      48.199  68.228  73.909  1.00 10.87              
ATOM    419  CD  LYS A  27      46.642  69.425  73.091  1.00 10.87              
ATOM    420  HD1 LYS A  27      46.109  69.501  72.154  1.00 10.87              
ATOM    421  HD2 LYS A  27      47.203  70.352  73.214  1.00 10.87              
ATOM    422  CE  LYS A  27      45.639  69.309  74.255  1.00 10.87              
ATOM    423  HE1 LYS A  27      45.980  69.961  75.063  1.00 10.87              
ATOM    424  HE2 LYS A  27      45.621  68.287  74.640  1.00 10.87              
ATOM    425  NZ  LYS A  27      44.275  69.700  73.828  1.00 10.87              
ATOM    426  HZ1 LYS A  27      43.633  69.843  74.590  1.00 10.87              
ATOM    427  HZ2 LYS A  27      44.291  70.513  73.210  1.00 10.87              
ATOM    428  HZ3 LYS A  27      43.865  69.018  73.186  1.00 10.87              
ATOM    429  C   LYS A  27      45.610  67.268  70.536  1.00 10.87              
ATOM    430  O   LYS A  27      44.559  66.754  70.166  1.00 10.87              
ATOM    431  N   GLU A  28      46.109  68.308  69.899  1.00 10.63              
ATOM    432  H   GLU A  28      46.826  68.851  70.355  1.00 10.63              
ATOM    433  CA  GLU A  28      45.731  68.648  68.532  1.00 10.63              
ATOM    434  HA  GLU A  28      45.189  67.820  68.074  1.00 10.63              
ATOM    435  CB  GLU A  28      44.768  69.868  68.518  1.00 10.63              
ATOM    436  HB1 GLU A  28      44.515  70.066  67.476  1.00 10.63              
ATOM    437  HB2 GLU A  28      45.305  70.740  68.892  1.00 10.63              
ATOM    438  CG  GLU A  28      43.438  69.703  69.268  1.00 10.63              
ATOM    439  HG1 GLU A  28      42.980  68.752  68.987  1.00 10.63              
ATOM    440  HG2 GLU A  28      42.765  70.501  68.951  1.00 10.63              
ATOM    441  CD  GLU A  28      43.592  69.792  70.794  1.00 10.63              
ATOM    442  OE1 GLU A  28      43.169  68.864  71.519  1.00 10.63              
ATOM    443  OE2 GLU A  28      44.227  70.741  71.302  1.00 10.63              
ATOM    444  C   GLU A  28      46.963  68.920  67.666  1.00 10.63              
ATOM    445  O   GLU A  28      46.887  69.607  66.655  1.00 10.63              
ATOM    446  N   LEU A  29      48.109  68.315  68.032  1.00 10.88              
ATOM    447  H   LEU A  29      48.103  67.857  68.928  1.00 10.88              
ATOM    448  CA  LEU A  29      49.342  68.158  67.247  1.00 10.88              
ATOM    449  HA  LEU A  29      49.591  69.184  66.963  1.00 10.88              
ATOM    450  CB  LEU A  29      50.537  67.730  68.128  1.00 10.88              
ATOM    451  HB1 LEU A  29      51.439  67.704  67.523  1.00 10.88              
ATOM    452  HB2 LEU A  29      50.382  66.720  68.500  1.00 10.88              
ATOM    453  CG  LEU A  29      50.791  68.679  69.330  1.00 10.88              
ATOM    454  HG  LEU A  29      49.844  68.951  69.797  1.00 10.88              
ATOM    455  CD1 LEU A  29      51.613  67.996  70.427  1.00 10.88              
ATOM    456 1HD1 LEU A  29      51.734  68.682  71.266  1.00 10.88              
ATOM    457 2HD1 LEU A  29      51.099  67.099  70.771  1.00 10.88              
ATOM    458 3HD1 LEU A  29      52.599  67.734  70.049  1.00 10.88              
ATOM    459  CD2 LEU A  29      51.507  69.964  68.915  1.00 10.88              
ATOM    460 1HD2 LEU A  29      52.472  69.730  68.471  1.00 10.88              
ATOM    461 2HD2 LEU A  29      50.907  70.526  68.198  1.00 10.88              
ATOM    462 3HD2 LEU A  29      51.668  70.599  69.785  1.00 10.88              
ATOM    463  C   LEU A  29      49.238  67.568  65.837  1.00 10.88              
ATOM    464  O   LEU A  29      49.938  66.636  65.495  1.00 10.88              
ATOM    465  N   GLY A  30      48.295  68.039  65.046  1.00 12.31              
ATOM    466  H   GLY A  30      47.798  68.857  65.387  1.00 12.31              
ATOM    467  CA  GLY A  30      47.968  67.571  63.720  1.00 12.31              
ATOM    468  HA1 GLY A  30      48.793  67.007  63.291  1.00 12.31              
ATOM    469  HA2 GLY A  30      47.832  68.448  63.087  1.00 12.31              
ATOM    470  C   GLY A  30      46.726  66.767  63.582  1.00 12.31              
ATOM    471  O   GLY A  30      46.598  66.209  62.517  1.00 12.31              
ATOM    472  N   ILE A  31      45.987  66.556  64.672  1.00 12.99              
ATOM    473  H   ILE A  31      46.087  67.211  65.430  1.00 12.99              
ATOM    474  CA  ILE A  31      44.909  65.591  64.816  1.00 12.99              
ATOM    475  HA  ILE A  31      45.250  64.718  65.347  1.00 12.99              
ATOM    476  CB  ILE A  31      43.765  66.207  65.692  1.00 12.99              
ATOM    477  HB  ILE A  31      44.147  66.242  66.712  1.00 12.99              
ATOM    478  CG2 ILE A  31      43.433  67.672  65.319  1.00 12.99              
ATOM    479 1HG2 ILE A  31      42.955  67.716  64.341  1.00 12.99              
ATOM    480 2HG2 ILE A  31      42.748  68.111  66.042  1.00 12.99              
ATOM    481 3HG2 ILE A  31      44.307  68.320  65.308  1.00 12.99              
ATOM    482  CG1 ILE A  31      42.485  65.322  65.732  1.00 12.99              
ATOM    483 1HG1 ILE A  31      42.700  64.424  66.308  1.00 12.99              
ATOM    484 2HG1 ILE A  31      42.202  64.993  64.735  1.00 12.99              
ATOM    485  CD1 ILE A  31      41.220  65.977  66.305  1.00 12.99              
ATOM    486  HD1 ILE A  31      40.489  65.204  66.547  1.00 12.99              
ATOM    487  HD2 ILE A  31      41.443  66.552  67.200  1.00 12.99              
ATOM    488  HD3 ILE A  31      40.783  66.644  65.561  1.00 12.99              
ATOM    489  C   ILE A  31      44.303  65.141  63.457  1.00 12.99              
ATOM    490  O   ILE A  31      43.732  65.897  62.719  1.00 12.99              
ATOM    491  N   SER A  32      44.458  63.841  63.224  1.00 13.77              
ATOM    492  H   SER A  32      44.886  63.266  63.926  1.00 13.77              
ATOM    493  CA  SER A  32      43.646  63.124  62.291  1.00 13.77              
ATOM    494  HA  SER A  32      42.644  63.519  62.456  1.00 13.77              
ATOM    495  CB  SER A  32      43.889  63.457  60.802  1.00 13.77              
ATOM    496  HB1 SER A  32      44.765  64.091  60.714  1.00 13.77              
ATOM    497  HB2 SER A  32      43.048  64.063  60.465  1.00 13.77              
ATOM    498  OG  SER A  32      44.008  62.357  59.926  1.00 13.77              
ATOM    499  HG  SER A  32      44.223  62.704  59.045  1.00 13.77              
ATOM    500  C   SER A  32      43.399  61.680  62.737  1.00 13.77              
ATOM    501  O   SER A  32      42.772  61.548  63.778  1.00 13.77              
ATOM    502  N   LYS A  33      44.114  60.705  62.182  1.00 13.84              
ATOM    503  H   LYS A  33      44.386  60.895  61.220  1.00 13.84              
ATOM    504  CA  LYS A  33      44.940  59.755  62.973  1.00 13.84              
ATOM    505  HA  LYS A  33      45.705  59.441  62.305  1.00 13.84              
ATOM    506  CB  LYS A  33      45.576  60.489  64.159  1.00 13.84              
ATOM    507  HB1 LYS A  33      46.049  59.805  64.834  1.00 13.84              
ATOM    508  HB2 LYS A  33      44.800  60.969  64.689  1.00 13.84              
ATOM    509  CG  LYS A  33      46.545  61.515  63.675  1.00 13.84              
ATOM    510  HG1 LYS A  33      46.119  61.976  62.808  1.00 13.84              
ATOM    511  HG2 LYS A  33      47.436  61.002  63.394  1.00 13.84              
ATOM    512  CD  LYS A  33      46.937  62.636  64.581  1.00 13.84              
ATOM    513  HD1 LYS A  33      47.542  62.328  65.416  1.00 13.84              
ATOM    514  HD2 LYS A  33      46.017  63.033  64.894  1.00 13.84              
ATOM    515  CE  LYS A  33      47.583  63.753  63.813  1.00 13.84              
ATOM    516  HE1 LYS A  33      46.782  64.372  63.435  1.00 13.84              
ATOM    517  HE2 LYS A  33      48.067  63.328  62.947  1.00 13.84              
ATOM    518  NZ  LYS A  33      48.557  64.514  64.595  1.00 13.84              
ATOM    519  HZ1 LYS A  33      48.989  65.243  64.040  1.00 13.84              
ATOM    520  HZ2 LYS A  33      48.187  64.931  65.433  1.00 13.84              
ATOM    521  HZ3 LYS A  33      49.344  63.932  64.866  1.00 13.84              
ATOM    522  C   LYS A  33      44.161  58.554  63.484  1.00 13.84              
ATOM    523  O   LYS A  33      43.027  58.635  63.931  1.00 13.84              
ATOM    524  N   LEU A  34      44.883  57.429  63.632  1.00 13.56              
ATOM    525  H   LEU A  34      45.770  57.394  63.160  1.00 13.56              
ATOM    526  CA  LEU A  34      44.741  56.575  64.804  1.00 13.56              
ATOM    527  HA  LEU A  34      43.710  56.811  65.111  1.00 13.56              
ATOM    528  CB  LEU A  34      44.661  55.066  64.544  1.00 13.56              
ATOM    529  HB1 LEU A  34      45.477  54.594  65.078  1.00 13.56              
ATOM    530  HB2 LEU A  34      44.759  54.867  63.481  1.00 13.56              
ATOM    531  CG  LEU A  34      43.347  54.424  65.029  1.00 13.56              
ATOM    532  HG  LEU A  34      43.120  54.756  66.043  1.00 13.56              
ATOM    533  CD1 LEU A  34      42.166  54.765  64.113  1.00 13.56              
ATOM    534 1HD1 LEU A  34      41.258  54.298  64.491  1.00 13.56              
ATOM    535 2HD1 LEU A  34      42.005  55.844  64.084  1.00 13.56              
ATOM    536 3HD1 LEU A  34      42.359  54.411  63.101  1.00 13.56              
ATOM    537  CD2 LEU A  34      43.492  52.899  65.056  1.00 13.56              
ATOM    538 1HD2 LEU A  34      43.698  52.524  64.054  1.00 13.56              
ATOM    539 2HD2 LEU A  34      44.298  52.621  65.738  1.00 13.56              
ATOM    540 3HD2 LEU A  34      42.564  52.455  65.420  1.00 13.56              
ATOM    541  C   LEU A  34      45.420  57.110  66.133  1.00 13.56              
ATOM    542  O   LEU A  34      46.200  56.325  66.635  1.00 13.56              
ATOM    543  N   GLU A  35      45.343  58.343  66.734  1.00 13.61              
ATOM    544  H   GLU A  35      46.140  58.452  67.331  1.00 13.61              
ATOM    545  CA  GLU A  35      44.246  59.371  67.056  1.00 13.61              
ATOM    546  HA  GLU A  35      43.883  59.730  66.081  1.00 13.61              
ATOM    547  CB  GLU A  35      43.021  58.681  67.636  1.00 13.61              
ATOM    548  HB1 GLU A  35      43.317  58.039  68.454  1.00 13.61              
ATOM    549  HB2 GLU A  35      42.622  58.009  66.880  1.00 13.61              
ATOM    550  CG  GLU A  35      41.812  59.530  68.101  1.00 13.61              
ATOM    551  HG1 GLU A  35      41.997  59.932  69.093  1.00 13.61              
ATOM    552  HG2 GLU A  35      40.935  58.882  68.184  1.00 13.61              
ATOM    553  CD  GLU A  35      41.470  60.718  67.179  1.00 13.61              
ATOM    554  OE1 GLU A  35      40.621  60.553  66.294  1.00 13.61              
ATOM    555  OE2 GLU A  35      42.104  61.772  67.405  1.00 13.61              
ATOM    556  C   GLU A  35      44.821  60.590  67.736  1.00 13.61              
ATOM    557  O   GLU A  35      45.401  60.605  68.811  1.00 13.61              
ATOM    558  N   GLY A  36      44.758  61.624  66.919  1.00 12.97              
ATOM    559  H   GLY A  36      44.033  61.595  66.204  1.00 12.97              
ATOM    560  CA  GLY A  36      45.489  62.804  67.135  1.00 12.97              
ATOM    561  HA1 GLY A  36      45.130  63.565  66.432  1.00 12.97              
ATOM    562  HA2 GLY A  36      46.549  62.581  67.144  1.00 12.97              
ATOM    563  C   GLY A  36      45.106  63.313  68.468  1.00 12.97              
ATOM    564  O   GLY A  36      45.925  63.342  69.413  1.00 12.97              
ATOM    565  N   ASN A  37      43.848  63.584  68.587  1.00 12.21              
ATOM    566  H   ASN A  37      43.241  63.255  67.840  1.00 12.21              
ATOM    567  CA  ASN A  37      43.294  63.941  69.835  1.00 12.21              
ATOM    568  HA  ASN A  37      43.952  64.619  70.343  1.00 12.21              
ATOM    569  CB  ASN A  37      41.994  64.692  69.521  1.00 12.21              
ATOM    570  HB1 ASN A  37      41.299  64.033  69.001  1.00 12.21              
ATOM    571  HB2 ASN A  37      42.235  65.530  68.879  1.00 12.21              
ATOM    572  CG  ASN A  37      41.295  65.269  70.735  1.00 12.21              
ATOM    573  OD1 ASN A  37      40.263  64.791  71.181  1.00 12.21              
ATOM    574  ND2 ASN A  37      41.807  66.331  71.304  1.00 12.21              
ATOM    575 1HD2 ASN A  37      42.616  66.814  70.927  1.00 12.21              
ATOM    576 2HD2 ASN A  37      41.298  66.702  72.078  1.00 12.21              
ATOM    577  C   ASN A  37      43.089  62.847  70.849  1.00 12.21              
ATOM    578  O   ASN A  37      42.819  63.125  72.002  1.00 12.21              
ATOM    579  N   ARG A  38      43.467  61.634  70.461  1.00 12.19              
ATOM    580  H   ARG A  38      43.647  61.469  69.478  1.00 12.19              
ATOM    581  CA  ARG A  38      44.081  60.759  71.431  1.00 12.19              
ATOM    582  HA  ARG A  38      43.377  60.913  72.251  1.00 12.19              
ATOM    583  CB  ARG A  38      43.727  59.275  71.212  1.00 12.19              
ATOM    584  HB1 ARG A  38      44.468  58.617  71.597  1.00 12.19              
ATOM    585  HB2 ARG A  38      43.691  59.089  70.158  1.00 12.19              
ATOM    586  CG  ARG A  38      42.386  58.894  71.885  1.00 12.19              
ATOM    587  HG1 ARG A  38      41.678  59.719  71.785  1.00 12.19              
ATOM    588  HG2 ARG A  38      42.566  58.738  72.949  1.00 12.19              
ATOM    589  CD  ARG A  38      41.674  57.660  71.323  1.00 12.19              
ATOM    590  HD1 ARG A  38      41.243  57.936  70.362  1.00 12.19              
ATOM    591  HD2 ARG A  38      40.851  57.405  71.993  1.00 12.19              
ATOM    592  NE  ARG A  38      42.550  56.486  71.182  1.00 12.19              
ATOM    593  HE  ARG A  38      43.085  56.180  71.999  1.00 12.19              
ATOM    594  CZ  ARG A  38      42.686  55.731  70.114  1.00 12.19              
ATOM    595  NH1 ARG A  38      42.009  55.945  69.018  1.00 12.19              
ATOM    596 1HH1 ARG A  38      41.398  56.742  68.987  1.00 12.19              
ATOM    597 2HH1 ARG A  38      42.109  55.313  68.253  1.00 12.19              
ATOM    598  NH2 ARG A  38      43.498  54.731  70.130  1.00 12.19              
ATOM    599 1HH2 ARG A  38      43.730  54.182  69.334  1.00 12.19              
ATOM    600 2HH2 ARG A  38      43.873  54.441  71.036  1.00 12.19              
ATOM    601  C   ARG A  38      45.170  61.306  72.318  1.00 12.19              
ATOM    602  O   ARG A  38      45.305  60.850  73.430  1.00 12.19              
ATOM    603  N   GLN A  39      45.822  62.410  71.978  1.00 12.49              
ATOM    604  H   GLN A  39      45.736  62.780  71.041  1.00 12.49              
ATOM    605  CA  GLN A  39      46.524  63.197  73.029  1.00 12.49              
ATOM    606  HA  GLN A  39      46.834  64.110  72.545  1.00 12.49              
ATOM    607  CB  GLN A  39      45.590  63.724  74.157  1.00 12.49              
ATOM    608  HB1 GLN A  39      44.575  63.743  73.763  1.00 12.49              
ATOM    609  HB2 GLN A  39      45.857  64.764  74.333  1.00 12.49              
ATOM    610  CG  GLN A  39      45.564  63.062  75.549  1.00 12.49              
ATOM    611  HG1 GLN A  39      46.414  63.417  76.131  1.00 12.49              
ATOM    612  HG2 GLN A  39      45.650  61.982  75.481  1.00 12.49              
ATOM    613  CD  GLN A  39      44.284  63.421  76.288  1.00 12.49              
ATOM    614  OE1 GLN A  39      44.065  64.552  76.693  1.00 12.49              
ATOM    615  NE2 GLN A  39      43.371  62.484  76.463  1.00 12.49              
ATOM    616 1HE2 GLN A  39      43.544  61.547  76.137  1.00 12.49              
ATOM    617 2HE2 GLN A  39      42.522  62.771  76.912  1.00 12.49              
ATOM    618  C   GLN A  39      47.833  62.557  73.391  1.00 12.49              
ATOM    619  O   GLN A  39      48.213  62.374  74.533  1.00 12.49              
ATOM    620  N   LEU A  40      48.452  62.142  72.293  1.00 12.33              
ATOM    621  H   LEU A  40      48.074  62.479  71.418  1.00 12.33              
ATOM    622  CA  LEU A  40      49.511  61.178  72.257  1.00 12.33              
ATOM    623  HA  LEU A  40      49.838  61.081  71.242  1.00 12.33              
ATOM    624  CB  LEU A  40      50.727  61.655  73.122  1.00 12.33              
ATOM    625  HB1 LEU A  40      51.565  61.015  72.855  1.00 12.33              
ATOM    626  HB2 LEU A  40      50.512  61.379  74.156  1.00 12.33              
ATOM    627  CG  LEU A  40      51.298  63.108  73.147  1.00 12.33              
ATOM    628  HG  LEU A  40      52.360  63.024  72.923  1.00 12.33              
ATOM    629  CD1 LEU A  40      50.744  64.153  72.177  1.00 12.33              
ATOM    630 1HD1 LEU A  40      50.643  63.732  71.188  1.00 12.33              
ATOM    631 2HD1 LEU A  40      49.774  64.502  72.523  1.00 12.33              
ATOM    632 3HD1 LEU A  40      51.426  65.001  72.135  1.00 12.33              
ATOM    633  CD2 LEU A  40      51.201  63.751  74.534  1.00 12.33              
ATOM    634 1HD2 LEU A  40      51.783  64.670  74.562  1.00 12.33              
ATOM    635 2HD2 LEU A  40      50.166  63.965  74.790  1.00 12.33              
ATOM    636 3HD2 LEU A  40      51.596  63.065  75.285  1.00 12.33              
ATOM    637  C   LEU A  40      48.968  59.827  72.789  1.00 12.33              
ATOM    638  O   LEU A  40      49.721  58.992  73.262  1.00 12.33              
ATOM    639  N   TYR A  41      47.669  59.566  72.625  1.00 11.98              
ATOM    640  H   TYR A  41      47.042  60.351  72.571  1.00 11.98              
ATOM    641  CA  TYR A  41      47.076  58.229  72.626  1.00 11.98              
ATOM    642  HA  TYR A  41      47.855  57.536  72.933  1.00 11.98              
ATOM    643  CB  TYR A  41      45.951  58.032  73.687  1.00 11.98              
ATOM    644  HB1 TYR A  41      45.555  57.042  73.517  1.00 11.98              
ATOM    645  HB2 TYR A  41      45.079  58.628  73.513  1.00 11.98              
ATOM    646  CG  TYR A  41      46.244  58.139  75.177  1.00 11.98              
ATOM    647  CD1 TYR A  41      47.000  59.197  75.719  1.00 11.98              
ATOM    648  HD1 TYR A  41      47.436  59.955  75.093  1.00 11.98              
ATOM    649  CE1 TYR A  41      47.217  59.281  77.104  1.00 11.98              
ATOM    650  HE1 TYR A  41      47.852  60.062  77.497  1.00 11.98              
ATOM    651  CZ  TYR A  41      46.681  58.302  77.964  1.00 11.98              
ATOM    652  OH  TYR A  41      46.982  58.326  79.288  1.00 11.98              
ATOM    653  HH  TYR A  41      47.660  58.986  79.450  1.00 11.98              
ATOM    654  CE2 TYR A  41      45.883  57.268  77.436  1.00 11.98              
ATOM    655  HE2 TYR A  41      45.491  56.511  78.097  1.00 11.98              
ATOM    656  CD2 TYR A  41      45.655  57.197  76.049  1.00 11.98              
ATOM    657  HD2 TYR A  41      45.042  56.395  75.655  1.00 11.98              
ATOM    658  C   TYR A  41      46.674  57.736  71.223  1.00 11.98              
ATOM    659  O   TYR A  41      46.323  56.583  71.043  1.00 11.98              
ATOM    660  N   ARG A  42      46.741  58.639  70.240  1.00 11.70              
ATOM    661  H   ARG A  42      46.519  59.573  70.541  1.00 11.70              
ATOM    662  CA  ARG A  42      47.543  58.614  69.012  1.00 11.70              
ATOM    663  HA  ARG A  42      47.050  59.153  68.218  1.00 11.70              
ATOM    664  CB  ARG A  42      48.887  59.375  69.349  1.00 11.70              
ATOM    665  HB1 ARG A  42      48.625  60.272  69.896  1.00 11.70              
ATOM    666  HB2 ARG A  42      49.337  59.708  68.425  1.00 11.70              
ATOM    667  CG  ARG A  42      50.011  58.549  70.079  1.00 11.70              
ATOM    668  HG1 ARG A  42      50.270  57.687  69.474  1.00 11.70              
ATOM    669  HG2 ARG A  42      49.540  58.158  70.964  1.00 11.70              
ATOM    670  CD  ARG A  42      51.404  59.131  70.469  1.00 11.70              
ATOM    671  HD1 ARG A  42      51.321  60.196  70.628  1.00 11.70              
ATOM    672  HD2 ARG A  42      52.111  58.987  69.656  1.00 11.70              
ATOM    673  NE  ARG A  42      51.916  58.540  71.733  1.00 11.70              
ATOM    674  HE  ARG A  42      51.190  58.277  72.402  1.00 11.70              
ATOM    675  CZ  ARG A  42      53.122  58.409  72.268  1.00 11.70              
ATOM    676  NH1 ARG A  42      54.245  58.575  71.615  1.00 11.70              
ATOM    677 1HH1 ARG A  42      54.213  58.945  70.692  1.00 11.70              
ATOM    678 2HH1 ARG A  42      55.135  58.382  72.075  1.00 11.70              
ATOM    679  NH2 ARG A  42      53.243  58.118  73.529  1.00 11.70              
ATOM    680 1HH2 ARG A  42      52.437  58.116  74.168  1.00 11.70              
ATOM    681 2HH2 ARG A  42      54.144  58.093  73.966  1.00 11.70              
ATOM    682  C   ARG A  42      48.067  57.318  68.412  1.00 11.70              
ATOM    683  O   ARG A  42      48.032  56.257  69.001  1.00 11.70              
ATOM    684  N   LEU A  43      48.826  57.526  67.327  1.00 11.07              
ATOM    685  H   LEU A  43      48.673  58.411  66.866  1.00 11.07              
ATOM    686  CA  LEU A  43      49.483  56.502  66.542  1.00 11.07              
ATOM    687  HA  LEU A  43      48.730  56.199  65.810  1.00 11.07              
ATOM    688  CB  LEU A  43      50.765  56.895  65.765  1.00 11.07              
ATOM    689  HB1 LEU A  43      51.633  56.911  66.411  1.00 11.07              
ATOM    690  HB2 LEU A  43      50.665  57.921  65.492  1.00 11.07              
ATOM    691  CG  LEU A  43      51.115  56.094  64.471  1.00 11.07              
ATOM    692  HG  LEU A  43      50.648  56.642  63.655  1.00 11.07              
ATOM    693  CD1 LEU A  43      52.623  56.023  64.161  1.00 11.07              
ATOM    694 1HD1 LEU A  43      52.767  55.985  63.081  1.00 11.07              
ATOM    695 2HD1 LEU A  43      53.151  56.878  64.573  1.00 11.07              
ATOM    696 3HD1 LEU A  43      53.082  55.133  64.586  1.00 11.07              
ATOM    697  CD2 LEU A  43      50.660  54.637  64.334  1.00 11.07              
ATOM    698 1HD2 LEU A  43      49.653  54.481  64.702  1.00 11.07              
ATOM    699 2HD2 LEU A  43      50.719  54.341  63.286  1.00 11.07              
ATOM    700 3HD2 LEU A  43      51.304  53.983  64.891  1.00 11.07              
ATOM    701  C   LEU A  43      49.842  55.191  67.306  1.00 11.07              
ATOM    702  O   LEU A  43      49.132  54.201  67.270  1.00 11.07              
ATOM    703  N   LEU A  44      51.046  55.129  67.886  1.00 10.70              
ATOM    704  H   LEU A  44      51.467  56.014  68.116  1.00 10.70              
ATOM    705  CA  LEU A  44      52.002  54.055  67.590  1.00 10.70              
ATOM    706  HA  LEU A  44      51.829  53.772  66.567  1.00 10.70              
ATOM    707  CB  LEU A  44      53.441  54.587  67.633  1.00 10.70              
ATOM    708  HB1 LEU A  44      53.594  55.100  66.692  1.00 10.70              
ATOM    709  HB2 LEU A  44      54.112  53.730  67.626  1.00 10.70              
ATOM    710  CG  LEU A  44      53.899  55.549  68.743  1.00 10.70              
ATOM    711  HG  LEU A  44      54.980  55.542  68.712  1.00 10.70              
ATOM    712  CD1 LEU A  44      53.512  56.996  68.460  1.00 10.70              
ATOM    713 1HD1 LEU A  44      52.449  57.139  68.612  1.00 10.70              
ATOM    714 2HD1 LEU A  44      54.067  57.650  69.125  1.00 10.70              
ATOM    715 3HD1 LEU A  44      53.787  57.261  67.439  1.00 10.70              
ATOM    716  CD2 LEU A  44      53.481  55.163  70.155  1.00 10.70              
ATOM    717 1HD2 LEU A  44      53.797  55.916  70.873  1.00 10.70              
ATOM    718 2HD2 LEU A  44      52.408  55.028  70.227  1.00 10.70              
ATOM    719 3HD2 LEU A  44      53.946  54.220  70.434  1.00 10.70              
ATOM    720  C   LEU A  44      51.762  52.753  68.395  1.00 10.70              
ATOM    721  O   LEU A  44      52.584  52.354  69.214  1.00 10.70              
ATOM    722  N   ASP A  45      50.661  52.092  68.031  1.00 10.86              
ATOM    723  H   ASP A  45      50.260  52.428  67.169  1.00 10.86              
ATOM    724  CA  ASP A  45      49.573  51.649  68.900  1.00 10.86              
ATOM    725  HA  ASP A  45      48.714  52.240  68.582  1.00 10.86              
ATOM    726  CB  ASP A  45      49.080  50.229  68.590  1.00 10.86              
ATOM    727  HB1 ASP A  45      48.394  49.898  69.371  1.00 10.86              
ATOM    728  HB2 ASP A  45      49.926  49.541  68.544  1.00 10.86              
ATOM    729  CG  ASP A  45      48.322  50.267  67.254  1.00 10.86              
ATOM    730  OD1 ASP A  45      47.277  50.950  67.134  1.00 10.86              
ATOM    731  OD2 ASP A  45      48.858  49.790  66.228  1.00 10.86              
ATOM    732  C   ASP A  45      49.663  52.119  70.312  1.00 10.86              
ATOM    733  O   ASP A  45      49.785  51.331  71.240  1.00 10.86              
ATOM    734  N   SER A  46      49.648  53.459  70.379  1.00 10.51              
ATOM    735  H   SER A  46      49.405  53.974  69.545  1.00 10.51              
ATOM    736  CA  SER A  46      49.837  54.157  71.637  1.00 10.51              
ATOM    737  HA  SER A  46      50.781  53.860  72.063  1.00 10.51              
ATOM    738  CB  SER A  46      49.867  55.656  71.444  1.00 10.51              
ATOM    739  HB1 SER A  46      48.889  56.009  71.139  1.00 10.51              
ATOM    740  HB2 SER A  46      50.584  55.901  70.669  1.00 10.51              
ATOM    741  OG  SER A  46      50.232  56.315  72.631  1.00 10.51              
ATOM    742  HG  SER A  46      49.616  56.097  73.348  1.00 10.51              
ATOM    743  C   SER A  46      48.723  53.736  72.599  1.00 10.51              
ATOM    744  O   SER A  46      48.876  52.831  73.403  1.00 10.51              
ATOM    745  N   ASP A  47      47.614  54.459  72.598  1.00 10.41              
ATOM    746  H   ASP A  47      47.396  55.056  71.804  1.00 10.41              
ATOM    747  CA  ASP A  47      46.886  54.708  73.828  1.00 10.41              
ATOM    748  HA  ASP A  47      46.406  55.658  73.705  1.00 10.41              
ATOM    749  CB  ASP A  47      45.735  53.700  74.028  1.00 10.41              
ATOM    750  HB1 ASP A  47      45.395  53.738  75.064  1.00 10.41              
ATOM    751  HB2 ASP A  47      46.084  52.686  73.825  1.00 10.41              
ATOM    752  CG  ASP A  47      44.526  54.036  73.157  1.00 10.41              
ATOM    753  OD1 ASP A  47      44.120  53.210  72.318  1.00 10.41              
ATOM    754  OD2 ASP A  47      43.979  55.159  73.266  1.00 10.41              
ATOM    755  C   ASP A  47      47.777  54.881  75.089  1.00 10.41              
ATOM    756  O   ASP A  47      47.682  54.162  76.075  1.00 10.41              
ATOM    757  N   ASP A  48      48.748  55.793  74.992  1.00  9.45              
ATOM    758  H   ASP A  48      48.761  56.386  74.176  1.00  9.45              
ATOM    759  CA  ASP A  48      49.935  55.901  75.856  1.00  9.45              
ATOM    760  HA  ASP A  48      50.615  56.362  75.151  1.00  9.45              
ATOM    761  CB  ASP A  48      49.830  56.924  76.996  1.00  9.45              
ATOM    762  HB1 ASP A  48      50.190  56.484  77.926  1.00  9.45              
ATOM    763  HB2 ASP A  48      48.784  57.150  77.146  1.00  9.45              
ATOM    764  CG  ASP A  48      50.618  58.226  76.728  1.00  9.45              
ATOM    765  OD1 ASP A  48      51.545  58.238  75.868  1.00  9.45              
ATOM    766  OD2 ASP A  48      50.298  59.227  77.407  1.00  9.45              
ATOM    767  C   ASP A  48      50.788  54.656  76.132  1.00  9.45              
ATOM    768  O   ASP A  48      51.668  54.632  76.989  1.00  9.45              
ATOM    769  N   VAL A  49      50.626  53.668  75.262  1.00  8.32              
ATOM    770  H   VAL A  49      49.749  53.679  74.754  1.00  8.32              
ATOM    771  CA  VAL A  49      51.523  52.557  74.909  1.00  8.32              
ATOM    772  HA  VAL A  49      50.905  51.899  74.301  1.00  8.32              
ATOM    773  CB  VAL A  49      52.733  52.972  74.059  1.00  8.32              
ATOM    774  HB  VAL A  49      53.610  52.684  74.626  1.00  8.32              
ATOM    775  CG1 VAL A  49      52.688  52.148  72.760  1.00  8.32              
ATOM    776 1HG1 VAL A  49      51.692  52.101  72.361  1.00  8.32              
ATOM    777 2HG1 VAL A  49      53.320  52.574  71.987  1.00  8.32              
ATOM    778 3HG1 VAL A  49      52.985  51.120  72.966  1.00  8.32              
ATOM    779  CG2 VAL A  49      52.977  54.461  73.780  1.00  8.32              
ATOM    780 1HG2 VAL A  49      53.865  54.579  73.161  1.00  8.32              
ATOM    781 2HG2 VAL A  49      52.137  54.902  73.268  1.00  8.32              
ATOM    782 3HG2 VAL A  49      53.140  54.991  74.719  1.00  8.32              
ATOM    783  C   VAL A  49      51.951  51.625  76.026  1.00  8.32              
ATOM    784  O   VAL A  49      52.706  50.676  75.831  1.00  8.32              
ATOM    785  N   CYS A  50      51.394  51.839  77.200  1.00  8.02              
ATOM    786  H   CYS A  50      50.787  52.641  77.300  1.00  8.02              
ATOM    787  CA  CYS A  50      51.653  51.037  78.356  1.00  8.02              
ATOM    788  HA  CYS A  50      52.709  51.101  78.551  1.00  8.02              
ATOM    789  CB  CYS A  50      50.905  51.670  79.541  1.00  8.02              
ATOM    790  HB1 CYS A  50      51.281  52.681  79.715  1.00  8.02              
ATOM    791  HB2 CYS A  50      51.078  51.077  80.442  1.00  8.02              
ATOM    792  SG  CYS A  50      49.120  51.745  79.188  1.00  8.02              
ATOM    793  HG  CYS A  50      48.715  52.186  80.391  1.00  8.02              
ATOM    794  C   CYS A  50      51.286  49.555  78.219  1.00  8.02              
ATOM    795  O   CYS A  50      51.628  48.777  79.104  1.00  8.02              
ATOM    796  N   CYS A  51      50.507  49.207  77.188  1.00  8.01              
ATOM    797  H   CYS A  51      50.367  49.930  76.500  1.00  8.01              
ATOM    798  CA  CYS A  51      49.705  47.989  77.009  1.00  8.01              
ATOM    799  HA  CYS A  51      48.990  48.224  76.220  1.00  8.01              
ATOM    800  CB  CYS A  51      50.589  46.853  76.448  1.00  8.01              
ATOM    801  HB1 CYS A  51      51.323  47.268  75.751  1.00  8.01              
ATOM    802  HB2 CYS A  51      49.955  46.159  75.897  1.00  8.01              
ATOM    803  SG  CYS A  51      51.460  45.911  77.739  1.00  8.01              
ATOM    804  HG  CYS A  51      52.169  45.129  76.910  1.00  8.01              
ATOM    805  C   CYS A  51      48.822  47.575  78.200  1.00  8.01              
ATOM    806  O   CYS A  51      48.143  46.560  78.093  1.00  8.01              
ATOM    807  N   GLU A  52      48.827  48.372  79.279  1.00  8.42              
ATOM    808  H   GLU A  52      49.289  49.259  79.148  1.00  8.42              
ATOM    809  CA  GLU A  52      48.728  47.989  80.692  1.00  8.42              
ATOM    810  HA  GLU A  52      49.740  47.725  81.001  1.00  8.42              
ATOM    811  CB  GLU A  52      48.341  49.210  81.544  1.00  8.42              
ATOM    812  HB1 GLU A  52      47.318  49.511  81.313  1.00  8.42              
ATOM    813  HB2 GLU A  52      49.016  50.014  81.268  1.00  8.42              
ATOM    814  CG  GLU A  52      48.495  49.000  83.061  1.00  8.42              
ATOM    815  HG1 GLU A  52      49.516  48.671  83.268  1.00  8.42              
ATOM    816  HG2 GLU A  52      47.817  48.211  83.385  1.00  8.42              
ATOM    817  CD  GLU A  52      48.196  50.277  83.867  1.00  8.42              
ATOM    818  OE1 GLU A  52      48.317  51.383  83.287  1.00  8.42              
ATOM    819  OE2 GLU A  52      47.853  50.132  85.064  1.00  8.42              
ATOM    820  C   GLU A  52      47.862  46.750  80.948  1.00  8.42              
ATOM    821  O   GLU A  52      46.759  46.783  81.484  1.00  8.42              
ATOM    822  N   ASP A  53      48.505  45.621  80.668  1.00  9.21              
ATOM    823  H   ASP A  53      49.245  45.707  79.985  1.00  9.21              
ATOM    824  CA  ASP A  53      48.321  44.295  81.252  1.00  9.21              
ATOM    825  HA  ASP A  53      47.438  43.816  80.827  1.00  9.21              
ATOM    826  CB  ASP A  53      49.596  43.543  80.841  1.00  9.21              
ATOM    827  HB1 ASP A  53      50.357  43.751  81.591  1.00  9.21              
ATOM    828  HB2 ASP A  53      49.952  43.930  79.883  1.00  9.21              
ATOM    829  CG  ASP A  53      49.530  42.038  80.682  1.00  9.21              
ATOM    830  OD1 ASP A  53      48.522  41.400  81.035  1.00  9.21              
ATOM    831  OD2 ASP A  53      50.589  41.518  80.252  1.00  9.21              
ATOM    832  C   ASP A  53      48.194  44.351  82.782  1.00  9.21              
ATOM    833  O   ASP A  53      47.713  43.427  83.431  1.00  9.21              
ATOM    834  N   GLY A  54      48.693  45.451  83.365  1.00  9.83              
ATOM    835  H   GLY A  54      49.020  46.173  82.745  1.00  9.83              
ATOM    836  CA  GLY A  54      48.602  45.785  84.774  1.00  9.83              
ATOM    837  HA1 GLY A  54      47.548  45.870  85.042  1.00  9.83              
ATOM    838  HA2 GLY A  54      49.073  46.750  84.948  1.00  9.83              
ATOM    839  C   GLY A  54      49.232  44.738  85.673  1.00  9.83              
ATOM    840  O   GLY A  54      49.017  44.763  86.882  1.00  9.83              
ATOM    841  N   ASN A  55      50.041  43.834  85.100  1.00 10.03              
ATOM    842  H   ASN A  55      50.100  43.814  84.092  1.00 10.03              
ATOM    843  CA  ASN A  55      50.481  42.678  85.832  1.00 10.03              
ATOM    844  HA  ASN A  55      49.632  42.483  86.493  1.00 10.03              
ATOM    845  CB  ASN A  55      50.474  41.359  85.037  1.00 10.03              
ATOM    846  HB1 ASN A  55      49.428  41.091  84.876  1.00 10.03              
ATOM    847  HB2 ASN A  55      50.921  40.568  85.638  1.00 10.03              
ATOM    848  CG  ASN A  55      51.129  41.358  83.679  1.00 10.03              
ATOM    849  OD1 ASN A  55      51.907  42.225  83.333  1.00 10.03              
ATOM    850  ND2 ASN A  55      50.790  40.390  82.867  1.00 10.03              
ATOM    851 1HD2 ASN A  55      49.956  39.868  83.065  1.00 10.03              
ATOM    852 2HD2 ASN A  55      50.995  40.562  81.884  1.00 10.03              
ATOM    853  C   ASN A  55      51.563  42.884  86.894  1.00 10.03              
ATOM    854  O   ASN A  55      51.321  42.557  88.057  1.00 10.03              
ATOM    855  N   PRO A  56      52.715  43.473  86.561  1.00  9.46              
ATOM    856  CD  PRO A  56      53.658  42.671  85.791  1.00  9.46              
ATOM    857  HD1 PRO A  56      53.785  43.083  84.796  1.00  9.46              
ATOM    858  HD2 PRO A  56      53.325  41.637  85.695  1.00  9.46              
ATOM    859  CG  PRO A  56      54.974  42.705  86.561  1.00  9.46              
ATOM    860  HG1 PRO A  56      55.832  42.610  85.900  1.00  9.46              
ATOM    861  HG2 PRO A  56      54.977  41.915  87.313  1.00  9.46              
ATOM    862  CB  PRO A  56      54.940  44.065  87.246  1.00  9.46              
ATOM    863  HB1 PRO A  56      55.304  44.824  86.565  1.00  9.46              
ATOM    864  HB2 PRO A  56      55.530  44.057  88.161  1.00  9.46              
ATOM    865  CA  PRO A  56      53.455  44.260  87.551  1.00  9.46              
ATOM    866  HA  PRO A  56      53.305  43.778  88.518  1.00  9.46              
ATOM    867  C   PRO A  56      52.991  45.714  87.779  1.00  9.46              
ATOM    868  O   PRO A  56      53.830  46.585  87.950  1.00  9.46              
ATOM    869  N   PRO A  57      51.674  46.007  87.818  1.00  9.11              
ATOM    870  CD  PRO A  57      51.109  46.183  89.149  1.00  9.11              
ATOM    871  HD1 PRO A  57      51.781  45.799  89.919  1.00  9.11              
ATOM    872  HD2 PRO A  57      50.155  45.658  89.207  1.00  9.11              
ATOM    873  CG  PRO A  57      50.887  47.692  89.350  1.00  9.11              
ATOM    874  HG1 PRO A  57      51.540  48.080  90.132  1.00  9.11              
ATOM    875  HG2 PRO A  57      49.843  47.877  89.604  1.00  9.11              
ATOM    876  CB  PRO A  57      51.227  48.343  88.005  1.00  9.11              
ATOM    877  HB1 PRO A  57      52.248  48.729  88.019  1.00  9.11              
ATOM    878  HB2 PRO A  57      50.518  49.129  87.741  1.00  9.11              
ATOM    879  CA  PRO A  57      51.118  47.146  87.064  1.00  9.11              
ATOM    880  HA  PRO A  57      50.053  46.975  86.923  1.00  9.11              
ATOM    881  C   PRO A  57      51.724  47.319  85.673  1.00  9.11              
ATOM    882  O   PRO A  57      52.191  48.380  85.274  1.00  9.11              
ATOM    883  N   ARG A  58      51.819  46.165  85.003  1.00  8.59              
ATOM    884  H   ARG A  58      51.352  45.404  85.471  1.00  8.59              
ATOM    885  CA  ARG A  58      52.745  45.736  83.944  1.00  8.59              
ATOM    886  HA  ARG A  58      52.549  44.678  83.796  1.00  8.59              
ATOM    887  CB  ARG A  58      52.454  46.467  82.611  1.00  8.59              
ATOM    888  HB1 ARG A  58      53.112  47.330  82.530  1.00  8.59              
ATOM    889  HB2 ARG A  58      51.443  46.876  82.650  1.00  8.59              
ATOM    890  CG  ARG A  58      52.550  45.653  81.297  1.00  8.59              
ATOM    891  HG1 ARG A  58      52.957  46.303  80.522  1.00  8.59              
ATOM    892  HG2 ARG A  58      51.531  45.451  80.984  1.00  8.59              
ATOM    893  CD  ARG A  58      53.338  44.323  81.293  1.00  8.59              
ATOM    894  HD1 ARG A  58      53.283  43.848  82.264  1.00  8.59              
ATOM    895  HD2 ARG A  58      54.392  44.516  81.128  1.00  8.59              
ATOM    896  NE  ARG A  58      52.804  43.349  80.315  1.00  8.59              
ATOM    897  HE  ARG A  58      52.015  42.787  80.611  1.00  8.59              
ATOM    898  CZ  ARG A  58      53.223  43.067  79.097  1.00  8.59              
ATOM    899  NH1 ARG A  58      54.253  43.630  78.555  1.00  8.59              
ATOM    900 1HH1 ARG A  58      54.771  44.357  79.030  1.00  8.59              
ATOM    901 2HH1 ARG A  58      54.505  43.356  77.606  1.00  8.59              
ATOM    902  NH2 ARG A  58      52.605  42.187  78.368  1.00  8.59              
ATOM    903 1HH2 ARG A  58      51.779  41.731  78.742  1.00  8.59              
ATOM    904 2HH2 ARG A  58      52.925  42.072  77.402  1.00  8.59              
ATOM    905  C   ARG A  58      54.196  45.828  84.346  1.00  8.59              
ATOM    906  O   ARG A  58      54.965  44.934  84.012  1.00  8.59              
ATOM    907  N   TRP A  59      54.555  46.881  85.071  1.00  9.33              
ATOM    908  H   TRP A  59      53.805  47.478  85.386  1.00  9.33              
ATOM    909  CA  TRP A  59      55.768  47.612  84.800  1.00  9.33              
ATOM    910  HA  TRP A  59      55.607  48.656  85.055  1.00  9.33              
ATOM    911  CB  TRP A  59      56.908  47.075  85.697  1.00  9.33              
ATOM    912  HB1 TRP A  59      57.798  47.647  85.516  1.00  9.33              
ATOM    913  HB2 TRP A  59      57.116  46.037  85.435  1.00  9.33              
ATOM    914  CG  TRP A  59      56.774  47.188  87.187  1.00  9.33              
ATOM    915  CD1 TRP A  59      57.189  46.245  88.061  1.00  9.33              
ATOM    916  HD1 TRP A  59      57.623  45.299  87.768  1.00  9.33              
ATOM    917  NE1 TRP A  59      56.955  46.665  89.353  1.00  9.33              
ATOM    918  HE1 TRP A  59      57.160  46.105  90.163  1.00  9.33              
ATOM    919  CE2 TRP A  59      56.428  47.938  89.382  1.00  9.33              
ATOM    920  CZ2 TRP A  59      56.056  48.787  90.436  1.00  9.33              
ATOM    921  HZ2 TRP A  59      56.141  48.456  91.458  1.00  9.33              
ATOM    922  CH2 TRP A  59      55.563  50.069  90.138  1.00  9.33              
ATOM    923  HH2 TRP A  59      55.257  50.734  90.934  1.00  9.33              
ATOM    924  CZ3 TRP A  59      55.471  50.487  88.799  1.00  9.33              
ATOM    925  HZ3 TRP A  59      55.096  51.474  88.565  1.00  9.33              
ATOM    926  CE3 TRP A  59      55.852  49.624  87.752  1.00  9.33              
ATOM    927  HE3 TRP A  59      55.775  49.962  86.730  1.00  9.33              
ATOM    928  CD2 TRP A  59      56.324  48.317  88.009  1.00  9.33              
ATOM    929  C   TRP A  59      55.952  47.605  83.272  1.00  9.33              
ATOM    930  O   TRP A  59      55.372  48.454  82.614  1.00  9.33              
ATOM    931  N   PHE A  60      56.635  46.608  82.707  1.00  9.24              
ATOM    932  H   PHE A  60      56.886  45.838  83.310  1.00  9.24              
ATOM    933  CA  PHE A  60      57.128  46.539  81.339  1.00  9.24              
ATOM    934  HA  PHE A  60      57.915  47.273  81.219  1.00  9.24              
ATOM    935  CB  PHE A  60      57.835  45.196  81.073  1.00  9.24              
ATOM    936  HB1 PHE A  60      58.895  45.334  81.252  1.00  9.24              
ATOM    937  HB2 PHE A  60      57.740  44.971  80.016  1.00  9.24              
ATOM    938  CG  PHE A  60      57.424  43.972  81.870  1.00  9.24              
ATOM    939  CD1 PHE A  60      56.553  43.021  81.310  1.00  9.24              
ATOM    940  HD1 PHE A  60      56.178  43.168  80.308  1.00  9.24              
ATOM    941  CE1 PHE A  60      56.190  41.876  82.040  1.00  9.24              
ATOM    942  HE1 PHE A  60      55.504  41.160  81.610  1.00  9.24              
ATOM    943  CZ  PHE A  60      56.734  41.658  83.318  1.00  9.24              
ATOM    944  HZ  PHE A  60      56.462  40.775  83.874  1.00  9.24              
ATOM    945  CE2 PHE A  60      57.647  42.580  83.861  1.00  9.24              
ATOM    946  HE2 PHE A  60      58.088  42.406  84.831  1.00  9.24              
ATOM    947  CD2 PHE A  60      57.990  43.736  83.137  1.00  9.24              
ATOM    948  HD2 PHE A  60      58.707  44.437  83.542  1.00  9.24              
ATOM    949  C   PHE A  60      56.120  46.896  80.244  1.00  9.24              
ATOM    950  O   PHE A  60      55.392  46.056  79.712  1.00  9.24              
ATOM    951  N   VAL A  61      56.087  48.180  79.918  1.00  8.77              
ATOM    952  H   VAL A  61      56.675  48.806  80.466  1.00  8.77              
ATOM    953  CA  VAL A  61      55.147  48.780  78.976  1.00  8.77              
ATOM    954  HA  VAL A  61      54.159  48.349  79.149  1.00  8.77              
ATOM    955  CB  VAL A  61      55.045  50.301  79.249  1.00  8.77              
ATOM    956  HB  VAL A  61      54.536  50.746  78.399  1.00  8.77              
ATOM    957  CG1 VAL A  61      54.249  50.625  80.521  1.00  8.77              
ATOM    958 1HG1 VAL A  61      53.937  51.669  80.507  1.00  8.77              
ATOM    959 2HG1 VAL A  61      53.374  49.983  80.603  1.00  8.77              
ATOM    960 3HG1 VAL A  61      54.865  50.473  81.405  1.00  8.77              
ATOM    961  CG2 VAL A  61      56.366  51.056  79.408  1.00  8.77              
ATOM    962 1HG2 VAL A  61      56.178  52.127  79.465  1.00  8.77              
ATOM    963 2HG2 VAL A  61      56.901  50.738  80.305  1.00  8.77              
ATOM    964 3HG2 VAL A  61      56.979  50.860  78.540  1.00  8.77              
ATOM    965  C   VAL A  61      55.515  48.470  77.526  1.00  8.77              
ATOM    966  O   VAL A  61      56.159  49.274  76.866  1.00  8.77              
ATOM    967  N   GLU A  62      55.134  47.279  77.062  1.00  8.80              
ATOM    968  H   GLU A  62      54.688  46.672  77.737  1.00  8.80              
ATOM    969  CA  GLU A  62      55.378  46.682  75.733  1.00  8.80              
ATOM    970  HA  GLU A  62      56.457  46.545  75.618  1.00  8.80              
ATOM    971  CB  GLU A  62      54.773  45.279  75.764  1.00  8.80              
ATOM    972  HB1 GLU A  62      53.697  45.365  75.923  1.00  8.80              
ATOM    973  HB2 GLU A  62      55.221  44.792  76.622  1.00  8.80              
ATOM    974  CG  GLU A  62      55.027  44.354  74.567  1.00  8.80              
ATOM    975  HG1 GLU A  62      56.101  44.183  74.468  1.00  8.80              
ATOM    976  HG2 GLU A  62      54.674  44.833  73.652  1.00  8.80              
ATOM    977  CD  GLU A  62      54.300  43.007  74.751  1.00  8.80              
ATOM    978  OE1 GLU A  62      54.118  42.301  73.737  1.00  8.80              
ATOM    979  OE2 GLU A  62      53.877  42.696  75.898  1.00  8.80              
ATOM    980  C   GLU A  62      54.873  47.511  74.579  1.00  8.80              
ATOM    981  O   GLU A  62      53.841  47.303  73.946  1.00  8.80              
ATOM    982  N   CYS A  63      55.718  48.484  74.353  1.00  8.25              
ATOM    983  H   CYS A  63      56.444  48.584  75.051  1.00  8.25              
ATOM    984  CA  CYS A  63      55.628  49.533  73.396  1.00  8.25              
ATOM    985  HA  CYS A  63      54.626  49.523  72.964  1.00  8.25              
ATOM    986  CB  CYS A  63      55.767  50.764  74.239  1.00  8.25              
ATOM    987  HB1 CYS A  63      56.688  50.720  74.805  1.00  8.25              
ATOM    988  HB2 CYS A  63      54.946  50.799  74.953  1.00  8.25              
ATOM    989  SG  CYS A  63      55.672  52.162  73.158  1.00  8.25              
ATOM    990  HG  CYS A  63      55.662  53.048  74.163  1.00  8.25              
ATOM    991  C   CYS A  63      56.593  49.213  72.247  1.00  8.25              
ATOM    992  O   CYS A  63      57.056  50.079  71.515  1.00  8.25              
ATOM    993  N   ALA A  64      56.788  47.906  72.036  1.00  8.62              
ATOM    994  H   ALA A  64      56.384  47.283  72.719  1.00  8.62              
ATOM    995  CA  ALA A  64      56.884  47.352  70.708  1.00  8.62              
ATOM    996  HA  ALA A  64      57.855  47.625  70.293  1.00  8.62              
ATOM    997  CB  ALA A  64      56.818  45.824  70.797  1.00  8.62              
ATOM    998  HB1 ALA A  64      56.927  45.393  69.801  1.00  8.62              
ATOM    999  HB2 ALA A  64      57.623  45.454  71.432  1.00  8.62              
ATOM   1000  HB3 ALA A  64      55.860  45.510  71.217  1.00  8.62              
ATOM   1001  C   ALA A  64      55.787  47.944  69.827  1.00  8.62              
ATOM   1002  O   ALA A  64      54.616  47.906  70.203  1.00  8.62              
ATOM   1003  N   ARG A  65      56.173  48.666  68.767  1.00  8.73              
ATOM   1004  H   ARG A  65      57.125  48.563  68.431  1.00  8.73              
ATOM   1005  CA  ARG A  65      55.346  49.814  68.376  1.00  8.73              
ATOM   1006  HA  ARG A  65      54.896  50.170  69.307  1.00  8.73              
ATOM   1007  CB  ARG A  65      56.123  51.014  67.832  1.00  8.73              
ATOM   1008  HB1 ARG A  65      55.452  51.782  67.467  1.00  8.73              
ATOM   1009  HB2 ARG A  65      56.741  50.676  67.033  1.00  8.73              
ATOM   1010  CG  ARG A  65      56.984  51.710  68.851  1.00  8.73              
ATOM   1011  HG1 ARG A  65      57.712  52.322  68.322  1.00  8.73              
ATOM   1012  HG2 ARG A  65      57.513  50.946  69.394  1.00  8.73              
ATOM   1013  CD  ARG A  65      56.184  52.578  69.827  1.00  8.73              
ATOM   1014  HD1 ARG A  65      55.500  51.940  70.389  1.00  8.73              
ATOM   1015  HD2 ARG A  65      55.587  53.298  69.279  1.00  8.73              
ATOM   1016  NE  ARG A  65      57.081  53.254  70.774  1.00  8.73              
ATOM   1017  HE  ARG A  65      57.824  52.654  71.144  1.00  8.73              
ATOM   1018  CZ  ARG A  65      56.947  54.447  71.307  1.00  8.73              
ATOM   1019  NH1 ARG A  65      56.614  55.487  70.620  1.00  8.73              
ATOM   1020 1HH1 ARG A  65      56.668  55.406  69.630  1.00  8.73              
ATOM   1021 2HH1 ARG A  65      56.650  56.376  71.106  1.00  8.73              
ATOM   1022  NH2 ARG A  65      57.109  54.697  72.560  1.00  8.73              
ATOM   1023 1HH2 ARG A  65      57.352  53.946  73.193  1.00  8.73              
ATOM   1024 2HH2 ARG A  65      57.005  55.648  72.882  1.00  8.73              
ATOM   1025  C   ARG A  65      54.089  49.460  67.569  1.00  8.73              
ATOM   1026  O   ARG A  65      53.645  48.323  67.499  1.00  8.73              
ATOM   1027  N   SER A  66      53.560  50.443  66.843  1.00  9.22              
ATOM   1028  H   SER A  66      53.796  51.383  67.101  1.00  9.22              
ATOM   1029  CA  SER A  66      52.481  50.196  65.904  1.00  9.22              
ATOM   1030  HA  SER A  66      51.686  49.634  66.403  1.00  9.22              
ATOM   1031  CB  SER A  66      51.902  51.488  65.321  1.00  9.22              
ATOM   1032  HB1 SER A  66      52.486  51.878  64.489  1.00  9.22              
ATOM   1033  HB2 SER A  66      51.970  52.252  66.049  1.00  9.22              
ATOM   1034  OG  SER A  66      50.564  51.351  64.900  1.00  9.22              
ATOM   1035  HG  SER A  66      50.186  50.584  65.385  1.00  9.22              
ATOM   1036  C   SER A  66      52.829  49.495  64.609  1.00  9.22              
ATOM   1037  O   SER A  66      52.102  48.598  64.208  1.00  9.22              
ATOM   1038  N   ALA A  67      53.843  50.000  63.866  1.00  8.72              
ATOM   1039  H   ALA A  67      54.431  50.732  64.216  1.00  8.72              
ATOM   1040  CA  ALA A  67      54.083  49.462  62.551  1.00  8.72              
ATOM   1041  HA  ALA A  67      53.093  49.438  61.995  1.00  8.72              
ATOM   1042  CB  ALA A  67      55.087  50.187  61.669  1.00  8.72              
ATOM   1043  HB1 ALA A  67      56.094  49.997  62.026  1.00  8.72              
ATOM   1044  HB2 ALA A  67      55.033  49.780  60.658  1.00  8.72              
ATOM   1045  HB3 ALA A  67      54.856  51.249  61.622  1.00  8.72              
ATOM   1046  C   ALA A  67      54.441  47.889  62.769  1.00  8.72              
ATOM   1047  O   ALA A  67      54.202  47.215  61.780  1.00  8.72              
ATOM   1048  N   PRO A  68      54.816  47.263  63.967  1.00  7.82              
ATOM   1049  CD  PRO A  68      54.534  45.824  64.069  1.00  7.82              
ATOM   1050  HD1 PRO A  68      55.205  45.288  63.394  1.00  7.82              
ATOM   1051  HD2 PRO A  68      53.497  45.620  63.798  1.00  7.82              
ATOM   1052  CG  PRO A  68      54.803  45.414  65.509  1.00  7.82              
ATOM   1053  HG1 PRO A  68      55.007  44.347  65.597  1.00  7.82              
ATOM   1054  HG2 PRO A  68      53.962  45.693  66.145  1.00  7.82              
ATOM   1055  CB  PRO A  68      56.022  46.255  65.857  1.00  7.82              
ATOM   1056  HB1 PRO A  68      56.888  45.787  65.410  1.00  7.82              
ATOM   1057  HB2 PRO A  68      56.134  46.354  66.934  1.00  7.82              
ATOM   1058  CA  PRO A  68      55.693  47.583  65.180  1.00  7.82              
ATOM   1059  HA  PRO A  68      55.132  48.192  65.839  1.00  7.82              
ATOM   1060  C   PRO A  68      56.783  48.455  64.568  1.00  7.82              
ATOM   1061  O   PRO A  68      57.520  48.021  63.702  1.00  7.82              
ATOM   1062  N   ILE A  69      56.710  49.772  64.808  1.00  7.41              
ATOM   1063  H   ILE A  69      56.062  50.072  65.510  1.00  7.41              
ATOM   1064  CA  ILE A  69      57.631  50.733  64.188  1.00  7.41              
ATOM   1065  HA  ILE A  69      57.896  50.303  63.221  1.00  7.41              
ATOM   1066  CB  ILE A  69      56.943  52.065  63.791  1.00  7.41              
ATOM   1067  HB  ILE A  69      55.952  51.780  63.463  1.00  7.41              
ATOM   1068  CG2 ILE A  69      56.661  52.970  64.970  1.00  7.41              
ATOM   1069 1HG2 ILE A  69      57.545  53.079  65.598  1.00  7.41              
ATOM   1070 2HG2 ILE A  69      56.366  53.935  64.565  1.00  7.41              
ATOM   1071 3HG2 ILE A  69      55.831  52.579  65.544  1.00  7.41              
ATOM   1072  CG1 ILE A  69      57.514  52.859  62.590  1.00  7.41              
ATOM   1073 1HG1 ILE A  69      58.149  53.648  62.956  1.00  7.41              
ATOM   1074 2HG1 ILE A  69      56.674  53.364  62.112  1.00  7.41              
ATOM   1075  CD1 ILE A  69      58.282  52.104  61.500  1.00  7.41              
ATOM   1076  HD1 ILE A  69      58.570  52.802  60.713  1.00  7.41              
ATOM   1077  HD2 ILE A  69      59.189  51.659  61.907  1.00  7.41              
ATOM   1078  HD3 ILE A  69      57.666  51.326  61.056  1.00  7.41              
ATOM   1079  C   ILE A  69      58.990  50.729  64.908  1.00  7.41              
ATOM   1080  O   ILE A  69      60.026  50.748  64.267  1.00  7.41              
ATOM   1081  N   GLU A  70      58.993  50.439  66.213  1.00  7.89              
ATOM   1082  H   GLU A  70      58.117  50.538  66.681  1.00  7.89              
ATOM   1083  CA  GLU A  70      59.847  49.389  66.780  1.00  7.89              
ATOM   1084  HA  GLU A  70      60.862  49.480  66.383  1.00  7.89              
ATOM   1085  CB  GLU A  70      59.911  49.466  68.315  1.00  7.89              
ATOM   1086  HB1 GLU A  70      60.377  48.563  68.706  1.00  7.89              
ATOM   1087  HB2 GLU A  70      58.901  49.509  68.709  1.00  7.89              
ATOM   1088  CG  GLU A  70      60.722  50.666  68.781  1.00  7.89              
ATOM   1089  HG1 GLU A  70      60.597  51.485  68.069  1.00  7.89              
ATOM   1090  HG2 GLU A  70      61.775  50.396  68.775  1.00  7.89              
ATOM   1091  CD  GLU A  70      60.260  51.154  70.157  1.00  7.89              
ATOM   1092  OE1 GLU A  70      60.723  50.662  71.201  1.00  7.89              
ATOM   1093  OE2 GLU A  70      59.429  52.084  70.142  1.00  7.89              
ATOM   1094  C   GLU A  70      59.289  48.049  66.370  1.00  7.89              
ATOM   1095  O   GLU A  70      58.374  47.564  67.031  1.00  7.89              
ATOM   1096  N   GLU A  71      59.785  47.500  65.265  1.00  8.14              
ATOM   1097  H   GLU A  71      60.440  48.012  64.689  1.00  8.14              
ATOM   1098  CA  GLU A  71      59.524  46.103  64.906  1.00  8.14              
ATOM   1099  HA  GLU A  71      58.481  45.882  65.065  1.00  8.14              
ATOM   1100  CB  GLU A  71      59.845  45.855  63.408  1.00  8.14              
ATOM   1101  HB1 GLU A  71      60.888  45.554  63.302  1.00  8.14              
ATOM   1102  HB2 GLU A  71      59.709  46.783  62.851  1.00  8.14              
ATOM   1103  CG  GLU A  71      58.924  44.785  62.785  1.00  8.14              
ATOM   1104  HG1 GLU A  71      57.890  45.129  62.863  1.00  8.14              
ATOM   1105  HG2 GLU A  71      59.003  43.869  63.374  1.00  8.14              
ATOM   1106  CD  GLU A  71      59.229  44.462  61.306  1.00  8.14              
ATOM   1107  OE1 GLU A  71      59.354  45.405  60.489  1.00  8.14              
ATOM   1108  OE2 GLU A  71      59.279  43.253  60.971  1.00  8.14              
ATOM   1109  C   GLU A  71      60.328  45.155  65.809  1.00  8.14              
ATOM   1110  O   GLU A  71      60.132  43.944  65.800  1.00  8.14              
ATOM   1111  N   GLU A  72      61.202  45.742  66.631  1.00  7.89              
ATOM   1112  H   GLU A  72      61.278  46.743  66.588  1.00  7.89              
ATOM   1113  CA  GLU A  72      62.092  45.073  67.548  1.00  7.89              
ATOM   1114  HA  GLU A  72      61.912  43.999  67.474  1.00  7.89              
ATOM   1115  CB  GLU A  72      63.550  45.302  67.102  1.00  7.89              
ATOM   1116  HB1 GLU A  72      63.810  46.355  67.221  1.00  7.89              
ATOM   1117  HB2 GLU A  72      63.631  45.048  66.043  1.00  7.89              
ATOM   1118  CG  GLU A  72      64.551  44.432  67.879  1.00  7.89              
ATOM   1119  HG1 GLU A  72      64.203  43.397  67.864  1.00  7.89              
ATOM   1120  HG2 GLU A  72      64.581  44.760  68.921  1.00  7.89              
ATOM   1121  CD  GLU A  72      65.965  44.510  67.278  1.00  7.89              
ATOM   1122  OE1 GLU A  72      66.444  43.479  66.749  1.00  7.89              
ATOM   1123  OE2 GLU A  72      66.589  45.591  67.383  1.00  7.89              
ATOM   1124  C   GLU A  72      61.848  45.466  68.995  1.00  7.89              
ATOM   1125  O   GLU A  72      62.064  46.604  69.403  1.00  7.89              
ATOM   1126  N   GLU A  73      61.399  44.500  69.785  1.00  7.59              
ATOM   1127  H   GLU A  73      61.279  43.563  69.399  1.00  7.59              
ATOM   1128  CA  GLU A  73      61.241  44.630  71.221  1.00  7.59              
ATOM   1129  HA  GLU A  73      60.869  45.631  71.442  1.00  7.59              
ATOM   1130  CB  GLU A  73      60.209  43.605  71.779  1.00  7.59              
ATOM   1131  HB1 GLU A  73      59.619  44.139  72.526  1.00  7.59              
ATOM   1132  HB2 GLU A  73      60.708  42.800  72.315  1.00  7.59              
ATOM   1133  CG  GLU A  73      59.223  42.936  70.797  1.00  7.59              
ATOM   1134  HG1 GLU A  73      58.905  43.650  70.034  1.00  7.59              
ATOM   1135  HG2 GLU A  73      58.329  42.667  71.365  1.00  7.59              
ATOM   1136  CD  GLU A  73      59.788  41.659  70.138  1.00  7.59              
ATOM   1137  OE1 GLU A  73      59.110  40.609  70.220  1.00  7.59              
ATOM   1138  OE2 GLU A  73      60.887  41.738  69.542  1.00  7.59              
ATOM   1139  C   GLU A  73      62.633  44.469  71.869  1.00  7.59              
ATOM   1140  O   GLU A  73      63.067  43.387  72.265  1.00  7.59              
ATOM   1141  N   ASN A  74      63.382  45.566  71.960  1.00  7.38              
ATOM   1142  H   ASN A  74      63.040  46.384  71.458  1.00  7.38              
ATOM   1143  CA  ASN A  74      64.640  45.712  72.711  1.00  7.38              
ATOM   1144  HA  ASN A  74      65.333  44.946  72.360  1.00  7.38              
ATOM   1145  CB  ASN A  74      65.212  47.089  72.340  1.00  7.38              
ATOM   1146  HB1 ASN A  74      65.504  47.093  71.291  1.00  7.38              
ATOM   1147  HB2 ASN A  74      66.087  47.331  72.940  1.00  7.38              
ATOM   1148  CG  ASN A  74      64.168  48.180  72.531  1.00  7.38              
ATOM   1149  OD1 ASN A  74      63.475  48.542  71.606  1.00  7.38              
ATOM   1150  ND2 ASN A  74      63.994  48.683  73.720  1.00  7.38              
ATOM   1151 1HD2 ASN A  74      64.448  48.264  74.520  1.00  7.38              
ATOM   1152 2HD2 ASN A  74      63.307  49.423  73.801  1.00  7.38              
ATOM   1153  C   ASN A  74      64.479  45.507  74.255  1.00  7.38              
ATOM   1154  O   ASN A  74      64.859  46.363  75.058  1.00  7.38              
ATOM   1155  N   SER A  75      63.832  44.427  74.681  1.00  7.20              
ATOM   1156  H   SER A  75      63.791  43.675  74.005  1.00  7.20              
ATOM   1157  CA  SER A  75      62.593  44.490  75.469  1.00  7.20              
ATOM   1158  HA  SER A  75      61.923  45.213  75.001  1.00  7.20              
ATOM   1159  CB  SER A  75      61.911  43.105  75.355  1.00  7.20              
ATOM   1160  HB1 SER A  75      61.730  42.872  74.310  1.00  7.20              
ATOM   1161  HB2 SER A  75      60.946  43.124  75.852  1.00  7.20              
ATOM   1162  OG  SER A  75      62.730  42.103  75.933  1.00  7.20              
ATOM   1163  HG  SER A  75      63.073  42.471  76.759  1.00  7.20              
ATOM   1164  C   SER A  75      62.661  44.820  76.959  1.00  7.20              
ATOM   1165  O   SER A  75      63.435  44.219  77.700  1.00  7.20              
ATOM   1166  N   ASP A  76      61.643  45.582  77.384  1.00  7.41              
ATOM   1167  H   ASP A  76      61.042  45.948  76.655  1.00  7.41              
ATOM   1168  CA  ASP A  76      60.869  45.340  78.616  1.00  7.41              
ATOM   1169  HA  ASP A  76      60.168  46.142  78.728  1.00  7.41              
ATOM   1170  CB  ASP A  76      59.942  44.127  78.370  1.00  7.41              
ATOM   1171  HB1 ASP A  76      59.510  43.793  79.311  1.00  7.41              
ATOM   1172  HB2 ASP A  76      60.520  43.285  77.991  1.00  7.41              
ATOM   1173  CG  ASP A  76      58.790  44.458  77.400  1.00  7.41              
ATOM   1174  OD1 ASP A  76      59.073  45.137  76.384  1.00  7.41              
ATOM   1175  OD2 ASP A  76      57.642  44.045  77.684  1.00  7.41              
ATOM   1176  C   ASP A  76      61.668  45.262  79.926  1.00  7.41              
ATOM   1177  O   ASP A  76      61.301  44.562  80.866  1.00  7.41              
ATOM   1178  N   THR A  77      62.778  45.992  79.974  1.00  7.94              
ATOM   1179  H   THR A  77      63.079  46.426  79.117  1.00  7.94              
ATOM   1180  CA  THR A  77      63.660  46.081  81.141  1.00  7.94              
ATOM   1181  HA  THR A  77      63.501  45.186  81.741  1.00  7.94              
ATOM   1182  CB  THR A  77      65.144  45.999  80.695  1.00  7.94              
ATOM   1183  HB  THR A  77      65.369  44.936  80.600  1.00  7.94              
ATOM   1184  CG2 THR A  77      65.467  46.610  79.328  1.00  7.94              
ATOM   1185 1HG2 THR A  77      66.547  46.666  79.191  1.00  7.94              
ATOM   1186 2HG2 THR A  77      65.068  45.983  78.534  1.00  7.94              
ATOM   1187 3HG2 THR A  77      65.031  47.599  79.242  1.00  7.94              
ATOM   1188  OG1 THR A  77      66.057  46.507  81.637  1.00  7.94              
ATOM   1189  HG1 THR A  77      66.523  47.271  81.246  1.00  7.94              
ATOM   1190  C   THR A  77      63.310  47.226  82.097  1.00  7.94              
ATOM   1191  O   THR A  77      63.533  47.135  83.305  1.00  7.94              
ATOM   1192  N   GLU A  78      62.508  48.155  81.573  1.00  7.60              
ATOM   1193  H   GLU A  78      62.443  48.135  80.566  1.00  7.60              
ATOM   1194  CA  GLU A  78      61.322  48.687  82.248  1.00  7.60              
ATOM   1195  HA  GLU A  78      60.738  49.258  81.538  1.00  7.60              
ATOM   1196  CB  GLU A  78      60.464  47.484  82.638  1.00  7.60              
ATOM   1197  HB1 GLU A  78      61.049  46.708  83.128  1.00  7.60              
ATOM   1198  HB2 GLU A  78      60.054  47.060  81.729  1.00  7.60              
ATOM   1199  CG  GLU A  78      59.347  47.815  83.589  1.00  7.60              
ATOM   1200  HG1 GLU A  78      59.783  48.011  84.568  1.00  7.60              
ATOM   1201  HG2 GLU A  78      58.790  46.896  83.721  1.00  7.60              
ATOM   1202  CD  GLU A  78      58.448  48.997  83.157  1.00  7.60              
ATOM   1203  OE1 GLU A  78      58.427  49.372  81.962  1.00  7.60              
ATOM   1204  OE2 GLU A  78      57.787  49.545  84.068  1.00  7.60              
ATOM   1205  C   GLU A  78      61.625  49.723  83.439  1.00  7.60              
ATOM   1206  O   GLU A  78      62.797  50.001  83.701  1.00  7.60              
ATOM   1207  N   PRO A  79      60.688  50.380  84.211  1.00  7.66              
ATOM   1208  CD  PRO A  79      60.854  50.374  85.660  1.00  7.66              
ATOM   1209  HD1 PRO A  79      61.775  50.896  85.926  1.00  7.66              
ATOM   1210  HD2 PRO A  79      60.885  49.355  86.047  1.00  7.66              
ATOM   1211  CG  PRO A  79      59.657  51.122  86.239  1.00  7.66              
ATOM   1212  HG1 PRO A  79      59.875  51.527  87.227  1.00  7.66              
ATOM   1213  HG2 PRO A  79      58.793  50.458  86.283  1.00  7.66              
ATOM   1214  CB  PRO A  79      59.415  52.228  85.216  1.00  7.66              
ATOM   1215  HB1 PRO A  79      60.030  53.094  85.465  1.00  7.66              
ATOM   1216  HB2 PRO A  79      58.362  52.510  85.184  1.00  7.66              
ATOM   1217  CA  PRO A  79      59.862  51.596  83.886  1.00  7.66              
ATOM   1218  HA  PRO A  79      58.978  51.369  83.302  1.00  7.66              
ATOM   1219  C   PRO A  79      60.703  52.501  83.026  1.00  7.66              
ATOM   1220  O   PRO A  79      60.411  52.688  81.860  1.00  7.66              
ATOM   1221  N   MET A  80      61.859  52.928  83.508  1.00  7.82              
ATOM   1222  H   MET A  80      62.172  52.594  84.406  1.00  7.82              
ATOM   1223  CA  MET A  80      62.740  53.742  82.687  1.00  7.82              
ATOM   1224  HA  MET A  80      62.123  54.413  82.085  1.00  7.82              
ATOM   1225  CB  MET A  80      63.591  54.642  83.604  1.00  7.82              
ATOM   1226  HB1 MET A  80      64.429  55.064  83.048  1.00  7.82              
ATOM   1227  HB2 MET A  80      63.986  54.064  84.440  1.00  7.82              
ATOM   1228  CG  MET A  80      62.742  55.812  84.117  1.00  7.82              
ATOM   1229  HG1 MET A  80      61.870  55.424  84.644  1.00  7.82              
ATOM   1230  HG2 MET A  80      62.386  56.375  83.252  1.00  7.82              
ATOM   1231  SD  MET A  80      63.615  56.960  85.217  1.00  7.82              
ATOM   1232  CE  MET A  80      62.419  58.324  85.181  1.00  7.82              
ATOM   1233  HE1 MET A  80      62.774  59.141  85.809  1.00  7.82              
ATOM   1234  HE2 MET A  80      62.302  58.683  84.157  1.00  7.82              
ATOM   1235  HE3 MET A  80      61.452  57.978  85.547  1.00  7.82              
ATOM   1236  C   MET A  80      63.592  52.999  81.659  1.00  7.82              
ATOM   1237  O   MET A  80      64.406  53.627  80.985  1.00  7.82              
ATOM   1238  N   GLU A  81      63.362  51.701  81.484  1.00  7.31              
ATOM   1239  H   GLU A  81      62.859  51.190  82.196  1.00  7.31              
ATOM   1240  CA  GLU A  81      63.786  50.983  80.294  1.00  7.31              
ATOM   1241  HA  GLU A  81      64.084  51.753  79.582  1.00  7.31              
ATOM   1242  CB  GLU A  81      65.073  50.183  80.563  1.00  7.31              
ATOM   1243  HB1 GLU A  81      64.835  49.162  80.844  1.00  7.31              
ATOM   1244  HB2 GLU A  81      65.616  50.645  81.390  1.00  7.31              
ATOM   1245  CG  GLU A  81      65.995  50.214  79.329  1.00  7.31              
ATOM   1246  HG1 GLU A  81      66.189  51.259  79.073  1.00  7.31              
ATOM   1247  HG2 GLU A  81      65.483  49.761  78.479  1.00  7.31              
ATOM   1248  CD  GLU A  81      67.341  49.509  79.543  1.00  7.31              
ATOM   1249  OE1 GLU A  81      68.240  49.761  78.710  1.00  7.31              
ATOM   1250  OE2 GLU A  81      67.470  48.725  80.514  1.00  7.31              
ATOM   1251  C   GLU A  81      62.653  50.286  79.543  1.00  7.31              
ATOM   1252  O   GLU A  81      62.876  49.324  78.802  1.00  7.31              
ATOM   1253  N   THR A  82      61.412  50.776  79.698  1.00  6.43              
ATOM   1254  H   THR A  82      61.287  51.579  80.304  1.00  6.43              
ATOM   1255  CA  THR A  82      60.374  50.503  78.686  1.00  6.43              
ATOM   1256  HA  THR A  82      60.908  50.363  77.746  1.00  6.43              
ATOM   1257  CB  THR A  82      59.569  49.211  78.887  1.00  6.43              
ATOM   1258  HB  THR A  82      58.722  49.368  79.549  1.00  6.43              
ATOM   1259  CG2 THR A  82      59.121  48.578  77.568  1.00  6.43              
ATOM   1260 1HG2 THR A  82      59.978  48.217  77.000  1.00  6.43              
ATOM   1261 2HG2 THR A  82      58.457  47.738  77.778  1.00  6.43              
ATOM   1262 3HG2 THR A  82      58.593  49.299  76.956  1.00  6.43              
ATOM   1263  OG1 THR A  82      60.429  48.245  79.391  1.00  6.43              
ATOM   1264  HG1 THR A  82      61.250  48.372  78.894  1.00  6.43              
ATOM   1265  C   THR A  82      59.463  51.678  78.390  1.00  6.43              
ATOM   1266  O   THR A  82      58.938  51.710  77.304  1.00  6.43              
ATOM   1267  N   GLU A  83      59.300  52.691  79.232  1.00  6.93              
ATOM   1268  H   GLU A  83      59.737  52.610  80.145  1.00  6.93              
ATOM   1269  CA  GLU A  83      58.741  54.006  78.879  1.00  6.93              
ATOM   1270  HA  GLU A  83      57.828  53.877  78.296  1.00  6.93              
ATOM   1271  CB  GLU A  83      58.382  54.730  80.196  1.00  6.93              
ATOM   1272  HB1 GLU A  83      59.220  54.619  80.880  1.00  6.93              
ATOM   1273  HB2 GLU A  83      57.538  54.209  80.650  1.00  6.93              
ATOM   1274  CG  GLU A  83      58.037  56.229  80.111  1.00  6.93              
ATOM   1275  HG1 GLU A  83      56.987  56.364  80.383  1.00  6.93              
ATOM   1276  HG2 GLU A  83      58.154  56.594  79.088  1.00  6.93              
ATOM   1277  CD  GLU A  83      58.939  57.042  81.058  1.00  6.93              
ATOM   1278  OE1 GLU A  83      60.170  57.043  80.822  1.00  6.93              
ATOM   1279  OE2 GLU A  83      58.416  57.630  82.030  1.00  6.93              
ATOM   1280  C   GLU A  83      59.742  54.776  78.007  1.00  6.93              
ATOM   1281  O   GLU A  83      59.701  54.655  76.788  1.00  6.93              
ATOM   1282  N   ALA A  84      60.746  55.441  78.570  1.00  6.61              
ATOM   1283  H   ALA A  84      60.723  55.656  79.565  1.00  6.61              
ATOM   1284  CA  ALA A  84      62.024  55.524  77.880  1.00  6.61              
ATOM   1285  HA  ALA A  84      61.883  56.013  76.916  1.00  6.61              
ATOM   1286  CB  ALA A  84      62.980  56.357  78.738  1.00  6.61              
ATOM   1287  HB1 ALA A  84      62.556  57.345  78.920  1.00  6.61              
ATOM   1288  HB2 ALA A  84      63.143  55.862  79.698  1.00  6.61              
ATOM   1289  HB3 ALA A  84      63.936  56.464  78.226  1.00  6.61              
ATOM   1290  C   ALA A  84      62.558  54.105  77.669  1.00  6.61              
ATOM   1291  O   ALA A  84      62.348  53.217  78.491  1.00  6.61              
ATOM   1292  N   GLY A  85      63.184  53.868  76.527  1.00  6.13              
ATOM   1293  H   GLY A  85      63.375  54.652  75.913  1.00  6.13              
ATOM   1294  CA  GLY A  85      63.433  52.507  76.064  1.00  6.13              
ATOM   1295  HA1 GLY A  85      63.594  51.840  76.913  1.00  6.13              
ATOM   1296  HA2 GLY A  85      64.343  52.502  75.463  1.00  6.13              
ATOM   1297  C   GLY A  85      62.307  51.924  75.217  1.00  6.13              
ATOM   1298  O   GLY A  85      62.604  51.026  74.445  1.00  6.13              
ATOM   1299  N   CYS A  86      61.083  52.471  75.231  1.00  6.11              
ATOM   1300  H   CYS A  86      60.814  53.127  75.954  1.00  6.11              
ATOM   1301  CA  CYS A  86      60.195  52.321  74.072  1.00  6.11              
ATOM   1302  HA  CYS A  86      60.597  51.574  73.386  1.00  6.11              
ATOM   1303  CB  CYS A  86      58.790  51.854  74.422  1.00  6.11              
ATOM   1304  HB1 CYS A  86      58.851  50.965  75.050  1.00  6.11              
ATOM   1305  HB2 CYS A  86      58.333  51.545  73.480  1.00  6.11              
ATOM   1306  SG  CYS A  86      57.741  53.149  75.212  1.00  6.11              
ATOM   1307  HG  CYS A  86      58.401  53.137  76.383  1.00  6.11              
ATOM   1308  C   CYS A  86      60.099  53.614  73.287  1.00  6.11              
ATOM   1309  O   CYS A  86      60.417  53.645  72.128  1.00  6.11              
ATOM   1310  N   ASP A  87      59.798  54.761  73.873  1.00  6.09              
ATOM   1311  H   ASP A  87      59.568  54.742  74.864  1.00  6.09              
ATOM   1312  CA  ASP A  87      59.690  56.014  73.132  1.00  6.09              
ATOM   1313  HA  ASP A  87      59.241  55.838  72.157  1.00  6.09              
ATOM   1314  CB  ASP A  87      58.796  57.010  73.936  1.00  6.09              
ATOM   1315  HB1 ASP A  87      59.416  57.545  74.657  1.00  6.09              
ATOM   1316  HB2 ASP A  87      58.076  56.436  74.522  1.00  6.09              
ATOM   1317  CG  ASP A  87      57.974  58.025  73.102  1.00  6.09              
ATOM   1318  OD1 ASP A  87      58.228  59.249  73.166  1.00  6.09              
ATOM   1319  OD2 ASP A  87      56.983  57.588  72.453  1.00  6.09              
ATOM   1320  C   ASP A  87      61.072  56.609  72.845  1.00  6.09              
ATOM   1321  O   ASP A  87      61.213  57.797  72.587  1.00  6.09              
ATOM   1322  N   THR A  88      62.084  55.752  72.927  1.00  6.13              
ATOM   1323  H   THR A  88      61.825  54.793  73.098  1.00  6.13              
ATOM   1324  CA  THR A  88      63.483  55.993  72.638  1.00  6.13              
ATOM   1325  HA  THR A  88      63.560  56.919  72.067  1.00  6.13              
ATOM   1326  CB  THR A  88      64.348  56.112  73.911  1.00  6.13              
ATOM   1327  HB  THR A  88      64.831  55.153  74.106  1.00  6.13              
ATOM   1328  CG2 THR A  88      65.423  57.188  73.777  1.00  6.13              
ATOM   1329 1HG2 THR A  88      65.994  57.255  74.703  1.00  6.13              
ATOM   1330 2HG2 THR A  88      66.098  56.930  72.962  1.00  6.13              
ATOM   1331 3HG2 THR A  88      64.963  58.153  73.562  1.00  6.13              
ATOM   1332  OG1 THR A  88      63.604  56.443  75.062  1.00  6.13              
ATOM   1333  HG1 THR A  88      63.272  57.338  74.923  1.00  6.13              
ATOM   1334  C   THR A  88      64.085  54.902  71.772  1.00  6.13              
ATOM   1335  O   THR A  88      65.178  55.100  71.239  1.00  6.13              
ATOM   1336  N   LEU A  89      63.359  53.787  71.596  1.00  6.65              
ATOM   1337  H   LEU A  89      62.458  53.709  72.052  1.00  6.65              
ATOM   1338  CA  LEU A  89      63.581  52.913  70.451  1.00  6.65              
ATOM   1339  HA  LEU A  89      64.526  53.236  70.025  1.00  6.65              
ATOM   1340  CB  LEU A  89      63.845  51.452  70.852  1.00  6.65              
ATOM   1341  HB1 LEU A  89      63.184  50.799  70.296  1.00  6.65              
ATOM   1342  HB2 LEU A  89      63.606  51.312  71.907  1.00  6.65              
ATOM   1343  CG  LEU A  89      65.295  50.970  70.601  1.00  6.65              
ATOM   1344  HG  LEU A  89      65.380  49.938  70.923  1.00  6.65              
ATOM   1345  CD1 LEU A  89      65.680  50.991  69.121  1.00  6.65              
ATOM   1346 1HD1 LEU A  89      64.925  50.452  68.545  1.00  6.65              
ATOM   1347 2HD1 LEU A  89      65.756  52.007  68.745  1.00  6.65              
ATOM   1348 3HD1 LEU A  89      66.636  50.488  68.987  1.00  6.65              
ATOM   1349  CD2 LEU A  89      66.342  51.754  71.399  1.00  6.65              
ATOM   1350 1HD2 LEU A  89      67.315  51.278  71.284  1.00  6.65              
ATOM   1351 2HD2 LEU A  89      66.409  52.782  71.049  1.00  6.65              
ATOM   1352 3HD2 LEU A  89      66.069  51.749  72.454  1.00  6.65              
ATOM   1353  C   LEU A  89      62.659  53.230  69.259  1.00  6.65              
ATOM   1354  O   LEU A  89      63.068  53.143  68.099  1.00  6.65              
ATOM   1355  N   PHE A  90      61.501  53.835  69.524  1.00  6.78              
ATOM   1356  H   PHE A  90      61.092  53.692  70.441  1.00  6.78              
ATOM   1357  CA  PHE A  90      60.864  54.790  68.655  1.00  6.78              
ATOM   1358  HA  PHE A  90      60.716  54.289  67.726  1.00  6.78              
ATOM   1359  CB  PHE A  90      59.471  55.282  69.069  1.00  6.78              
ATOM   1360  HB1 PHE A  90      59.562  56.074  69.814  1.00  6.78              
ATOM   1361  HB2 PHE A  90      58.970  54.444  69.531  1.00  6.78              
ATOM   1362  CG  PHE A  90      58.616  55.770  67.889  1.00  6.78              
ATOM   1363  CD1 PHE A  90      59.048  56.794  67.033  1.00  6.78              
ATOM   1364  HD1 PHE A  90      59.922  57.352  67.278  1.00  6.78              
ATOM   1365  CE1 PHE A  90      58.369  57.106  65.844  1.00  6.78              
ATOM   1366  HE1 PHE A  90      58.788  57.821  65.151  1.00  6.78              
ATOM   1367  CZ  PHE A  90      57.124  56.533  65.587  1.00  6.78              
ATOM   1368  HZ  PHE A  90      56.569  56.811  64.703  1.00  6.78              
ATOM   1369  CE2 PHE A  90      56.617  55.597  66.493  1.00  6.78              
ATOM   1370  HE2 PHE A  90      55.670  55.139  66.286  1.00  6.78              
ATOM   1371  CD2 PHE A  90      57.387  55.167  67.586  1.00  6.78              
ATOM   1372  HD2 PHE A  90      57.036  54.366  68.196  1.00  6.78              
ATOM   1373  C   PHE A  90      61.804  55.958  68.468  1.00  6.78              
ATOM   1374  O   PHE A  90      62.315  56.522  69.431  1.00  6.78              
ATOM   1375  N   GLY A  91      61.998  56.319  67.211  1.00  6.29              
ATOM   1376  H   GLY A  91      61.514  55.832  66.473  1.00  6.29              
ATOM   1377  CA  GLY A  91      62.929  57.361  66.883  1.00  6.29              
ATOM   1378  HA1 GLY A  91      62.859  58.188  67.591  1.00  6.29              
ATOM   1379  HA2 GLY A  91      62.736  57.729  65.879  1.00  6.29              
ATOM   1380  C   GLY A  91      64.359  56.827  66.886  1.00  6.29              
ATOM   1381  O   GLY A  91      65.302  57.611  66.892  1.00  6.29              
ATOM   1382  N   GLY A  92      64.496  55.495  66.912  1.00  6.53              
ATOM   1383  H   GLY A  92      63.667  54.925  66.985  1.00  6.53              
ATOM   1384  CA  GLY A  92      65.746  54.808  67.139  1.00  6.53              
ATOM   1385  HA1 GLY A  92      65.763  54.469  68.174  1.00  6.53              
ATOM   1386  HA2 GLY A  92      66.579  55.498  66.998  1.00  6.53              
ATOM   1387  C   GLY A  92      66.004  53.586  66.238  1.00  6.53              
ATOM   1388  O   GLY A  92      67.145  53.405  65.829  1.00  6.53              
ATOM   1389  N   ASP A  93      64.975  52.823  65.814  1.00  7.13              
ATOM   1390  H   ASP A  93      64.121  52.826  66.357  1.00  7.13              
ATOM   1391  CA  ASP A  93      64.863  52.603  64.357  1.00  7.13              
ATOM   1392  HA  ASP A  93      65.860  52.416  63.952  1.00  7.13              
ATOM   1393  CB  ASP A  93      64.041  51.364  63.987  1.00  7.13              
ATOM   1394  HB1 ASP A  93      63.090  51.346  64.503  1.00  7.13              
ATOM   1395  HB2 ASP A  93      64.594  50.470  64.278  1.00  7.13              
ATOM   1396  CG  ASP A  93      63.831  51.366  62.479  1.00  7.13              
ATOM   1397  OD1 ASP A  93      62.791  51.918  62.058  1.00  7.13              
ATOM   1398  OD2 ASP A  93      64.774  50.972  61.765  1.00  7.13              
ATOM   1399  C   ASP A  93      64.415  53.944  63.785  1.00  7.13              
ATOM   1400  O   ASP A  93      65.287  54.726  63.458  1.00  7.13              
ATOM   1401  N   ILE A  94      63.116  54.262  63.837  1.00  6.66              
ATOM   1402  H   ILE A  94      62.562  53.443  64.054  1.00  6.66              
ATOM   1403  CA  ILE A  94      62.304  55.411  63.361  1.00  6.66              
ATOM   1404  HA  ILE A  94      62.193  55.162  62.307  1.00  6.66              
ATOM   1405  CB  ILE A  94      60.849  55.363  63.912  1.00  6.66              
ATOM   1406  HB  ILE A  94      60.784  56.038  64.763  1.00  6.66              
ATOM   1407  CG2 ILE A  94      59.845  55.836  62.833  1.00  6.66              
ATOM   1408 1HG2 ILE A  94      58.838  55.877  63.244  1.00  6.66              
ATOM   1409 2HG2 ILE A  94      60.088  56.831  62.466  1.00  6.66              
ATOM   1410 3HG2 ILE A  94      59.862  55.152  61.982  1.00  6.66              
ATOM   1411  CG1 ILE A  94      60.311  53.994  64.372  1.00  6.66              
ATOM   1412 1HG1 ILE A  94      60.324  53.302  63.529  1.00  6.66              
ATOM   1413 2HG1 ILE A  94      59.285  54.151  64.694  1.00  6.66              
ATOM   1414  CD1 ILE A  94      61.001  53.319  65.549  1.00  6.66              
ATOM   1415  HD1 ILE A  94      60.251  52.968  66.255  1.00  6.66              
ATOM   1416  HD2 ILE A  94      61.549  52.455  65.212  1.00  6.66              
ATOM   1417  HD3 ILE A  94      61.710  53.997  66.011  1.00  6.66              
ATOM   1418  C   ILE A  94      62.822  56.866  63.305  1.00  6.66              
ATOM   1419  O   ILE A  94      62.066  57.833  63.395  1.00  6.66              
ATOM   1420  N   ASP A  95      64.097  57.050  63.032  1.00  6.49              
ATOM   1421  H   ASP A  95      64.712  56.253  63.170  1.00  6.49              
ATOM   1422  CA  ASP A  95      64.523  58.022  62.034  1.00  6.49              
ATOM   1423  HA  ASP A  95      63.664  58.510  61.582  1.00  6.49              
ATOM   1424  CB  ASP A  95      65.341  59.104  62.754  1.00  6.49              
ATOM   1425  HB1 ASP A  95      66.291  58.678  63.081  1.00  6.49              
ATOM   1426  HB2 ASP A  95      64.793  59.434  63.638  1.00  6.49              
ATOM   1427  CG  ASP A  95      65.581  60.314  61.862  1.00  6.49              
ATOM   1428  OD1 ASP A  95      66.772  60.583  61.580  1.00  6.49              
ATOM   1429  OD2 ASP A  95      64.584  60.960  61.455  1.00  6.49              
ATOM   1430  C   ASP A  95      65.249  57.289  60.936  1.00  6.49              
ATOM   1431  O   ASP A  95      65.787  57.954  60.101  1.00  6.49              
ATOM   1432  N   ILE A  96      65.240  55.954  60.875  1.00  7.44              
ATOM   1433  H   ILE A  96      64.865  55.473  61.686  1.00  7.44              
ATOM   1434  CA  ILE A  96      65.996  55.124  59.930  1.00  7.44              
ATOM   1435  HA  ILE A  96      67.039  55.178  60.238  1.00  7.44              
ATOM   1436  CB  ILE A  96      65.549  53.648  60.019  1.00  7.44              
ATOM   1437  HB  ILE A  96      65.610  53.354  61.067  1.00  7.44              
ATOM   1438  CG2 ILE A  96      64.091  53.460  59.562  1.00  7.44              
ATOM   1439 1HG2 ILE A  96      63.805  52.418  59.717  1.00  7.44              
ATOM   1440 2HG2 ILE A  96      63.418  54.071  60.163  1.00  7.44              
ATOM   1441 3HG2 ILE A  96      63.971  53.681  58.504  1.00  7.44              
ATOM   1442  CG1 ILE A  96      66.446  52.680  59.218  1.00  7.44              
ATOM   1443 1HG1 ILE A  96      66.398  52.922  58.156  1.00  7.44              
ATOM   1444 2HG1 ILE A  96      66.060  51.668  59.347  1.00  7.44              
ATOM   1445  CD1 ILE A  96      67.914  52.678  59.663  1.00  7.44              
ATOM   1446  HD1 ILE A  96      67.974  52.502  60.738  1.00  7.44              
ATOM   1447  HD2 ILE A  96      68.445  51.880  59.144  1.00  7.44              
ATOM   1448  HD3 ILE A  96      68.389  53.628  59.419  1.00  7.44              
ATOM   1449  C   ILE A  96      65.928  55.669  58.492  1.00  7.44              
ATOM   1450  O   ILE A  96      66.918  55.688  57.763  1.00  7.44              
ATOM   1451  N   MET A  97      64.758  56.207  58.142  1.00  7.84              
ATOM   1452  H   MET A  97      64.030  56.139  58.833  1.00  7.84              
ATOM   1453  CA  MET A  97      64.468  56.952  56.930  1.00  7.84              
ATOM   1454  HA  MET A  97      64.675  56.303  56.078  1.00  7.84              
ATOM   1455  CB  MET A  97      62.963  57.263  56.939  1.00  7.84              
ATOM   1456  HB1 MET A  97      62.738  57.910  57.788  1.00  7.84              
ATOM   1457  HB2 MET A  97      62.413  56.329  57.065  1.00  7.84              
ATOM   1458  CG  MET A  97      62.471  57.934  55.652  1.00  7.84              
ATOM   1459  HG1 MET A  97      62.779  57.320  54.804  1.00  7.84              
ATOM   1460  HG2 MET A  97      62.938  58.914  55.550  1.00  7.84              
ATOM   1461  SD  MET A  97      60.670  58.140  55.570  1.00  7.84              
ATOM   1462  CE  MET A  97      60.412  59.401  56.852  1.00  7.84              
ATOM   1463  HE1 MET A  97      59.349  59.628  56.919  1.00  7.84              
ATOM   1464  HE2 MET A  97      60.753  59.036  57.820  1.00  7.84              
ATOM   1465  HE3 MET A  97      60.956  60.310  56.594  1.00  7.84              
ATOM   1466  C   MET A  97      65.291  58.242  56.717  1.00  7.84              
ATOM   1467  O   MET A  97      65.791  58.491  55.619  1.00  7.84              
ATOM   1468  N   THR A  98      65.427  59.065  57.757  1.00  7.02              
ATOM   1469  H   THR A  98      65.037  58.768  58.642  1.00  7.02              
ATOM   1470  CA  THR A  98      66.192  60.317  57.782  1.00  7.02              
ATOM   1471  HA  THR A  98      66.278  60.630  56.742  1.00  7.02              
ATOM   1472  CB  THR A  98      65.506  61.485  58.515  1.00  7.02              
ATOM   1473  HB  THR A  98      65.996  61.652  59.471  1.00  7.02              
ATOM   1474  CG2 THR A  98      65.603  62.781  57.707  1.00  7.02              
ATOM   1475 1HG2 THR A  98      65.124  63.587  58.260  1.00  7.02              
ATOM   1476 2HG2 THR A  98      66.650  63.040  57.548  1.00  7.02              
ATOM   1477 3HG2 THR A  98      65.106  62.657  56.745  1.00  7.02              
ATOM   1478  OG1 THR A  98      64.137  61.252  58.739  1.00  7.02              
ATOM   1479  HG1 THR A  98      64.088  61.087  59.699  1.00  7.02              
ATOM   1480  C   THR A  98      67.657  60.191  58.263  1.00  7.02              
ATOM   1481  O   THR A  98      68.465  61.097  58.068  1.00  7.02              
ATOM   1482  N   GLN A  99      68.055  59.063  58.850  1.00  6.32              
ATOM   1483  H   GLN A  99      67.316  58.385  59.013  1.00  6.32              
ATOM   1484  CA  GLN A  99      69.191  58.983  59.772  1.00  6.32              
ATOM   1485  HA  GLN A  99      69.225  59.926  60.311  1.00  6.32              
ATOM   1486  CB  GLN A  99      68.942  57.868  60.803  1.00  6.32              
ATOM   1487  HB1 GLN A  99      68.906  56.906  60.291  1.00  6.32              
ATOM   1488  HB2 GLN A  99      67.976  58.037  61.270  1.00  6.32              
ATOM   1489  CG  GLN A  99      69.975  57.786  61.940  1.00  6.32              
ATOM   1490  HG1 GLN A  99      70.933  57.460  61.535  1.00  6.32              
ATOM   1491  HG2 GLN A  99      69.636  57.027  62.645  1.00  6.32              
ATOM   1492  CD  GLN A  99      70.189  59.085  62.722  1.00  6.32              
ATOM   1493  OE1 GLN A  99      71.299  59.424  63.099  1.00  6.32              
ATOM   1494  NE2 GLN A  99      69.172  59.872  62.999  1.00  6.32              
ATOM   1495 1HE2 GLN A  99      68.267  59.779  62.540  1.00  6.32              
ATOM   1496 2HE2 GLN A  99      69.358  60.667  63.573  1.00  6.32              
ATOM   1497  C   GLN A  99      70.528  58.814  59.058  1.00  6.32              
ATOM   1498  O   GLN A  99      71.558  59.204  59.589  1.00  6.32              
ATOM   1499  N   SER A 100      70.542  58.330  57.815  1.00  6.53              
ATOM   1500  H   SER A 100      69.663  57.994  57.440  1.00  6.53              
ATOM   1501  CA  SER A 100      71.727  58.461  56.947  1.00  6.53              
ATOM   1502  HA  SER A 100      72.560  57.943  57.420  1.00  6.53              
ATOM   1503  CB  SER A 100      71.418  57.773  55.607  1.00  6.53              
ATOM   1504  HB1 SER A 100      70.665  58.350  55.067  1.00  6.53              
ATOM   1505  HB2 SER A 100      70.997  56.788  55.819  1.00  6.53              
ATOM   1506  OG  SER A 100      72.556  57.590  54.777  1.00  6.53              
ATOM   1507  HG  SER A 100      72.258  57.018  54.059  1.00  6.53              
ATOM   1508  C   SER A 100      72.116  59.946  56.761  1.00  6.53              
ATOM   1509  O   SER A 100      73.291  60.356  56.912  1.00  6.53              
ATOM   1510  N   SER A 101      71.073  60.743  56.488  1.00  6.57              
ATOM   1511  H   SER A 101      70.145  60.347  56.415  1.00  6.57              
ATOM   1512  CA  SER A 101      71.151  62.188  56.357  1.00  6.57              
ATOM   1513  HA  SER A 101      71.884  62.406  55.580  1.00  6.57              
ATOM   1514  CB  SER A 101      69.832  62.826  55.898  1.00  6.57              
ATOM   1515  HB1 SER A 101      70.036  63.831  55.524  1.00  6.57              
ATOM   1516  HB2 SER A 101      69.136  62.915  56.729  1.00  6.57              
ATOM   1517  OG  SER A 101      69.256  62.042  54.865  1.00  6.57              
ATOM   1518  HG  SER A 101      68.401  62.420  54.635  1.00  6.57              
ATOM   1519  C   SER A 101      71.706  62.824  57.671  1.00  6.57              
ATOM   1520  O   SER A 101      72.793  63.441  57.715  1.00  6.57              
ATOM   1521  N   VAL A 102      71.012  62.549  58.785  1.00  5.90              
ATOM   1522  H   VAL A 102      70.150  62.020  58.689  1.00  5.90              
ATOM   1523  CA  VAL A 102      71.344  63.083  60.123  1.00  5.90              
ATOM   1524  HA  VAL A 102      71.300  64.170  60.059  1.00  5.90              
ATOM   1525  CB  VAL A 102      70.308  62.654  61.182  1.00  5.90              
ATOM   1526  HB  VAL A 102      70.255  61.570  61.189  1.00  5.90              
ATOM   1527  CG1 VAL A 102      70.656  63.130  62.602  1.00  5.90              
ATOM   1528 1HG1 VAL A 102      69.844  62.882  63.285  1.00  5.90              
ATOM   1529 2HG1 VAL A 102      71.555  62.626  62.957  1.00  5.90              
ATOM   1530 3HG1 VAL A 102      70.812  64.209  62.609  1.00  5.90              
ATOM   1531  CG2 VAL A 102      68.925  63.226  60.849  1.00  5.90              
ATOM   1532 1HG2 VAL A 102      68.581  62.869  59.882  1.00  5.90              
ATOM   1533 2HG2 VAL A 102      68.201  62.895  61.594  1.00  5.90              
ATOM   1534 3HG2 VAL A 102      68.959  64.315  60.837  1.00  5.90              
ATOM   1535  C   VAL A 102      72.778  62.752  60.599  1.00  5.90              
ATOM   1536  O   VAL A 102      73.521  63.616  61.112  1.00  5.90              
ATOM   1537  N   MET A 103      73.194  61.495  60.393  1.00  5.67              
ATOM   1538  H   MET A 103      72.527  60.819  60.034  1.00  5.67              
ATOM   1539  CA  MET A 103      74.494  61.014  60.840  1.00  5.67              
ATOM   1540  HA  MET A 103      74.548  61.258  61.903  1.00  5.67              
ATOM   1541  CB  MET A 103      74.655  59.484  60.772  1.00  5.67              
ATOM   1542  HB1 MET A 103      73.781  59.012  61.224  1.00  5.67              
ATOM   1543  HB2 MET A 103      75.519  59.221  61.384  1.00  5.67              
ATOM   1544  CG  MET A 103      74.878  58.893  59.379  1.00  5.67              
ATOM   1545  HG1 MET A 103      75.688  59.427  58.886  1.00  5.67              
ATOM   1546  HG2 MET A 103      73.966  59.016  58.805  1.00  5.67              
ATOM   1547  SD  MET A 103      75.314  57.136  59.400  1.00  5.67              
ATOM   1548  CE  MET A 103      75.503  56.820  57.628  1.00  5.67              
ATOM   1549  HE1 MET A 103      75.732  55.764  57.476  1.00  5.67              
ATOM   1550  HE2 MET A 103      74.577  57.066  57.110  1.00  5.67              
ATOM   1551  HE3 MET A 103      76.320  57.424  57.238  1.00  5.67              
ATOM   1552  C   MET A 103      75.654  61.797  60.176  1.00  5.67              
ATOM   1553  O   MET A 103      76.604  62.228  60.862  1.00  5.67              
ATOM   1554  N   ARG A 104      75.550  62.084  58.855  1.00  5.75              
ATOM   1555  H   ARG A 104      74.688  61.830  58.376  1.00  5.75              
ATOM   1556  CA  ARG A 104      76.520  63.014  58.193  1.00  5.75              
ATOM   1557  HA  ARG A 104      77.539  62.659  58.345  1.00  5.75              
ATOM   1558  CB  ARG A 104      76.230  63.106  56.683  1.00  5.75              
ATOM   1559  HB1 ARG A 104      76.537  64.087  56.316  1.00  5.75              
ATOM   1560  HB2 ARG A 104      75.156  63.019  56.512  1.00  5.75              
ATOM   1561  CG  ARG A 104      76.965  62.054  55.840  1.00  5.75              
ATOM   1562  HG1 ARG A 104      78.017  62.330  55.763  1.00  5.75              
ATOM   1563  HG2 ARG A 104      76.534  62.072  54.837  1.00  5.75              
ATOM   1564  CD  ARG A 104      76.873  60.634  56.411  1.00  5.75              
ATOM   1565  HD1 ARG A 104      75.869  60.474  56.804  1.00  5.75              
ATOM   1566  HD2 ARG A 104      77.573  60.535  57.243  1.00  5.75              
ATOM   1567  NE  ARG A 104      77.178  59.620  55.386  1.00  5.75              
ATOM   1568  HE  ARG A 104      78.148  59.452  55.181  1.00  5.75              
ATOM   1569  CZ  ARG A 104      76.279  58.916  54.721  1.00  5.75              
ATOM   1570  NH1 ARG A 104      75.000  59.070  54.914  1.00  5.75              
ATOM   1571 1HH1 ARG A 104      74.666  59.717  55.622  1.00  5.75              
ATOM   1572 2HH1 ARG A 104      74.309  58.466  54.493  1.00  5.75              
ATOM   1573  NH2 ARG A 104      76.649  58.028  53.841  1.00  5.75              
ATOM   1574 1HH2 ARG A 104      77.623  57.882  53.642  1.00  5.75              
ATOM   1575 2HH2 ARG A 104      75.948  57.520  53.336  1.00  5.75              
ATOM   1576  C   ARG A 104      76.475  64.389  58.820  1.00  5.75              
ATOM   1577  O   ARG A 104      77.547  64.960  59.052  1.00  5.75              
ATOM   1578  N   LEU A 105      75.276  64.895  59.123  1.00  5.24              
ATOM   1579  H   LEU A 105      74.430  64.374  58.922  1.00  5.24              
ATOM   1580  CA  LEU A 105      75.179  66.232  59.711  1.00  5.24              
ATOM   1581  HA  LEU A 105      75.620  66.910  58.980  1.00  5.24              
ATOM   1582  CB  LEU A 105      73.692  66.615  59.861  1.00  5.24              
ATOM   1583  HB1 LEU A 105      73.293  66.142  60.758  1.00  5.24              
ATOM   1584  HB2 LEU A 105      73.134  66.225  59.007  1.00  5.24              
ATOM   1585  CG  LEU A 105      73.430  68.131  59.947  1.00  5.24              
ATOM   1586  HG  LEU A 105      74.011  68.558  60.765  1.00  5.24              
ATOM   1587  CD1 LEU A 105      73.792  68.855  58.645  1.00  5.24              
ATOM   1588 1HD1 LEU A 105      73.357  69.855  58.644  1.00  5.24              
ATOM   1589 2HD1 LEU A 105      74.870  68.941  58.542  1.00  5.24              
ATOM   1590 3HD1 LEU A 105      73.376  68.315  57.793  1.00  5.24              
ATOM   1591  CD2 LEU A 105      71.951  68.356  60.239  1.00  5.24              
ATOM   1592 1HD2 LEU A 105      71.744  69.424  60.321  1.00  5.24              
ATOM   1593 2HD2 LEU A 105      71.340  67.964  59.423  1.00  5.24              
ATOM   1594 3HD2 LEU A 105      71.666  67.872  61.171  1.00  5.24              
ATOM   1595  C   LEU A 105      75.981  66.437  61.008  1.00  5.24              
ATOM   1596  O   LEU A 105      76.837  67.325  61.053  1.00  5.24              
ATOM   1597  N   LYS A 106      75.783  65.606  62.047  1.00  5.20              
ATOM   1598  H   LYS A 106      75.062  64.891  61.970  1.00  5.20              
ATOM   1599  CA  LYS A 106      76.576  65.789  63.302  1.00  5.20              
ATOM   1600  HA  LYS A 106      76.597  66.858  63.511  1.00  5.20              
ATOM   1601  CB  LYS A 106      75.866  65.074  64.472  1.00  5.20              
ATOM   1602  HB1 LYS A 106      75.728  64.024  64.207  1.00  5.20              
ATOM   1603  HB2 LYS A 106      74.877  65.515  64.606  1.00  5.20              
ATOM   1604  CG  LYS A 106      76.621  65.130  65.817  1.00  5.20              
ATOM   1605  HG1 LYS A 106      77.570  64.605  65.706  1.00  5.20              
ATOM   1606  HG2 LYS A 106      76.045  64.573  66.558  1.00  5.20              
ATOM   1607  CD  LYS A 106      76.870  66.551  66.371  1.00  5.20              
ATOM   1608  HD1 LYS A 106      75.987  66.858  66.935  1.00  5.20              
ATOM   1609  HD2 LYS A 106      77.013  67.275  65.569  1.00  5.20              
ATOM   1610  CE  LYS A 106      78.097  66.587  67.295  1.00  5.20              
ATOM   1611  HE1 LYS A 106      78.078  65.698  67.932  1.00  5.20              
ATOM   1612  HE2 LYS A 106      78.026  67.465  67.944  1.00  5.20              
ATOM   1613  NZ  LYS A 106      79.365  66.643  66.519  1.00  5.20              
ATOM   1614  HZ1 LYS A 106      79.485  67.551  66.085  1.00  5.20              
ATOM   1615  HZ2 LYS A 106      80.169  66.451  67.102  1.00  5.20              
ATOM   1616  HZ3 LYS A 106      79.339  65.985  65.742  1.00  5.20              
ATOM   1617  C   LYS A 106      78.037  65.354  63.160  1.00  5.20              
ATOM   1618  O   LYS A 106      78.865  65.918  63.880  1.00  5.20              
ATOM   1619  N   SER A 107      78.397  64.392  62.299  1.00  5.18              
ATOM   1620  H   SER A 107      77.703  63.925  61.727  1.00  5.18              
ATOM   1621  CA  SER A 107      79.829  64.023  62.199  1.00  5.18              
ATOM   1622  HA  SER A 107      80.254  63.968  63.201  1.00  5.18              
ATOM   1623  CB  SER A 107      79.963  62.621  61.586  1.00  5.18              
ATOM   1624  HB1 SER A 107      79.494  61.891  62.248  1.00  5.18              
ATOM   1625  HB2 SER A 107      81.021  62.369  61.493  1.00  5.18              
ATOM   1626  OG  SER A 107      79.353  62.549  60.311  1.00  5.18              
ATOM   1627  HG  SER A 107      78.420  62.326  60.456  1.00  5.18              
ATOM   1628  C   SER A 107      80.708  64.985  61.402  1.00  5.18              
ATOM   1629  O   SER A 107      81.889  65.098  61.723  1.00  5.18              
ATOM   1630  N   ARG A 108      80.192  65.655  60.360  1.00  4.36              
ATOM   1631  H   ARG A 108      79.220  65.488  60.108  1.00  4.36              
ATOM   1632  CA  ARG A 108      81.071  66.368  59.415  1.00  4.36              
ATOM   1633  HA  ARG A 108      81.960  65.758  59.294  1.00  4.36              
ATOM   1634  CB  ARG A 108      80.372  66.529  58.051  1.00  4.36              
ATOM   1635  HB1 ARG A 108      80.878  67.297  57.463  1.00  4.36              
ATOM   1636  HB2 ARG A 108      79.348  66.868  58.218  1.00  4.36              
ATOM   1637  CG  ARG A 108      80.343  65.222  57.236  1.00  4.36              
ATOM   1638  HG1 ARG A 108      79.500  65.277  56.547  1.00  4.36              
ATOM   1639  HG2 ARG A 108      80.171  64.371  57.897  1.00  4.36              
ATOM   1640  CD  ARG A 108      81.612  64.981  56.394  1.00  4.36              
ATOM   1641  HD1 ARG A 108      81.712  65.793  55.673  1.00  4.36              
ATOM   1642  HD2 ARG A 108      81.466  64.061  55.825  1.00  4.36              
ATOM   1643  NE  ARG A 108      82.842  64.837  57.207  1.00  4.36              
ATOM   1644  HE  ARG A 108      82.890  64.019  57.793  1.00  4.36              
ATOM   1645  CZ  ARG A 108      83.863  65.678  57.291  1.00  4.36              
ATOM   1646  NH1 ARG A 108      83.922  66.779  56.590  1.00  4.36              
ATOM   1647 1HH1 ARG A 108      83.155  66.997  55.981  1.00  4.36              
ATOM   1648 2HH1 ARG A 108      84.737  67.363  56.630  1.00  4.36              
ATOM   1649  NH2 ARG A 108      84.851  65.436  58.106  1.00  4.36              
ATOM   1650 1HH2 ARG A 108      84.814  64.634  58.712  1.00  4.36              
ATOM   1651 2HH2 ARG A 108      85.563  66.128  58.253  1.00  4.36              
ATOM   1652  C   ARG A 108      81.617  67.689  59.929  1.00  4.36              
ATOM   1653  O   ARG A 108      82.831  67.806  60.069  1.00  4.36              
ATOM   1654  N   ASN A 109      80.747  68.672  60.157  1.00  3.85              
ATOM   1655  H   ASN A 109      79.769  68.490  59.977  1.00  3.85              
ATOM   1656  CA  ASN A 109      81.109  69.955  60.758  1.00  3.85              
ATOM   1657  HA  ASN A 109      81.641  69.753  61.692  1.00  3.85              
ATOM   1658  CB  ASN A 109      82.026  70.763  59.813  1.00  3.85              
ATOM   1659  HB1 ASN A 109      81.419  71.296  59.086  1.00  3.85              
ATOM   1660  HB2 ASN A 109      82.696  70.113  59.258  1.00  3.85              
ATOM   1661  CG  ASN A 109      82.911  71.717  60.597  1.00  3.85              
ATOM   1662  OD1 ASN A 109      83.980  71.358  61.059  1.00  3.85              
ATOM   1663  ND2 ASN A 109      82.500  72.942  60.827  1.00  3.85              
ATOM   1664 1HD2 ASN A 109      81.609  73.285  60.504  1.00  3.85              
ATOM   1665 2HD2 ASN A 109      83.063  73.471  61.487  1.00  3.85              
ATOM   1666  C   ASN A 109      79.858  70.810  61.064  1.00  3.85              
ATOM   1667  O   ASN A 109      78.847  70.813  60.334  1.00  3.85              
ATOM   1668  N   LEU A 110      79.975  71.681  62.067  1.00  3.35              
ATOM   1669  H   LEU A 110      80.805  71.704  62.650  1.00  3.35              
ATOM   1670  CA  LEU A 110      78.934  72.673  62.293  1.00  3.35              
ATOM   1671  HA  LEU A 110      77.989  72.129  62.242  1.00  3.35              
ATOM   1672  CB  LEU A 110      78.969  73.240  63.725  1.00  3.35              
ATOM   1673  HB1 LEU A 110      78.392  74.162  63.720  1.00  3.35              
ATOM   1674  HB2 LEU A 110      79.992  73.466  64.031  1.00  3.35              
ATOM   1675  CG  LEU A 110      78.275  72.322  64.758  1.00  3.35              
ATOM   1676  HG  LEU A 110      77.277  72.078  64.391  1.00  3.35              
ATOM   1677  CD1 LEU A 110      79.002  71.002  65.035  1.00  3.35              
ATOM   1678 1HD1 LEU A 110      79.001  70.377  64.144  1.00  3.35              
ATOM   1679 2HD1 LEU A 110      80.028  71.209  65.346  1.00  3.35              
ATOM   1680 3HD1 LEU A 110      78.488  70.463  65.829  1.00  3.35              
ATOM   1681  CD2 LEU A 110      78.099  73.050  66.087  1.00  3.35              
ATOM   1682 1HD2 LEU A 110      79.069  73.371  66.471  1.00  3.35              
ATOM   1683 2HD2 LEU A 110      77.467  73.925  65.941  1.00  3.35              
ATOM   1684 3HD2 LEU A 110      77.614  72.403  66.817  1.00  3.35              
ATOM   1685  C   LEU A 110      78.777  73.698  61.145  1.00  3.35              
ATOM   1686  O   LEU A 110      77.708  74.289  61.040  1.00  3.35              
ATOM   1687  N   VAL A 111      79.730  73.812  60.194  1.00  3.56              
ATOM   1688  H   VAL A 111      80.636  73.392  60.351  1.00  3.56              
ATOM   1689  CA  VAL A 111      79.452  74.512  58.914  1.00  3.56              
ATOM   1690  HA  VAL A 111      79.067  75.488  59.188  1.00  3.56              
ATOM   1691  CB  VAL A 111      80.686  74.855  58.056  1.00  3.56              
ATOM   1692  HB  VAL A 111      80.330  75.409  57.187  1.00  3.56              
ATOM   1693  CG1 VAL A 111      81.639  75.784  58.812  1.00  3.56              
ATOM   1694 1HG1 VAL A 111      82.550  75.902  58.232  1.00  3.56              
ATOM   1695 2HG1 VAL A 111      81.159  76.756  58.938  1.00  3.56              
ATOM   1696 3HG1 VAL A 111      81.893  75.388  59.793  1.00  3.56              
ATOM   1697  CG2 VAL A 111      81.493  73.672  57.509  1.00  3.56              
ATOM   1698 1HG2 VAL A 111      82.161  74.035  56.727  1.00  3.56              
ATOM   1699 2HG2 VAL A 111      82.105  73.229  58.284  1.00  3.56              
ATOM   1700 3HG2 VAL A 111      80.836  72.926  57.066  1.00  3.56              
ATOM   1701  C   VAL A 111      78.369  73.871  58.047  1.00  3.56              
ATOM   1702  O   VAL A 111      77.542  74.593  57.501  1.00  3.56              
ATOM   1703  N   SER A 112      78.316  72.538  57.933  1.00  3.72              
ATOM   1704  H   SER A 112      78.988  71.968  58.425  1.00  3.72              
ATOM   1705  CA  SER A 112      77.221  71.863  57.208  1.00  3.72              
ATOM   1706  HA  SER A 112      77.137  72.316  56.224  1.00  3.72              
ATOM   1707  CB  SER A 112      77.500  70.367  56.959  1.00  3.72              
ATOM   1708  HB1 SER A 112      77.903  70.261  55.951  1.00  3.72              
ATOM   1709  HB2 SER A 112      76.562  69.809  56.996  1.00  3.72              
ATOM   1710  OG  SER A 112      78.435  69.789  57.858  1.00  3.72              
ATOM   1711  HG  SER A 112      78.165  70.005  58.764  1.00  3.72              
ATOM   1712  C   SER A 112      75.873  72.046  57.918  1.00  3.72              
ATOM   1713  O   SER A 112      74.849  72.244  57.259  1.00  3.72              
ATOM   1714  N   ALA A 113      75.866  72.070  59.258  1.00  3.45              
ATOM   1715  H   ALA A 113      76.707  71.891  59.785  1.00  3.45              
ATOM   1716  CA  ALA A 113      74.619  72.441  59.952  1.00  3.45              
ATOM   1717  HA  ALA A 113      73.808  71.810  59.584  1.00  3.45              
ATOM   1718  CB  ALA A 113      74.796  72.142  61.446  1.00  3.45              
ATOM   1719  HB1 ALA A 113      73.855  72.337  61.964  1.00  3.45              
ATOM   1720  HB2 ALA A 113      75.062  71.094  61.583  1.00  3.45              
ATOM   1721  HB3 ALA A 113      75.572  72.778  61.871  1.00  3.45              
ATOM   1722  C   ALA A 113      74.163  73.901  59.724  1.00  3.45              
ATOM   1723  O   ALA A 113      72.968  74.153  59.562  1.00  3.45              
ATOM   1724  N   VAL A 114      75.092  74.866  59.705  1.00  3.44              
ATOM   1725  H   VAL A 114      76.057  74.626  59.908  1.00  3.44              
ATOM   1726  CA  VAL A 114      74.716  76.275  59.499  1.00  3.44              
ATOM   1727  HA  VAL A 114      73.807  76.433  60.078  1.00  3.44              
ATOM   1728  CB  VAL A 114      75.739  77.270  60.093  1.00  3.44              
ATOM   1729  HB  VAL A 114      75.935  76.963  61.121  1.00  3.44              
ATOM   1730  CG1 VAL A 114      77.069  77.288  59.353  1.00  3.44              
ATOM   1731 1HG1 VAL A 114      77.759  77.991  59.818  1.00  3.44              
ATOM   1732 2HG1 VAL A 114      77.486  76.297  59.411  1.00  3.44              
ATOM   1733 3HG1 VAL A 114      76.934  77.554  58.305  1.00  3.44              
ATOM   1734  CG2 VAL A 114      75.219  78.710  60.151  1.00  3.44              
ATOM   1735 1HG2 VAL A 114      75.912  79.331  60.718  1.00  3.44              
ATOM   1736 2HG2 VAL A 114      75.135  79.105  59.139  1.00  3.44              
ATOM   1737 3HG2 VAL A 114      74.240  78.732  60.631  1.00  3.44              
ATOM   1738  C   VAL A 114      74.318  76.597  58.061  1.00  3.44              
ATOM   1739  O   VAL A 114      73.424  77.421  57.877  1.00  3.44              
ATOM   1740  N   ILE A 115      74.879  75.911  57.057  1.00  3.86              
ATOM   1741  H   ILE A 115      75.644  75.274  57.255  1.00  3.86              
ATOM   1742  CA  ILE A 115      74.348  75.999  55.688  1.00  3.86              
ATOM   1743  HA  ILE A 115      74.178  77.058  55.501  1.00  3.86              
ATOM   1744  CB  ILE A 115      75.377  75.549  54.625  1.00  3.86              
ATOM   1745  HB  ILE A 115      76.328  76.029  54.868  1.00  3.86              
ATOM   1746  CG2 ILE A 115      75.597  74.037  54.642  1.00  3.86              
ATOM   1747 1HG2 ILE A 115      76.462  73.765  54.040  1.00  3.86              
ATOM   1748 2HG2 ILE A 115      75.794  73.760  55.663  1.00  3.86              
ATOM   1749 3HG2 ILE A 115      74.713  73.508  54.285  1.00  3.86              
ATOM   1750  CG1 ILE A 115      74.962  76.029  53.221  1.00  3.86              
ATOM   1751 1HG1 ILE A 115      74.799  77.106  53.264  1.00  3.86              
ATOM   1752 2HG1 ILE A 115      74.025  75.555  52.935  1.00  3.86              
ATOM   1753  CD1 ILE A 115      76.003  75.742  52.130  1.00  3.86              
ATOM   1754  HD1 ILE A 115      75.641  76.120  51.176  1.00  3.86              
ATOM   1755  HD2 ILE A 115      76.947  76.231  52.377  1.00  3.86              
ATOM   1756  HD3 ILE A 115      76.163  74.670  52.018  1.00  3.86              
ATOM   1757  C   ILE A 115      72.968  75.332  55.551  1.00  3.86              
ATOM   1758  O   ILE A 115      72.112  75.888  54.855  1.00  3.86              
ATOM   1759  N   GLU A 116      72.696  74.215  56.252  1.00  3.90              
ATOM   1760  H   GLU A 116      73.417  73.746  56.790  1.00  3.90              
ATOM   1761  CA  GLU A 116      71.317  73.693  56.295  1.00  3.90              
ATOM   1762  HA  GLU A 116      71.000  73.516  55.268  1.00  3.90              
ATOM   1763  CB  GLU A 116      71.224  72.338  57.019  1.00  3.90              
ATOM   1764  HB1 GLU A 116      71.358  72.486  58.090  1.00  3.90              
ATOM   1765  HB2 GLU A 116      72.008  71.674  56.651  1.00  3.90              
ATOM   1766  CG  GLU A 116      69.851  71.696  56.729  1.00  3.90              
ATOM   1767  HG1 GLU A 116      69.781  71.503  55.656  1.00  3.90              
ATOM   1768  HG2 GLU A 116      69.056  72.397  56.989  1.00  3.90              
ATOM   1769  CD  GLU A 116      69.597  70.401  57.508  1.00  3.90              
ATOM   1770  OE1 GLU A 116      69.804  70.420  58.741  1.00  3.90              
ATOM   1771  OE2 GLU A 116      69.124  69.424  56.881  1.00  3.90              
ATOM   1772  C   GLU A 116      70.319  74.705  56.893  1.00  3.90              
ATOM   1773  O   GLU A 116      69.312  75.026  56.262  1.00  3.90              
ATOM   1774  N   PHE A 117      70.602  75.279  58.066  1.00  3.77              
ATOM   1775  H   PHE A 117      71.412  74.953  58.586  1.00  3.77              
ATOM   1776  CA  PHE A 117      69.684  76.247  58.681  1.00  3.77              
ATOM   1777  HA  PHE A 117      68.696  75.790  58.750  1.00  3.77              
ATOM   1778  CB  PHE A 117      70.162  76.611  60.097  1.00  3.77              
ATOM   1779  HB1 PHE A 117      69.648  77.523  60.401  1.00  3.77              
ATOM   1780  HB2 PHE A 117      71.229  76.842  60.064  1.00  3.77              
ATOM   1781  CG  PHE A 117      69.889  75.590  61.187  1.00  3.77              
ATOM   1782  CD1 PHE A 117      70.946  75.091  61.972  1.00  3.77              
ATOM   1783  HD1 PHE A 117      71.962  75.387  61.761  1.00  3.77              
ATOM   1784  CE1 PHE A 117      70.686  74.193  63.024  1.00  3.77              
ATOM   1785  HE1 PHE A 117      71.501  73.794  63.610  1.00  3.77              
ATOM   1786  CZ  PHE A 117      69.366  73.788  63.290  1.00  3.77              
ATOM   1787  HZ  PHE A 117      69.164  73.079  64.080  1.00  3.77              
ATOM   1788  CE2 PHE A 117      68.309  74.285  62.509  1.00  3.77              
ATOM   1789  HE2 PHE A 117      67.298  73.953  62.693  1.00  3.77              
ATOM   1790  CD2 PHE A 117      68.567  75.190  61.465  1.00  3.77              
ATOM   1791  HD2 PHE A 117      67.744  75.566  60.874  1.00  3.77              
ATOM   1792  C   PHE A 117      69.525  77.544  57.892  1.00  3.77              
ATOM   1793  O   PHE A 117      68.417  78.080  57.842  1.00  3.77              
ATOM   1794  N   CYS A 118      70.582  78.083  57.272  1.00  3.96              
ATOM   1795  H   CYS A 118      71.493  77.638  57.341  1.00  3.96              
ATOM   1796  CA  CYS A 118      70.435  79.276  56.441  1.00  3.96              
ATOM   1797  HA  CYS A 118      69.890  80.013  57.031  1.00  3.96              
ATOM   1798  CB  CYS A 118      71.809  79.894  56.120  1.00  3.96              
ATOM   1799  HB1 CYS A 118      72.474  79.779  56.978  1.00  3.96              
ATOM   1800  HB2 CYS A 118      71.684  80.959  55.922  1.00  3.96              
ATOM   1801  SG  CYS A 118      72.595  79.157  54.667  1.00  3.96              
ATOM   1802  HG  CYS A 118      71.789  79.751  53.771  1.00  3.96              
ATOM   1803  C   CYS A 118      69.560  78.966  55.220  1.00  3.96              
ATOM   1804  O   CYS A 118      68.605  79.711  54.977  1.00  3.96              
ATOM   1805  N   MET A 119      69.788  77.846  54.513  1.00  4.40              
ATOM   1806  H   MET A 119      70.553  77.225  54.771  1.00  4.40              
ATOM   1807  CA  MET A 119      68.944  77.527  53.361  1.00  4.40              
ATOM   1808  HA  MET A 119      68.936  78.419  52.733  1.00  4.40              
ATOM   1809  CB  MET A 119      69.532  76.412  52.479  1.00  4.40              
ATOM   1810  HB1 MET A 119      70.589  76.620  52.311  1.00  4.40              
ATOM   1811  HB2 MET A 119      69.029  76.455  51.512  1.00  4.40              
ATOM   1812  CG  MET A 119      69.380  74.986  53.013  1.00  4.40              
ATOM   1813  HG1 MET A 119      68.327  74.790  53.215  1.00  4.40              
ATOM   1814  HG2 MET A 119      69.930  74.899  53.944  1.00  4.40              
ATOM   1815  SD  MET A 119      69.970  73.704  51.875  1.00  4.40              
ATOM   1816  CE  MET A 119      71.761  73.877  52.092  1.00  4.40              
ATOM   1817  HE1 MET A 119      72.271  73.110  51.508  1.00  4.40              
ATOM   1818  HE2 MET A 119      72.080  74.861  51.753  1.00  4.40              
ATOM   1819  HE3 MET A 119      72.016  73.755  53.145  1.00  4.40              
ATOM   1820  C   MET A 119      67.475  77.291  53.761  1.00  4.40              
ATOM   1821  O   MET A 119      66.569  77.776  53.083  1.00  4.40              
ATOM   1822  N   MET A 120      67.241  76.689  54.930  1.00  4.45              
ATOM   1823  H   MET A 120      68.035  76.274  55.415  1.00  4.45              
ATOM   1824  CA  MET A 120      65.919  76.525  55.545  1.00  4.45              
ATOM   1825  HA  MET A 120      65.276  76.018  54.826  1.00  4.45              
ATOM   1826  CB  MET A 120      66.071  75.619  56.782  1.00  4.45              
ATOM   1827  HB1 MET A 120      66.587  76.167  57.569  1.00  4.45              
ATOM   1828  HB2 MET A 120      66.684  74.755  56.524  1.00  4.45              
ATOM   1829  CG  MET A 120      64.736  75.110  57.339  1.00  4.45              
ATOM   1830  HG1 MET A 120      64.121  75.968  57.613  1.00  4.45              
ATOM   1831  HG2 MET A 120      64.937  74.547  58.251  1.00  4.45              
ATOM   1832  SD  MET A 120      63.774  74.049  56.221  1.00  4.45              
ATOM   1833  CE  MET A 120      64.862  72.595  56.141  1.00  4.45              
ATOM   1834  HE1 MET A 120      64.375  71.806  55.569  1.00  4.45              
ATOM   1835  HE2 MET A 120      65.801  72.856  55.654  1.00  4.45              
ATOM   1836  HE3 MET A 120      65.070  72.233  57.149  1.00  4.45              
ATOM   1837  C   MET A 120      65.228  77.842  55.928  1.00  4.45              
ATOM   1838  O   MET A 120      64.006  77.952  55.846  1.00  4.45              
ATOM   1839  N   THR A 121      66.008  78.861  56.296  1.00  4.53              
ATOM   1840  H   THR A 121      67.001  78.673  56.375  1.00  4.53              
ATOM   1841  CA  THR A 121      65.535  80.234  56.553  1.00  4.53              
ATOM   1842  HA  THR A 121      64.518  80.162  56.938  1.00  4.53              
ATOM   1843  CB  THR A 121      66.378  80.925  57.647  1.00  4.53              
ATOM   1844  HB  THR A 121      67.323  81.266  57.223  1.00  4.53              
ATOM   1845  CG2 THR A 121      65.655  82.084  58.344  1.00  4.53              
ATOM   1846 1HG2 THR A 121      65.409  82.878  57.646  1.00  4.53              
ATOM   1847 2HG2 THR A 121      64.734  81.719  58.800  1.00  4.53              
ATOM   1848 3HG2 THR A 121      66.299  82.493  59.123  1.00  4.53              
ATOM   1849  OG1 THR A 121      66.646  80.056  58.721  1.00  4.53              
ATOM   1850  HG1 THR A 121      67.100  79.270  58.389  1.00  4.53              
ATOM   1851  C   THR A 121      65.442  81.064  55.261  1.00  4.53              
ATOM   1852  O   THR A 121      65.075  82.237  55.289  1.00  4.53              
ATOM   1853  N   HIS A 122      65.800  80.476  54.112  1.00  4.84              
ATOM   1854  H   HIS A 122      66.049  79.495  54.159  1.00  4.84              
ATOM   1855  CA  HIS A 122      65.970  81.133  52.806  1.00  4.84              
ATOM   1856  HA  HIS A 122      66.472  80.401  52.172  1.00  4.84              
ATOM   1857  CB  HIS A 122      64.613  81.433  52.128  1.00  4.84              
ATOM   1858  HB1 HIS A 122      64.728  81.337  51.049  1.00  4.84              
ATOM   1859  HB2 HIS A 122      64.326  82.459  52.334  1.00  4.84              
ATOM   1860  CG  HIS A 122      63.461  80.569  52.576  1.00  4.84              
ATOM   1861  ND1 HIS A 122      62.314  81.054  53.206  1.00  4.84              
ATOM   1862  CE1 HIS A 122      61.628  79.967  53.591  1.00  4.84              
ATOM   1863  HE1 HIS A 122      60.701  79.995  54.147  1.00  4.84              
ATOM   1864  NE2 HIS A 122      62.275  78.845  53.230  1.00  4.84              
ATOM   1865  HE2 HIS A 122      62.015  77.907  53.503  1.00  4.84              
ATOM   1866  CD2 HIS A 122      63.430  79.205  52.576  1.00  4.84              
ATOM   1867  HD2 HIS A 122      64.211  78.544  52.223  1.00  4.84              
ATOM   1868  C   HIS A 122      66.924  82.332  52.894  1.00  4.84              
ATOM   1869  O   HIS A 122      66.733  83.386  52.278  1.00  4.84              
ATOM   1870  N   ARG A 123      67.942  82.183  53.742  1.00  4.60              
ATOM   1871  H   ARG A 123      68.043  81.268  54.173  1.00  4.60              
ATOM   1872  CA  ARG A 123      69.003  83.152  54.006  1.00  4.60              
ATOM   1873  HA  ARG A 123      68.760  84.088  53.509  1.00  4.60              
ATOM   1874  CB  ARG A 123      69.135  83.395  55.521  1.00  4.60              
ATOM   1875  HB1 ARG A 123      69.997  84.034  55.706  1.00  4.60              
ATOM   1876  HB2 ARG A 123      69.334  82.441  56.013  1.00  4.60              
ATOM   1877  CG  ARG A 123      67.912  84.043  56.194  1.00  4.60              
ATOM   1878  HG1 ARG A 123      68.159  84.204  57.243  1.00  4.60              
ATOM   1879  HG2 ARG A 123      67.090  83.340  56.172  1.00  4.60              
ATOM   1880  CD  ARG A 123      67.440  85.381  55.595  1.00  4.60              
ATOM   1881  HD1 ARG A 123      68.306  85.943  55.239  1.00  4.60              
ATOM   1882  HD2 ARG A 123      66.977  85.972  56.386  1.00  4.60              
ATOM   1883  NE  ARG A 123      66.477  85.189  54.492  1.00  4.60              
ATOM   1884  HE  ARG A 123      66.846  84.917  53.591  1.00  4.60              
ATOM   1885  CZ  ARG A 123      65.161  85.098  54.572  1.00  4.60              
ATOM   1886  NH1 ARG A 123      64.494  85.314  55.670  1.00  4.60              
ATOM   1887 1HH1 ARG A 123      65.002  85.506  56.511  1.00  4.60              
ATOM   1888 2HH1 ARG A 123      63.511  85.123  55.696  1.00  4.60              
ATOM   1889  NH2 ARG A 123      64.489  84.754  53.514  1.00  4.60              
ATOM   1890 1HH2 ARG A 123      65.023  84.424  52.721  1.00  4.60              
ATOM   1891 2HH2 ARG A 123      63.530  84.470  53.602  1.00  4.60              
ATOM   1892  C   ARG A 123      70.314  82.656  53.402  1.00  4.60              
ATOM   1893  O   ARG A 123      70.510  81.447  53.258  1.00  4.60              
ATOM   1894  N   PRO A 124      71.212  83.580  53.026  1.00  4.50              
ATOM   1895  CD  PRO A 124      71.147  85.028  53.174  1.00  4.50              
ATOM   1896  HD1 PRO A 124      70.842  85.326  54.174  1.00  4.50              
ATOM   1897  HD2 PRO A 124      70.460  85.438  52.432  1.00  4.50              
ATOM   1898  CG  PRO A 124      72.563  85.526  52.893  1.00  4.50              
ATOM   1899  HG1 PRO A 124      73.162  85.467  53.803  1.00  4.50              
ATOM   1900  HG2 PRO A 124      72.566  86.542  52.494  1.00  4.50              
ATOM   1901  CB  PRO A 124      73.077  84.512  51.874  1.00  4.50              
ATOM   1902  HB1 PRO A 124      74.166  84.441  51.892  1.00  4.50              
ATOM   1903  HB2 PRO A 124      72.737  84.797  50.877  1.00  4.50              
ATOM   1904  CA  PRO A 124      72.397  83.200  52.287  1.00  4.50              
ATOM   1905  HA  PRO A 124      72.096  82.666  51.384  1.00  4.50              
ATOM   1906  C   PRO A 124      73.326  82.313  53.087  1.00  4.50              
ATOM   1907  O   PRO A 124      73.460  82.471  54.302  1.00  4.50              
ATOM   1908  N   LEU A 125      73.974  81.430  52.329  1.00  4.34              
ATOM   1909  H   LEU A 125      73.757  81.425  51.346  1.00  4.34              
ATOM   1910  CA  LEU A 125      75.113  80.612  52.704  1.00  4.34              
ATOM   1911  HA  LEU A 125      74.818  79.830  53.401  1.00  4.34              
ATOM   1912  CB  LEU A 125      75.689  79.958  51.425  1.00  4.34              
ATOM   1913  HB1 LEU A 125      76.588  79.417  51.725  1.00  4.34              
ATOM   1914  HB2 LEU A 125      76.008  80.749  50.745  1.00  4.34              
ATOM   1915  CG  LEU A 125      74.793  78.974  50.634  1.00  4.34              
ATOM   1916  HG  LEU A 125      74.498  78.156  51.285  1.00  4.34              
ATOM   1917  CD1 LEU A 125      73.519  79.566  50.013  1.00  4.34              
ATOM   1918 1HD1 LEU A 125      73.073  78.844  49.328  1.00  4.34              
ATOM   1919 2HD1 LEU A 125      72.782  79.761  50.789  1.00  4.34              
ATOM   1920 3HD1 LEU A 125      73.754  80.477  49.462  1.00  4.34              
ATOM   1921  CD2 LEU A 125      75.603  78.406  49.464  1.00  4.34              
ATOM   1922 1HD2 LEU A 125      75.028  77.636  48.950  1.00  4.34              
ATOM   1923 2HD2 LEU A 125      75.860  79.201  48.763  1.00  4.34              
ATOM   1924 3HD2 LEU A 125      76.524  77.957  49.837  1.00  4.34              
ATOM   1925  C   LEU A 125      76.140  81.516  53.360  1.00  4.34              
ATOM   1926  O   LEU A 125      76.696  82.411  52.719  1.00  4.34              
ATOM   1927  N   GLU A 126      76.339  81.290  54.647  1.00  4.23              
ATOM   1928  H   GLU A 126      75.846  80.545  55.109  1.00  4.23              
ATOM   1929  CA  GLU A 126      77.397  81.976  55.348  1.00  4.23              
ATOM   1930  HA  GLU A 126      77.261  83.034  55.172  1.00  4.23              
ATOM   1931  CB  GLU A 126      77.366  81.600  56.855  1.00  4.23              
ATOM   1932  HB1 GLU A 126      76.351  81.781  57.207  1.00  4.23              
ATOM   1933  HB2 GLU A 126      78.017  82.273  57.412  1.00  4.23              
ATOM   1934  CG  GLU A 126      77.744  80.146  57.246  1.00  4.23              
ATOM   1935  HG1 GLU A 126      77.297  79.453  56.529  1.00  4.23              
ATOM   1936  HG2 GLU A 126      77.269  79.956  58.210  1.00  4.23              
ATOM   1937  CD  GLU A 126      79.254  79.831  57.422  1.00  4.23              
ATOM   1938  OE1 GLU A 126      79.651  78.642  57.437  1.00  4.23              
ATOM   1939  OE2 GLU A 126      80.080  80.744  57.653  1.00  4.23              
ATOM   1940  C   GLU A 126      78.746  81.588  54.805  1.00  4.23              
ATOM   1941  O   GLU A 126      78.966  80.480  54.299  1.00  4.23              
ATOM   1942  N   PHE A 127      79.678  82.489  55.053  1.00  3.62              
ATOM   1943  H   PHE A 127      79.439  83.360  55.505  1.00  3.62              
ATOM   1944  CA  PHE A 127      81.064  82.053  55.056  1.00  3.62              
ATOM   1945  HA  PHE A 127      81.110  81.052  55.480  1.00  3.62              
ATOM   1946  CB  PHE A 127      81.618  81.988  53.614  1.00  3.62              
ATOM   1947  HB1 PHE A 127      82.025  82.960  53.330  1.00  3.62              
ATOM   1948  HB2 PHE A 127      80.806  81.776  52.916  1.00  3.62              
ATOM   1949  CG  PHE A 127      82.665  80.902  53.423  1.00  3.62              
ATOM   1950  CD1 PHE A 127      82.257  79.556  53.339  1.00  3.62              
ATOM   1951  HD1 PHE A 127      81.200  79.315  53.389  1.00  3.62              
ATOM   1952  CE1 PHE A 127      83.207  78.537  53.140  1.00  3.62              
ATOM   1953  HE1 PHE A 127      82.878  77.514  53.016  1.00  3.62              
ATOM   1954  CZ  PHE A 127      84.572  78.859  53.043  1.00  3.62              
ATOM   1955  HZ  PHE A 127      85.302  78.082  52.856  1.00  3.62              
ATOM   1956  CE2 PHE A 127      84.985  80.199  53.146  1.00  3.62              
ATOM   1957  HE2 PHE A 127      86.031  80.452  53.042  1.00  3.62              
ATOM   1958  CD2 PHE A 127      84.035  81.220  53.325  1.00  3.62              
ATOM   1959  HD2 PHE A 127      84.360  82.252  53.363  1.00  3.62              
ATOM   1960  C   PHE A 127      81.903  82.959  55.945  1.00  3.62              
ATOM   1961  O   PHE A 127      81.382  83.867  56.602  1.00  3.62              
ATOM   1962  N   CYS A 128      83.203  82.658  55.980  1.00  3.80              
ATOM   1963  H   CYS A 128      83.539  81.983  55.314  1.00  3.80              
ATOM   1964  CA  CYS A 128      84.009  82.858  57.163  1.00  3.80              
ATOM   1965  HA  CYS A 128      83.438  83.462  57.862  1.00  3.80              
ATOM   1966  CB  CYS A 128      84.195  81.484  57.817  1.00  3.80              
ATOM   1967  HB1 CYS A 128      85.029  80.962  57.347  1.00  3.80              
ATOM   1968  HB2 CYS A 128      83.276  80.919  57.672  1.00  3.80              
ATOM   1969  SG  CYS A 128      84.457  81.600  59.605  1.00  3.80              
ATOM   1970  HG  CYS A 128      83.170  81.827  59.935  1.00  3.80              
ATOM   1971  C   CYS A 128      85.315  83.594  56.876  1.00  3.80              
ATOM   1972  O   CYS A 128      86.266  83.032  56.325  1.00  3.80              
ATOM   1973  N   GLU A 129      85.343  84.866  57.267  1.00  4.03              
ATOM   1974  H   GLU A 129      84.521  85.218  57.752  1.00  4.03              
ATOM   1975  CA  GLU A 129      86.549  85.699  57.290  1.00  4.03              
ATOM   1976  HA  GLU A 129      87.010  85.658  56.303  1.00  4.03              
ATOM   1977  CB  GLU A 129      86.076  87.147  57.523  1.00  4.03              
ATOM   1978  HB1 GLU A 129      85.551  87.209  58.471  1.00  4.03              
ATOM   1979  HB2 GLU A 129      85.348  87.374  56.742  1.00  4.03              
ATOM   1980  CG  GLU A 129      87.150  88.237  57.450  1.00  4.03              
ATOM   1981  HG1 GLU A 129      86.669  89.178  57.177  1.00  4.03              
ATOM   1982  HG2 GLU A 129      87.865  87.987  56.663  1.00  4.03              
ATOM   1983  CD  GLU A 129      87.864  88.429  58.788  1.00  4.03              
ATOM   1984  OE1 GLU A 129      89.053  88.062  58.877  1.00  4.03              
ATOM   1985  OE2 GLU A 129      87.240  88.921  59.754  1.00  4.03              
ATOM   1986  C   GLU A 129      87.568  85.165  58.300  1.00  4.03              
ATOM   1987  O   GLU A 129      87.202  84.456  59.238  1.00  4.03              
ATOM   1988  N   THR A 130      88.860  85.389  58.036  1.00  4.08              
ATOM   1989  H   THR A 130      89.101  86.164  57.430  1.00  4.08              
ATOM   1990  CA  THR A 130      89.900  84.403  58.373  1.00  4.08              
ATOM   1991  HA  THR A 130      89.450  83.759  59.127  1.00  4.08              
ATOM   1992  CB  THR A 130      90.135  83.493  57.150  1.00  4.08              
ATOM   1993  HB  THR A 130      89.278  83.605  56.484  1.00  4.08              
ATOM   1994  CG2 THR A 130      91.376  83.764  56.303  1.00  4.08              
ATOM   1995 1HG2 THR A 130      91.297  83.218  55.363  1.00  4.08              
ATOM   1996 2HG2 THR A 130      91.449  84.829  56.086  1.00  4.08              
ATOM   1997 3HG2 THR A 130      92.278  83.436  56.818  1.00  4.08              
ATOM   1998  OG1 THR A 130      90.119  82.144  57.573  1.00  4.08              
ATOM   1999  HG1 THR A 130      89.225  81.833  57.379  1.00  4.08              
ATOM   2000  C   THR A 130      91.122  84.911  59.119  1.00  4.08              
ATOM   2001  O   THR A 130      92.113  84.185  59.193  1.00  4.08              
ATOM   2002  N   ARG A 131      91.010  86.107  59.706  1.00  4.30              
ATOM   2003  H   ARG A 131      90.106  86.567  59.600  1.00  4.30              
ATOM   2004  CA  ARG A 131      92.054  86.907  60.370  1.00  4.30              
ATOM   2005  HA  ARG A 131      92.562  87.487  59.601  1.00  4.30              
ATOM   2006  CB  ARG A 131      91.382  87.913  61.333  1.00  4.30              
ATOM   2007  HB1 ARG A 131      91.892  87.924  62.297  1.00  4.30              
ATOM   2008  HB2 ARG A 131      90.356  87.593  61.507  1.00  4.30              
ATOM   2009  CG  ARG A 131      91.371  89.356  60.803  1.00  4.30              
ATOM   2010  HG1 ARG A 131      90.981  89.382  59.786  1.00  4.30              
ATOM   2011  HG2 ARG A 131      92.394  89.732  60.783  1.00  4.30              
ATOM   2012  CD  ARG A 131      90.519  90.273  61.695  1.00  4.30              
ATOM   2013  HD1 ARG A 131      90.598  91.294  61.319  1.00  4.30              
ATOM   2014  HD2 ARG A 131      90.927  90.243  62.707  1.00  4.30              
ATOM   2015  NE  ARG A 131      89.099  89.870  61.686  1.00  4.30              
ATOM   2016  HE  ARG A 131      88.722  89.551  60.791  1.00  4.30              
ATOM   2017  CZ  ARG A 131      88.298  89.653  62.711  1.00  4.30              
ATOM   2018  NH1 ARG A 131      88.617  89.919  63.946  1.00  4.30              
ATOM   2019 1HH1 ARG A 131      89.525  90.296  64.140  1.00  4.30              
ATOM   2020 2HH1 ARG A 131      87.985  89.690  64.688  1.00  4.30              
ATOM   2021  NH2 ARG A 131      87.125  89.142  62.505  1.00  4.30              
ATOM   2022 1HH2 ARG A 131      86.882  88.965  61.526  1.00  4.30              
ATOM   2023 2HH2 ARG A 131      86.498  88.918  63.245  1.00  4.30              
ATOM   2024  C   ARG A 131      93.148  86.079  61.045  1.00  4.30              
ATOM   2025  O   ARG A 131      93.059  85.742  62.220  1.00  4.30              
ATOM   2026  N   SER A 132      94.203  85.741  60.309  1.00  4.66              
ATOM   2027  H   SER A 132      94.204  85.935  59.323  1.00  4.66              
ATOM   2028  CA  SER A 132      95.423  85.249  60.938  1.00  4.66              
ATOM   2029  HA  SER A 132      95.183  84.417  61.600  1.00  4.66              
ATOM   2030  CB  SER A 132      96.421  84.754  59.887  1.00  4.66              
ATOM   2031  HB1 SER A 132      97.311  84.374  60.392  1.00  4.66              
ATOM   2032  HB2 SER A 132      96.710  85.584  59.240  1.00  4.66              
ATOM   2033  OG  SER A 132      95.847  83.719  59.105  1.00  4.66              
ATOM   2034  HG  SER A 132      96.505  83.430  58.467  1.00  4.66              
ATOM   2035  C   SER A 132      96.055  86.364  61.775  1.00  4.66              
ATOM   2036  O   SER A 132      95.942  87.546  61.446  1.00  4.66              
ATOM   2037  N   GLY A 133      96.756  85.984  62.834  1.00  5.02              
ATOM   2038  H   GLY A 133      96.780  84.993  63.068  1.00  5.02              
ATOM   2039  CA  GLY A 133      97.434  86.885  63.754  1.00  5.02              
ATOM   2040  HA1 GLY A 133      96.716  87.255  64.487  1.00  5.02              
ATOM   2041  HA2 GLY A 133      97.843  87.737  63.210  1.00  5.02              
ATOM   2042  C   GLY A 133      98.583  86.180  64.488  1.00  5.02              
ATOM   2043  O   GLY A 133      98.953  85.060  64.143  1.00  5.02              
ATOM   2044  N   GLY A 134      99.134  86.801  65.533  1.00  5.75              
ATOM   2045  H   GLY A 134      98.873  87.752  65.734  1.00  5.75              
ATOM   2046  CA  GLY A 134     100.136  86.157  66.392  1.00  5.75              
ATOM   2047  HA1 GLY A 134      99.916  85.093  66.459  1.00  5.75              
ATOM   2048  HA2 GLY A 134     100.070  86.569  67.398  1.00  5.75              
ATOM   2049  C   GLY A 134     101.576  86.326  65.900  1.00  5.75              
ATOM   2050  O   GLY A 134     101.899  87.316  65.244  1.00  5.75              
ATOM   2051  N   LYS A 135     102.434  85.342  66.198  1.00  5.97              
ATOM   2052  H   LYS A 135     102.064  84.546  66.712  1.00  5.97              
ATOM   2053  CA  LYS A 135     103.662  85.097  65.410  1.00  5.97              
ATOM   2054  HA  LYS A 135     103.461  85.471  64.404  1.00  5.97              
ATOM   2055  CB  LYS A 135     104.891  85.882  65.910  1.00  5.97              
ATOM   2056  HB1 LYS A 135     104.573  86.865  66.261  1.00  5.97              
ATOM   2057  HB2 LYS A 135     105.508  86.049  65.025  1.00  5.97              
ATOM   2058  CG  LYS A 135     105.779  85.224  66.983  1.00  5.97              
ATOM   2059  HG1 LYS A 135     105.963  84.182  66.725  1.00  5.97              
ATOM   2060  HG2 LYS A 135     105.287  85.263  67.955  1.00  5.97              
ATOM   2061  CD  LYS A 135     107.123  85.980  67.033  1.00  5.97              
ATOM   2062  HD1 LYS A 135     106.953  86.960  67.480  1.00  5.97              
ATOM   2063  HD2 LYS A 135     107.487  86.139  66.016  1.00  5.97              
ATOM   2064  CE  LYS A 135     108.242  85.270  67.803  1.00  5.97              
ATOM   2065  HE1 LYS A 135     107.942  85.141  68.845  1.00  5.97              
ATOM   2066  HE2 LYS A 135     109.126  85.912  67.774  1.00  5.97              
ATOM   2067  NZ  LYS A 135     108.572  83.955  67.209  1.00  5.97              
ATOM   2068  HZ1 LYS A 135     108.434  83.932  66.194  1.00  5.97              
ATOM   2069  HZ2 LYS A 135     109.505  83.634  67.407  1.00  5.97              
ATOM   2070  HZ3 LYS A 135     107.939  83.233  67.546  1.00  5.97              
ATOM   2071  C   LYS A 135     103.867  83.600  65.230  1.00  5.97              
ATOM   2072  O   LYS A 135     103.151  82.820  65.831  1.00  5.97              
ATOM   2073  N   ASP A 136     104.828  83.196  64.420  1.00  6.22              
ATOM   2074  H   ASP A 136     105.466  83.897  64.063  1.00  6.22              
ATOM   2075  CA  ASP A 136     105.155  81.801  64.102  1.00  6.22              
ATOM   2076  HA  ASP A 136     104.518  81.474  63.279  1.00  6.22              
ATOM   2077  CB  ASP A 136     106.613  81.808  63.601  1.00  6.22              
ATOM   2078  HB1 ASP A 136     106.653  82.316  62.635  1.00  6.22              
ATOM   2079  HB2 ASP A 136     106.957  80.782  63.457  1.00  6.22              
ATOM   2080  CG  ASP A 136     107.537  82.539  64.585  1.00  6.22              
ATOM   2081  OD1 ASP A 136     107.624  83.787  64.533  1.00  6.22              
ATOM   2082  OD2 ASP A 136     108.046  81.914  65.537  1.00  6.22              
ATOM   2083  C   ASP A 136     104.974  80.759  65.233  1.00  6.22              
ATOM   2084  O   ASP A 136     104.276  79.769  65.033  1.00  6.22              
ATOM   2085  N   HIS A 137     105.558  80.974  66.419  1.00  5.99              
ATOM   2086  H   HIS A 137     106.265  81.698  66.461  1.00  5.99              
ATOM   2087  CA  HIS A 137     105.475  80.036  67.549  1.00  5.99              
ATOM   2088  HA  HIS A 137     105.482  79.027  67.134  1.00  5.99              
ATOM   2089  CB  HIS A 137     106.727  80.178  68.436  1.00  5.99              
ATOM   2090  HB1 HIS A 137     107.607  80.326  67.810  1.00  5.99              
ATOM   2091  HB2 HIS A 137     106.867  79.237  68.969  1.00  5.99              
ATOM   2092  CG  HIS A 137     106.659  81.278  69.471  1.00  5.99              
ATOM   2093  ND1 HIS A 137     107.137  82.586  69.329  1.00  5.99              
ATOM   2094  CE1 HIS A 137     106.841  83.205  70.484  1.00  5.99              
ATOM   2095  HE1 HIS A 137     107.056  84.243  70.702  1.00  5.99              
ATOM   2096  NE2 HIS A 137     106.234  82.363  71.335  1.00  5.99              
ATOM   2097  HE2 HIS A 137     105.906  82.596  72.262  1.00  5.99              
ATOM   2098  CD2 HIS A 137     106.109  81.144  70.713  1.00  5.99              
ATOM   2099  HD2 HIS A 137     105.639  80.250  71.104  1.00  5.99              
ATOM   2100  C   HIS A 137     104.187  80.129  68.383  1.00  5.99              
ATOM   2101  O   HIS A 137     103.948  79.305  69.265  1.00  5.99              
ATOM   2102  N   CYS A 138     103.362  81.132  68.116  1.00  5.45              
ATOM   2103  H   CYS A 138     103.606  81.727  67.334  1.00  5.45              
ATOM   2104  CA  CYS A 138     102.053  81.362  68.715  1.00  5.45              
ATOM   2105  HA  CYS A 138     101.613  80.400  68.983  1.00  5.45              
ATOM   2106  CB  CYS A 138     102.224  82.174  70.015  1.00  5.45              
ATOM   2107  HB1 CYS A 138     102.788  81.573  70.731  1.00  5.45              
ATOM   2108  HB2 CYS A 138     101.240  82.386  70.434  1.00  5.45              
ATOM   2109  SG  CYS A 138     103.110  83.741  69.740  1.00  5.45              
ATOM   2110  HG  CYS A 138     102.253  84.168  68.801  1.00  5.45              
ATOM   2111  C   CYS A 138     101.134  82.007  67.660  1.00  5.45              
ATOM   2112  O   CYS A 138     100.851  83.215  67.730  1.00  5.45              
ATOM   2113  N   PRO A 139     100.767  81.245  66.608  1.00  5.20              
ATOM   2114  CD  PRO A 139     101.098  79.839  66.381  1.00  5.20              
ATOM   2115  HD1 PRO A 139     100.690  79.207  67.171  1.00  5.20              
ATOM   2116  HD2 PRO A 139     102.177  79.713  66.327  1.00  5.20              
ATOM   2117  CG  PRO A 139     100.491  79.447  65.033  1.00  5.20              
ATOM   2118  HG1 PRO A 139      99.532  78.951  65.189  1.00  5.20              
ATOM   2119  HG2 PRO A 139     101.163  78.802  64.466  1.00  5.20              
ATOM   2120  CB  PRO A 139     100.281  80.790  64.333  1.00  5.20              
ATOM   2121  HB1 PRO A 139      99.460  80.754  63.617  1.00  5.20              
ATOM   2122  HB2 PRO A 139     101.207  81.084  63.835  1.00  5.20              
ATOM   2123  CA  PRO A 139     100.002  81.758  65.485  1.00  5.20              
ATOM   2124  HA  PRO A 139     100.338  82.758  65.207  1.00  5.20              
ATOM   2125  C   PRO A 139      98.520  81.793  65.880  1.00  5.20              
ATOM   2126  O   PRO A 139      97.883  80.761  66.106  1.00  5.20              
ATOM   2127  N   LEU A 140      97.975  82.998  66.022  1.00  4.57              
ATOM   2128  H   LEU A 140      98.507  83.787  65.678  1.00  4.57              
ATOM   2129  CA  LEU A 140      96.562  83.197  66.332  1.00  4.57              
ATOM   2130  HA  LEU A 140      96.248  82.440  67.051  1.00  4.57              
ATOM   2131  CB  LEU A 140      96.315  84.591  66.938  1.00  4.57              
ATOM   2132  HB1 LEU A 140      95.240  84.707  67.093  1.00  4.57              
ATOM   2133  HB2 LEU A 140      96.619  85.344  66.216  1.00  4.57              
ATOM   2134  CG  LEU A 140      97.020  84.868  68.277  1.00  4.57              
ATOM   2135  HG  LEU A 140      98.099  84.797  68.145  1.00  4.57              
ATOM   2136  CD1 LEU A 140      96.680  86.288  68.734  1.00  4.57              
ATOM   2137 1HD1 LEU A 140      97.203  86.514  69.663  1.00  4.57              
ATOM   2138 2HD1 LEU A 140      96.986  87.006  67.973  1.00  4.57              
ATOM   2139 3HD1 LEU A 140      95.605  86.381  68.897  1.00  4.57              
ATOM   2140  CD2 LEU A 140      96.588  83.900  69.380  1.00  4.57              
ATOM   2141 1HD2 LEU A 140      97.064  84.181  70.319  1.00  4.57              
ATOM   2142 2HD2 LEU A 140      95.505  83.926  69.502  1.00  4.57              
ATOM   2143 3HD2 LEU A 140      96.905  82.888  69.131  1.00  4.57              
ATOM   2144  C   LEU A 140      95.696  83.014  65.080  1.00  4.57              
ATOM   2145  O   LEU A 140      96.145  83.338  63.980  1.00  4.57              
ATOM   2146  N   PHE A 141      94.435  82.595  65.245  1.00  4.00              
ATOM   2147  H   PHE A 141      94.149  82.202  66.133  1.00  4.00              
ATOM   2148  CA  PHE A 141      93.456  82.623  64.154  1.00  4.00              
ATOM   2149  HA  PHE A 141      93.762  83.377  63.427  1.00  4.00              
ATOM   2150  CB  PHE A 141      93.428  81.264  63.441  1.00  4.00              
ATOM   2151  HB1 PHE A 141      92.725  81.340  62.613  1.00  4.00              
ATOM   2152  HB2 PHE A 141      93.032  80.513  64.127  1.00  4.00              
ATOM   2153  CG  PHE A 141      94.758  80.774  62.899  1.00  4.00              
ATOM   2154  CD1 PHE A 141      95.299  81.328  61.724  1.00  4.00              
ATOM   2155  HD1 PHE A 141      94.790  82.136  61.221  1.00  4.00              
ATOM   2156  CE1 PHE A 141      96.522  80.852  61.218  1.00  4.00              
ATOM   2157  HE1 PHE A 141      96.946  81.291  60.327  1.00  4.00              
ATOM   2158  CZ  PHE A 141      97.212  79.828  61.892  1.00  4.00              
ATOM   2159  HZ  PHE A 141      98.164  79.479  61.517  1.00  4.00              
ATOM   2160  CE2 PHE A 141      96.685  79.286  63.077  1.00  4.00              
ATOM   2161  HE2 PHE A 141      97.237  78.531  63.624  1.00  4.00              
ATOM   2162  CD2 PHE A 141      95.460  79.761  63.577  1.00  4.00              
ATOM   2163  HD2 PHE A 141      95.071  79.372  64.503  1.00  4.00              
ATOM   2164  C   PHE A 141      92.015  82.978  64.607  1.00  4.00              
ATOM   2165  O   PHE A 141      91.320  82.227  65.305  1.00  4.00              
ATOM   2166  N   THR A 142      91.510  84.090  64.085  1.00  3.82              
ATOM   2167  H   THR A 142      92.127  84.712  63.571  1.00  3.82              
ATOM   2168  CA  THR A 142      90.105  84.492  64.160  1.00  3.82              
ATOM   2169  HA  THR A 142      89.660  84.068  65.061  1.00  3.82              
ATOM   2170  CB  THR A 142      89.982  86.028  64.238  1.00  3.82              
ATOM   2171  HB  THR A 142      89.996  86.422  63.226  1.00  3.82              
ATOM   2172  CG2 THR A 142      88.674  86.458  64.894  1.00  3.82              
ATOM   2173 1HG2 THR A 142      88.689  87.527  65.083  1.00  3.82              
ATOM   2174 2HG2 THR A 142      87.841  86.217  64.238  1.00  3.82              
ATOM   2175 3HG2 THR A 142      88.554  85.948  65.849  1.00  3.82              
ATOM   2176  OG1 THR A 142      91.025  86.665  64.940  1.00  3.82              
ATOM   2177  HG1 THR A 142      91.011  86.329  65.858  1.00  3.82              
ATOM   2178  C   THR A 142      89.334  84.016  62.931  1.00  3.82              
ATOM   2179  O   THR A 142      89.828  84.089  61.792  1.00  3.82              
ATOM   2180  N   CYS A 143      88.106  83.539  63.178  1.00  3.58              
ATOM   2181  H   CYS A 143      87.769  83.579  64.138  1.00  3.58              
ATOM   2182  CA  CYS A 143      87.179  82.991  62.179  1.00  3.58              
ATOM   2183  HA  CYS A 143      87.498  83.301  61.190  1.00  3.58              
ATOM   2184  CB  CYS A 143      87.215  81.462  62.214  1.00  3.58              
ATOM   2185  HB1 CYS A 143      86.454  81.088  61.533  1.00  3.58              
ATOM   2186  HB2 CYS A 143      86.981  81.127  63.226  1.00  3.58              
ATOM   2187  SG  CYS A 143      88.847  80.850  61.684  1.00  3.58              
ATOM   2188  HG  CYS A 143      89.510  81.497  62.654  1.00  3.58              
ATOM   2189  C   CYS A 143      85.770  83.529  62.415  1.00  3.58              
ATOM   2190  O   CYS A 143      85.112  83.156  63.383  1.00  3.58              
ATOM   2191  N   THR A 144      85.288  84.401  61.528  1.00  3.51              
ATOM   2192  H   THR A 144      85.847  84.620  60.706  1.00  3.51              
ATOM   2193  CA  THR A 144      83.959  85.012  61.674  1.00  3.51              
ATOM   2194  HA  THR A 144      83.474  84.544  62.530  1.00  3.51              
ATOM   2195  CB  THR A 144      84.022  86.493  62.075  1.00  3.51              
ATOM   2196  HB  THR A 144      84.686  86.573  62.927  1.00  3.51              
ATOM   2197  CG2 THR A 144      84.541  87.476  61.034  1.00  3.51              
ATOM   2198 1HG2 THR A 144      84.596  88.471  61.470  1.00  3.51              
ATOM   2199 2HG2 THR A 144      85.533  87.164  60.714  1.00  3.51              
ATOM   2200 3HG2 THR A 144      83.869  87.521  60.178  1.00  3.51              
ATOM   2201  OG1 THR A 144      82.753  86.940  62.480  1.00  3.51              
ATOM   2202  HG1 THR A 144      82.353  86.312  63.100  1.00  3.51              
ATOM   2203  C   THR A 144      83.048  84.737  60.499  1.00  3.51              
ATOM   2204  O   THR A 144      83.243  85.229  59.390  1.00  3.51              
ATOM   2205  N   SER A 145      82.062  83.883  60.766  1.00  3.57              
ATOM   2206  H   SER A 145      82.020  83.473  61.686  1.00  3.57              
ATOM   2207  CA  SER A 145      80.936  83.624  59.874  1.00  3.57              
ATOM   2208  HA  SER A 145      81.345  83.420  58.890  1.00  3.57              
ATOM   2209  CB  SER A 145      80.229  82.344  60.314  1.00  3.57              
ATOM   2210  HB1 SER A 145      79.330  82.180  59.718  1.00  3.57              
ATOM   2211  HB2 SER A 145      79.975  82.377  61.365  1.00  3.57              
ATOM   2212  OG  SER A 145      81.137  81.280  60.123  1.00  3.57              
ATOM   2213  HG  SER A 145      80.902  80.918  59.248  1.00  3.57              
ATOM   2214  C   SER A 145      80.050  84.858  59.738  1.00  3.57              
ATOM   2215  O   SER A 145      79.966  85.720  60.623  1.00  3.57              
ATOM   2216  N   THR A 146      79.346  84.910  58.617  1.00  3.76              
ATOM   2217  H   THR A 146      79.533  84.224  57.892  1.00  3.76              
ATOM   2218  CA  THR A 146      78.246  85.848  58.407  1.00  3.76              
ATOM   2219  HA  THR A 146      77.949  86.290  59.356  1.00  3.76              
ATOM   2220  CB  THR A 146      78.626  86.999  57.454  1.00  3.76              
ATOM   2221  HB  THR A 146      77.716  87.414  57.018  1.00  3.76              
ATOM   2222  CG2 THR A 146      79.348  88.131  58.178  1.00  3.76              
ATOM   2223 1HG2 THR A 146      79.689  88.869  57.452  1.00  3.76              
ATOM   2224 2HG2 THR A 146      78.661  88.616  58.867  1.00  3.76              
ATOM   2225 3HG2 THR A 146      80.209  87.743  58.724  1.00  3.76              
ATOM   2226  OG1 THR A 146      79.474  86.583  56.412  1.00  3.76              
ATOM   2227  HG1 THR A 146      80.215  86.107  56.805  1.00  3.76              
ATOM   2228  C   THR A 146      77.079  85.083  57.863  1.00  3.76              
ATOM   2229  O   THR A 146      77.177  84.540  56.769  1.00  3.76              
ATOM   2230  N   ILE A 147      76.006  85.035  58.655  1.00  3.81              
ATOM   2231  H   ILE A 147      76.022  85.592  59.504  1.00  3.81              
ATOM   2232  CA  ILE A 147      74.743  84.377  58.326  1.00  3.81              
ATOM   2233  HA  ILE A 147      74.819  83.973  57.314  1.00  3.81              
ATOM   2234  CB  ILE A 147      74.413  83.188  59.261  1.00  3.81              
ATOM   2235  HB  ILE A 147      75.144  82.403  59.066  1.00  3.81              
ATOM   2236  CG2 ILE A 147      74.513  83.550  60.756  1.00  3.81              
ATOM   2237 1HG2 ILE A 147      74.317  82.673  61.371  1.00  3.81              
ATOM   2238 2HG2 ILE A 147      75.520  83.896  60.989  1.00  3.81              
ATOM   2239 3HG2 ILE A 147      73.799  84.333  61.010  1.00  3.81              
ATOM   2240  CG1 ILE A 147      73.009  82.640  58.903  1.00  3.81              
ATOM   2241 1HG1 ILE A 147      72.927  82.564  57.817  1.00  3.81              
ATOM   2242 2HG1 ILE A 147      72.247  83.338  59.253  1.00  3.81              
ATOM   2243  CD1 ILE A 147      72.684  81.258  59.477  1.00  3.81              
ATOM   2244  HD1 ILE A 147      72.761  81.257  60.563  1.00  3.81              
ATOM   2245  HD2 ILE A 147      71.668  80.980  59.197  1.00  3.81              
ATOM   2246  HD3 ILE A 147      73.371  80.526  59.060  1.00  3.81              
ATOM   2247  C   ILE A 147      73.663  85.457  58.316  1.00  3.81              
ATOM   2248  O   ILE A 147      73.524  86.234  59.256  1.00  3.81              
ATOM   2249  N   SER A 148      72.873  85.518  57.247  1.00  4.67              
ATOM   2250  H   SER A 148      73.046  84.873  56.487  1.00  4.67              
ATOM   2251  CA  SER A 148      71.720  86.421  57.180  1.00  4.67              
ATOM   2252  HA  SER A 148      71.355  86.383  56.155  1.00  4.67              
ATOM   2253  CB  SER A 148      70.590  85.877  58.070  1.00  4.67              
ATOM   2254  HB1 SER A 148      70.831  86.038  59.123  1.00  4.67              
ATOM   2255  HB2 SER A 148      70.470  84.807  57.898  1.00  4.67              
ATOM   2256  OG  SER A 148      69.382  86.535  57.748  1.00  4.67              
ATOM   2257  HG  SER A 148      69.505  87.459  58.024  1.00  4.67              
ATOM   2258  C   SER A 148      72.012  87.906  57.462  1.00  4.67              
ATOM   2259  O   SER A 148      71.246  88.567  58.161  1.00  4.67              
ATOM   2260  N   VAL A 149      73.139  88.406  56.941  1.00  5.22              
ATOM   2261  H   VAL A 149      73.702  87.783  56.385  1.00  5.22              
ATOM   2262  CA  VAL A 149      73.687  89.758  57.184  1.00  5.22              
ATOM   2263  HA  VAL A 149      74.731  89.695  56.879  1.00  5.22              
ATOM   2264  CB  VAL A 149      73.086  90.854  56.270  1.00  5.22              
ATOM   2265  HB  VAL A 149      73.629  91.782  56.449  1.00  5.22              
ATOM   2266  CG1 VAL A 149      73.299  90.496  54.793  1.00  5.22              
ATOM   2267 1HG1 VAL A 149      72.973  91.329  54.169  1.00  5.22              
ATOM   2268 2HG1 VAL A 149      74.358  90.319  54.603  1.00  5.22              
ATOM   2269 3HG1 VAL A 149      72.727  89.609  54.525  1.00  5.22              
ATOM   2270  CG2 VAL A 149      71.596  91.133  56.483  1.00  5.22              
ATOM   2271 1HG2 VAL A 149      71.301  92.003  55.897  1.00  5.22              
ATOM   2272 2HG2 VAL A 149      70.995  90.279  56.176  1.00  5.22              
ATOM   2273 3HG2 VAL A 149      71.409  91.347  57.536  1.00  5.22              
ATOM   2274  C   VAL A 149      73.796  90.168  58.659  1.00  5.22              
ATOM   2275  O   VAL A 149      73.860  91.354  58.970  1.00  5.22              
ATOM   2276  N   LYS A 150      73.976  89.188  59.560  1.00  4.25              
ATOM   2277  H   LYS A 150      73.864  88.222  59.266  1.00  4.25              
ATOM   2278  CA  LYS A 150      74.670  89.414  60.831  1.00  4.25              
ATOM   2279  HA  LYS A 150      74.952  90.468  60.866  1.00  4.25              
ATOM   2280  CB  LYS A 150      73.750  89.203  62.052  1.00  4.25              
ATOM   2281  HB1 LYS A 150      72.790  89.683  61.852  1.00  4.25              
ATOM   2282  HB2 LYS A 150      74.208  89.733  62.889  1.00  4.25              
ATOM   2283  CG  LYS A 150      73.501  87.751  62.504  1.00  4.25              
ATOM   2284  HG1 LYS A 150      74.455  87.262  62.703  1.00  4.25              
ATOM   2285  HG2 LYS A 150      72.975  87.206  61.721  1.00  4.25              
ATOM   2286  CD  LYS A 150      72.664  87.739  63.796  1.00  4.25              
ATOM   2287  HD1 LYS A 150      71.674  88.143  63.579  1.00  4.25              
ATOM   2288  HD2 LYS A 150      73.151  88.378  64.536  1.00  4.25              
ATOM   2289  CE  LYS A 150      72.531  86.325  64.379  1.00  4.25              
ATOM   2290  HE1 LYS A 150      73.535  85.938  64.581  1.00  4.25              
ATOM   2291  HE2 LYS A 150      72.070  85.676  63.628  1.00  4.25              
ATOM   2292  NZ  LYS A 150      71.724  86.311  65.628  1.00  4.25              
ATOM   2293  HZ1 LYS A 150      71.691  85.377  66.037  1.00  4.25              
ATOM   2294  HZ2 LYS A 150      72.108  86.912  66.342  1.00  4.25              
ATOM   2295  HZ3 LYS A 150      70.767  86.596  65.470  1.00  4.25              
ATOM   2296  C   LYS A 150      75.967  88.617  60.885  1.00  4.25              
ATOM   2297  O   LYS A 150      76.047  87.448  60.496  1.00  4.25              
ATOM   2298  N   VAL A 151      76.996  89.299  61.370  1.00  4.02              
ATOM   2299  H   VAL A 151      76.818  90.250  61.651  1.00  4.02              
ATOM   2300  CA  VAL A 151      78.253  88.704  61.822  1.00  4.02              
ATOM   2301  HA  VAL A 151      78.660  88.079  61.028  1.00  4.02              
ATOM   2302  CB  VAL A 151      79.248  89.855  62.101  1.00  4.02              
ATOM   2303  HB  VAL A 151      79.291  90.467  61.200  1.00  4.02              
ATOM   2304  CG1 VAL A 151      78.832  90.779  63.258  1.00  4.02              
ATOM   2305 1HG1 VAL A 151      79.547  91.598  63.343  1.00  4.02              
ATOM   2306 2HG1 VAL A 151      77.847  91.205  63.076  1.00  4.02              
ATOM   2307 3HG1 VAL A 151      78.818  90.231  64.200  1.00  4.02              
ATOM   2308  CG2 VAL A 151      80.667  89.353  62.355  1.00  4.02              
ATOM   2309 1HG2 VAL A 151      81.352  90.198  62.420  1.00  4.02              
ATOM   2310 2HG2 VAL A 151      80.717  88.786  63.283  1.00  4.02              
ATOM   2311 3HG2 VAL A 151      80.983  88.717  61.526  1.00  4.02              
ATOM   2312  C   VAL A 151      78.006  87.824  63.040  1.00  4.02              
ATOM   2313  O   VAL A 151      77.116  88.104  63.845  1.00  4.02              
ATOM   2314  N   VAL A 152      78.800  86.766  63.187  1.00  3.81              
ATOM   2315  H   VAL A 152      79.484  86.558  62.465  1.00  3.81              
ATOM   2316  CA  VAL A 152      78.701  85.855  64.333  1.00  3.81              
ATOM   2317  HA  VAL A 152      78.070  86.340  65.077  1.00  3.81              
ATOM   2318  CB  VAL A 152      77.983  84.538  64.000  1.00  3.81              
ATOM   2319  HB  VAL A 152      78.129  83.843  64.827  1.00  3.81              
ATOM   2320  CG1 VAL A 152      76.476  84.760  63.817  1.00  3.81              
ATOM   2321 1HG1 VAL A 152      75.977  83.807  63.647  1.00  3.81              
ATOM   2322 2HG1 VAL A 152      76.058  85.224  64.707  1.00  3.81              
ATOM   2323 3HG1 VAL A 152      76.294  85.413  62.963  1.00  3.81              
ATOM   2324  CG2 VAL A 152      78.519  83.918  62.718  1.00  3.81              
ATOM   2325 1HG2 VAL A 152      78.110  82.925  62.564  1.00  3.81              
ATOM   2326 2HG2 VAL A 152      78.218  84.521  61.865  1.00  3.81              
ATOM   2327 3HG2 VAL A 152      79.605  83.869  62.785  1.00  3.81              
ATOM   2328  C   VAL A 152      80.036  85.674  65.038  1.00  3.81              
ATOM   2329  O   VAL A 152      81.095  85.654  64.407  1.00  3.81              
ATOM   2330  N   THR A 153      79.982  85.680  66.375  1.00  3.93              
ATOM   2331  H   THR A 153      79.092  85.616  66.841  1.00  3.93              
ATOM   2332  CA  THR A 153      81.186  85.935  67.173  1.00  3.93              
ATOM   2333  HA  THR A 153      81.667  86.798  66.714  1.00  3.93              
ATOM   2334  CB  THR A 153      80.940  86.356  68.627  1.00  3.93              
ATOM   2335  HB  THR A 153      81.869  86.754  69.037  1.00  3.93              
ATOM   2336  CG2 THR A 153      79.863  87.431  68.762  1.00  3.93              
ATOM   2337 1HG2 THR A 153      79.831  87.787  69.791  1.00  3.93              
ATOM   2338 2HG2 THR A 153      80.102  88.274  68.112  1.00  3.93              
ATOM   2339 3HG2 THR A 153      78.886  87.029  68.494  1.00  3.93              
ATOM   2340  OG1 THR A 153      80.539  85.280  69.424  1.00  3.93              
ATOM   2341  HG1 THR A 153      80.340  85.620  70.303  1.00  3.93              
ATOM   2342  C   THR A 153      82.232  84.795  67.044  1.00  3.93              
ATOM   2343  O   THR A 153      81.883  83.657  66.748  1.00  3.93              
ATOM   2344  N   ALA A 154      83.528  85.105  67.199  1.00  4.05              
ATOM   2345  H   ALA A 154      83.731  85.977  67.657  1.00  4.05              
ATOM   2346  CA  ALA A 154      84.506  84.763  66.151  1.00  4.05              
ATOM   2347  HA  ALA A 154      83.985  84.187  65.387  1.00  4.05              
ATOM   2348  CB  ALA A 154      84.929  86.105  65.535  1.00  4.05              
ATOM   2349  HB1 ALA A 154      85.599  85.921  64.698  1.00  4.05              
ATOM   2350  HB2 ALA A 154      84.049  86.645  65.185  1.00  4.05              
ATOM   2351  HB3 ALA A 154      85.454  86.705  66.279  1.00  4.05              
ATOM   2352  C   ALA A 154      85.759  83.926  66.542  1.00  4.05              
ATOM   2353  O   ALA A 154      86.801  83.977  65.873  1.00  4.05              
ATOM   2354  N   ALA A 155      85.672  83.199  67.657  1.00  3.97              
ATOM   2355  H   ALA A 155      84.759  83.088  68.053  1.00  3.97              
ATOM   2356  CA  ALA A 155      86.795  82.892  68.540  1.00  3.97              
ATOM   2357  HA  ALA A 155      87.210  83.864  68.839  1.00  3.97              
ATOM   2358  CB  ALA A 155      86.225  82.283  69.826  1.00  3.97              
ATOM   2359  HB1 ALA A 155      87.037  82.095  70.530  1.00  3.97              
ATOM   2360  HB2 ALA A 155      85.514  82.971  70.285  1.00  3.97              
ATOM   2361  HB3 ALA A 155      85.727  81.342  69.602  1.00  3.97              
ATOM   2362  C   ALA A 155      88.033  82.066  68.005  1.00  3.97              
ATOM   2363  O   ALA A 155      88.040  80.844  68.120  1.00  3.97              
ATOM   2364  N   ASP A 156      89.111  82.719  67.521  1.00  4.13              
ATOM   2365  H   ASP A 156      88.893  83.620  67.113  1.00  4.13              
ATOM   2366  CA  ASP A 156      90.434  82.778  68.231  1.00  4.13              
ATOM   2367  HA  ASP A 156      91.172  83.040  67.503  1.00  4.13              
ATOM   2368  CB  ASP A 156      90.398  83.994  69.171  1.00  4.13              
ATOM   2369  HB1 ASP A 156      91.390  84.146  69.601  1.00  4.13              
ATOM   2370  HB2 ASP A 156      89.687  83.816  69.978  1.00  4.13              
ATOM   2371  CG  ASP A 156      89.984  85.222  68.360  1.00  4.13              
ATOM   2372  OD1 ASP A 156      90.806  85.659  67.523  1.00  4.13              
ATOM   2373  OD2 ASP A 156      88.800  85.624  68.459  1.00  4.13              
ATOM   2374  C   ASP A 156      90.930  81.476  68.873  1.00  4.13              
ATOM   2375  O   ASP A 156      90.834  81.248  70.080  1.00  4.13              
ATOM   2376  N   GLY A 157      91.541  80.642  68.032  1.00  4.19              
ATOM   2377  H   GLY A 157      91.580  80.925  67.057  1.00  4.19              
ATOM   2378  CA  GLY A 157      92.282  79.452  68.447  1.00  4.19              
ATOM   2379  HA1 GLY A 157      91.673  78.568  68.260  1.00  4.19              
ATOM   2380  HA2 GLY A 157      92.494  79.503  69.515  1.00  4.19              
ATOM   2381  C   GLY A 157      93.601  79.322  67.692  1.00  4.19              
ATOM   2382  O   GLY A 157      93.827  79.978  66.674  1.00  4.19              
ATOM   2383  N   ALA A 158      94.476  78.438  68.180  1.00  4.44              
ATOM   2384  H   ALA A 158      94.263  77.976  69.051  1.00  4.44              
ATOM   2385  CA  ALA A 158      95.765  78.125  67.555  1.00  4.44              
ATOM   2386  HA  ALA A 158      96.239  79.062  67.254  1.00  4.44              
ATOM   2387  CB  ALA A 158      96.650  77.468  68.623  1.00  4.44              
ATOM   2388  HB1 ALA A 158      97.650  77.304  68.218  1.00  4.44              
ATOM   2389  HB2 ALA A 158      96.735  78.122  69.492  1.00  4.44              
ATOM   2390  HB3 ALA A 158      96.230  76.509  68.925  1.00  4.44              
ATOM   2391  C   ALA A 158      95.668  77.252  66.284  1.00  4.44              
ATOM   2392  O   ALA A 158      96.669  76.747  65.779  1.00  4.44              
ATOM   2393  N   SER A 159      94.453  77.031  65.776  1.00  4.28              
ATOM   2394  H   SER A 159      93.681  77.542  66.181  1.00  4.28              
ATOM   2395  CA  SER A 159      94.187  76.262  64.563  1.00  4.28              
ATOM   2396  HA  SER A 159      94.994  76.428  63.847  1.00  4.28              
ATOM   2397  CB  SER A 159      94.113  74.770  64.894  1.00  4.28              
ATOM   2398  HB1 SER A 159      93.408  74.609  65.712  1.00  4.28              
ATOM   2399  HB2 SER A 159      95.101  74.422  65.200  1.00  4.28              
ATOM   2400  OG  SER A 159      93.681  74.047  63.754  1.00  4.28              
ATOM   2401  HG  SER A 159      93.942  73.127  63.881  1.00  4.28              
ATOM   2402  C   SER A 159      92.863  76.688  63.931  1.00  4.28              
ATOM   2403  O   SER A 159      91.854  76.909  64.616  1.00  4.28              
ATOM   2404  N   LYS A 160      92.852  76.726  62.591  1.00  3.98              
ATOM   2405  H   LYS A 160      93.708  76.456  62.125  1.00  3.98              
ATOM   2406  CA  LYS A 160      91.703  77.127  61.766  1.00  3.98              
ATOM   2407  HA  LYS A 160      91.468  78.163  62.012  1.00  3.98              
ATOM   2408  CB  LYS A 160      92.045  77.044  60.265  1.00  3.98              
ATOM   2409  HB1 LYS A 160      91.162  77.328  59.691  1.00  3.98              
ATOM   2410  HB2 LYS A 160      92.275  76.007  60.013  1.00  3.98              
ATOM   2411  CG  LYS A 160      93.225  77.923  59.804  1.00  3.98              
ATOM   2412  HG1 LYS A 160      93.338  77.806  58.726  1.00  3.98              
ATOM   2413  HG2 LYS A 160      94.139  77.553  60.270  1.00  3.98              
ATOM   2414  CD  LYS A 160      93.094  79.420  60.124  1.00  3.98              
ATOM   2415  HD1 LYS A 160      94.002  79.915  59.776  1.00  3.98              
ATOM   2416  HD2 LYS A 160      93.028  79.540  61.202  1.00  3.98              
ATOM   2417  CE  LYS A 160      91.886  80.087  59.457  1.00  3.98              
ATOM   2418  HE1 LYS A 160      90.970  79.567  59.750  1.00  3.98              
ATOM   2419  HE2 LYS A 160      91.997  79.995  58.372  1.00  3.98              
ATOM   2420  NZ  LYS A 160      91.772  81.524  59.810  1.00  3.98              
ATOM   2421  HZ1 LYS A 160      91.138  81.987  59.162  1.00  3.98              
ATOM   2422  HZ2 LYS A 160      91.429  81.685  60.747  1.00  3.98              
ATOM   2423  HZ3 LYS A 160      92.639  82.035  59.681  1.00  3.98              
ATOM   2424  C   LYS A 160      90.395  76.368  62.050  1.00  3.98              
ATOM   2425  O   LYS A 160      89.312  76.951  61.913  1.00  3.98              
ATOM   2426  N   LYS A 161      90.531  75.097  62.471  1.00  3.81              
ATOM   2427  H   LYS A 161      91.479  74.775  62.609  1.00  3.81              
ATOM   2428  CA  LYS A 161      89.445  74.118  62.687  1.00  3.81              
ATOM   2429  HA  LYS A 161      88.528  74.651  62.437  1.00  3.81              
ATOM   2430  CB  LYS A 161      89.577  72.920  61.719  1.00  3.81              
ATOM   2431  HB1 LYS A 161      89.769  72.000  62.274  1.00  3.81              
ATOM   2432  HB2 LYS A 161      90.431  73.073  61.058  1.00  3.81              
ATOM   2433  CG  LYS A 161      88.329  72.738  60.832  1.00  3.81              
ATOM   2434  HG1 LYS A 161      88.482  71.865  60.195  1.00  3.81              
ATOM   2435  HG2 LYS A 161      88.250  73.610  60.181  1.00  3.81              
ATOM   2436  CD  LYS A 161      86.990  72.579  61.573  1.00  3.81              
ATOM   2437  HD1 LYS A 161      86.195  72.564  60.828  1.00  3.81              
ATOM   2438  HD2 LYS A 161      86.812  73.442  62.217  1.00  3.81              
ATOM   2439  CE  LYS A 161      86.910  71.296  62.409  1.00  3.81              
ATOM   2440  HE1 LYS A 161      87.822  71.194  63.003  1.00  3.81              
ATOM   2441  HE2 LYS A 161      86.837  70.438  61.737  1.00  3.81              
ATOM   2442  NZ  LYS A 161      85.738  71.341  63.311  1.00  3.81              
ATOM   2443  HZ1 LYS A 161      85.635  70.509  63.872  1.00  3.81              
ATOM   2444  HZ2 LYS A 161      85.793  72.121  63.955  1.00  3.81              
ATOM   2445  HZ3 LYS A 161      84.874  71.464  62.785  1.00  3.81              
ATOM   2446  C   LYS A 161      89.228  73.722  64.160  1.00  3.81              
ATOM   2447  O   LYS A 161      88.639  72.681  64.448  1.00  3.81              
ATOM   2448  N   LEU A 162      89.695  74.579  65.070  1.00  3.97              
ATOM   2449  H   LEU A 162      90.189  75.382  64.712  1.00  3.97              
ATOM   2450  CA  LEU A 162      89.141  74.717  66.422  1.00  3.97              
ATOM   2451  HA  LEU A 162      88.327  74.000  66.549  1.00  3.97              
ATOM   2452  CB  LEU A 162      90.248  74.402  67.445  1.00  3.97              
ATOM   2453  HB1 LEU A 162      91.060  75.117  67.305  1.00  3.97              
ATOM   2454  HB2 LEU A 162      90.635  73.403  67.236  1.00  3.97              
ATOM   2455  CG  LEU A 162      89.798  74.455  68.919  1.00  3.97              
ATOM   2456  HG  LEU A 162      89.450  75.460  69.157  1.00  3.97              
ATOM   2457  CD1 LEU A 162      88.688  73.451  69.237  1.00  3.97              
ATOM   2458 1HD1 LEU A 162      88.463  73.477  70.303  1.00  3.97              
ATOM   2459 2HD1 LEU A 162      87.780  73.721  68.699  1.00  3.97              
ATOM   2460 3HD1 LEU A 162      88.993  72.443  68.954  1.00  3.97              
ATOM   2461  CD2 LEU A 162      90.994  74.137  69.818  1.00  3.97              
ATOM   2462 1HD2 LEU A 162      90.696  74.228  70.863  1.00  3.97              
ATOM   2463 2HD2 LEU A 162      91.344  73.121  69.634  1.00  3.97              
ATOM   2464 3HD2 LEU A 162      91.803  74.841  69.626  1.00  3.97              
ATOM   2465  C   LEU A 162      88.538  76.115  66.607  1.00  3.97              
ATOM   2466  O   LEU A 162      87.471  76.239  67.201  1.00  3.97              
ATOM   2467  N   ALA A 163      89.122  77.117  65.933  1.00  3.79              
ATOM   2468  H   ALA A 163      90.023  76.936  65.514  1.00  3.79              
ATOM   2469  CA  ALA A 163      88.300  78.120  65.250  1.00  3.79              
ATOM   2470  HA  ALA A 163      87.625  78.572  65.974  1.00  3.79              
ATOM   2471  CB  ALA A 163      89.236  79.218  64.733  1.00  3.79              
ATOM   2472  HB1 ALA A 163      88.652  80.083  64.428  1.00  3.79              
ATOM   2473  HB2 ALA A 163      89.902  79.541  65.536  1.00  3.79              
ATOM   2474  HB3 ALA A 163      89.830  78.847  63.899  1.00  3.79              
ATOM   2475  C   ALA A 163      87.437  77.428  64.153  1.00  3.79              
ATOM   2476  O   ALA A 163      87.370  76.210  64.073  1.00  3.79              
ATOM   2477  N   ARG A 164      86.758  78.187  63.292  1.00  3.55              
ATOM   2478  H   ARG A 164      87.153  79.104  63.174  1.00  3.55              
ATOM   2479  CA  ARG A 164      85.311  78.061  62.923  1.00  3.55              
ATOM   2480  HA  ARG A 164      84.889  78.932  63.415  1.00  3.55              
ATOM   2481  CB  ARG A 164      85.081  78.350  61.413  1.00  3.55              
ATOM   2482  HB1 ARG A 164      85.810  79.091  61.092  1.00  3.55              
ATOM   2483  HB2 ARG A 164      84.092  78.799  61.301  1.00  3.55              
ATOM   2484  CG  ARG A 164      85.165  77.158  60.444  1.00  3.55              
ATOM   2485  HG1 ARG A 164      84.326  76.482  60.616  1.00  3.55              
ATOM   2486  HG2 ARG A 164      86.088  76.615  60.656  1.00  3.55              
ATOM   2487  CD  ARG A 164      85.188  77.582  58.953  1.00  3.55              
ATOM   2488  HD1 ARG A 164      85.460  76.701  58.370  1.00  3.55              
ATOM   2489  HD2 ARG A 164      85.971  78.332  58.816  1.00  3.55              
ATOM   2490  NE  ARG A 164      83.903  78.117  58.432  1.00  3.55              
ATOM   2491  HE  ARG A 164      83.190  78.358  59.107  1.00  3.55              
ATOM   2492  CZ  ARG A 164      83.554  78.278  57.159  1.00  3.55              
ATOM   2493  NH1 ARG A 164      84.366  78.036  56.166  1.00  3.55              
ATOM   2494 1HH1 ARG A 164      85.295  77.715  56.347  1.00  3.55              
ATOM   2495 2HH1 ARG A 164      84.064  78.262  55.231  1.00  3.55              
ATOM   2496  NH2 ARG A 164      82.369  78.695  56.823  1.00  3.55              
ATOM   2497 1HH2 ARG A 164      81.601  78.848  57.485  1.00  3.55              
ATOM   2498 2HH2 ARG A 164      82.077  78.741  55.866  1.00  3.55              
ATOM   2499  C   ARG A 164      84.391  76.952  63.508  1.00  3.55              
ATOM   2500  O   ARG A 164      83.234  76.892  63.102  1.00  3.55              
ATOM   2501  N   HIS A 165      84.805  76.224  64.543  1.00  3.67              
ATOM   2502  CA  HIS A 165      84.044  75.269  65.332  1.00  3.67              
ATOM   2503  CB  HIS A 165      84.711  73.898  65.406  1.00  3.67              
ATOM   2504  CG  HIS A 165      83.784  72.740  65.114  1.00  3.67              
ATOM   2505  ND1 HIS A 165      83.076  72.544  63.922  1.00  3.67              
ATOM   2506  CE1 HIS A 165      82.587  71.299  63.983  1.00  3.67              
ATOM   2507  NE2 HIS A 165      83.015  70.686  65.097  1.00  3.67              
ATOM   2508  CD2 HIS A 165      83.795  71.568  65.815  1.00  3.67              
ATOM   2509  C   HIS A 165      83.614  75.860  66.672  1.00  3.67              
ATOM   2510  O   HIS A 165      82.449  75.750  67.045  1.00  3.67              
ATOM   2511  N   THR A 166      84.470  76.689  67.277  1.00  3.84              
ATOM   2512  H   THR A 166      85.439  76.701  66.970  1.00  3.84              
ATOM   2513  CA  THR A 166      84.001  77.773  68.160  1.00  3.84              
ATOM   2514  HA  THR A 166      83.431  77.336  68.978  1.00  3.84              
ATOM   2515  CB  THR A 166      85.168  78.569  68.758  1.00  3.84              
ATOM   2516  HB  THR A 166      84.756  79.422  69.295  1.00  3.84              
ATOM   2517  CG2 THR A 166      86.010  77.770  69.750  1.00  3.84              
ATOM   2518 1HG2 THR A 166      86.889  78.348  70.034  1.00  3.84              
ATOM   2519 2HG2 THR A 166      85.417  77.563  70.640  1.00  3.84              
ATOM   2520 3HG2 THR A 166      86.324  76.824  69.316  1.00  3.84              
ATOM   2521  OG1 THR A 166      85.979  79.049  67.712  1.00  3.84              
ATOM   2522  HG1 THR A 166      86.762  79.476  68.097  1.00  3.84              
ATOM   2523  C   THR A 166      83.105  78.787  67.458  1.00  3.84              
ATOM   2524  O   THR A 166      82.119  79.231  68.057  1.00  3.84              
ATOM   2525  N   ALA A 167      83.387  79.184  66.204  1.00  3.63              
ATOM   2526  H   ALA A 167      84.238  78.868  65.759  1.00  3.63              
ATOM   2527  CA  ALA A 167      82.522  80.227  65.596  1.00  3.63              
ATOM   2528  HA  ALA A 167      82.356  81.025  66.323  1.00  3.63              
ATOM   2529  CB  ALA A 167      83.212  80.846  64.380  1.00  3.63              
ATOM   2530  HB1 ALA A 167      82.692  81.766  64.106  1.00  3.63              
ATOM   2531  HB2 ALA A 167      84.246  81.085  64.628  1.00  3.63              
ATOM   2532  HB3 ALA A 167      83.172  80.166  63.530  1.00  3.63              
ATOM   2533  C   ALA A 167      81.161  79.656  65.201  1.00  3.63              
ATOM   2534  O   ALA A 167      80.123  80.270  65.454  1.00  3.63              
ATOM   2535  N   CYS A 168      81.145  78.429  64.678  1.00  3.48              
ATOM   2536  H   CYS A 168      82.006  77.967  64.409  1.00  3.48              
ATOM   2537  CA  CYS A 168      79.910  77.681  64.547  1.00  3.48              
ATOM   2538  HA  CYS A 168      79.121  78.371  64.248  1.00  3.48              
ATOM   2539  CB  CYS A 168      80.054  76.651  63.419  1.00  3.48              
ATOM   2540  HB1 CYS A 168      79.162  76.032  63.403  1.00  3.48              
ATOM   2541  HB2 CYS A 168      80.925  76.016  63.595  1.00  3.48              
ATOM   2542  SG  CYS A 168      80.165  77.475  61.804  1.00  3.48              
ATOM   2543  HG  CYS A 168      78.900  77.911  61.766  1.00  3.48              
ATOM   2544  C   CYS A 168      79.406  77.037  65.854  1.00  3.48              
ATOM   2545  O   CYS A 168      78.464  76.254  65.796  1.00  3.48              
ATOM   2546  N   ALA A 169      79.957  77.390  67.020  1.00  3.71              
ATOM   2547  H   ALA A 169      80.852  77.855  67.009  1.00  3.71              
ATOM   2548  CA  ALA A 169      79.283  77.255  68.312  1.00  3.71              
ATOM   2549  HA  ALA A 169      78.555  76.445  68.242  1.00  3.71              
ATOM   2550  CB  ALA A 169      80.279  76.863  69.412  1.00  3.71              
ATOM   2551  HB1 ALA A 169      79.733  76.657  70.333  1.00  3.71              
ATOM   2552  HB2 ALA A 169      80.816  75.960  69.118  1.00  3.71              
ATOM   2553  HB3 ALA A 169      80.990  77.662  69.603  1.00  3.71              
ATOM   2554  C   ALA A 169      78.495  78.533  68.658  1.00  3.71              
ATOM   2555  O   ALA A 169      77.275  78.488  68.915  1.00  3.71              
ATOM   2556  N   SER A 170      79.184  79.681  68.557  1.00  3.88              
ATOM   2557  H   SER A 170      80.172  79.616  68.330  1.00  3.88              
ATOM   2558  CA  SER A 170      78.596  81.018  68.687  1.00  3.88              
ATOM   2559  HA  SER A 170      78.323  81.177  69.730  1.00  3.88              
ATOM   2560  CB  SER A 170      79.609  82.093  68.294  1.00  3.88              
ATOM   2561  HB1 SER A 170      80.044  81.870  67.321  1.00  3.88              
ATOM   2562  HB2 SER A 170      80.406  82.129  69.037  1.00  3.88              
ATOM   2563  OG  SER A 170      78.956  83.343  68.228  1.00  3.88              
ATOM   2564  HG  SER A 170      79.611  84.001  68.501  1.00  3.88              
ATOM   2565  C   SER A 170      77.319  81.140  67.862  1.00  3.88              
ATOM   2566  O   SER A 170      76.237  81.305  68.417  1.00  3.88              
ATOM   2567  N   ALA A 171      77.433  80.968  66.547  1.00  3.68              
ATOM   2568  H   ALA A 171      78.364  80.802  66.181  1.00  3.68              
ATOM   2569  CA  ALA A 171      76.368  81.224  65.590  1.00  3.68              
ATOM   2570  HA  ALA A 171      76.116  82.282  65.656  1.00  3.68              
ATOM   2571  CB  ALA A 171      76.952  80.972  64.193  1.00  3.68              
ATOM   2572  HB1 ALA A 171      77.916  81.470  64.113  1.00  3.68              
ATOM   2573  HB2 ALA A 171      77.120  79.912  64.019  1.00  3.68              
ATOM   2574  HB3 ALA A 171      76.272  81.352  63.429  1.00  3.68              
ATOM   2575  C   ALA A 171      75.082  80.438  65.799  1.00  3.68              
ATOM   2576  O   ALA A 171      74.062  81.108  65.814  1.00  3.68              
ATOM   2577  N   PRO A 172      75.056  79.102  65.983  1.00  3.69              
ATOM   2578  CD  PRO A 172      76.121  78.128  65.814  1.00  3.69              
ATOM   2579  HD1 PRO A 172      77.016  78.404  66.364  1.00  3.69              
ATOM   2580  HD2 PRO A 172      76.351  78.017  64.755  1.00  3.69              
ATOM   2581  CG  PRO A 172      75.561  76.800  66.332  1.00  3.69              
ATOM   2582  HG1 PRO A 172      75.729  76.718  67.407  1.00  3.69              
ATOM   2583  HG2 PRO A 172      75.981  75.942  65.809  1.00  3.69              
ATOM   2584  CB  PRO A 172      74.073  76.926  66.044  1.00  3.69              
ATOM   2585  HB1 PRO A 172      73.476  76.290  66.699  1.00  3.69              
ATOM   2586  HB2 PRO A 172      73.882  76.680  64.998  1.00  3.69              
ATOM   2587  CA  PRO A 172      73.810  78.414  66.273  1.00  3.69              
ATOM   2588  HA  PRO A 172      73.041  78.731  65.575  1.00  3.69              
ATOM   2589  C   PRO A 172      73.320  78.672  67.697  1.00  3.69              
ATOM   2590  O   PRO A 172      72.110  78.668  67.896  1.00  3.69              
ATOM   2591  N   THR A 173      74.175  78.961  68.688  1.00  4.12              
ATOM   2592  H   THR A 173      75.176  78.979  68.525  1.00  4.12              
ATOM   2593  CA  THR A 173      73.636  79.338  70.016  1.00  4.12              
ATOM   2594  HA  THR A 173      72.907  78.593  70.334  1.00  4.12              
ATOM   2595  CB  THR A 173      74.764  79.363  71.061  1.00  4.12              
ATOM   2596  HB  THR A 173      75.489  80.137  70.809  1.00  4.12              
ATOM   2597  CG2 THR A 173      74.255  79.591  72.484  1.00  4.12              
ATOM   2598 1HG2 THR A 173      75.085  79.494  73.185  1.00  4.12              
ATOM   2599 2HG2 THR A 173      73.835  80.591  72.582  1.00  4.12              
ATOM   2600 3HG2 THR A 173      73.493  78.851  72.729  1.00  4.12              
ATOM   2601  OG1 THR A 173      75.408  78.114  71.070  1.00  4.12              
ATOM   2602  HG1 THR A 173      76.046  78.115  70.344  1.00  4.12              
ATOM   2603  C   THR A 173      72.937  80.698  69.988  1.00  4.12              
ATOM   2604  O   THR A 173      71.911  80.877  70.636  1.00  4.12              
ATOM   2605  N   ILE A 174      73.397  81.632  69.152  1.00  4.11              
ATOM   2606  H   ILE A 174      74.284  81.453  68.688  1.00  4.11              
ATOM   2607  CA  ILE A 174      72.720  82.906  68.859  1.00  4.11              
ATOM   2608  HA  ILE A 174      71.988  83.073  69.646  1.00  4.11              
ATOM   2609  CB  ILE A 174      73.680  84.121  68.936  1.00  4.11              
ATOM   2610  HB  ILE A 174      73.057  85.017  68.921  1.00  4.11              
ATOM   2611  CG2 ILE A 174      74.397  84.109  70.300  1.00  4.11              
ATOM   2612 1HG2 ILE A 174      74.872  85.072  70.489  1.00  4.11              
ATOM   2613 2HG2 ILE A 174      73.678  83.925  71.099  1.00  4.11              
ATOM   2614 3HG2 ILE A 174      75.159  83.328  70.320  1.00  4.11              
ATOM   2615  CG1 ILE A 174      74.658  84.237  67.740  1.00  4.11              
ATOM   2616 1HG1 ILE A 174      74.090  84.423  66.830  1.00  4.11              
ATOM   2617 2HG1 ILE A 174      75.182  83.299  67.604  1.00  4.11              
ATOM   2618  CD1 ILE A 174      75.700  85.356  67.876  1.00  4.11              
ATOM   2619  HD1 ILE A 174      76.290  85.418  66.963  1.00  4.11              
ATOM   2620  HD2 ILE A 174      75.202  86.311  68.046  1.00  4.11              
ATOM   2621  HD3 ILE A 174      76.381  85.143  68.701  1.00  4.11              
ATOM   2622  C   ILE A 174      71.895  82.842  67.563  1.00  4.11              
ATOM   2623  O   ILE A 174      71.586  83.868  66.958  1.00  4.11              
ATOM   2624  N   LEU A 175      71.511  81.634  67.152  1.00  4.00              
ATOM   2625  H   LEU A 175      71.933  80.837  67.604  1.00  4.00              
ATOM   2626  CA  LEU A 175      70.485  81.376  66.147  1.00  4.00              
ATOM   2627  HA  LEU A 175      70.194  82.312  65.671  1.00  4.00              
ATOM   2628  CB  LEU A 175      70.984  80.397  65.073  1.00  4.00              
ATOM   2629  HB1 LEU A 175      70.969  79.391  65.493  1.00  4.00              
ATOM   2630  HB2 LEU A 175      72.000  80.638  64.790  1.00  4.00              
ATOM   2631  CG  LEU A 175      70.149  80.417  63.787  1.00  4.00              
ATOM   2632  HG  LEU A 175      69.088  80.463  64.022  1.00  4.00              
ATOM   2633  CD1 LEU A 175      70.521  81.610  62.901  1.00  4.00              
ATOM   2634 1HD1 LEU A 175      69.933  81.578  61.983  1.00  4.00              
ATOM   2635 2HD1 LEU A 175      70.301  82.538  63.423  1.00  4.00              
ATOM   2636 3HD1 LEU A 175      71.582  81.576  62.650  1.00  4.00              
ATOM   2637  CD2 LEU A 175      70.434  79.150  62.989  1.00  4.00              
ATOM   2638 1HD2 LEU A 175      69.829  79.148  62.082  1.00  4.00              
ATOM   2639 2HD2 LEU A 175      71.489  79.100  62.718  1.00  4.00              
ATOM   2640 3HD2 LEU A 175      70.175  78.265  63.572  1.00  4.00              
ATOM   2641  C   LEU A 175      69.251  80.803  66.833  1.00  4.00              
ATOM   2642  O   LEU A 175      68.148  81.243  66.535  1.00  4.00              
ATOM   2643  N   ASN A 176      69.472  79.934  67.830  1.00  4.23              
ATOM   2644  H   ASN A 176      70.402  79.543  67.923  1.00  4.23              
ATOM   2645  CA  ASN A 176      68.594  79.821  68.975  1.00  4.23              
ATOM   2646  HA  ASN A 176      67.642  79.428  68.621  1.00  4.23              
ATOM   2647  CB  ASN A 176      69.126  78.820  70.017  1.00  4.23              
ATOM   2648  HB1 ASN A 176      69.961  79.240  70.573  1.00  4.23              
ATOM   2649  HB2 ASN A 176      69.470  77.922  69.505  1.00  4.23              
ATOM   2650  CG  ASN A 176      68.027  78.440  70.999  1.00  4.23              
ATOM   2651  OD1 ASN A 176      67.335  79.287  71.538  1.00  4.23              
ATOM   2652  ND2 ASN A 176      67.783  77.168  71.228  1.00  4.23              
ATOM   2653 1HD2 ASN A 176      68.338  76.454  70.795  1.00  4.23              
ATOM   2654 2HD2 ASN A 176      67.030  76.962  71.862  1.00  4.23              
ATOM   2655  C   ASN A 176      68.295  81.217  69.494  1.00  4.23              
ATOM   2656  O   ASN A 176      67.144  81.598  69.437  1.00  4.23              
ATOM   2657  N   ASN A 177      69.303  82.017  69.866  1.00  4.67              
ATOM   2658  H   ASN A 177      70.221  81.592  69.930  1.00  4.67              
ATOM   2659  CA  ASN A 177      69.165  83.408  70.340  1.00  4.67              
ATOM   2660  HA  ASN A 177      70.142  83.692  70.732  1.00  4.67              
ATOM   2661  CB  ASN A 177      68.865  84.320  69.121  1.00  4.67              
ATOM   2662  HB1 ASN A 177      67.788  84.444  69.024  1.00  4.67              
ATOM   2663  HB2 ASN A 177      69.219  83.845  68.207  1.00  4.67              
ATOM   2664  CG  ASN A 177      69.514  85.696  69.191  1.00  4.67              
ATOM   2665  OD1 ASN A 177      70.217  86.143  68.291  1.00  4.67              
ATOM   2666  ND2 ASN A 177      69.304  86.424  70.257  1.00  4.67              
ATOM   2667 1HD2 ASN A 177      68.653  86.093  70.964  1.00  4.67              
ATOM   2668 2HD2 ASN A 177      69.704  87.343  70.283  1.00  4.67              
ATOM   2669  C   ASN A 177      68.201  83.544  71.534  1.00  4.67              
ATOM   2670  O   ASN A 177      67.678  84.626  71.795  1.00  4.67              
ATOM   2671  N   ASN A 178      67.933  82.421  72.207  1.00  6.19              
ATOM   2672  H   ASN A 178      68.477  81.608  71.958  1.00  6.19              
ATOM   2673  CA  ASN A 178      66.774  82.121  73.046  1.00  6.19              
ATOM   2674  HA  ASN A 178      66.803  81.045  73.229  1.00  6.19              
ATOM   2675  CB  ASN A 178      66.933  82.788  74.424  1.00  6.19              
ATOM   2676  HB1 ASN A 178      66.030  82.607  75.006  1.00  6.19              
ATOM   2677  HB2 ASN A 178      67.042  83.865  74.300  1.00  6.19              
ATOM   2678  CG  ASN A 178      68.106  82.253  75.231  1.00  6.19              
ATOM   2679  OD1 ASN A 178      68.792  81.308  74.883  1.00  6.19              
ATOM   2680  ND2 ASN A 178      68.370  82.844  76.371  1.00  6.19              
ATOM   2681 1HD2 ASN A 178      67.811  83.617  76.679  1.00  6.19              
ATOM   2682 2HD2 ASN A 178      69.127  82.461  76.908  1.00  6.19              
ATOM   2683  C   ASN A 178      65.369  82.341  72.411  1.00  6.19              
ATOM   2684  O   ASN A 178      64.361  81.961  73.001  1.00  6.19              
ATOM   2685  N   CYS A 179      65.305  82.859  71.182  1.00  6.30              
ATOM   2686  H   CYS A 179      66.177  83.179  70.796  1.00  6.30              
ATOM   2687  CA  CYS A 179      64.241  82.700  70.186  1.00  6.30              
ATOM   2688  HA  CYS A 179      63.349  83.168  70.606  1.00  6.30              
ATOM   2689  CB  CYS A 179      64.603  83.478  68.909  1.00  6.30              
ATOM   2690  HB1 CYS A 179      63.768  83.410  68.210  1.00  6.30              
ATOM   2691  HB2 CYS A 179      65.480  83.034  68.436  1.00  6.30              
ATOM   2692  SG  CYS A 179      64.922  85.229  69.278  1.00  6.30              
ATOM   2693  HG  CYS A 179      65.201  85.605  68.026  1.00  6.30              
ATOM   2694  C   CYS A 179      63.813  81.261  69.842  1.00  6.30              
ATOM   2695  O   CYS A 179      62.778  81.072  69.199  1.00  6.30              
ATOM   2696  N   GLY A 180      64.582  80.239  70.221  1.00  6.12              
ATOM   2697  H   GLY A 180      65.498  80.460  70.594  1.00  6.12              
ATOM   2698  CA  GLY A 180      64.188  78.827  70.118  1.00  6.12              
ATOM   2699  HA1 GLY A 180      63.136  78.730  70.385  1.00  6.12              
ATOM   2700  HA2 GLY A 180      64.776  78.248  70.830  1.00  6.12              
ATOM   2701  C   GLY A 180      64.387  78.224  68.732  1.00  6.12              
ATOM   2702  O   GLY A 180      64.782  77.069  68.644  1.00  6.12              
ATOM   2703  N   ILE A 181      64.121  79.008  67.680  1.00  7.22              
ATOM   2704  H   ILE A 181      63.795  79.937  67.914  1.00  7.22              
ATOM   2705  CA  ILE A 181      63.985  78.617  66.267  1.00  7.22              
ATOM   2706  HA  ILE A 181      63.255  79.309  65.847  1.00  7.22              
ATOM   2707  CB  ILE A 181      65.262  78.821  65.420  1.00  7.22              
ATOM   2708  HB  ILE A 181      65.064  78.376  64.442  1.00  7.22              
ATOM   2709  CG2 ILE A 181      65.470  80.326  65.183  1.00  7.22              
ATOM   2710 1HG2 ILE A 181      66.348  80.493  64.559  1.00  7.22              
ATOM   2711 2HG2 ILE A 181      64.604  80.753  64.679  1.00  7.22              
ATOM   2712 3HG2 ILE A 181      65.616  80.837  66.135  1.00  7.22              
ATOM   2713  CG1 ILE A 181      66.531  78.153  65.993  1.00  7.22              
ATOM   2714 1HG1 ILE A 181      66.280  77.231  66.511  1.00  7.22              
ATOM   2715 2HG1 ILE A 181      66.990  78.821  66.712  1.00  7.22              
ATOM   2716  CD1 ILE A 181      67.550  77.799  64.906  1.00  7.22              
ATOM   2717  HD1 ILE A 181      68.465  77.431  65.371  1.00  7.22              
ATOM   2718  HD2 ILE A 181      67.142  77.021  64.258  1.00  7.22              
ATOM   2719  HD3 ILE A 181      67.777  78.674  64.304  1.00  7.22              
ATOM   2720  C   ILE A 181      63.385  77.235  66.045  1.00  7.22              
ATOM   2721  O   ILE A 181      64.075  76.227  65.911  1.00  7.22              
ATOM   2722  N   SER A 182      62.060  77.220  65.924  1.00  8.67              
ATOM   2723  H   SER A 182      61.562  78.092  66.036  1.00  8.67              
ATOM   2724  CA  SER A 182      61.241  76.059  65.596  1.00  8.67              
ATOM   2725  HA  SER A 182      61.503  75.263  66.294  1.00  8.67              
ATOM   2726  CB  SER A 182      59.767  76.421  65.829  1.00  8.67              
ATOM   2727  HB1 SER A 182      59.641  76.796  66.846  1.00  8.67              
ATOM   2728  HB2 SER A 182      59.146  75.531  65.707  1.00  8.67              
ATOM   2729  OG  SER A 182      59.358  77.414  64.908  1.00  8.67              
ATOM   2730  HG  SER A 182      59.411  77.021  64.022  1.00  8.67              
ATOM   2731  C   SER A 182      61.439  75.490  64.174  1.00  8.67              
ATOM   2732  O   SER A 182      60.472  75.216  63.462  1.00  8.67              
ATOM   2733  N   TYR A 183      62.689  75.348  63.751  1.00  9.99              
ATOM   2734  H   TYR A 183      63.418  75.551  64.425  1.00  9.99              
ATOM   2735  CA  TYR A 183      63.115  75.042  62.397  1.00  9.99              
ATOM   2736  HA  TYR A 183      62.310  74.551  61.848  1.00  9.99              
ATOM   2737  CB  TYR A 183      63.504  76.349  61.680  1.00  9.99              
ATOM   2738  HB1 TYR A 183      64.072  76.104  60.781  1.00  9.99              
ATOM   2739  HB2 TYR A 183      64.167  76.932  62.321  1.00  9.99              
ATOM   2740  CG  TYR A 183      62.329  77.211  61.255  1.00  9.99              
ATOM   2741  CD1 TYR A 183      61.787  78.175  62.130  1.00  9.99              
ATOM   2742  HD1 TYR A 183      62.210  78.312  63.115  1.00  9.99              
ATOM   2743  CE1 TYR A 183      60.700  78.971  61.716  1.00  9.99              
ATOM   2744  HE1 TYR A 183      60.278  79.715  62.373  1.00  9.99              
ATOM   2745  CZ  TYR A 183      60.164  78.814  60.420  1.00  9.99              
ATOM   2746  OH  TYR A 183      59.137  79.600  60.003  1.00  9.99              
ATOM   2747  HH  TYR A 183      58.931  79.447  59.080  1.00  9.99              
ATOM   2748  CE2 TYR A 183      60.711  77.852  59.544  1.00  9.99              
ATOM   2749  HE2 TYR A 183      60.305  77.728  58.552  1.00  9.99              
ATOM   2750  CD2 TYR A 183      61.788  77.052  59.965  1.00  9.99              
ATOM   2751  HD2 TYR A 183      62.207  76.317  59.291  1.00  9.99              
ATOM   2752  C   TYR A 183      64.300  74.072  62.451  1.00  9.99              
ATOM   2753  O   TYR A 183      64.809  73.624  63.478  1.00  9.99              
TER
