# Supplementary material for: The whole genomic analysis of the Orf virus strains ORFV-SC and ORFV-SC1 from the Sichuan province and their weak pathological response in rabbits
Source: Funct Integr Genomics. 2023 May 16;23(2):163. doi: 10.1007/s10142-023-01079-z (PMC10185592; doi:10.1007/s10142-023-01079-z)
Supplement: Supplementary file 43 — Supplementary Table S6-5 (PDB 341 KB) [file 10142_2023_1079_MOESM34_ESM.pdb]

ATOM      1  N   MET A   1      56.220  58.203  75.698  1.00 24.03              
ATOM      2  CA  MET A   1      56.084  56.806  75.287  1.00 24.03              
ATOM      3  HA  MET A   1      55.237  56.458  75.805  1.00 24.03              
ATOM      4  CB  MET A   1      55.661  56.895  73.786  1.00 24.03              
ATOM      5  HB1 MET A   1      56.434  57.267  73.185  1.00 24.03              
ATOM      6  HB2 MET A   1      54.924  57.668  73.765  1.00 24.03              
ATOM      7  CG  MET A   1      55.056  55.583  73.238  1.00 24.03              
ATOM      8  HG1 MET A   1      54.471  55.236  73.999  1.00 24.03              
ATOM      9  HG2 MET A   1      55.888  55.019  73.416  1.00 24.03              
ATOM     10  SD  MET A   1      54.251  54.897  71.693  1.00 24.03              
ATOM     11  CE  MET A   1      52.516  54.308  71.832  1.00 24.03              
ATOM     12  HE1 MET A   1      52.258  53.770  70.923  1.00 24.03              
ATOM     13  HE2 MET A   1      52.394  53.627  72.668  1.00 24.03              
ATOM     14  HE3 MET A   1      51.798  55.121  71.887  1.00 24.03              
ATOM     15  C   MET A   1      57.302  56.049  75.887  1.00 24.03              
ATOM     16  O   MET A   1      58.183  56.638  76.492  1.00 24.03              
ATOM     17  N   LYS A   2      57.360  54.725  75.791  1.00 22.91              
ATOM     18  H   LYS A   2      56.590  54.287  75.328  1.00 22.91              
ATOM     19  CA  LYS A   2      58.534  53.858  76.009  1.00 22.91              
ATOM     20  HA  LYS A   2      59.037  54.335  76.839  1.00 22.91              
ATOM     21  CB  LYS A   2      58.325  52.460  76.622  1.00 22.91              
ATOM     22  HB1 LYS A   2      59.212  51.848  76.484  1.00 22.91              
ATOM     23  HB2 LYS A   2      57.531  52.008  76.092  1.00 22.91              
ATOM     24  CG  LYS A   2      57.907  52.404  78.100  1.00 22.91              
ATOM     25  HG1 LYS A   2      57.307  51.508  78.274  1.00 22.91              
ATOM     26  HG2 LYS A   2      57.277  53.259  78.352  1.00 22.91              
ATOM     27  CD  LYS A   2      59.062  52.356  79.125  1.00 22.91              
ATOM     28  HD1 LYS A   2      58.636  52.437  80.126  1.00 22.91              
ATOM     29  HD2 LYS A   2      59.690  53.226  78.957  1.00 22.91              
ATOM     30  CE  LYS A   2      59.890  51.052  79.054  1.00 22.91              
ATOM     31  HE1 LYS A   2      60.213  50.897  78.023  1.00 22.91              
ATOM     32  HE2 LYS A   2      59.249  50.212  79.334  1.00 22.91              
ATOM     33  NZ  LYS A   2      61.088  51.094  79.933  1.00 22.91              
ATOM     34  HZ1 LYS A   2      61.725  51.832  79.622  1.00 22.91              
ATOM     35  HZ2 LYS A   2      60.864  51.270  80.900  1.00 22.91              
ATOM     36  HZ3 LYS A   2      61.647  50.251  79.881  1.00 22.91              
ATOM     37  C   LYS A   2      59.690  53.966  74.951  1.00 22.91              
ATOM     38  O   LYS A   2      60.190  55.072  74.831  1.00 22.91              
ATOM     39  N   ALA A   3      60.011  52.982  74.090  1.00 22.18              
ATOM     40  H   ALA A   3      59.784  52.046  74.366  1.00 22.18              
ATOM     41  CA  ALA A   3      61.060  53.201  73.039  1.00 22.18              
ATOM     42  HA  ALA A   3      61.527  54.158  73.274  1.00 22.18              
ATOM     43  CB  ALA A   3      62.205  52.240  73.416  1.00 22.18              
ATOM     44  HB1 ALA A   3      62.573  52.484  74.414  1.00 22.18              
ATOM     45  HB2 ALA A   3      61.885  51.210  73.406  1.00 22.18              
ATOM     46  HB3 ALA A   3      63.038  52.340  72.723  1.00 22.18              
ATOM     47  C   ALA A   3      60.955  53.423  71.436  1.00 22.18              
ATOM     48  O   ALA A   3      62.004  53.527  70.816  1.00 22.18              
ATOM     49  N   VAL A   4      59.781  53.549  70.767  1.00 21.48              
ATOM     50  H   VAL A   4      59.005  53.451  71.371  1.00 21.48              
ATOM     51  CA  VAL A   4      59.356  54.091  69.442  1.00 21.48              
ATOM     52  HA  VAL A   4      60.112  54.864  69.306  1.00 21.48              
ATOM     53  CB  VAL A   4      59.692  53.240  68.167  1.00 21.48              
ATOM     54  HB  VAL A   4      59.620  53.913  67.314  1.00 21.48              
ATOM     55  CG1 VAL A   4      61.146  52.808  67.997  1.00 21.48              
ATOM     56 1HG1 VAL A   4      61.508  52.167  68.791  1.00 21.48              
ATOM     57 2HG1 VAL A   4      61.280  52.304  67.041  1.00 21.48              
ATOM     58 3HG1 VAL A   4      61.757  53.705  67.998  1.00 21.48              
ATOM     59  CG2 VAL A   4      58.683  52.153  67.799  1.00 21.48              
ATOM     60 1HG2 VAL A   4      59.005  51.636  66.896  1.00 21.48              
ATOM     61 2HG2 VAL A   4      58.595  51.445  68.605  1.00 21.48              
ATOM     62 3HG2 VAL A   4      57.711  52.605  67.605  1.00 21.48              
ATOM     63  C   VAL A   4      58.033  54.915  69.079  1.00 21.48              
ATOM     64  O   VAL A   4      58.092  55.514  68.005  1.00 21.48              
ATOM     65  N   LEU A   5      56.923  55.164  69.842  1.00 20.82              
ATOM     66  H   LEU A   5      56.705  54.575  70.620  1.00 20.82              
ATOM     67  CA  LEU A   5      56.015  56.341  69.565  1.00 20.82              
ATOM     68  HA  LEU A   5      56.731  57.017  69.099  1.00 20.82              
ATOM     69  CB  LEU A   5      55.045  56.033  68.394  1.00 20.82              
ATOM     70  HB1 LEU A   5      54.219  55.429  68.764  1.00 20.82              
ATOM     71  HB2 LEU A   5      55.573  55.434  67.653  1.00 20.82              
ATOM     72  CG  LEU A   5      54.440  57.259  67.655  1.00 20.82              
ATOM     73  HG  LEU A   5      53.633  57.663  68.258  1.00 20.82              
ATOM     74  CD1 LEU A   5      55.406  58.414  67.358  1.00 20.82              
ATOM     75 1HD1 LEU A   5      54.905  59.177  66.762  1.00 20.82              
ATOM     76 2HD1 LEU A   5      55.737  58.883  68.283  1.00 20.82              
ATOM     77 3HD1 LEU A   5      56.271  58.052  66.809  1.00 20.82              
ATOM     78  CD2 LEU A   5      53.832  56.810  66.323  1.00 20.82              
ATOM     79 1HD2 LEU A   5      53.108  56.013  66.504  1.00 20.82              
ATOM     80 2HD2 LEU A   5      53.315  57.645  65.853  1.00 20.82              
ATOM     81 3HD2 LEU A   5      54.614  56.441  65.661  1.00 20.82              
ATOM     82  C   LEU A   5      55.391  57.421  70.555  1.00 20.82              
ATOM     83  O   LEU A   5      56.101  58.342  70.950  1.00 20.82              
ATOM     84  N   LEU A   6      54.065  57.438  70.865  1.00 19.67              
ATOM     85  H   LEU A   6      53.514  56.713  70.433  1.00 19.67              
ATOM     86  CA  LEU A   6      53.386  58.267  71.895  1.00 19.67              
ATOM     87  HA  LEU A   6      54.199  58.903  72.249  1.00 19.67              
ATOM     88  CB  LEU A   6      52.508  59.302  71.143  1.00 19.67              
ATOM     89  HB1 LEU A   6      53.013  59.606  70.223  1.00 19.67              
ATOM     90  HB2 LEU A   6      52.459  60.187  71.780  1.00 19.67              
ATOM     91  CG  LEU A   6      51.066  58.880  70.813  1.00 19.67              
ATOM     92  HG  LEU A   6      50.545  58.611  71.731  1.00 19.67              
ATOM     93  CD1 LEU A   6      50.335  60.056  70.169  1.00 19.67              
ATOM     94 1HD1 LEU A   6      49.307  59.776  69.937  1.00 19.67              
ATOM     95 2HD1 LEU A   6      50.310  60.899  70.860  1.00 19.67              
ATOM     96 3HD1 LEU A   6      50.842  60.365  69.256  1.00 19.67              
ATOM     97  CD2 LEU A   6      50.996  57.707  69.841  1.00 19.67              
ATOM     98 1HD2 LEU A   6      49.956  57.456  69.637  1.00 19.67              
ATOM     99 2HD2 LEU A   6      51.479  57.963  68.900  1.00 19.67              
ATOM    100 3HD2 LEU A   6      51.472  56.829  70.270  1.00 19.67              
ATOM    101  C   LEU A   6      52.682  57.841  73.251  1.00 19.67              
ATOM    102  O   LEU A   6      52.403  58.730  74.035  1.00 19.67              
ATOM    103  N   LEU A   7      52.531  56.555  73.648  1.00 19.28              
ATOM    104  H   LEU A   7      52.737  55.863  72.957  1.00 19.28              
ATOM    105  CA  LEU A   7      52.516  56.031  75.059  1.00 19.28              
ATOM    106  HA  LEU A   7      53.221  56.624  75.602  1.00 19.28              
ATOM    107  CB  LEU A   7      51.127  56.377  75.676  1.00 19.28              
ATOM    108  HB1 LEU A   7      51.226  57.394  76.043  1.00 19.28              
ATOM    109  HB2 LEU A   7      51.004  55.772  76.573  1.00 19.28              
ATOM    110  CG  LEU A   7      49.865  56.305  74.802  1.00 19.28              
ATOM    111  HG  LEU A   7      49.969  56.891  73.881  1.00 19.28              
ATOM    112  CD1 LEU A   7      49.431  54.888  74.403  1.00 19.28              
ATOM    113 1HD1 LEU A   7      48.479  54.921  73.870  1.00 19.28              
ATOM    114 2HD1 LEU A   7      50.175  54.459  73.734  1.00 19.28              
ATOM    115 3HD1 LEU A   7      49.332  54.268  75.295  1.00 19.28              
ATOM    116  CD2 LEU A   7      48.680  56.923  75.558  1.00 19.28              
ATOM    117 1HD2 LEU A   7      47.789  56.918  74.930  1.00 19.28              
ATOM    118 2HD2 LEU A   7      48.481  56.347  76.463  1.00 19.28              
ATOM    119 3HD2 LEU A   7      48.920  57.955  75.818  1.00 19.28              
ATOM    120  C   LEU A   7      52.895  54.524  75.372  1.00 19.28              
ATOM    121  O   LEU A   7      52.135  53.629  75.058  1.00 19.28              
ATOM    122  N   ALA A   8      54.081  54.213  75.973  1.00 19.17              
ATOM    123  H   ALA A   8      54.473  54.979  76.487  1.00 19.17              
ATOM    124  CA  ALA A   8      54.986  53.036  75.723  1.00 19.17              
ATOM    125  HA  ALA A   8      55.832  53.167  76.324  1.00 19.17              
ATOM    126  CB  ALA A   8      54.372  51.800  76.416  1.00 19.17              
ATOM    127  HB1 ALA A   8      55.070  50.968  76.381  1.00 19.17              
ATOM    128  HB2 ALA A   8      54.177  52.062  77.456  1.00 19.17              
ATOM    129  HB3 ALA A   8      53.429  51.563  75.951  1.00 19.17              
ATOM    130  C   ALA A   8      55.437  52.855  74.241  1.00 19.17              
ATOM    131  O   ALA A   8      54.542  52.746  73.451  1.00 19.17              
ATOM    132  N   LEU A   9      56.709  52.920  73.776  1.00 18.29              
ATOM    133  H   LEU A   9      57.414  52.935  74.484  1.00 18.29              
ATOM    134  CA  LEU A   9      57.122  53.429  72.415  1.00 18.29              
ATOM    135  HA  LEU A   9      56.239  53.698  71.881  1.00 18.29              
ATOM    136  CB  LEU A   9      58.073  54.802  72.597  1.00 18.29              
ATOM    137  HB1 LEU A   9      59.043  54.505  72.714  1.00 18.29              
ATOM    138  HB2 LEU A   9      57.813  55.117  73.564  1.00 18.29              
ATOM    139  CG  LEU A   9      58.451  56.270  72.035  1.00 18.29              
ATOM    140  HG  LEU A   9      57.563  56.700  71.635  1.00 18.29              
ATOM    141  CD1 LEU A   9      58.957  57.232  73.146  1.00 18.29              
ATOM    142 1HD1 LEU A   9      58.411  57.137  74.051  1.00 18.29              
ATOM    143 2HD1 LEU A   9      60.008  57.061  73.386  1.00 18.29              
ATOM    144 3HD1 LEU A   9      58.822  58.267  72.821  1.00 18.29              
ATOM    145  CD2 LEU A   9      59.616  56.629  71.066  1.00 18.29              
ATOM    146 1HD2 LEU A   9      59.978  57.657  71.158  1.00 18.29              
ATOM    147 2HD2 LEU A   9      60.498  56.015  71.224  1.00 18.29              
ATOM    148 3HD2 LEU A   9      59.297  56.677  70.039  1.00 18.29              
ATOM    149  C   LEU A   9      57.579  52.268  71.537  1.00 18.29              
ATOM    150  O   LEU A   9      57.171  52.186  70.415  1.00 18.29              
ATOM    151  N   LEU A  10      58.509  51.465  72.026  1.00 17.53              
ATOM    152  H   LEU A  10      58.819  51.714  72.941  1.00 17.53              
ATOM    153  CA  LEU A  10      59.109  50.250  71.490  1.00 17.53              
ATOM    154  HA  LEU A  10      58.400  49.717  70.907  1.00 17.53              
ATOM    155  CB  LEU A  10      60.427  50.372  70.687  1.00 17.53              
ATOM    156  HB1 LEU A  10      61.210  50.836  71.274  1.00 17.53              
ATOM    157  HB2 LEU A  10      60.170  51.020  69.869  1.00 17.53              
ATOM    158  CG  LEU A  10      61.004  49.068  70.066  1.00 17.53              
ATOM    159  HG  LEU A  10      60.198  48.359  69.884  1.00 17.53              
ATOM    160  CD1 LEU A  10      61.720  49.359  68.743  1.00 17.53              
ATOM    161 1HD1 LEU A  10      61.033  49.843  68.049  1.00 17.53              
ATOM    162 2HD1 LEU A  10      62.574  50.012  68.916  1.00 17.53              
ATOM    163 3HD1 LEU A  10      62.053  48.428  68.281  1.00 17.53              
ATOM    164  CD2 LEU A  10      62.078  48.370  70.915  1.00 17.53              
ATOM    165 1HD2 LEU A  10      62.535  47.562  70.343  1.00 17.53              
ATOM    166 2HD2 LEU A  10      62.842  49.090  71.201  1.00 17.53              
ATOM    167 3HD2 LEU A  10      61.647  47.936  71.804  1.00 17.53              
ATOM    168  C   LEU A  10      59.278  49.585  72.923  1.00 17.53              
ATOM    169  O   LEU A  10      60.417  49.340  73.285  1.00 17.53              
ATOM    170  N   GLY A  11      58.390  49.456  73.970  1.00 17.85              
ATOM    171  H   GLY A  11      58.887  48.887  74.656  1.00 17.85              
ATOM    172  CA  GLY A  11      56.989  49.778  74.435  1.00 17.85              
ATOM    173  HA1 GLY A  11      56.954  50.749  74.828  1.00 17.85              
ATOM    174  HA2 GLY A  11      56.756  49.105  75.245  1.00 17.85              
ATOM    175  C   GLY A  11      55.864  49.705  73.419  1.00 17.85              
ATOM    176  O   GLY A  11      56.094  49.318  72.296  1.00 17.85              
ATOM    177  N   ALA A  12      54.654  50.047  73.847  1.00 17.75              
ATOM    178  H   ALA A  12      54.524  50.299  74.808  1.00 17.75              
ATOM    179  CA  ALA A  12      53.441  50.211  73.047  1.00 17.75              
ATOM    180  HA  ALA A  12      53.225  49.242  72.668  1.00 17.75              
ATOM    181  CB  ALA A  12      52.209  50.424  73.936  1.00 17.75              
ATOM    182  HB1 ALA A  12      52.271  49.822  74.843  1.00 17.75              
ATOM    183  HB2 ALA A  12      52.104  51.474  74.168  1.00 17.75              
ATOM    184  HB3 ALA A  12      51.325  50.116  73.375  1.00 17.75              
ATOM    185  C   ALA A  12      53.412  51.006  71.724  1.00 17.75              
ATOM    186  O   ALA A  12      52.349  51.409  71.266  1.00 17.75              
ATOM    187  N   PHE A  13      54.542  51.121  71.030  1.00 16.80              
ATOM    188  H   PHE A  13      55.386  50.854  71.497  1.00 16.80              
ATOM    189  CA  PHE A  13      54.575  51.203  69.581  1.00 16.80              
ATOM    190  HA  PHE A  13      53.647  50.745  69.242  1.00 16.80              
ATOM    191  CB  PHE A  13      54.485  52.637  69.040  1.00 16.80              
ATOM    192  HB1 PHE A  13      55.478  53.037  68.857  1.00 16.80              
ATOM    193  HB2 PHE A  13      54.006  53.239  69.786  1.00 16.80              
ATOM    194  CG  PHE A  13      53.636  52.803  67.794  1.00 16.80              
ATOM    195  CD1 PHE A  13      54.241  52.970  66.531  1.00 16.80              
ATOM    196  HD1 PHE A  13      55.315  52.920  66.432  1.00 16.80              
ATOM    197  CE1 PHE A  13      53.443  53.176  65.392  1.00 16.80              
ATOM    198  HE1 PHE A  13      53.904  53.273  64.421  1.00 16.80              
ATOM    199  CZ  PHE A  13      52.042  53.234  65.511  1.00 16.80              
ATOM    200  HZ  PHE A  13      51.425  53.390  64.638  1.00 16.80              
ATOM    201  CE2 PHE A  13      51.440  53.066  66.769  1.00 16.80              
ATOM    202  HE2 PHE A  13      50.364  53.097  66.862  1.00 16.80              
ATOM    203  CD2 PHE A  13      52.234  52.842  67.906  1.00 16.80              
ATOM    204  HD2 PHE A  13      51.764  52.693  68.870  1.00 16.80              
ATOM    205  C   PHE A  13      55.671  50.389  68.851  1.00 16.80              
ATOM    206  O   PHE A  13      55.793  50.428  67.628  1.00 16.80              
ATOM    207  N   THR A  14      56.441  49.598  69.600  1.00 16.84              
ATOM    208  H   THR A  14      56.383  49.773  70.588  1.00 16.84              
ATOM    209  CA  THR A  14      56.748  48.215  69.248  1.00 16.84              
ATOM    210  HA  THR A  14      55.835  47.852  68.772  1.00 16.84              
ATOM    211  CB  THR A  14      57.826  47.964  68.171  1.00 16.84              
ATOM    212  HB  THR A  14      58.497  47.172  68.506  1.00 16.84              
ATOM    213  CG2 THR A  14      57.234  47.536  66.830  1.00 16.84              
ATOM    214 1HG2 THR A  14      56.576  46.680  66.974  1.00 16.84              
ATOM    215 2HG2 THR A  14      56.656  48.345  66.386  1.00 16.84              
ATOM    216 3HG2 THR A  14      58.038  47.250  66.152  1.00 16.84              
ATOM    217  OG1 THR A  14      58.580  49.104  67.932  1.00 16.84              
ATOM    218  HG1 THR A  14      57.969  49.745  67.540  1.00 16.84              
ATOM    219  C   THR A  14      56.930  47.228  70.392  1.00 16.84              
ATOM    220  O   THR A  14      56.119  46.324  70.474  1.00 16.84              
ATOM    221  N   ASN A  15      57.914  47.306  71.300  1.00 17.29              
ATOM    222  H   ASN A  15      58.647  47.982  71.177  1.00 17.29              
ATOM    223  CA  ASN A  15      58.082  46.207  72.261  1.00 17.29              
ATOM    224  HA  ASN A  15      58.249  45.354  71.601  1.00 17.29              
ATOM    225  CB  ASN A  15      59.376  46.219  73.107  1.00 17.29              
ATOM    226  HB1 ASN A  15      59.990  47.068  72.875  1.00 17.29              
ATOM    227  HB2 ASN A  15      59.971  45.351  72.826  1.00 17.29              
ATOM    228  CG  ASN A  15      59.150  46.133  74.613  1.00 17.29              
ATOM    229  OD1 ASN A  15      59.100  47.125  75.321  1.00 17.29              
ATOM    230  ND2 ASN A  15      58.939  44.946  75.133  1.00 17.29              
ATOM    231 1HD2 ASN A  15      58.883  44.123  74.554  1.00 17.29              
ATOM    232 2HD2 ASN A  15      58.780  44.884  76.123  1.00 17.29              
ATOM    233  C   ASN A  15      56.853  45.728  73.033  1.00 17.29              
ATOM    234  O   ASN A  15      56.599  44.523  73.041  1.00 17.29              
ATOM    235  N   ALA A  16      56.096  46.691  73.551  1.00 16.44              
ATOM    236  H   ALA A  16      56.393  47.623  73.315  1.00 16.44              
ATOM    237  CA  ALA A  16      54.772  46.553  74.139  1.00 16.44              
ATOM    238  HA  ALA A  16      54.622  45.479  74.264  1.00 16.44              
ATOM    239  CB  ALA A  16      54.724  47.113  75.564  1.00 16.44              
ATOM    240  HB1 ALA A  16      53.832  46.739  76.066  1.00 16.44              
ATOM    241  HB2 ALA A  16      55.591  46.776  76.131  1.00 16.44              
ATOM    242  HB3 ALA A  16      54.673  48.195  75.585  1.00 16.44              
ATOM    243  C   ALA A  16      53.615  46.948  73.216  1.00 16.44              
ATOM    244  O   ALA A  16      52.475  46.995  73.657  1.00 16.44              
ATOM    245  N   ALA A  17      53.924  47.198  71.940  1.00 15.99              
ATOM    246  H   ALA A  17      54.891  47.140  71.663  1.00 15.99              
ATOM    247  CA  ALA A  17      52.965  47.146  70.845  1.00 15.99              
ATOM    248  HA  ALA A  17      51.984  47.100  71.306  1.00 15.99              
ATOM    249  CB  ALA A  17      53.042  48.355  69.940  1.00 15.99              
ATOM    250  HB1 ALA A  17      54.064  48.687  69.923  1.00 15.99              
ATOM    251  HB2 ALA A  17      52.763  48.125  68.919  1.00 15.99              
ATOM    252  HB3 ALA A  17      52.392  49.134  70.292  1.00 15.99              
ATOM    253  C   ALA A  17      53.213  45.819  70.121  1.00 15.99              
ATOM    254  O   ALA A  17      53.736  45.837  68.989  1.00 15.99              
ATOM    255  N   PRO A  18      53.082  44.665  70.797  1.00 16.26              
ATOM    256  CD  PRO A  18      51.918  44.331  71.624  1.00 16.26              
ATOM    257  HD1 PRO A  18      51.106  44.029  70.964  1.00 16.26              
ATOM    258  HD2 PRO A  18      51.589  45.163  72.237  1.00 16.26              
ATOM    259  CG  PRO A  18      52.356  43.160  72.502  1.00 16.26              
ATOM    260  HG1 PRO A  18      51.531  42.477  72.691  1.00 16.26              
ATOM    261  HG2 PRO A  18      52.769  43.546  73.435  1.00 16.26              
ATOM    262  CB  PRO A  18      53.463  42.495  71.685  1.00 16.26              
ATOM    263  HB1 PRO A  18      53.005  41.883  70.915  1.00 16.26              
ATOM    264  HB2 PRO A  18      54.139  41.925  72.317  1.00 16.26              
ATOM    265  CA  PRO A  18      54.156  43.709  71.053  1.00 16.26              
ATOM    266  HA  PRO A  18      54.764  44.144  71.802  1.00 16.26              
ATOM    267  C   PRO A  18      55.028  43.328  69.853  1.00 16.26              
ATOM    268  O   PRO A  18      54.536  42.903  68.801  1.00 16.26              
ATOM    269  N   LEU A  19      56.338  43.436  70.089  1.00 16.01              
ATOM    270  H   LEU A  19      56.558  43.674  71.045  1.00 16.01              
ATOM    271  CA  LEU A  19      57.386  43.737  69.098  1.00 16.01              
ATOM    272  HA  LEU A  19      57.448  44.822  69.067  1.00 16.01              
ATOM    273  CB  LEU A  19      58.734  43.236  69.681  1.00 16.01              
ATOM    274  HB1 LEU A  19      58.965  42.246  69.283  1.00 16.01              
ATOM    275  HB2 LEU A  19      58.624  43.118  70.760  1.00 16.01              
ATOM    276  CG  LEU A  19      59.942  44.172  69.460  1.00 16.01              
ATOM    277  HG  LEU A  19      59.696  45.168  69.829  1.00 16.01              
ATOM    278  CD1 LEU A  19      61.135  43.647  70.263  1.00 16.01              
ATOM    279 1HD1 LEU A  19      61.983  44.324  70.155  1.00 16.01              
ATOM    280 2HD1 LEU A  19      60.878  43.573  71.319  1.00 16.01              
ATOM    281 3HD1 LEU A  19      61.422  42.660  69.897  1.00 16.01              
ATOM    282  CD2 LEU A  19      60.379  44.284  68.005  1.00 16.01              
ATOM    283 1HD2 LEU A  19      61.271  44.905  67.928  1.00 16.01              
ATOM    284 2HD2 LEU A  19      60.603  43.296  67.604  1.00 16.01              
ATOM    285 3HD2 LEU A  19      59.599  44.751  67.406  1.00 16.01              
ATOM    286  C   LEU A  19      57.197  43.349  67.626  1.00 16.01              
ATOM    287  O   LEU A  19      57.182  44.221  66.766  1.00 16.01              
ATOM    288  N   LEU A  20      57.064  42.061  67.338  1.00 15.62              
ATOM    289  H   LEU A  20      57.018  41.410  68.110  1.00 15.62              
ATOM    290  CA  LEU A  20      56.831  41.518  65.996  1.00 15.62              
ATOM    291  HA  LEU A  20      56.424  42.279  65.341  1.00 15.62              
ATOM    292  CB  LEU A  20      58.144  41.010  65.361  1.00 15.62              
ATOM    293  HB1 LEU A  20      57.890  40.398  64.495  1.00 15.62              
ATOM    294  HB2 LEU A  20      58.659  40.370  66.078  1.00 15.62              
ATOM    295  CG  LEU A  20      59.105  42.112  64.875  1.00 15.62              
ATOM    296  HG  LEU A  20      59.380  42.746  65.714  1.00 15.62              
ATOM    297  CD1 LEU A  20      60.382  41.468  64.330  1.00 15.62              
ATOM    298 1HD1 LEU A  20      61.086  42.246  64.035  1.00 15.62              
ATOM    299 2HD1 LEU A  20      60.841  40.855  65.104  1.00 15.62              
ATOM    300 3HD1 LEU A  20      60.146  40.847  63.466  1.00 15.62              
ATOM    301  CD2 LEU A  20      58.514  42.989  63.767  1.00 15.62              
ATOM    302 1HD2 LEU A  20      59.275  43.663  63.376  1.00 15.62              
ATOM    303 2HD2 LEU A  20      58.125  42.372  62.956  1.00 15.62              
ATOM    304 3HD2 LEU A  20      57.705  43.599  64.167  1.00 15.62              
ATOM    305  C   LEU A  20      55.766  40.431  66.136  1.00 15.62              
ATOM    306  O   LEU A  20      55.983  39.260  65.832  1.00 15.62              
ATOM    307  N   SER A  21      54.689  40.798  66.838  1.00 15.07              
ATOM    308  H   SER A  21      54.669  41.757  67.163  1.00 15.07              
ATOM    309  CA  SER A  21      53.817  39.828  67.506  1.00 15.07              
ATOM    310  HA  SER A  21      53.862  38.881  66.965  1.00 15.07              
ATOM    311  CB  SER A  21      54.306  39.563  68.940  1.00 15.07              
ATOM    312  HB1 SER A  21      53.833  38.655  69.317  1.00 15.07              
ATOM    313  HB2 SER A  21      54.021  40.394  69.583  1.00 15.07              
ATOM    314  OG  SER A  21      55.716  39.425  68.998  1.00 15.07              
ATOM    315  HG  SER A  21      55.980  38.830  68.281  1.00 15.07              
ATOM    316  C   SER A  21      52.352  40.233  67.522  1.00 15.07              
ATOM    317  O   SER A  21      51.462  39.469  67.163  1.00 15.07              
ATOM    318  N   ASN A  22      52.123  41.492  67.850  1.00 13.11              
ATOM    319  H   ASN A  22      52.920  42.020  68.199  1.00 13.11              
ATOM    320  CA  ASN A  22      50.979  42.278  67.415  1.00 13.11              
ATOM    321  HA  ASN A  22      50.643  41.933  66.434  1.00 13.11              
ATOM    322  CB  ASN A  22      49.831  42.125  68.432  1.00 13.11              
ATOM    323  HB1 ASN A  22      50.144  42.533  69.393  1.00 13.11              
ATOM    324  HB2 ASN A  22      49.610  41.066  68.566  1.00 13.11              
ATOM    325  CG  ASN A  22      48.545  42.809  67.995  1.00 13.11              
ATOM    326  OD1 ASN A  22      48.309  43.104  66.832  1.00 13.11              
ATOM    327  ND2 ASN A  22      47.648  43.061  68.918  1.00 13.11              
ATOM    328 1HD2 ASN A  22      47.845  42.860  69.881  1.00 13.11              
ATOM    329 2HD2 ASN A  22      46.843  43.595  68.644  1.00 13.11              
ATOM    330  C   ASN A  22      51.554  43.686  67.278  1.00 13.11              
ATOM    331  O   ASN A  22      51.198  44.566  68.060  1.00 13.11              
ATOM    332  N   GLN A  23      52.545  43.777  66.370  1.00 10.41              
ATOM    333  H   GLN A  23      52.691  42.937  65.831  1.00 10.41              
ATOM    334  CA  GLN A  23      53.561  44.821  66.090  1.00 10.41              
ATOM    335  HA  GLN A  23      54.222  44.911  66.947  1.00 10.41              
ATOM    336  CB  GLN A  23      54.424  44.281  64.925  1.00 10.41              
ATOM    337  HB1 GLN A  23      54.687  43.266  65.196  1.00 10.41              
ATOM    338  HB2 GLN A  23      55.345  44.862  64.862  1.00 10.41              
ATOM    339  CG  GLN A  23      53.773  44.244  63.521  1.00 10.41              
ATOM    340  HG1 GLN A  23      53.840  45.233  63.069  1.00 10.41              
ATOM    341  HG2 GLN A  23      52.717  43.989  63.609  1.00 10.41              
ATOM    342  CD  GLN A  23      54.423  43.211  62.592  1.00 10.41              
ATOM    343  OE1 GLN A  23      54.530  42.043  62.928  1.00 10.41              
ATOM    344  NE2 GLN A  23      54.854  43.563  61.400  1.00 10.41              
ATOM    345 1HE2 GLN A  23      54.795  44.542  61.096  1.00 10.41              
ATOM    346 2HE2 GLN A  23      55.273  42.857  60.825  1.00 10.41              
ATOM    347  C   GLN A  23      53.000  46.219  65.750  1.00 10.41              
ATOM    348  O   GLN A  23      53.575  47.023  65.022  1.00 10.41              
ATOM    349  N   ARG A  24      51.770  46.430  66.196  1.00  8.44              
ATOM    350  H   ARG A  24      51.474  45.781  66.908  1.00  8.44              
ATOM    351  CA  ARG A  24      50.728  47.271  65.645  1.00  8.44              
ATOM    352  HA  ARG A  24      51.199  48.107  65.121  1.00  8.44              
ATOM    353  CB  ARG A  24      49.904  46.455  64.640  1.00  8.44              
ATOM    354  HB1 ARG A  24      49.224  45.832  65.213  1.00  8.44              
ATOM    355  HB2 ARG A  24      50.564  45.804  64.064  1.00  8.44              
ATOM    356  CG  ARG A  24      49.131  47.337  63.636  1.00  8.44              
ATOM    357  HG1 ARG A  24      49.857  47.819  62.989  1.00  8.44              
ATOM    358  HG2 ARG A  24      48.588  48.135  64.134  1.00  8.44              
ATOM    359  CD  ARG A  24      48.124  46.537  62.798  1.00  8.44              
ATOM    360  HD1 ARG A  24      48.601  45.641  62.397  1.00  8.44              
ATOM    361  HD2 ARG A  24      47.816  47.159  61.956  1.00  8.44              
ATOM    362  NE  ARG A  24      46.925  46.208  63.595  1.00  8.44              
ATOM    363  HE  ARG A  24      46.208  46.933  63.682  1.00  8.44              
ATOM    364  CZ  ARG A  24      46.747  45.206  64.431  1.00  8.44              
ATOM    365  NH1 ARG A  24      47.495  44.139  64.383  1.00  8.44              
ATOM    366 1HH1 ARG A  24      48.172  44.082  63.649  1.00  8.44              
ATOM    367 2HH1 ARG A  24      47.564  43.547  65.205  1.00  8.44              
ATOM    368  NH2 ARG A  24      45.836  45.262  65.354  1.00  8.44              
ATOM    369 1HH2 ARG A  24      45.280  46.127  65.456  1.00  8.44              
ATOM    370 2HH2 ARG A  24      45.717  44.529  66.015  1.00  8.44              
ATOM    371  C   ARG A  24      49.867  47.869  66.756  1.00  8.44              
ATOM    372  O   ARG A  24      48.722  48.233  66.508  1.00  8.44              
ATOM    373  N   LEU A  25      50.368  47.900  67.998  1.00  6.05              
ATOM    374  H   LEU A  25      51.310  47.567  68.133  1.00  6.05              
ATOM    375  CA  LEU A  25      49.596  48.377  69.146  1.00  6.05              
ATOM    376  HA  LEU A  25      48.592  48.043  68.881  1.00  6.05              
ATOM    377  CB  LEU A  25      49.799  47.606  70.453  1.00  6.05              
ATOM    378  HB1 LEU A  25      50.358  48.242  71.141  1.00  6.05              
ATOM    379  HB2 LEU A  25      50.371  46.712  70.225  1.00  6.05              
ATOM    380  CG  LEU A  25      48.546  47.126  71.212  1.00  6.05              
ATOM    381  HG  LEU A  25      48.877  46.781  72.191  1.00  6.05              
ATOM    382  CD1 LEU A  25      47.505  48.219  71.440  1.00  6.05              
ATOM    383 1HD1 LEU A  25      47.981  49.094  71.886  1.00  6.05              
ATOM    384 2HD1 LEU A  25      47.038  48.517  70.501  1.00  6.05              
ATOM    385 3HD1 LEU A  25      46.728  47.860  72.113  1.00  6.05              
ATOM    386  CD2 LEU A  25      47.884  45.933  70.516  1.00  6.05              
ATOM    387 1HD2 LEU A  25      47.054  45.576  71.125  1.00  6.05              
ATOM    388 2HD2 LEU A  25      47.512  46.224  69.534  1.00  6.05              
ATOM    389 3HD2 LEU A  25      48.615  45.135  70.405  1.00  6.05              
ATOM    390  C   LEU A  25      49.366  49.881  69.251  1.00  6.05              
ATOM    391  O   LEU A  25      49.816  50.562  70.163  1.00  6.05              
ATOM    392  N   GLY A  26      48.594  50.343  68.275  1.00  5.12              
ATOM    393  H   GLY A  26      48.268  49.668  67.593  1.00  5.12              
ATOM    394  CA  GLY A  26      48.024  51.656  68.191  1.00  5.12              
ATOM    395  HA1 GLY A  26      47.731  51.845  67.160  1.00  5.12              
ATOM    396  HA2 GLY A  26      48.787  52.385  68.464  1.00  5.12              
ATOM    397  C   GLY A  26      46.818  51.885  69.073  1.00  5.12              
ATOM    398  O   GLY A  26      46.205  50.957  69.592  1.00  5.12              
ATOM    399  N   SER A  27      46.456  53.160  69.182  1.00  5.37              
ATOM    400  H   SER A  27      46.995  53.863  68.705  1.00  5.37              
ATOM    401  CA  SER A  27      45.134  53.508  69.671  1.00  5.37              
ATOM    402  HA  SER A  27      44.946  52.930  70.577  1.00  5.37              
ATOM    403  CB  SER A  27      45.070  54.991  70.051  1.00  5.37              
ATOM    404  HB1 SER A  27      44.799  55.595  69.184  1.00  5.37              
ATOM    405  HB2 SER A  27      46.050  55.309  70.410  1.00  5.37              
ATOM    406  OG  SER A  27      44.147  55.175  71.106  1.00  5.37              
ATOM    407  HG  SER A  27      43.290  55.509  70.724  1.00  5.37              
ATOM    408  C   SER A  27      44.066  53.121  68.642  1.00  5.37              
ATOM    409  O   SER A  27      44.353  52.980  67.439  1.00  5.37              
ATOM    410  N   ALA A  28      42.820  53.005  69.112  1.00  5.67              
ATOM    411  H   ALA A  28      42.663  53.218  70.086  1.00  5.67              
ATOM    412  CA  ALA A  28      41.657  52.757  68.260  1.00  5.67              
ATOM    413  HA  ALA A  28      41.730  51.739  67.873  1.00  5.67              
ATOM    414  CB  ALA A  28      40.384  52.869  69.105  1.00  5.67              
ATOM    415  HB1 ALA A  28      39.514  52.643  68.488  1.00  5.67              
ATOM    416  HB2 ALA A  28      40.425  52.160  69.933  1.00  5.67              
ATOM    417  HB3 ALA A  28      40.283  53.880  69.504  1.00  5.67              
ATOM    418  C   ALA A  28      41.647  53.707  67.045  1.00  5.67              
ATOM    419  O   ALA A  28      41.348  53.314  65.915  1.00  5.67              
ATOM    420  N   GLU A  29      42.031  54.961  67.282  1.00  5.44              
ATOM    421  H   GLU A  29      42.205  55.192  68.258  1.00  5.44              
ATOM    422  CA  GLU A  29      42.165  56.023  66.287  1.00  5.44              
ATOM    423  HA  GLU A  29      41.278  55.951  65.661  1.00  5.44              
ATOM    424  CB  GLU A  29      42.105  57.454  66.876  1.00  5.44              
ATOM    425  HB1 GLU A  29      41.084  57.816  66.744  1.00  5.44              
ATOM    426  HB2 GLU A  29      42.736  58.102  66.270  1.00  5.44              
ATOM    427  CG  GLU A  29      42.480  57.662  68.353  1.00  5.44              
ATOM    428  HG1 GLU A  29      42.423  58.727  68.582  1.00  5.44              
ATOM    429  HG2 GLU A  29      43.512  57.337  68.501  1.00  5.44              
ATOM    430  CD  GLU A  29      41.540  56.904  69.299  1.00  5.44              
ATOM    431  OE1 GLU A  29      40.321  57.164  69.268  1.00  5.44              
ATOM    432  OE2 GLU A  29      42.038  55.936  69.923  1.00  5.44              
ATOM    433  C   GLU A  29      43.322  55.832  65.283  1.00  5.44              
ATOM    434  O   GLU A  29      43.141  56.156  64.105  1.00  5.44              
ATOM    435  N   GLU A  30      44.446  55.228  65.692  1.00  4.89              
ATOM    436  H   GLU A  30      44.458  54.816  66.616  1.00  4.89              
ATOM    437  CA  GLU A  30      45.537  54.866  64.776  1.00  4.89              
ATOM    438  HA  GLU A  30      45.805  55.745  64.187  1.00  4.89              
ATOM    439  CB  GLU A  30      46.775  54.401  65.562  1.00  4.89              
ATOM    440  HB1 GLU A  30      46.554  53.443  66.030  1.00  4.89              
ATOM    441  HB2 GLU A  30      46.989  55.113  66.361  1.00  4.89              
ATOM    442  CG  GLU A  30      48.030  54.231  64.686  1.00  4.89              
ATOM    443  HG1 GLU A  30      47.781  53.708  63.762  1.00  4.89              
ATOM    444  HG2 GLU A  30      48.739  53.604  65.231  1.00  4.89              
ATOM    445  CD  GLU A  30      48.710  55.570  64.385  1.00  4.89              
ATOM    446  OE1 GLU A  30      49.220  56.224  65.323  1.00  4.89              
ATOM    447  OE2 GLU A  30      48.762  56.038  63.229  1.00  4.89              
ATOM    448  C   GLU A  30      45.068  53.780  63.792  1.00  4.89              
ATOM    449  O   GLU A  30      45.139  53.954  62.566  1.00  4.89              
ATOM    450  N   GLU A  31      44.511  52.689  64.338  1.00  5.15              
ATOM    451  H   GLU A  31      44.443  52.627  65.350  1.00  5.15              
ATOM    452  CA  GLU A  31      44.043  51.565  63.509  1.00  5.15              
ATOM    453  HA  GLU A  31      44.876  51.185  62.918  1.00  5.15              
ATOM    454  CB  GLU A  31      43.524  50.416  64.411  1.00  5.15              
ATOM    455  HB1 GLU A  31      43.127  49.643  63.753  1.00  5.15              
ATOM    456  HB2 GLU A  31      42.686  50.783  65.006  1.00  5.15              
ATOM    457  CG  GLU A  31      44.566  49.792  65.372  1.00  5.15              
ATOM    458  HG1 GLU A  31      44.358  50.133  66.388  1.00  5.15              
ATOM    459  HG2 GLU A  31      45.562  50.151  65.103  1.00  5.15              
ATOM    460  CD  GLU A  31      44.585  48.250  65.321  1.00  5.15              
ATOM    461  OE1 GLU A  31      44.766  47.713  64.208  1.00  5.15              
ATOM    462  OE2 GLU A  31      44.520  47.542  66.351  1.00  5.15              
ATOM    463  C   GLU A  31      42.932  51.995  62.527  1.00  5.15              
ATOM    464  O   GLU A  31      42.987  51.710  61.323  1.00  5.15              
ATOM    465  N   LYS A  32      41.926  52.727  63.029  1.00  5.16              
ATOM    466  H   LYS A  32      41.942  52.927  64.027  1.00  5.16              
ATOM    467  CA  LYS A  32      40.819  53.269  62.225  1.00  5.16              
ATOM    468  HA  LYS A  32      40.277  52.447  61.752  1.00  5.16              
ATOM    469  CB  LYS A  32      39.871  54.068  63.136  1.00  5.16              
ATOM    470  HB1 LYS A  32      39.286  54.750  62.518  1.00  5.16              
ATOM    471  HB2 LYS A  32      40.464  54.670  63.827  1.00  5.16              
ATOM    472  CG  LYS A  32      38.895  53.172  63.918  1.00  5.16              
ATOM    473  HG1 LYS A  32      39.425  52.301  64.304  1.00  5.16              
ATOM    474  HG2 LYS A  32      38.129  52.813  63.229  1.00  5.16              
ATOM    475  CD  LYS A  32      38.214  53.883  65.106  1.00  5.16              
ATOM    476  HD1 LYS A  32      38.930  53.955  65.925  1.00  5.16              
ATOM    477  HD2 LYS A  32      37.396  53.255  65.462  1.00  5.16              
ATOM    478  CE  LYS A  32      37.696  55.302  64.830  1.00  5.16              
ATOM    479  HE1 LYS A  32      38.548  55.947  64.591  1.00  5.16              
ATOM    480  HE2 LYS A  32      37.253  55.687  65.755  1.00  5.16              
ATOM    481  NZ  LYS A  32      36.699  55.332  63.731  1.00  5.16              
ATOM    482  HZ1 LYS A  32      36.351  56.273  63.597  1.00  5.16              
ATOM    483  HZ2 LYS A  32      37.122  55.021  62.866  1.00  5.16              
ATOM    484  HZ3 LYS A  32      35.921  54.724  63.951  1.00  5.16              
ATOM    485  C   LYS A  32      41.316  54.168  61.090  1.00  5.16              
ATOM    486  O   LYS A  32      40.876  54.028  59.946  1.00  5.16              
ATOM    487  N   PHE A  33      42.218  55.100  61.406  1.00  4.74              
ATOM    488  H   PHE A  33      42.581  55.173  62.350  1.00  4.74              
ATOM    489  CA  PHE A  33      42.695  56.026  60.388  1.00  4.74              
ATOM    490  HA  PHE A  33      41.833  56.510  59.930  1.00  4.74              
ATOM    491  CB  PHE A  33      43.539  57.124  61.012  1.00  4.74              
ATOM    492  HB1 PHE A  33      44.444  56.693  61.445  1.00  4.74              
ATOM    493  HB2 PHE A  33      42.965  57.584  61.817  1.00  4.74              
ATOM    494  CG  PHE A  33      43.910  58.194  60.005  1.00  4.74              
ATOM    495  CD1 PHE A  33      43.073  59.313  59.824  1.00  4.74              
ATOM    496  HD1 PHE A  33      42.169  59.417  60.404  1.00  4.74              
ATOM    497  CE1 PHE A  33      43.421  60.311  58.897  1.00  4.74              
ATOM    498  HE1 PHE A  33      42.788  61.178  58.763  1.00  4.74              
ATOM    499  CZ  PHE A  33      44.595  60.182  58.137  1.00  4.74              
ATOM    500  HZ  PHE A  33      44.853  60.952  57.423  1.00  4.74              
ATOM    501  CE2 PHE A  33      45.420  59.053  58.305  1.00  4.74              
ATOM    502  HE2 PHE A  33      46.308  58.929  57.708  1.00  4.74              
ATOM    503  CD2 PHE A  33      45.086  58.067  59.245  1.00  4.74              
ATOM    504  HD2 PHE A  33      45.725  57.203  59.366  1.00  4.74              
ATOM    505  C   PHE A  33      43.446  55.314  59.268  1.00  4.74              
ATOM    506  O   PHE A  33      43.070  55.447  58.104  1.00  4.74              
ATOM    507  N   CYS A  34      44.450  54.499  59.604  1.00  4.59              
ATOM    508  H   CYS A  34      44.724  54.387  60.578  1.00  4.59              
ATOM    509  CA  CYS A  34      45.208  53.813  58.556  1.00  4.59              
ATOM    510  HA  CYS A  34      45.613  54.561  57.875  1.00  4.59              
ATOM    511  CB  CYS A  34      46.373  53.065  59.208  1.00  4.59              
ATOM    512  HB1 CYS A  34      46.821  52.402  58.469  1.00  4.59              
ATOM    513  HB2 CYS A  34      45.997  52.455  60.032  1.00  4.59              
ATOM    514  SG  CYS A  34      47.664  54.173  59.834  1.00  4.59              
ATOM    515  C   CYS A  34      44.334  52.884  57.709  1.00  4.59              
ATOM    516  O   CYS A  34      44.383  52.949  56.479  1.00  4.59              
ATOM    517  N   SER A  35      43.446  52.109  58.343  1.00  4.82              
ATOM    518  H   SER A  35      43.420  52.117  59.356  1.00  4.82              
ATOM    519  CA  SER A  35      42.493  51.272  57.605  1.00  4.82              
ATOM    520  HA  SER A  35      43.070  50.640  56.939  1.00  4.82              
ATOM    521  CB  SER A  35      41.743  50.318  58.543  1.00  4.82              
ATOM    522  HB1 SER A  35      42.460  49.633  58.999  1.00  4.82              
ATOM    523  HB2 SER A  35      41.032  49.731  57.959  1.00  4.82              
ATOM    524  OG  SER A  35      41.051  50.996  59.568  1.00  4.82              
ATOM    525  HG  SER A  35      41.707  51.284  60.233  1.00  4.82              
ATOM    526  C   SER A  35      41.531  52.026  56.687  1.00  4.82              
ATOM    527  O   SER A  35      41.156  51.451  55.664  1.00  4.82              
ATOM    528  N   THR A  36      41.189  53.296  56.962  1.00  4.77              
ATOM    529  H   THR A  36      41.497  53.715  57.833  1.00  4.77              
ATOM    530  CA  THR A  36      40.413  54.100  55.994  1.00  4.77              
ATOM    531  HA  THR A  36      39.831  53.403  55.390  1.00  4.77              
ATOM    532  CB  THR A  36      39.359  54.981  56.686  1.00  4.77              
ATOM    533  HB  THR A  36      38.880  54.390  57.467  1.00  4.77              
ATOM    534  CG2 THR A  36      39.876  56.272  57.318  1.00  4.77              
ATOM    535 1HG2 THR A  36      39.045  56.811  57.770  1.00  4.77              
ATOM    536 2HG2 THR A  36      40.599  56.029  58.091  1.00  4.77              
ATOM    537 3HG2 THR A  36      40.350  56.908  56.568  1.00  4.77              
ATOM    538  OG1 THR A  36      38.365  55.340  55.754  1.00  4.77              
ATOM    539  HG1 THR A  36      38.821  55.650  54.957  1.00  4.77              
ATOM    540  C   THR A  36      41.235  54.895  54.984  1.00  4.77              
ATOM    541  O   THR A  36      40.661  55.357  54.000  1.00  4.77              
ATOM    542  N   HIS A  37      42.555  55.003  55.176  1.00  4.42              
ATOM    543  H   HIS A  37      42.939  54.640  56.041  1.00  4.42              
ATOM    544  CA  HIS A  37      43.468  55.806  54.338  1.00  4.42              
ATOM    545  HA  HIS A  37      42.887  56.254  53.529  1.00  4.42              
ATOM    546  CB  HIS A  37      44.026  56.966  55.193  1.00  4.42              
ATOM    547  HB1 HIS A  37      45.068  56.785  55.457  1.00  4.42              
ATOM    548  HB2 HIS A  37      43.460  57.059  56.119  1.00  4.42              
ATOM    549  CG  HIS A  37      43.892  58.280  54.478  1.00  4.42              
ATOM    550  ND1 HIS A  37      42.688  58.945  54.255  1.00  4.42              
ATOM    551  CE1 HIS A  37      42.968  59.923  53.380  1.00  4.42              
ATOM    552  HE1 HIS A  37      42.230  60.570  52.925  1.00  4.42              
ATOM    553  NE2 HIS A  37      44.273  59.921  53.067  1.00  4.42              
ATOM    554  HE2 HIS A  37      44.668  60.431  52.264  1.00  4.42              
ATOM    555  CD2 HIS A  37      44.872  58.890  53.760  1.00  4.42              
ATOM    556  HD2 HIS A  37      45.891  58.546  53.669  1.00  4.42              
ATOM    557  C   HIS A  37      44.529  54.924  53.662  1.00  4.42              
ATOM    558  O   HIS A  37      45.642  55.347  53.359  1.00  4.42              
ATOM    559  N   GLN A  38      44.162  53.661  53.429  1.00  4.50              
ATOM    560  H   GLN A  38      43.242  53.412  53.756  1.00  4.50              
ATOM    561  CA  GLN A  38      45.035  52.563  53.010  1.00  4.50              
ATOM    562  HA  GLN A  38      45.746  52.410  53.824  1.00  4.50              
ATOM    563  CB  GLN A  38      44.175  51.289  52.894  1.00  4.50              
ATOM    564  HB1 GLN A  38      43.550  51.341  52.001  1.00  4.50              
ATOM    565  HB2 GLN A  38      43.507  51.260  53.758  1.00  4.50              
ATOM    566  CG  GLN A  38      44.972  49.972  52.912  1.00  4.50              
ATOM    567  HG1 GLN A  38      44.299  49.165  53.201  1.00  4.50              
ATOM    568  HG2 GLN A  38      45.752  50.041  53.669  1.00  4.50              
ATOM    569  CD  GLN A  38      45.597  49.581  51.577  1.00  4.50              
ATOM    570  OE1 GLN A  38      44.997  49.693  50.522  1.00  4.50              
ATOM    571  NE2 GLN A  38      46.813  49.083  51.586  1.00  4.50              
ATOM    572 1HE2 GLN A  38      47.327  49.024  52.445  1.00  4.50              
ATOM    573 2HE2 GLN A  38      47.213  48.887  50.687  1.00  4.50              
ATOM    574  C   GLN A  38      45.871  52.845  51.753  1.00  4.50              
ATOM    575  O   GLN A  38      47.003  52.370  51.662  1.00  4.50              
ATOM    576  N   GLY A  39      45.344  53.650  50.826  1.00  4.22              
ATOM    577  H   GLY A  39      44.445  54.062  51.023  1.00  4.22              
ATOM    578  CA  GLY A  39      45.998  53.997  49.559  1.00  4.22              
ATOM    579  HA1 GLY A  39      45.230  54.176  48.808  1.00  4.22              
ATOM    580  HA2 GLY A  39      46.607  53.156  49.227  1.00  4.22              
ATOM    581  C   GLY A  39      46.891  55.226  49.602  1.00  4.22              
ATOM    582  O   GLY A  39      47.485  55.576  48.585  1.00  4.22              
ATOM    583  N   GLU A  40      46.998  55.879  50.755  1.00  3.98              
ATOM    584  H   GLU A  40      46.512  55.530  51.574  1.00  3.98              
ATOM    585  CA  GLU A  40      47.675  57.161  50.881  1.00  3.98              
ATOM    586  HA  GLU A  40      48.204  57.352  49.950  1.00  3.98              
ATOM    587  CB  GLU A  40      46.640  58.286  51.011  1.00  3.98              
ATOM    588  HB1 GLU A  40      47.096  59.150  51.497  1.00  3.98              
ATOM    589  HB2 GLU A  40      45.809  57.916  51.603  1.00  3.98              
ATOM    590  CG  GLU A  40      46.097  58.702  49.630  1.00  3.98              
ATOM    591  HG1 GLU A  40      45.759  57.810  49.099  1.00  3.98              
ATOM    592  HG2 GLU A  40      46.904  59.150  49.047  1.00  3.98              
ATOM    593  CD  GLU A  40      44.934  59.699  49.718  1.00  3.98              
ATOM    594  OE1 GLU A  40      45.041  60.645  50.531  1.00  3.98              
ATOM    595  OE2 GLU A  40      43.964  59.518  48.951  1.00  3.98              
ATOM    596  C   GLU A  40      48.779  57.123  51.941  1.00  3.98              
ATOM    597  O   GLU A  40      48.795  56.326  52.888  1.00  3.98              
ATOM    598  N   VAL A  41      49.816  57.922  51.692  1.00  3.74              
ATOM    599  H   VAL A  41      49.745  58.556  50.900  1.00  3.74              
ATOM    600  CA  VAL A  41      51.126  57.775  52.327  1.00  3.74              
ATOM    601  HA  VAL A  41      51.078  57.022  53.112  1.00  3.74              
ATOM    602  CB  VAL A  41      52.209  57.312  51.328  1.00  3.74              
ATOM    603  HB  VAL A  41      52.259  58.020  50.501  1.00  3.74              
ATOM    604  CG1 VAL A  41      53.592  57.225  51.992  1.00  3.74              
ATOM    605 1HG1 VAL A  41      54.307  56.765  51.310  1.00  3.74              
ATOM    606 2HG1 VAL A  41      53.954  58.222  52.240  1.00  3.74              
ATOM    607 3HG1 VAL A  41      53.540  56.627  52.900  1.00  3.74              
ATOM    608  CG2 VAL A  41      51.894  55.925  50.746  1.00  3.74              
ATOM    609 1HG2 VAL A  41      52.626  55.684  49.974  1.00  3.74              
ATOM    610 2HG2 VAL A  41      51.949  55.169  51.525  1.00  3.74              
ATOM    611 3HG2 VAL A  41      50.903  55.914  50.291  1.00  3.74              
ATOM    612  C   VAL A  41      51.493  59.086  52.995  1.00  3.74              
ATOM    613  O   VAL A  41      52.070  59.992  52.395  1.00  3.74              
ATOM    614  N   HIS A  42      51.085  59.196  54.255  1.00  3.69              
ATOM    615  H   HIS A  42      50.482  58.477  54.626  1.00  3.69              
ATOM    616  CA  HIS A  42      51.517  60.261  55.151  1.00  3.69              
ATOM    617  HA  HIS A  42      51.528  61.200  54.588  1.00  3.69              
ATOM    618  CB  HIS A  42      50.508  60.409  56.292  1.00  3.69              
ATOM    619  HB1 HIS A  42      50.809  61.230  56.944  1.00  3.69              
ATOM    620  HB2 HIS A  42      50.490  59.490  56.872  1.00  3.69              
ATOM    621  CG  HIS A  42      49.115  60.681  55.799  1.00  3.69              
ATOM    622  ND1 HIS A  42      47.975  59.986  56.183  1.00  3.69              
ATOM    623  CE1 HIS A  42      46.959  60.554  55.511  1.00  3.69              
ATOM    624  HE1 HIS A  42      45.919  60.269  55.598  1.00  3.69              
ATOM    625  NE2 HIS A  42      47.412  61.531  54.713  1.00  3.69              
ATOM    626  HE2 HIS A  42      46.846  62.129  54.101  1.00  3.69              
ATOM    627  CD2 HIS A  42      48.769  61.623  54.884  1.00  3.69              
ATOM    628  HD2 HIS A  42      49.433  62.330  54.414  1.00  3.69              
ATOM    629  C   HIS A  42      52.922  60.028  55.670  1.00  3.69              
ATOM    630  O   HIS A  42      53.392  58.897  55.735  1.00  3.69              
ATOM    631  N   ALA A  43      53.579  61.105  56.076  1.00  3.57              
ATOM    632  H   ALA A  43      53.111  61.998  56.019  1.00  3.57              
ATOM    633  CA  ALA A  43      54.998  61.129  56.391  1.00  3.57              
ATOM    634  HA  ALA A  43      55.434  60.136  56.259  1.00  3.57              
ATOM    635  CB  ALA A  43      55.666  62.068  55.390  1.00  3.57              
ATOM    636  HB1 ALA A  43      56.737  62.139  55.585  1.00  3.57              
ATOM    637  HB2 ALA A  43      55.499  61.703  54.379  1.00  3.57              
ATOM    638  HB3 ALA A  43      55.211  63.049  55.468  1.00  3.57              
ATOM    639  C   ALA A  43      55.200  61.555  57.837  1.00  3.57              
ATOM    640  O   ALA A  43      54.896  62.687  58.211  1.00  3.57              
ATOM    641  N   ARG A  44      55.649  60.613  58.661  1.00  3.71              
ATOM    642  H   ARG A  44      55.877  59.701  58.275  1.00  3.71              
ATOM    643  CA  ARG A  44      55.977  60.872  60.052  1.00  3.71              
ATOM    644  HA  ARG A  44      55.535  61.819  60.371  1.00  3.71              
ATOM    645  CB  ARG A  44      55.444  59.746  60.951  1.00  3.71              
ATOM    646  HB1 ARG A  44      56.098  59.659  61.821  1.00  3.71              
ATOM    647  HB2 ARG A  44      55.473  58.801  60.407  1.00  3.71              
ATOM    648  CG  ARG A  44      54.030  59.994  61.481  1.00  3.71              
ATOM    649  HG1 ARG A  44      53.334  60.143  60.658  1.00  3.71              
ATOM    650  HG2 ARG A  44      54.035  60.888  62.108  1.00  3.71              
ATOM    651  CD  ARG A  44      53.615  58.777  62.318  1.00  3.71              
ATOM    652  HD1 ARG A  44      54.413  58.551  63.031  1.00  3.71              
ATOM    653  HD2 ARG A  44      53.501  57.912  61.671  1.00  3.71              
ATOM    654  NE  ARG A  44      52.382  59.023  63.075  1.00  3.71              
ATOM    655  HE  ARG A  44      52.348  59.875  63.603  1.00  3.71              
ATOM    656  CZ  ARG A  44      51.420  58.155  63.328  1.00  3.71              
ATOM    657  NH1 ARG A  44      51.223  57.045  62.686  1.00  3.71              
ATOM    658 1HH1 ARG A  44      51.731  56.733  61.877  1.00  3.71              
ATOM    659 2HH1 ARG A  44      50.362  56.523  62.879  1.00  3.71              
ATOM    660  NH2 ARG A  44      50.586  58.374  64.288  1.00  3.71              
ATOM    661 1HH2 ARG A  44      50.598  59.193  64.862  1.00  3.71              
ATOM    662 2HH2 ARG A  44      49.994  57.578  64.550  1.00  3.71              
ATOM    663  C   ARG A  44      57.479  60.983  60.225  1.00  3.71              
ATOM    664  O   ARG A  44      58.214  60.076  59.864  1.00  3.71              
ATOM    665  N   PHE A  45      57.904  62.062  60.861  1.00  3.42              
ATOM    666  H   PHE A  45      57.235  62.805  60.993  1.00  3.42              
ATOM    667  CA  PHE A  45      59.205  62.209  61.504  1.00  3.42              
ATOM    668  HA  PHE A  45      59.975  61.732  60.898  1.00  3.42              
ATOM    669  CB  PHE A  45      59.495  63.721  61.586  1.00  3.42              
ATOM    670  HB1 PHE A  45      58.732  64.207  62.190  1.00  3.42              
ATOM    671  HB2 PHE A  45      59.408  64.136  60.581  1.00  3.42              
ATOM    672  CG  PHE A  45      60.835  64.144  62.160  1.00  3.42              
ATOM    673  CD1 PHE A  45      61.847  64.581  61.295  1.00  3.42              
ATOM    674  HD1 PHE A  45      61.689  64.530  60.232  1.00  3.42              
ATOM    675  CE1 PHE A  45      63.048  65.112  61.791  1.00  3.42              
ATOM    676  HE1 PHE A  45      63.811  65.451  61.103  1.00  3.42              
ATOM    677  CZ  PHE A  45      63.262  65.176  63.173  1.00  3.42              
ATOM    678  HZ  PHE A  45      64.193  65.567  63.557  1.00  3.42              
ATOM    679  CE2 PHE A  45      62.258  64.721  64.045  1.00  3.42              
ATOM    680  HE2 PHE A  45      62.421  64.767  65.100  1.00  3.42              
ATOM    681  CD2 PHE A  45      61.044  64.217  63.549  1.00  3.42              
ATOM    682  HD2 PHE A  45      60.268  63.906  64.236  1.00  3.42              
ATOM    683  C   PHE A  45      59.233  61.597  62.912  1.00  3.42              
ATOM    684  O   PHE A  45      58.292  61.753  63.702  1.00  3.42              
ATOM    685  N   TRP A  46      60.398  61.038  63.226  1.00  3.52              
ATOM    686  H   TRP A  46      61.073  60.943  62.470  1.00  3.52              
ATOM    687  CA  TRP A  46      60.907  60.634  64.532  1.00  3.52              
ATOM    688  HA  TRP A  46      60.251  60.973  65.334  1.00  3.52              
ATOM    689  CB  TRP A  46      61.045  59.106  64.578  1.00  3.52              
ATOM    690  HB1 TRP A  46      61.663  58.855  65.442  1.00  3.52              
ATOM    691  HB2 TRP A  46      61.603  58.781  63.700  1.00  3.52              
ATOM    692  CG  TRP A  46      59.796  58.282  64.672  1.00  3.52              
ATOM    693  CD1 TRP A  46      59.351  57.720  65.814  1.00  3.52              
ATOM    694  HD1 TRP A  46      59.827  57.829  66.782  1.00  3.52              
ATOM    695  NE1 TRP A  46      58.253  56.933  65.555  1.00  3.52              
ATOM    696  HE1 TRP A  46      57.819  56.370  66.282  1.00  3.52              
ATOM    697  CE2 TRP A  46      57.906  56.963  64.223  1.00  3.52              
ATOM    698  CZ2 TRP A  46      56.885  56.340  63.487  1.00  3.52              
ATOM    699  HZ2 TRP A  46      56.176  55.694  63.984  1.00  3.52              
ATOM    700  CH2 TRP A  46      56.783  56.594  62.110  1.00  3.52              
ATOM    701  HH2 TRP A  46      55.992  56.143  61.523  1.00  3.52              
ATOM    702  CZ3 TRP A  46      57.720  57.442  61.493  1.00  3.52              
ATOM    703  HZ3 TRP A  46      57.635  57.647  60.436  1.00  3.52              
ATOM    704  CE3 TRP A  46      58.761  58.039  62.234  1.00  3.52              
ATOM    705  HE3 TRP A  46      59.481  58.681  61.741  1.00  3.52              
ATOM    706  CD2 TRP A  46      58.876  57.828  63.625  1.00  3.52              
ATOM    707  C   TRP A  46      62.306  61.254  64.699  1.00  3.52              
ATOM    708  O   TRP A  46      63.145  61.113  63.809  1.00  3.52              
ATOM    709  N   LEU A  47      62.591  61.839  65.867  1.00  3.37              
ATOM    710  H   LEU A  47      61.825  61.952  66.527  1.00  3.37              
ATOM    711  CA  LEU A  47      63.936  61.927  66.444  1.00  3.37              
ATOM    712  HA  LEU A  47      64.573  61.294  65.829  1.00  3.37              
ATOM    713  CB  LEU A  47      64.565  63.337  66.436  1.00  3.37              
ATOM    714  HB1 LEU A  47      64.046  63.929  67.179  1.00  3.37              
ATOM    715  HB2 LEU A  47      64.433  63.784  65.454  1.00  3.37              
ATOM    716  CG  LEU A  47      66.070  63.398  66.798  1.00  3.37              
ATOM    717  HG  LEU A  47      66.259  62.879  67.731  1.00  3.37              
ATOM    718  CD1 LEU A  47      66.968  62.806  65.716  1.00  3.37              
ATOM    719 1HD1 LEU A  47      68.015  62.936  65.989  1.00  3.37              
ATOM    720 2HD1 LEU A  47      66.760  61.748  65.589  1.00  3.37              
ATOM    721 3HD1 LEU A  47      66.778  63.312  64.770  1.00  3.37              
ATOM    722  CD2 LEU A  47      66.519  64.832  67.033  1.00  3.37              
ATOM    723 1HD2 LEU A  47      67.549  64.831  67.379  1.00  3.37              
ATOM    724 2HD2 LEU A  47      66.444  65.394  66.107  1.00  3.37              
ATOM    725 3HD2 LEU A  47      65.896  65.291  67.799  1.00  3.37              
ATOM    726  C   LEU A  47      63.948  61.317  67.857  1.00  3.37              
ATOM    727  O   LEU A  47      62.992  61.453  68.614  1.00  3.37              
ATOM    728  N   GLN A  48      65.080  60.754  68.272  1.00  3.54              
ATOM    729  H   GLN A  48      65.751  60.482  67.562  1.00  3.54              
ATOM    730  CA  GLN A  48      65.512  60.723  69.659  1.00  3.54              
ATOM    731  HA  GLN A  48      65.063  61.592  70.128  1.00  3.54              
ATOM    732  CB  GLN A  48      64.930  59.529  70.442  1.00  3.54              
ATOM    733  HB1 GLN A  48      63.896  59.758  70.700  1.00  3.54              
ATOM    734  HB2 GLN A  48      65.469  59.461  71.386  1.00  3.54              
ATOM    735  CG  GLN A  48      64.976  58.152  69.760  1.00  3.54              
ATOM    736  HG1 GLN A  48      65.223  57.400  70.510  1.00  3.54              
ATOM    737  HG2 GLN A  48      65.758  58.137  69.004  1.00  3.54              
ATOM    738  CD  GLN A  48      63.629  57.768  69.149  1.00  3.54              
ATOM    739  OE1 GLN A  48      62.631  57.599  69.834  1.00  3.54              
ATOM    740  NE2 GLN A  48      63.529  57.631  67.846  1.00  3.54              
ATOM    741 1HE2 GLN A  48      64.307  57.827  67.233  1.00  3.54              
ATOM    742 2HE2 GLN A  48      62.641  57.356  67.471  1.00  3.54              
ATOM    743  C   GLN A  48      67.011  60.876  69.875  1.00  3.54              
ATOM    744  O   GLN A  48      67.817  60.088  69.395  1.00  3.54              
ATOM    745  N   MET A  49      67.384  61.917  70.609  1.00  3.32              
ATOM    746  H   MET A  49      66.669  62.597  70.843  1.00  3.32              
ATOM    747  CA  MET A  49      68.778  62.233  70.906  1.00  3.32              
ATOM    748  HA  MET A  49      69.410  61.744  70.166  1.00  3.32              
ATOM    749  CB  MET A  49      68.950  63.753  70.731  1.00  3.32              
ATOM    750  HB1 MET A  49      68.805  64.229  71.699  1.00  3.32              
ATOM    751  HB2 MET A  49      68.186  64.113  70.041  1.00  3.32              
ATOM    752  CG  MET A  49      70.289  64.217  70.160  1.00  3.32              
ATOM    753  HG1 MET A  49      70.376  63.857  69.136  1.00  3.32              
ATOM    754  HG2 MET A  49      71.102  63.784  70.742  1.00  3.32              
ATOM    755  SD  MET A  49      70.504  66.023  70.172  1.00  3.32              
ATOM    756  CE  MET A  49      69.159  66.617  69.118  1.00  3.32              
ATOM    757  HE1 MET A  49      69.267  67.692  68.974  1.00  3.32              
ATOM    758  HE2 MET A  49      69.210  66.119  68.153  1.00  3.32              
ATOM    759  HE3 MET A  49      68.196  66.418  69.584  1.00  3.32              
ATOM    760  C   MET A  49      69.237  61.779  72.272  1.00  3.32              
ATOM    761  O   MET A  49      68.403  61.479  73.108  1.00  3.32              
ATOM    762  N   ARG A  50      70.550  61.835  72.489  1.00  3.55              
ATOM    763  H   ARG A  50      71.121  61.955  71.655  1.00  3.55              
ATOM    764  CA  ARG A  50      71.288  61.741  73.749  1.00  3.55              
ATOM    765  HA  ARG A  50      70.719  62.171  74.567  1.00  3.55              
ATOM    766  CB  ARG A  50      71.573  60.250  74.055  1.00  3.55              
ATOM    767  HB1 ARG A  50      72.027  59.828  73.168  1.00  3.55              
ATOM    768  HB2 ARG A  50      70.629  59.735  74.215  1.00  3.55              
ATOM    769  CG  ARG A  50      72.495  59.936  75.251  1.00  3.55              
ATOM    770  HG1 ARG A  50      71.892  59.590  76.090  1.00  3.55              
ATOM    771  HG2 ARG A  50      72.985  60.852  75.565  1.00  3.55              
ATOM    772  CD  ARG A  50      73.593  58.891  74.944  1.00  3.55              
ATOM    773  HD1 ARG A  50      74.279  58.851  75.788  1.00  3.55              
ATOM    774  HD2 ARG A  50      74.151  59.221  74.066  1.00  3.55              
ATOM    775  NE  ARG A  50      73.065  57.529  74.741  1.00  3.55              
ATOM    776  HE  ARG A  50      72.135  57.352  75.128  1.00  3.55              
ATOM    777  CZ  ARG A  50      73.641  56.512  74.119  1.00  3.55              
ATOM    778  NH1 ARG A  50      74.818  56.578  73.575  1.00  3.55              
ATOM    779 1HH1 ARG A  50      75.279  57.469  73.459  1.00  3.55              
ATOM    780 2HH1 ARG A  50      75.135  55.775  73.028  1.00  3.55              
ATOM    781  NH2 ARG A  50      73.031  55.374  73.977  1.00  3.55              
ATOM    782 1HH2 ARG A  50      72.105  55.255  74.345  1.00  3.55              
ATOM    783 2HH2 ARG A  50      73.500  54.682  73.383  1.00  3.55              
ATOM    784  C   ARG A  50      72.590  62.506  73.569  1.00  3.55              
ATOM    785  O   ARG A  50      73.539  62.009  72.968  1.00  3.55              
ATOM    786  N   VAL A  51      72.642  63.729  74.070  1.00  3.36              
ATOM    787  H   VAL A  51      71.795  64.130  74.460  1.00  3.36              
ATOM    788  CA  VAL A  51      73.850  64.547  74.050  1.00  3.36              
ATOM    789  HA  VAL A  51      74.450  64.235  73.195  1.00  3.36              
ATOM    790  CB  VAL A  51      73.580  66.049  73.880  1.00  3.36              
ATOM    791  HB  VAL A  51      73.361  66.522  74.834  1.00  3.36              
ATOM    792  CG1 VAL A  51      74.851  66.673  73.305  1.00  3.36              
ATOM    793 1HG1 VAL A  51      74.649  67.698  73.035  1.00  3.36              
ATOM    794 2HG1 VAL A  51      75.646  66.646  74.050  1.00  3.36              
ATOM    795 3HG1 VAL A  51      75.170  66.144  72.408  1.00  3.36              
ATOM    796  CG2 VAL A  51      72.421  66.331  72.925  1.00  3.36              
ATOM    797 1HG2 VAL A  51      72.328  67.405  72.757  1.00  3.36              
ATOM    798 2HG2 VAL A  51      72.601  65.824  71.979  1.00  3.36              
ATOM    799 3HG2 VAL A  51      71.481  65.983  73.353  1.00  3.36              
ATOM    800  C   VAL A  51      74.676  64.308  75.293  1.00  3.36              
ATOM    801  O   VAL A  51      74.194  64.556  76.384  1.00  3.36              
ATOM    802  N   GLY A  52      75.893  63.798  75.172  1.00  3.77              
ATOM    803  H   GLY A  52      76.262  63.644  74.239  1.00  3.77              
ATOM    804  CA  GLY A  52      76.823  63.739  76.296  1.00  3.77              
ATOM    805  HA1 GLY A  52      77.628  63.040  76.069  1.00  3.77              
ATOM    806  HA2 GLY A  52      76.317  63.397  77.196  1.00  3.77              
ATOM    807  C   GLY A  52      77.430  65.090  76.534  1.00  3.77              
ATOM    808  O   GLY A  52      78.072  65.617  75.622  1.00  3.77              
ATOM    809  N   VAL A  53      77.207  65.602  77.745  1.00  3.96              
ATOM    810  H   VAL A  53      76.781  64.980  78.429  1.00  3.96              
ATOM    811  CA  VAL A  53      77.388  66.997  78.177  1.00  3.96              
ATOM    812  HA  VAL A  53      77.786  67.565  77.340  1.00  3.96              
ATOM    813  CB  VAL A  53      76.061  67.658  78.606  1.00  3.96              
ATOM    814  HB  VAL A  53      76.282  68.669  78.951  1.00  3.96              
ATOM    815  CG1 VAL A  53      75.115  67.777  77.416  1.00  3.96              
ATOM    816 1HG1 VAL A  53      74.263  68.396  77.698  1.00  3.96              
ATOM    817 2HG1 VAL A  53      75.648  68.230  76.584  1.00  3.96              
ATOM    818 3HG1 VAL A  53      74.756  66.798  77.116  1.00  3.96              
ATOM    819  CG2 VAL A  53      75.305  66.925  79.725  1.00  3.96              
ATOM    820 1HG2 VAL A  53      74.412  67.492  79.992  1.00  3.96              
ATOM    821 2HG2 VAL A  53      75.003  65.933  79.391  1.00  3.96              
ATOM    822 3HG2 VAL A  53      75.930  66.842  80.614  1.00  3.96              
ATOM    823  C   VAL A  53      78.373  67.083  79.324  1.00  3.96              
ATOM    824  O   VAL A  53      78.468  66.175  80.154  1.00  3.96              
ATOM    825  N   ARG A  54      79.067  68.217  79.356  1.00  3.77              
ATOM    826  H   ARG A  54      78.904  68.885  78.605  1.00  3.77              
ATOM    827  CA  ARG A  54      79.974  68.639  80.409  1.00  3.77              
ATOM    828  HA  ARG A  54      79.687  68.127  81.331  1.00  3.77              
ATOM    829  CB  ARG A  54      81.414  68.229  80.095  1.00  3.77              
ATOM    830  HB1 ARG A  54      81.401  67.144  79.997  1.00  3.77              
ATOM    831  HB2 ARG A  54      82.031  68.485  80.958  1.00  3.77              
ATOM    832  CG  ARG A  54      82.050  68.848  78.833  1.00  3.77              
ATOM    833  HG1 ARG A  54      82.026  69.934  78.915  1.00  3.77              
ATOM    834  HG2 ARG A  54      81.475  68.553  77.955  1.00  3.77              
ATOM    835  CD  ARG A  54      83.518  68.426  78.633  1.00  3.77              
ATOM    836  HD1 ARG A  54      84.116  68.806  79.463  1.00  3.77              
ATOM    837  HD2 ARG A  54      83.888  68.892  77.717  1.00  3.77              
ATOM    838  NE  ARG A  54      83.663  66.960  78.521  1.00  3.77              
ATOM    839  HE  ARG A  54      83.430  66.543  77.632  1.00  3.77              
ATOM    840  CZ  ARG A  54      83.735  66.104  79.525  1.00  3.77              
ATOM    841  NH1 ARG A  54      83.990  66.452  80.749  1.00  3.77              
ATOM    842 1HH1 ARG A  54      84.069  67.415  80.992  1.00  3.77              
ATOM    843 2HH1 ARG A  54      83.639  65.807  81.468  1.00  3.77              
ATOM    844  NH2 ARG A  54      83.438  64.859  79.333  1.00  3.77              
ATOM    845 1HH2 ARG A  54      82.929  64.636  78.491  1.00  3.77              
ATOM    846 2HH2 ARG A  54      83.233  64.346  80.195  1.00  3.77              
ATOM    847  C   ARG A  54      79.828  70.124  80.655  1.00  3.77              
ATOM    848  O   ARG A  54      79.647  70.909  79.722  1.00  3.77              
ATOM    849  N   HIS A  55      79.956  70.505  81.912  1.00  3.73              
ATOM    850  H   HIS A  55      80.161  69.811  82.616  1.00  3.73              
ATOM    851  CA  HIS A  55      79.694  71.867  82.345  1.00  3.73              
ATOM    852  HA  HIS A  55      79.112  72.402  81.593  1.00  3.73              
ATOM    853  CB  HIS A  55      78.880  71.824  83.649  1.00  3.73              
ATOM    854  HB1 HIS A  55      78.574  72.837  83.906  1.00  3.73              
ATOM    855  HB2 HIS A  55      79.519  71.455  84.455  1.00  3.73              
ATOM    856  CG  HIS A  55      77.652  70.949  83.595  1.00  3.73              
ATOM    857  ND1 HIS A  55      77.563  69.661  84.125  1.00  3.73              
ATOM    858  CE1 HIS A  55      76.308  69.251  83.886  1.00  3.73              
ATOM    859  HE1 HIS A  55      75.902  68.295  84.190  1.00  3.73              
ATOM    860  NE2 HIS A  55      75.621  70.205  83.234  1.00  3.73              
ATOM    861  HE2 HIS A  55      74.650  70.143  82.959  1.00  3.73              
ATOM    862  CD2 HIS A  55      76.453  71.283  83.037  1.00  3.73              
ATOM    863  HD2 HIS A  55      76.199  72.222  82.560  1.00  3.73              
ATOM    864  C   HIS A  55      81.006  72.610  82.587  1.00  3.73              
ATOM    865  O   HIS A  55      82.034  72.038  82.953  1.00  3.73              
ATOM    866  N   SER A  56      80.946  73.923  82.437  1.00  4.15              
ATOM    867  H   SER A  56      80.077  74.338  82.117  1.00  4.15              
ATOM    868  CA  SER A  56      81.950  74.825  82.967  1.00  4.15              
ATOM    869  HA  SER A  56      82.932  74.501  82.629  1.00  4.15              
ATOM    870  CB  SER A  56      81.655  76.213  82.392  1.00  4.15              
ATOM    871  HB1 SER A  56      80.650  76.522  82.688  1.00  4.15              
ATOM    872  HB2 SER A  56      81.688  76.155  81.302  1.00  4.15              
ATOM    873  OG  SER A  56      82.578  77.195  82.821  1.00  4.15              
ATOM    874  HG  SER A  56      82.388  77.972  82.260  1.00  4.15              
ATOM    875  C   SER A  56      81.863  74.862  84.493  1.00  4.15              
ATOM    876  O   SER A  56      80.756  74.857  85.034  1.00  4.15              
ATOM    877  N   PRO A  57      82.988  75.034  85.206  1.00  3.81              
ATOM    878  CD  PRO A  57      84.339  74.781  84.728  1.00  3.81              
ATOM    879  HD1 PRO A  57      84.698  75.648  84.171  1.00  3.81              
ATOM    880  HD2 PRO A  57      84.385  73.882  84.112  1.00  3.81              
ATOM    881  CG  PRO A  57      85.179  74.585  85.986  1.00  3.81              
ATOM    882  HG1 PRO A  57      86.223  74.854  85.823  1.00  3.81              
ATOM    883  HG2 PRO A  57      85.093  73.551  86.325  1.00  3.81              
ATOM    884  CB  PRO A  57      84.500  75.512  86.988  1.00  3.81              
ATOM    885  HB1 PRO A  57      84.897  76.521  86.858  1.00  3.81              
ATOM    886  HB2 PRO A  57      84.655  75.178  88.015  1.00  3.81              
ATOM    887  CA  PRO A  57      83.013  75.476  86.603  1.00  3.81              
ATOM    888  HA  PRO A  57      82.508  74.720  87.204  1.00  3.81              
ATOM    889  C   PRO A  57      82.364  76.841  86.912  1.00  3.81              
ATOM    890  O   PRO A  57      82.485  77.340  88.027  1.00  3.81              
ATOM    891  N   LEU A  58      81.725  77.470  85.922  1.00  3.94              
ATOM    892  H   LEU A  58      81.740  77.027  85.016  1.00  3.94              
ATOM    893  CA  LEU A  58      80.952  78.710  86.040  1.00  3.94              
ATOM    894  HA  LEU A  58      80.965  79.057  87.074  1.00  3.94              
ATOM    895  CB  LEU A  58      81.603  79.781  85.135  1.00  3.94              
ATOM    896  HB1 LEU A  58      81.048  80.713  85.250  1.00  3.94              
ATOM    897  HB2 LEU A  58      81.489  79.461  84.099  1.00  3.94              
ATOM    898  CG  LEU A  58      83.097  80.066  85.394  1.00  3.94              
ATOM    899  HG  LEU A  58      83.673  79.144  85.315  1.00  3.94              
ATOM    900  CD1 LEU A  58      83.633  81.040  84.342  1.00  3.94              
ATOM    901 1HD1 LEU A  58      84.696  81.210  84.508  1.00  3.94              
ATOM    902 2HD1 LEU A  58      83.501  80.606  83.352  1.00  3.94              
ATOM    903 3HD1 LEU A  58      83.097  81.987  84.406  1.00  3.94              
ATOM    904  CD2 LEU A  58      83.341  80.686  86.771  1.00  3.94              
ATOM    905 1HD2 LEU A  58      84.400  80.903  86.898  1.00  3.94              
ATOM    906 2HD2 LEU A  58      82.764  81.605  86.879  1.00  3.94              
ATOM    907 3HD2 LEU A  58      83.043  79.986  87.553  1.00  3.94              
ATOM    908  C   LEU A  58      79.473  78.502  85.660  1.00  3.94              
ATOM    909  O   LEU A  58      78.692  79.452  85.710  1.00  3.94              
ATOM    910  N   TYR A  59      79.072  77.276  85.291  1.00  3.92              
ATOM    911  H   TYR A  59      79.746  76.522  85.334  1.00  3.92              
ATOM    912  CA  TYR A  59      77.668  76.884  85.299  1.00  3.92              
ATOM    913  HA  TYR A  59      77.113  77.653  84.763  1.00  3.92              
ATOM    914  CB  TYR A  59      77.448  75.549  84.566  1.00  3.92              
ATOM    915  HB1 TYR A  59      78.007  74.776  85.091  1.00  3.92              
ATOM    916  HB2 TYR A  59      77.863  75.635  83.564  1.00  3.92              
ATOM    917  CG  TYR A  59      75.989  75.114  84.434  1.00  3.92              
ATOM    918  CD1 TYR A  59      75.018  75.983  83.887  1.00  3.92              
ATOM    919  HD1 TYR A  59      75.305  76.952  83.503  1.00  3.92              
ATOM    920  CE1 TYR A  59      73.662  75.595  83.839  1.00  3.92              
ATOM    921  HE1 TYR A  59      72.915  76.266  83.445  1.00  3.92              
ATOM    922  CZ  TYR A  59      73.270  74.320  84.301  1.00  3.92              
ATOM    923  OH  TYR A  59      71.959  73.948  84.274  1.00  3.92              
ATOM    924  HH  TYR A  59      71.821  73.010  84.444  1.00  3.92              
ATOM    925  CE2 TYR A  59      74.245  73.432  84.797  1.00  3.92              
ATOM    926  HE2 TYR A  59      73.961  72.443  85.123  1.00  3.92              
ATOM    927  CD2 TYR A  59      75.593  73.835  84.875  1.00  3.92              
ATOM    928  HD2 TYR A  59      76.327  73.137  85.257  1.00  3.92              
ATOM    929  C   TYR A  59      77.144  76.854  86.734  1.00  3.92              
ATOM    930  O   TYR A  59      77.879  76.659  87.701  1.00  3.92              
ATOM    931  N   THR A  60      75.840  77.051  86.859  1.00  4.07              
ATOM    932  H   THR A  60      75.284  77.100  86.015  1.00  4.07              
ATOM    933  CA  THR A  60      75.111  77.042  88.124  1.00  4.07              
ATOM    934  HA  THR A  60      75.751  76.696  88.934  1.00  4.07              
ATOM    935  CB  THR A  60      74.616  78.458  88.444  1.00  4.07              
ATOM    936  HB  THR A  60      74.029  78.838  87.607  1.00  4.07              
ATOM    937  CG2 THR A  60      73.778  78.537  89.719  1.00  4.07              
ATOM    938 1HG2 THR A  60      73.496  79.575  89.899  1.00  4.07              
ATOM    939 2HG2 THR A  60      72.869  77.945  89.613  1.00  4.07              
ATOM    940 3HG2 THR A  60      74.357  78.175  90.569  1.00  4.07              
ATOM    941  OG1 THR A  60      75.718  79.305  88.656  1.00  4.07              
ATOM    942  HG1 THR A  60      76.351  79.165  87.943  1.00  4.07              
ATOM    943  C   THR A  60      73.933  76.100  87.925  1.00  4.07              
ATOM    944  O   THR A  60      73.216  76.268  86.937  1.00  4.07              
ATOM    945  N   PRO A  61      73.747  75.087  88.788  1.00  4.09              
ATOM    946  CD  PRO A  61      74.317  74.937  90.119  1.00  4.09              
ATOM    947  HD1 PRO A  61      74.156  75.834  90.718  1.00  4.09              
ATOM    948  HD2 PRO A  61      75.381  74.730  90.045  1.00  4.09              
ATOM    949  CG  PRO A  61      73.592  73.751  90.758  1.00  4.09              
ATOM    950  HG1 PRO A  61      72.722  74.112  91.309  1.00  4.09              
ATOM    951  HG2 PRO A  61      74.246  73.182  91.418  1.00  4.09              
ATOM    952  CB  PRO A  61      73.131  72.922  89.560  1.00  4.09              
ATOM    953  HB1 PRO A  61      72.238  72.336  89.787  1.00  4.09              
ATOM    954  HB2 PRO A  61      73.936  72.265  89.235  1.00  4.09              
ATOM    955  CA  PRO A  61      72.878  73.969  88.472  1.00  4.09              
ATOM    956  HA  PRO A  61      73.153  73.546  87.506  1.00  4.09              
ATOM    957  C   PRO A  61      71.426  74.430  88.427  1.00  4.09              
ATOM    958  O   PRO A  61      70.861  74.843  89.437  1.00  4.09              
ATOM    959  N   SER A  62      70.846  74.377  87.232  1.00  4.06              
ATOM    960  H   SER A  62      71.406  74.096  86.438  1.00  4.06              
ATOM    961  CA  SER A  62      69.553  74.981  86.943  1.00  4.06              
ATOM    962  HA  SER A  62      69.087  75.342  87.860  1.00  4.06              
ATOM    963  CB  SER A  62      69.769  76.180  86.022  1.00  4.06              
ATOM    964  HB1 SER A  62      70.342  75.865  85.148  1.00  4.06              
ATOM    965  HB2 SER A  62      70.332  76.951  86.551  1.00  4.06              
ATOM    966  OG  SER A  62      68.529  76.701  85.591  1.00  4.06              
ATOM    967  HG  SER A  62      68.696  77.131  84.745  1.00  4.06              
ATOM    968  C   SER A  62      68.625  73.968  86.289  1.00  4.06              
ATOM    969  O   SER A  62      68.854  73.529  85.167  1.00  4.06              
ATOM    970  N   ASN A  63      67.532  73.635  86.971  1.00  4.20              
ATOM    971  H   ASN A  63      67.466  73.924  87.938  1.00  4.20              
ATOM    972  CA  ASN A  63      66.445  72.821  86.425  1.00  4.20              
ATOM    973  HA  ASN A  63      66.871  71.911  86.002  1.00  4.20              
ATOM    974  CB  ASN A  63      65.478  72.438  87.568  1.00  4.20              
ATOM    975  HB1 ASN A  63      64.709  71.776  87.168  1.00  4.20              
ATOM    976  HB2 ASN A  63      64.979  73.335  87.933  1.00  4.20              
ATOM    977  CG  ASN A  63      66.122  71.756  88.757  1.00  4.20              
ATOM    978  OD1 ASN A  63      66.897  72.344  89.490  1.00  4.20              
ATOM    979  ND2 ASN A  63      65.799  70.514  89.021  1.00  4.20              
ATOM    980 1HD2 ASN A  63      65.193  70.005  88.385  1.00  4.20              
ATOM    981 2HD2 ASN A  63      66.227  70.099  89.825  1.00  4.20              
ATOM    982  C   ASN A  63      65.644  73.510  85.299  1.00  4.20              
ATOM    983  O   ASN A  63      64.564  73.034  84.947  1.00  4.20              
ATOM    984  N   MET A  64      66.105  74.640  84.755  1.00  4.18              
ATOM    985  H   MET A  64      67.022  74.965  85.029  1.00  4.18              
ATOM    986  CA  MET A  64      65.461  75.285  83.615  1.00  4.18              
ATOM    987  HA  MET A  64      64.441  75.539  83.908  1.00  4.18              
ATOM    988  CB  MET A  64      66.198  76.589  83.271  1.00  4.18              
ATOM    989  HB1 MET A  64      67.237  76.367  83.023  1.00  4.18              
ATOM    990  HB2 MET A  64      66.179  77.237  84.147  1.00  4.18              
ATOM    991  CG  MET A  64      65.558  77.332  82.090  1.00  4.18              
ATOM    992  HG1 MET A  64      64.491  77.454  82.277  1.00  4.18              
ATOM    993  HG2 MET A  64      65.675  76.722  81.193  1.00  4.18              
ATOM    994  SD  MET A  64      66.273  78.960  81.730  1.00  4.18              
ATOM    995  CE  MET A  64      65.619  79.937  83.110  1.00  4.18              
ATOM    996  HE1 MET A  64      65.927  80.976  82.993  1.00  4.18              
ATOM    997  HE2 MET A  64      64.529  79.884  83.111  1.00  4.18              
ATOM    998  HE3 MET A  64      66.004  79.555  84.054  1.00  4.18              
ATOM    999  C   MET A  64      65.396  74.357  82.402  1.00  4.18              
ATOM   1000  O   MET A  64      66.413  73.827  81.959  1.00  4.18              
ATOM   1001  N   CYS A  65      64.208  74.277  81.809  1.00  3.80              
ATOM   1002  H   CYS A  65      63.410  74.704  82.255  1.00  3.80              
ATOM   1003  CA  CYS A  65      64.050  73.934  80.406  1.00  3.80              
ATOM   1004  HA  CYS A  65      65.035  73.804  79.966  1.00  3.80              
ATOM   1005  CB  CYS A  65      63.305  72.603  80.234  1.00  3.80              
ATOM   1006  HB1 CYS A  65      63.962  71.799  80.569  1.00  3.80              
ATOM   1007  HB2 CYS A  65      63.121  72.456  79.169  1.00  3.80              
ATOM   1008  SG  CYS A  65      61.730  72.440  81.121  1.00  3.80              
ATOM   1009  C   CYS A  65      63.360  75.095  79.688  1.00  3.80              
ATOM   1010  O   CYS A  65      62.373  75.649  80.177  1.00  3.80              
ATOM   1011  N   MET A  66      63.873  75.439  78.508  1.00  3.64              
ATOM   1012  H   MET A  66      64.713  74.951  78.206  1.00  3.64              
ATOM   1013  CA  MET A  66      63.121  76.146  77.477  1.00  3.64              
ATOM   1014  HA  MET A  66      62.172  76.487  77.893  1.00  3.64              
ATOM   1015  CB  MET A  66      63.855  77.381  76.928  1.00  3.64              
ATOM   1016  HB1 MET A  66      63.137  77.971  76.357  1.00  3.64              
ATOM   1017  HB2 MET A  66      64.631  77.064  76.238  1.00  3.64              
ATOM   1018  CG  MET A  66      64.460  78.276  78.018  1.00  3.64              
ATOM   1019  HG1 MET A  66      65.311  77.764  78.470  1.00  3.64              
ATOM   1020  HG2 MET A  66      63.709  78.430  78.793  1.00  3.64              
ATOM   1021  SD  MET A  66      65.003  79.912  77.443  1.00  3.64              
ATOM   1022  CE  MET A  66      66.350  79.467  76.308  1.00  3.64              
ATOM   1023  HE1 MET A  66      66.798  80.371  75.897  1.00  3.64              
ATOM   1024  HE2 MET A  66      67.118  78.908  76.844  1.00  3.64              
ATOM   1025  HE3 MET A  66      65.968  78.861  75.486  1.00  3.64              
ATOM   1026  C   MET A  66      62.819  75.154  76.360  1.00  3.64              
ATOM   1027  O   MET A  66      63.596  74.228  76.117  1.00  3.64              
ATOM   1028  N   MET A  67      61.688  75.330  75.690  1.00  3.43              
ATOM   1029  H   MET A  67      61.098  76.123  75.899  1.00  3.43              
ATOM   1030  CA  MET A  67      61.293  74.510  74.554  1.00  3.43              
ATOM   1031  HA  MET A  67      62.174  74.119  74.043  1.00  3.43              
ATOM   1032  CB  MET A  67      60.396  73.342  74.988  1.00  3.43              
ATOM   1033  HB1 MET A  67      60.085  72.797  74.096  1.00  3.43              
ATOM   1034  HB2 MET A  67      59.506  73.748  75.468  1.00  3.43              
ATOM   1035  CG  MET A  67      61.063  72.341  75.933  1.00  3.43              
ATOM   1036  HG1 MET A  67      61.410  72.858  76.827  1.00  3.43              
ATOM   1037  HG2 MET A  67      61.929  71.915  75.426  1.00  3.43              
ATOM   1038  SD  MET A  67      59.973  70.990  76.454  1.00  3.43              
ATOM   1039  CE  MET A  67      58.729  71.916  77.406  1.00  3.43              
ATOM   1040  HE1 MET A  67      58.101  71.220  77.961  1.00  3.43              
ATOM   1041  HE2 MET A  67      59.226  72.591  78.104  1.00  3.43              
ATOM   1042  HE3 MET A  67      58.099  72.506  76.745  1.00  3.43              
ATOM   1043  C   MET A  67      60.511  75.365  73.578  1.00  3.43              
ATOM   1044  O   MET A  67      59.575  76.044  73.999  1.00  3.43              
ATOM   1045  N   ASP A  68      60.849  75.275  72.296  1.00  3.34              
ATOM   1046  H   ASP A  68      61.635  74.699  72.006  1.00  3.34              
ATOM   1047  CA  ASP A  68      60.051  75.881  71.236  1.00  3.34              
ATOM   1048  HA  ASP A  68      59.034  76.004  71.612  1.00  3.34              
ATOM   1049  CB  ASP A  68      60.577  77.286  70.874  1.00  3.34              
ATOM   1050  HB1 ASP A  68      61.160  77.240  69.954  1.00  3.34              
ATOM   1051  HB2 ASP A  68      61.225  77.654  71.673  1.00  3.34              
ATOM   1052  CG  ASP A  68      59.441  78.286  70.664  1.00  3.34              
ATOM   1053  OD1 ASP A  68      58.420  77.876  70.064  1.00  3.34              
ATOM   1054  OD2 ASP A  68      59.601  79.441  71.119  1.00  3.34              
ATOM   1055  C   ASP A  68      59.948  74.956  70.017  1.00  3.34              
ATOM   1056  O   ASP A  68      60.688  73.977  69.873  1.00  3.34              
ATOM   1057  N   ILE A  69      58.995  75.249  69.144  1.00  3.60              
ATOM   1058  H   ILE A  69      58.484  76.124  69.288  1.00  3.60              
ATOM   1059  CA  ILE A  69      58.820  74.552  67.877  1.00  3.60              
ATOM   1060  HA  ILE A  69      59.804  74.268  67.509  1.00  3.60              
ATOM   1061  CB  ILE A  69      57.998  73.244  68.040  1.00  3.60              
ATOM   1062  HB  ILE A  69      58.549  72.654  68.774  1.00  3.60              
ATOM   1063  CG2 ILE A  69      56.583  73.409  68.629  1.00  3.60              
ATOM   1064 1HG2 ILE A  69      56.632  74.007  69.536  1.00  3.60              
ATOM   1065 2HG2 ILE A  69      55.931  73.927  67.928  1.00  3.60              
ATOM   1066 3HG2 ILE A  69      56.162  72.431  68.862  1.00  3.60              
ATOM   1067  CG1 ILE A  69      57.989  72.376  66.759  1.00  3.60              
ATOM   1068 1HG1 ILE A  69      57.729  71.359  67.052  1.00  3.60              
ATOM   1069 2HG1 ILE A  69      59.001  72.348  66.354  1.00  3.60              
ATOM   1070  CD1 ILE A  69      57.030  72.783  65.627  1.00  3.60              
ATOM   1071  HD1 ILE A  69      57.136  72.095  64.790  1.00  3.60              
ATOM   1072  HD2 ILE A  69      55.997  72.745  65.968  1.00  3.60              
ATOM   1073  HD3 ILE A  69      57.257  73.779  65.261  1.00  3.60              
ATOM   1074  C   ILE A  69      58.249  75.562  66.883  1.00  3.60              
ATOM   1075  O   ILE A  69      57.060  75.875  66.860  1.00  3.60              
ATOM   1076  N   GLU A  70      59.141  76.112  66.074  1.00  3.68              
ATOM   1077  H   GLU A  70      60.100  75.785  66.129  1.00  3.68              
ATOM   1078  CA  GLU A  70      58.818  76.986  64.962  1.00  3.68              
ATOM   1079  HA  GLU A  70      58.084  77.735  65.260  1.00  3.68              
ATOM   1080  CB  GLU A  70      60.116  77.657  64.470  1.00  3.68              
ATOM   1081  HB1 GLU A  70      59.863  78.403  63.714  1.00  3.68              
ATOM   1082  HB2 GLU A  70      60.685  76.877  63.974  1.00  3.68              
ATOM   1083  CG  GLU A  70      61.067  78.297  65.492  1.00  3.68              
ATOM   1084  HG1 GLU A  70      61.158  77.669  66.380  1.00  3.68              
ATOM   1085  HG2 GLU A  70      60.670  79.267  65.799  1.00  3.68              
ATOM   1086  CD  GLU A  70      62.459  78.446  64.856  1.00  3.68              
ATOM   1087  OE1 GLU A  70      63.222  77.449  64.865  1.00  3.68              
ATOM   1088  OE2 GLU A  70      62.759  79.541  64.330  1.00  3.68              
ATOM   1089  C   GLU A  70      58.321  76.170  63.759  1.00  3.68              
ATOM   1090  O   GLU A  70      58.834  75.076  63.466  1.00  3.68              
ATOM   1091  N   ASP A  71      57.478  76.786  62.928  1.00  3.67              
ATOM   1092  H   ASP A  71      57.063  77.671  63.182  1.00  3.67              
ATOM   1093  CA  ASP A  71      57.414  76.392  61.528  1.00  3.67              
ATOM   1094  HA  ASP A  71      58.389  75.955  61.306  1.00  3.67              
ATOM   1095  CB  ASP A  71      56.442  75.215  61.305  1.00  3.67              
ATOM   1096  HB1 ASP A  71      56.616  74.460  62.074  1.00  3.67              
ATOM   1097  HB2 ASP A  71      56.723  74.748  60.362  1.00  3.67              
ATOM   1098  CG  ASP A  71      54.943  75.518  61.266  1.00  3.67              
ATOM   1099  OD1 ASP A  71      54.286  75.575  62.333  1.00  3.67              
ATOM   1100  OD2 ASP A  71      54.424  75.534  60.129  1.00  3.67              
ATOM   1101  C   ASP A  71      57.349  77.586  60.572  1.00  3.67              
ATOM   1102  O   ASP A  71      56.734  78.624  60.830  1.00  3.67              
ATOM   1103  N   SER A  72      58.136  77.445  59.505  1.00  3.70              
ATOM   1104  H   SER A  72      58.590  76.547  59.362  1.00  3.70              
ATOM   1105  CA  SER A  72      58.566  78.514  58.616  1.00  3.70              
ATOM   1106  HA  SER A  72      57.866  79.342  58.720  1.00  3.70              
ATOM   1107  CB  SER A  72      59.959  79.040  58.989  1.00  3.70              
ATOM   1108  HB1 SER A  72      59.927  79.429  60.007  1.00  3.70              
ATOM   1109  HB2 SER A  72      60.227  79.856  58.317  1.00  3.70              
ATOM   1110  OG  SER A  72      60.951  78.040  58.917  1.00  3.70              
ATOM   1111  HG  SER A  72      60.970  77.637  58.033  1.00  3.70              
ATOM   1112  C   SER A  72      58.527  78.057  57.160  1.00  3.70              
ATOM   1113  O   SER A  72      58.662  76.870  56.820  1.00  3.70              
ATOM   1114  N   THR A  73      58.321  79.050  56.296  1.00  3.88              
ATOM   1115  H   THR A  73      58.217  79.990  56.643  1.00  3.88              
ATOM   1116  CA  THR A  73      58.160  78.849  54.859  1.00  3.88              
ATOM   1117  HA  THR A  73      58.669  77.925  54.586  1.00  3.88              
ATOM   1118  CB  THR A  73      56.688  78.694  54.448  1.00  3.88              
ATOM   1119  HB  THR A  73      56.185  79.662  54.471  1.00  3.88              
ATOM   1120  CG2 THR A  73      56.555  78.086  53.051  1.00  3.88              
ATOM   1121 1HG2 THR A  73      55.500  77.945  52.816  1.00  3.88              
ATOM   1122 2HG2 THR A  73      56.999  78.754  52.313  1.00  3.88              
ATOM   1123 3HG2 THR A  73      57.069  77.124  53.013  1.00  3.88              
ATOM   1124  OG1 THR A  73      56.009  77.829  55.327  1.00  3.88              
ATOM   1125  HG1 THR A  73      56.626  77.141  55.610  1.00  3.88              
ATOM   1126  C   THR A  73      58.814  79.963  54.068  1.00  3.88              
ATOM   1127  O   THR A  73      58.223  81.029  53.905  1.00  3.88              
ATOM   1128  N   ASP A  74      60.033  79.725  53.589  1.00  4.14              
ATOM   1129  H   ASP A  74      60.432  78.798  53.710  1.00  4.14              
ATOM   1130  CA  ASP A  74      60.680  80.633  52.639  1.00  4.14              
ATOM   1131  HA  ASP A  74      60.215  81.615  52.737  1.00  4.14              
ATOM   1132  CB  ASP A  74      62.168  80.818  52.989  1.00  4.14              
ATOM   1133  HB1 ASP A  74      62.771  80.088  52.448  1.00  4.14              
ATOM   1134  HB2 ASP A  74      62.308  80.646  54.059  1.00  4.14              
ATOM   1135  CG  ASP A  74      62.653  82.242  52.671  1.00  4.14              
ATOM   1136  OD1 ASP A  74      62.129  82.838  51.695  1.00  4.14              
ATOM   1137  OD2 ASP A  74      63.524  82.742  53.411  1.00  4.14              
ATOM   1138  C   ASP A  74      60.424  80.182  51.187  1.00  4.14              
ATOM   1139  O   ASP A  74      59.658  79.258  50.918  1.00  4.14              
ATOM   1140  N   THR A  75      60.994  80.880  50.212  1.00  4.24              
ATOM   1141  H   THR A  75      61.669  81.571  50.534  1.00  4.24              
ATOM   1142  CA  THR A  75      60.190  81.310  49.060  1.00  4.24              
ATOM   1143  HA  THR A  75      59.216  80.831  49.089  1.00  4.24              
ATOM   1144  CB  THR A  75      59.994  82.844  49.151  1.00  4.24              
ATOM   1145  HB  THR A  75      60.912  83.337  48.828  1.00  4.24              
ATOM   1146  CG2 THR A  75      58.831  83.379  48.313  1.00  4.24              
ATOM   1147 1HG2 THR A  75      58.753  84.455  48.465  1.00  4.24              
ATOM   1148 2HG2 THR A  75      59.015  83.201  47.254  1.00  4.24              
ATOM   1149 3HG2 THR A  75      57.901  82.907  48.622  1.00  4.24              
ATOM   1150  OG1 THR A  75      59.727  83.256  50.473  1.00  4.24              
ATOM   1151  HG1 THR A  75      60.578  83.216  50.964  1.00  4.24              
ATOM   1152  C   THR A  75      60.838  81.004  47.713  1.00  4.24              
ATOM   1153  O   THR A  75      60.136  80.967  46.709  1.00  4.24              
ATOM   1154  N   GLU A  76      62.147  80.747  47.703  1.00  4.47              
ATOM   1155  H   GLU A  76      62.606  80.801  48.599  1.00  4.47              
ATOM   1156  CA  GLU A  76      62.938  80.190  46.596  1.00  4.47              
ATOM   1157  HA  GLU A  76      63.929  80.632  46.690  1.00  4.47              
ATOM   1158  CB  GLU A  76      63.162  78.677  46.816  1.00  4.47              
ATOM   1159  HB1 GLU A  76      63.806  78.543  47.687  1.00  4.47              
ATOM   1160  HB2 GLU A  76      63.703  78.297  45.950  1.00  4.47              
ATOM   1161  CG  GLU A  76      61.871  77.867  47.048  1.00  4.47              
ATOM   1162  HG1 GLU A  76      61.125  78.209  46.336  1.00  4.47              
ATOM   1163  HG2 GLU A  76      61.498  78.089  48.051  1.00  4.47              
ATOM   1164  CD  GLU A  76      62.043  76.345  46.891  1.00  4.47              
ATOM   1165  OE1 GLU A  76      62.931  75.931  46.114  1.00  4.47              
ATOM   1166  OE2 GLU A  76      61.252  75.589  47.496  1.00  4.47              
ATOM   1167  C   GLU A  76      62.520  80.549  45.145  1.00  4.47              
ATOM   1168  O   GLU A  76      62.030  79.704  44.410  1.00  4.47              
ATOM   1169  N   ASP A  77      62.728  81.796  44.697  1.00  4.99              
ATOM   1170  H   ASP A  77      63.021  82.508  45.362  1.00  4.99              
ATOM   1171  CA  ASP A  77      62.304  82.303  43.368  1.00  4.99              
ATOM   1172  HA  ASP A  77      61.224  82.166  43.299  1.00  4.99              
ATOM   1173  CB  ASP A  77      62.574  83.813  43.301  1.00  4.99              
ATOM   1174  HB1 ASP A  77      62.197  84.206  42.355  1.00  4.99              
ATOM   1175  HB2 ASP A  77      63.651  83.987  43.333  1.00  4.99              
ATOM   1176  CG  ASP A  77      61.902  84.560  44.452  1.00  4.99              
ATOM   1177  OD1 ASP A  77      60.730  84.965  44.283  1.00  4.99              
ATOM   1178  OD2 ASP A  77      62.577  84.695  45.497  1.00  4.99              
ATOM   1179  C   ASP A  77      62.902  81.621  42.114  1.00  4.99              
ATOM   1180  O   ASP A  77      62.428  81.853  41.000  1.00  4.99              
ATOM   1181  N   SER A  78      63.921  80.770  42.265  1.00  5.09              
ATOM   1182  H   SER A  78      64.242  80.599  43.208  1.00  5.09              
ATOM   1183  CA  SER A  78      64.377  79.786  41.261  1.00  5.09              
ATOM   1184  HA  SER A  78      64.612  80.287  40.323  1.00  5.09              
ATOM   1185  CB  SER A  78      65.636  79.101  41.810  1.00  5.09              
ATOM   1186  HB1 SER A  78      66.476  79.790  41.715  1.00  5.09              
ATOM   1187  HB2 SER A  78      65.859  78.198  41.239  1.00  5.09              
ATOM   1188  OG  SER A  78      65.473  78.786  43.187  1.00  5.09              
ATOM   1189  HG  SER A  78      64.933  77.977  43.265  1.00  5.09              
ATOM   1190  C   SER A  78      63.341  78.693  40.973  1.00  5.09              
ATOM   1191  O   SER A  78      63.405  78.021  39.944  1.00  5.09              
ATOM   1192  N   THR A  79      62.382  78.516  41.878  1.00  4.62              
ATOM   1193  H   THR A  79      62.392  79.116  42.698  1.00  4.62              
ATOM   1194  CA  THR A  79      61.529  77.339  42.002  1.00  4.62              
ATOM   1195  HA  THR A  79      61.622  76.714  41.115  1.00  4.62              
ATOM   1196  CB  THR A  79      61.917  76.531  43.259  1.00  4.62              
ATOM   1197  HB  THR A  79      61.319  76.882  44.101  1.00  4.62              
ATOM   1198  CG2 THR A  79      61.641  75.044  43.049  1.00  4.62              
ATOM   1199 1HG2 THR A  79      61.869  74.504  43.970  1.00  4.62              
ATOM   1200 2HG2 THR A  79      60.597  74.881  42.793  1.00  4.62              
ATOM   1201 3HG2 THR A  79      62.280  74.662  42.252  1.00  4.62              
ATOM   1202  OG1 THR A  79      63.276  76.658  43.625  1.00  4.62              
ATOM   1203  HG1 THR A  79      63.304  76.330  44.560  1.00  4.62              
ATOM   1204  C   THR A  79      60.077  77.809  42.175  1.00  4.62              
ATOM   1205  O   THR A  79      59.777  78.794  42.856  1.00  4.62              
ATOM   1206  N   MET A  80      59.106  77.110  41.583  1.00  4.47              
ATOM   1207  H   MET A  80      59.336  76.308  41.012  1.00  4.47              
ATOM   1208  CA  MET A  80      57.699  77.392  41.906  1.00  4.47              
ATOM   1209  HA  MET A  80      57.555  78.473  41.898  1.00  4.47              
ATOM   1210  CB  MET A  80      56.758  76.811  40.830  1.00  4.47              
ATOM   1211  HB1 MET A  80      57.082  77.164  39.850  1.00  4.47              
ATOM   1212  HB2 MET A  80      55.762  77.220  41.009  1.00  4.47              
ATOM   1213  CG  MET A  80      56.623  75.279  40.782  1.00  4.47              
ATOM   1214  HG1 MET A  80      55.839  75.037  40.064  1.00  4.47              
ATOM   1215  HG2 MET A  80      56.289  74.914  41.754  1.00  4.47              
ATOM   1216  SD  MET A  80      58.110  74.363  40.295  1.00  4.47              
ATOM   1217  CE  MET A  80      57.469  72.667  40.400  1.00  4.47              
ATOM   1218  HE1 MET A  80      58.283  71.959  40.240  1.00  4.47              
ATOM   1219  HE2 MET A  80      57.035  72.489  41.385  1.00  4.47              
ATOM   1220  HE3 MET A  80      56.701  72.515  39.643  1.00  4.47              
ATOM   1221  C   MET A  80      57.307  76.903  43.305  1.00  4.47              
ATOM   1222  O   MET A  80      56.513  77.553  43.986  1.00  4.47              
ATOM   1223  N   GLU A  81      57.910  75.790  43.727  1.00  4.05              
ATOM   1224  H   GLU A  81      58.542  75.328  43.093  1.00  4.05              
ATOM   1225  CA  GLU A  81      57.832  75.226  45.079  1.00  4.05              
ATOM   1226  HA  GLU A  81      56.787  75.023  45.313  1.00  4.05              
ATOM   1227  CB  GLU A  81      58.618  73.895  45.150  1.00  4.05              
ATOM   1228  HB1 GLU A  81      58.508  73.470  46.148  1.00  4.05              
ATOM   1229  HB2 GLU A  81      59.675  74.123  45.016  1.00  4.05              
ATOM   1230  CG  GLU A  81      58.240  72.810  44.123  1.00  4.05              
ATOM   1231  HG1 GLU A  81      58.980  72.010  44.200  1.00  4.05              
ATOM   1232  HG2 GLU A  81      58.326  73.227  43.120  1.00  4.05              
ATOM   1233  CD  GLU A  81      56.842  72.195  44.311  1.00  4.05              
ATOM   1234  OE1 GLU A  81      56.568  71.161  43.656  1.00  4.05              
ATOM   1235  OE2 GLU A  81      56.035  72.756  45.081  1.00  4.05              
ATOM   1236  C   GLU A  81      58.369  76.162  46.147  1.00  4.05              
ATOM   1237  O   GLU A  81      58.957  77.188  45.791  1.00  4.05              
ATOM   1238  N   LYS A  82      58.094  75.848  47.430  1.00  3.90              
ATOM   1239  H   LYS A  82      57.689  74.945  47.631  1.00  3.90              
ATOM   1240  CA  LYS A  82      58.489  76.667  48.591  1.00  3.90              
ATOM   1241  HA  LYS A  82      59.371  77.211  48.247  1.00  3.90              
ATOM   1242  CB  LYS A  82      57.413  77.754  48.920  1.00  3.90              
ATOM   1243  HB1 LYS A  82      57.713  78.349  49.777  1.00  3.90              
ATOM   1244  HB2 LYS A  82      56.443  77.294  49.112  1.00  3.90              
ATOM   1245  CG  LYS A  82      57.368  78.634  47.648  1.00  3.90              
ATOM   1246  HG1 LYS A  82      56.877  78.024  46.892  1.00  3.90              
ATOM   1247  HG2 LYS A  82      58.417  78.812  47.428  1.00  3.90              
ATOM   1248  CD  LYS A  82      56.774  80.014  47.394  1.00  3.90              
ATOM   1249  HD1 LYS A  82      57.330  80.761  47.956  1.00  3.90              
ATOM   1250  HD2 LYS A  82      55.727  80.035  47.696  1.00  3.90              
ATOM   1251  CE  LYS A  82      56.891  80.290  45.857  1.00  3.90              
ATOM   1252  HE1 LYS A  82      56.739  81.357  45.679  1.00  3.90              
ATOM   1253  HE2 LYS A  82      56.080  79.745  45.365  1.00  3.90              
ATOM   1254  NZ  LYS A  82      58.176  79.850  45.217  1.00  3.90              
ATOM   1255  HZ1 LYS A  82      58.213  79.962  44.214  1.00  3.90              
ATOM   1256  HZ2 LYS A  82      58.985  80.331  45.605  1.00  3.90              
ATOM   1257  HZ3 LYS A  82      58.365  78.859  45.381  1.00  3.90              
ATOM   1258  C   LYS A  82      59.100  75.838  49.702  1.00  3.90              
ATOM   1259  O   LYS A  82      58.672  74.710  49.955  1.00  3.90              
ATOM   1260  N   GLU A  83      60.165  76.389  50.275  1.00  3.75              
ATOM   1261  H   GLU A  83      60.339  77.368  50.093  1.00  3.75              
ATOM   1262  CA  GLU A  83      61.091  75.706  51.166  1.00  3.75              
ATOM   1263  HA  GLU A  83      61.233  74.683  50.815  1.00  3.75              
ATOM   1264  CB  GLU A  83      62.464  76.413  51.164  1.00  3.75              
ATOM   1265  HB1 GLU A  83      62.392  77.394  51.635  1.00  3.75              
ATOM   1266  HB2 GLU A  83      62.742  76.577  50.121  1.00  3.75              
ATOM   1267  CG  GLU A  83      63.597  75.588  51.809  1.00  3.75              
ATOM   1268  HG1 GLU A  83      64.489  75.699  51.189  1.00  3.75              
ATOM   1269  HG2 GLU A  83      63.333  74.527  51.793  1.00  3.75              
ATOM   1270  CD  GLU A  83      63.945  76.015  53.246  1.00  3.75              
ATOM   1271  OE1 GLU A  83      63.158  75.685  54.165  1.00  3.75              
ATOM   1272  OE2 GLU A  83      65.014  76.636  53.446  1.00  3.75              
ATOM   1273  C   GLU A  83      60.426  75.694  52.541  1.00  3.75              
ATOM   1274  O   GLU A  83      60.304  76.733  53.202  1.00  3.75              
ATOM   1275  N   TYR A  84      59.873  74.536  52.907  1.00  3.52              
ATOM   1276  H   TYR A  84      59.985  73.718  52.326  1.00  3.52              
ATOM   1277  CA  TYR A  84      59.299  74.365  54.225  1.00  3.52              
ATOM   1278  HA  TYR A  84      59.022  75.343  54.623  1.00  3.52              
ATOM   1279  CB  TYR A  84      58.029  73.501  54.197  1.00  3.52              
ATOM   1280  HB1 TYR A  84      58.312  72.493  54.490  1.00  3.52              
ATOM   1281  HB2 TYR A  84      57.637  73.457  53.180  1.00  3.52              
ATOM   1282  CG  TYR A  84      56.912  73.940  55.135  1.00  3.52              
ATOM   1283  CD1 TYR A  84      55.786  74.601  54.609  1.00  3.52              
ATOM   1284  HD1 TYR A  84      55.737  74.821  53.553  1.00  3.52              
ATOM   1285  CE1 TYR A  84      54.733  74.999  55.456  1.00  3.52              
ATOM   1286  HE1 TYR A  84      53.884  75.540  55.065  1.00  3.52              
ATOM   1287  CZ  TYR A  84      54.807  74.767  56.844  1.00  3.52              
ATOM   1288  OH  TYR A  84      53.794  75.203  57.640  1.00  3.52              
ATOM   1289  HH  TYR A  84      54.044  75.255  58.596  1.00  3.52              
ATOM   1290  CE2 TYR A  84      55.929  74.092  57.372  1.00  3.52              
ATOM   1291  HE2 TYR A  84      55.975  73.910  58.434  1.00  3.52              
ATOM   1292  CD2 TYR A  84      56.972  73.669  56.519  1.00  3.52              
ATOM   1293  HD2 TYR A  84      57.827  73.153  56.935  1.00  3.52              
ATOM   1294  C   TYR A  84      60.336  73.728  55.141  1.00  3.52              
ATOM   1295  O   TYR A  84      61.108  72.813  54.807  1.00  3.52              
ATOM   1296  N   THR A  85      60.239  74.225  56.356  1.00  3.51              
ATOM   1297  H   THR A  85      59.550  74.959  56.474  1.00  3.51              
ATOM   1298  CA  THR A  85      61.277  74.156  57.392  1.00  3.51              
ATOM   1299  HA  THR A  85      61.874  73.255  57.264  1.00  3.51              
ATOM   1300  CB  THR A  85      62.194  75.406  57.376  1.00  3.51              
ATOM   1301  HB  THR A  85      62.091  75.914  58.332  1.00  3.51              
ATOM   1302  CG2 THR A  85      63.668  75.046  57.250  1.00  3.51              
ATOM   1303 1HG2 THR A  85      63.979  74.470  58.120  1.00  3.51              
ATOM   1304 2HG2 THR A  85      63.826  74.466  56.344  1.00  3.51              
ATOM   1305 3HG2 THR A  85      64.260  75.960  57.194  1.00  3.51              
ATOM   1306  OG1 THR A  85      61.881  76.347  56.367  1.00  3.51              
ATOM   1307  HG1 THR A  85      62.356  76.083  55.534  1.00  3.51              
ATOM   1308  C   THR A  85      60.535  74.107  58.712  1.00  3.51              
ATOM   1309  O   THR A  85      59.726  74.980  59.029  1.00  3.51              
ATOM   1310  N   SER A  86      60.775  73.061  59.489  1.00  3.33              
ATOM   1311  H   SER A  86      61.425  72.347  59.172  1.00  3.33              
ATOM   1312  CA  SER A  86      60.173  72.932  60.809  1.00  3.33              
ATOM   1313  HA  SER A  86      59.731  73.885  61.100  1.00  3.33              
ATOM   1314  CB  SER A  86      59.034  71.911  60.790  1.00  3.33              
ATOM   1315  HB1 SER A  86      59.436  70.913  60.611  1.00  3.33              
ATOM   1316  HB2 SER A  86      58.349  72.157  59.977  1.00  3.33              
ATOM   1317  OG  SER A  86      58.315  71.945  62.014  1.00  3.33              
ATOM   1318  HG  SER A  86      58.039  72.859  62.188  1.00  3.33              
ATOM   1319  C   SER A  86      61.249  72.625  61.821  1.00  3.33              
ATOM   1320  O   SER A  86      62.049  71.704  61.626  1.00  3.33              
ATOM   1321  N   THR A  87      61.331  73.471  62.852  1.00  3.37              
ATOM   1322  H   THR A  87      60.586  74.146  63.016  1.00  3.37              
ATOM   1323  CA  THR A  87      62.555  73.597  63.649  1.00  3.37              
ATOM   1324  HA  THR A  87      63.102  72.668  63.515  1.00  3.37              
ATOM   1325  CB  THR A  87      63.542  74.647  63.091  1.00  3.37              
ATOM   1326  HB  THR A  87      64.234  74.083  62.469  1.00  3.37              
ATOM   1327  CG2 THR A  87      62.990  75.731  62.167  1.00  3.37              
ATOM   1328 1HG2 THR A  87      63.782  76.438  61.919  1.00  3.37              
ATOM   1329 2HG2 THR A  87      62.619  75.287  61.244  1.00  3.37              
ATOM   1330 3HG2 THR A  87      62.188  76.270  62.654  1.00  3.37              
ATOM   1331  OG1 THR A  87      64.333  75.240  64.085  1.00  3.37              
ATOM   1332  HG1 THR A  87      63.880  76.080  64.371  1.00  3.37              
ATOM   1333  C   THR A  87      62.274  73.636  65.144  1.00  3.37              
ATOM   1334  O   THR A  87      61.591  74.509  65.669  1.00  3.37              
ATOM   1335  N   ALA A  88      62.741  72.587  65.826  1.00  3.35              
ATOM   1336  H   ALA A  88      63.315  71.914  65.329  1.00  3.35              
ATOM   1337  CA  ALA A  88      62.415  72.293  67.209  1.00  3.35              
ATOM   1338  HA  ALA A  88      61.628  72.967  67.550  1.00  3.35              
ATOM   1339  CB  ALA A  88      61.857  70.862  67.280  1.00  3.35              
ATOM   1340  HB1 ALA A  88      61.530  70.656  68.297  1.00  3.35              
ATOM   1341  HB2 ALA A  88      61.001  70.765  66.611  1.00  3.35              
ATOM   1342  HB3 ALA A  88      62.627  70.146  66.989  1.00  3.35              
ATOM   1343  C   ALA A  88      63.633  72.511  68.100  1.00  3.35              
ATOM   1344  O   ALA A  88      64.660  71.835  67.970  1.00  3.35              
ATOM   1345  N   THR A  89      63.506  73.472  69.004  1.00  3.44              
ATOM   1346  H   THR A  89      62.593  73.903  69.139  1.00  3.44              
ATOM   1347  CA  THR A  89      64.581  73.991  69.842  1.00  3.44              
ATOM   1348  HA  THR A  89      65.538  73.613  69.500  1.00  3.44              
ATOM   1349  CB  THR A  89      64.600  75.530  69.783  1.00  3.44              
ATOM   1350  HB  THR A  89      65.388  75.903  70.438  1.00  3.44              
ATOM   1351  CG2 THR A  89      64.832  76.083  68.378  1.00  3.44              
ATOM   1352 1HG2 THR A  89      65.789  75.732  68.008  1.00  3.44              
ATOM   1353 2HG2 THR A  89      64.042  75.761  67.697  1.00  3.44              
ATOM   1354 3HG2 THR A  89      64.849  77.172  68.408  1.00  3.44              
ATOM   1355  OG1 THR A  89      63.365  76.038  70.217  1.00  3.44              
ATOM   1356  HG1 THR A  89      63.253  76.923  69.858  1.00  3.44              
ATOM   1357  C   THR A  89      64.333  73.556  71.290  1.00  3.44              
ATOM   1358  O   THR A  89      63.200  73.416  71.770  1.00  3.44              
ATOM   1359  N   GLY A  90      65.429  73.354  72.004  1.00  3.59              
ATOM   1360  H   GLY A  90      66.334  73.499  71.568  1.00  3.59              
ATOM   1361  CA  GLY A  90      65.415  73.002  73.408  1.00  3.59              
ATOM   1362  HA1 GLY A  90      65.376  71.920  73.522  1.00  3.59              
ATOM   1363  HA2 GLY A  90      64.535  73.435  73.885  1.00  3.59              
ATOM   1364  C   GLY A  90      66.649  73.522  74.104  1.00  3.59              
ATOM   1365  O   GLY A  90      67.748  73.354  73.593  1.00  3.59              
ATOM   1366  N   ASP A  91      66.483  74.085  75.291  1.00  3.58              
ATOM   1367  H   ASP A  91      65.546  74.166  75.672  1.00  3.58              
ATOM   1368  CA  ASP A  91      67.605  74.577  76.089  1.00  3.58              
ATOM   1369  HA  ASP A  91      68.551  74.268  75.646  1.00  3.58              
ATOM   1370  CB  ASP A  91      67.627  76.113  76.185  1.00  3.58              
ATOM   1371  HB1 ASP A  91      68.310  76.379  76.994  1.00  3.58              
ATOM   1372  HB2 ASP A  91      66.645  76.465  76.479  1.00  3.58              
ATOM   1373  CG  ASP A  91      68.087  76.856  74.919  1.00  3.58              
ATOM   1374  OD1 ASP A  91      67.593  76.546  73.813  1.00  3.58              
ATOM   1375  OD2 ASP A  91      68.920  77.777  75.076  1.00  3.58              
ATOM   1376  C   ASP A  91      67.504  73.952  77.469  1.00  3.58              
ATOM   1377  O   ASP A  91      66.472  74.051  78.141  1.00  3.58              
ATOM   1378  N   ALA A  92      68.572  73.263  77.857  1.00  3.71              
ATOM   1379  H   ALA A  92      69.401  73.274  77.269  1.00  3.71              
ATOM   1380  CA  ALA A  92      68.655  72.544  79.119  1.00  3.71              
ATOM   1381  HA  ALA A  92      68.228  73.162  79.911  1.00  3.71              
ATOM   1382  CB  ALA A  92      67.856  71.236  79.019  1.00  3.71              
ATOM   1383  HB1 ALA A  92      67.949  70.677  79.950  1.00  3.71              
ATOM   1384  HB2 ALA A  92      66.803  71.461  78.852  1.00  3.71              
ATOM   1385  HB3 ALA A  92      68.233  70.632  78.194  1.00  3.71              
ATOM   1386  C   ALA A  92      70.123  72.252  79.452  1.00  3.71              
ATOM   1387  O   ALA A  92      70.947  71.978  78.579  1.00  3.71              
ATOM   1388  N   ASP A  93      70.430  72.298  80.745  1.00  3.59              
ATOM   1389  H   ASP A  93      69.675  72.461  81.397  1.00  3.59              
ATOM   1390  CA  ASP A  93      71.749  72.079  81.349  1.00  3.59              
ATOM   1391  HA  ASP A  93      71.636  72.395  82.381  1.00  3.59              
ATOM   1392  CB  ASP A  93      72.089  70.574  81.407  1.00  3.59              
ATOM   1393  HB1 ASP A  93      73.159  70.442  81.561  1.00  3.59              
ATOM   1394  HB2 ASP A  93      71.841  70.106  80.454  1.00  3.59              
ATOM   1395  CG  ASP A  93      71.390  69.825  82.547  1.00  3.59              
ATOM   1396  OD1 ASP A  93      70.772  70.463  83.429  1.00  3.59              
ATOM   1397  OD2 ASP A  93      71.496  68.578  82.550  1.00  3.59              
ATOM   1398  C   ASP A  93      72.916  72.967  80.878  1.00  3.59              
ATOM   1399  O   ASP A  93      74.071  72.720  81.229  1.00  3.59              
ATOM   1400  N   GLY A  94      72.643  74.028  80.119  1.00  3.46              
ATOM   1401  H   GLY A  94      71.683  74.194  79.850  1.00  3.46              
ATOM   1402  CA  GLY A  94      73.697  74.847  79.513  1.00  3.46              
ATOM   1403  HA1 GLY A  94      74.567  74.889  80.168  1.00  3.46              
ATOM   1404  HA2 GLY A  94      73.322  75.863  79.394  1.00  3.46              
ATOM   1405  C   GLY A  94      74.144  74.356  78.131  1.00  3.46              
ATOM   1406  O   GLY A  94      75.122  74.855  77.569  1.00  3.46              
ATOM   1407  N   LEU A  95      73.398  73.398  77.578  1.00  3.27              
ATOM   1408  H   LEU A  95      72.645  73.009  78.137  1.00  3.27              
ATOM   1409  CA  LEU A  95      73.264  73.195  76.147  1.00  3.27              
ATOM   1410  HA  LEU A  95      74.150  73.579  75.643  1.00  3.27              
ATOM   1411  CB  LEU A  95      73.111  71.693  75.839  1.00  3.27              
ATOM   1412  HB1 LEU A  95      72.313  71.559  75.106  1.00  3.27              
ATOM   1413  HB2 LEU A  95      72.811  71.152  76.738  1.00  3.27              
ATOM   1414  CG  LEU A  95      74.384  71.075  75.253  1.00  3.27              
ATOM   1415  HG  LEU A  95      74.694  71.627  74.369  1.00  3.27              
ATOM   1416  CD1 LEU A  95      75.541  71.061  76.253  1.00  3.27              
ATOM   1417 1HD1 LEU A  95      76.403  70.543  75.831  1.00  3.27              
ATOM   1418 2HD1 LEU A  95      75.835  72.087  76.475  1.00  3.27              
ATOM   1419 3HD1 LEU A  95      75.229  70.587  77.182  1.00  3.27              
ATOM   1420  CD2 LEU A  95      74.062  69.654  74.818  1.00  3.27              
ATOM   1421 1HD2 LEU A  95      74.989  69.168  74.537  1.00  3.27              
ATOM   1422 2HD2 LEU A  95      73.587  69.105  75.624  1.00  3.27              
ATOM   1423 3HD2 LEU A  95      73.381  69.679  73.968  1.00  3.27              
ATOM   1424  C   LEU A  95      72.055  73.947  75.593  1.00  3.27              
ATOM   1425  O   LEU A  95      71.029  74.103  76.263  1.00  3.27              
ATOM   1426  N   ASN A  96      72.144  74.239  74.297  1.00  3.08              
ATOM   1427  H   ASN A  96      73.040  74.087  73.837  1.00  3.08              
ATOM   1428  CA  ASN A  96      70.988  74.303  73.416  1.00  3.08              
ATOM   1429  HA  ASN A  96      70.101  74.028  73.985  1.00  3.08              
ATOM   1430  CB  ASN A  96      70.754  75.731  72.913  1.00  3.08              
ATOM   1431  HB1 ASN A  96      70.466  76.324  73.776  1.00  3.08              
ATOM   1432  HB2 ASN A  96      69.923  75.754  72.209  1.00  3.08              
ATOM   1433  CG  ASN A  96      71.958  76.392  72.282  1.00  3.08              
ATOM   1434  OD1 ASN A  96      72.666  75.849  71.450  1.00  3.08              
ATOM   1435  ND2 ASN A  96      72.233  77.610  72.680  1.00  3.08              
ATOM   1436 1HD2 ASN A  96      71.616  78.042  73.353  1.00  3.08              
ATOM   1437 2HD2 ASN A  96      73.125  77.985  72.402  1.00  3.08              
ATOM   1438  C   ASN A  96      71.129  73.255  72.304  1.00  3.08              
ATOM   1439  O   ASN A  96      72.215  72.825  71.905  1.00  3.08              
ATOM   1440  N   VAL A  97      69.974  72.845  71.810  1.00  2.93              
ATOM   1441  H   VAL A  97      69.134  73.234  72.232  1.00  2.93              
ATOM   1442  CA  VAL A  97      69.759  71.922  70.710  1.00  2.93              
ATOM   1443  HA  VAL A  97      70.698  71.787  70.176  1.00  2.93              
ATOM   1444  CB  VAL A  97      69.273  70.528  71.180  1.00  2.93              
ATOM   1445  HB  VAL A  97      69.095  69.927  70.287  1.00  2.93              
ATOM   1446  CG1 VAL A  97      70.339  69.805  72.014  1.00  2.93              
ATOM   1447 1HG1 VAL A  97      70.019  68.789  72.237  1.00  2.93              
ATOM   1448 2HG1 VAL A  97      71.269  69.763  71.454  1.00  2.93              
ATOM   1449 3HG1 VAL A  97      70.519  70.339  72.947  1.00  2.93              
ATOM   1450  CG2 VAL A  97      67.983  70.514  72.012  1.00  2.93              
ATOM   1451 1HG2 VAL A  97      67.661  69.490  72.181  1.00  2.93              
ATOM   1452 2HG2 VAL A  97      68.157  70.981  72.980  1.00  2.93              
ATOM   1453 3HG2 VAL A  97      67.186  71.038  71.490  1.00  2.93              
ATOM   1454  C   VAL A  97      68.768  72.569  69.757  1.00  2.93              
ATOM   1455  O   VAL A  97      67.785  73.178  70.183  1.00  2.93              
ATOM   1456  N   SER A  98      69.002  72.434  68.454  1.00  2.97              
ATOM   1457  H   SER A  98      69.849  71.961  68.151  1.00  2.97              
ATOM   1458  CA  SER A  98      67.967  72.684  67.458  1.00  2.97              
ATOM   1459  HA  SER A  98      67.009  72.563  67.959  1.00  2.97              
ATOM   1460  CB  SER A  98      67.957  74.116  66.910  1.00  2.97              
ATOM   1461  HB1 SER A  98      68.863  74.318  66.347  1.00  2.97              
ATOM   1462  HB2 SER A  98      67.880  74.820  67.739  1.00  2.97              
ATOM   1463  OG  SER A  98      66.831  74.242  66.057  1.00  2.97              
ATOM   1464  HG  SER A  98      66.616  75.165  65.863  1.00  2.97              
ATOM   1465  C   SER A  98      67.975  71.659  66.344  1.00  2.97              
ATOM   1466  O   SER A  98      69.023  71.209  65.893  1.00  2.97              
ATOM   1467  N   VAL A  99      66.784  71.253  65.925  1.00  2.85              
ATOM   1468  H   VAL A  99      65.978  71.721  66.329  1.00  2.85              
ATOM   1469  CA  VAL A  99      66.534  70.084  65.087  1.00  2.85              
ATOM   1470  HA  VAL A  99      67.458  69.710  64.649  1.00  2.85              
ATOM   1471  CB  VAL A  99      65.875  68.976  65.945  1.00  2.85              
ATOM   1472  HB  VAL A  99      65.003  69.396  66.450  1.00  2.85              
ATOM   1473  CG1 VAL A  99      65.390  67.772  65.122  1.00  2.85              
ATOM   1474 1HG1 VAL A  99      64.919  67.045  65.781  1.00  2.85              
ATOM   1475 2HG1 VAL A  99      64.636  68.085  64.400  1.00  2.85              
ATOM   1476 3HG1 VAL A  99      66.224  67.313  64.592  1.00  2.85              
ATOM   1477  CG2 VAL A  99      66.820  68.452  67.035  1.00  2.85              
ATOM   1478 1HG2 VAL A  99      66.293  67.737  67.665  1.00  2.85              
ATOM   1479 2HG2 VAL A  99      67.679  67.963  66.583  1.00  2.85              
ATOM   1480 3HG2 VAL A  99      67.162  69.269  67.670  1.00  2.85              
ATOM   1481  C   VAL A  99      65.590  70.508  63.984  1.00  2.85              
ATOM   1482  O   VAL A  99      64.396  70.696  64.212  1.00  2.85              
ATOM   1483  N   ALA A 100      66.133  70.668  62.784  1.00  2.75              
ATOM   1484  H   ALA A 100      67.106  70.407  62.656  1.00  2.75              
ATOM   1485  CA  ALA A 100      65.445  71.254  61.650  1.00  2.75              
ATOM   1486  HA  ALA A 100      64.460  71.597  61.959  1.00  2.75              
ATOM   1487  CB  ALA A 100      66.221  72.495  61.191  1.00  2.75              
ATOM   1488  HB1 ALA A 100      65.687  72.970  60.366  1.00  2.75              
ATOM   1489  HB2 ALA A 100      66.308  73.206  62.014  1.00  2.75              
ATOM   1490  HB3 ALA A 100      67.216  72.214  60.853  1.00  2.75              
ATOM   1491  C   ALA A 100      65.266  70.233  60.534  1.00  2.75              
ATOM   1492  O   ALA A 100      66.212  69.868  59.836  1.00  2.75              
ATOM   1493  N   LEU A 101      64.021  69.799  60.394  1.00  2.82              
ATOM   1494  H   LEU A 101      63.321  70.221  60.996  1.00  2.82              
ATOM   1495  CA  LEU A 101      63.522  69.056  59.248  1.00  2.82              
ATOM   1496  HA  LEU A 101      64.246  68.291  58.963  1.00  2.82              
ATOM   1497  CB  LEU A 101      62.226  68.415  59.739  1.00  2.82              
ATOM   1498  HB1 LEU A 101      61.548  69.198  60.084  1.00  2.82              
ATOM   1499  HB2 LEU A 101      62.469  67.777  60.590  1.00  2.82              
ATOM   1500  CG  LEU A 101      61.501  67.585  58.684  1.00  2.82              
ATOM   1501  HG  LEU A 101      61.134  68.228  57.884  1.00  2.82              
ATOM   1502  CD1 LEU A 101      62.402  66.508  58.085  1.00  2.82              
ATOM   1503 1HD1 LEU A 101      61.812  65.907  57.396  1.00  2.82              
ATOM   1504 2HD1 LEU A 101      63.186  66.964  57.487  1.00  2.82              
ATOM   1505 3HD1 LEU A 101      62.845  65.883  58.854  1.00  2.82              
ATOM   1506  CD2 LEU A 101      60.314  66.946  59.393  1.00  2.82              
ATOM   1507 1HD2 LEU A 101      59.894  66.170  58.761  1.00  2.82              
ATOM   1508 2HD2 LEU A 101      60.593  66.532  60.354  1.00  2.82              
ATOM   1509 3HD2 LEU A 101      59.575  67.713  59.586  1.00  2.82              
ATOM   1510  C   LEU A 101      63.283  70.012  58.081  1.00  2.82              
ATOM   1511  O   LEU A 101      62.687  71.078  58.283  1.00  2.82              
ATOM   1512  N   ILE A 102      63.765  69.640  56.891  1.00  3.16              
ATOM   1513  H   ILE A 102      64.239  68.745  56.802  1.00  3.16              
ATOM   1514  CA  ILE A 102      63.795  70.523  55.717  1.00  3.16              
ATOM   1515  HA  ILE A 102      63.050  71.309  55.848  1.00  3.16              
ATOM   1516  CB  ILE A 102      65.183  71.209  55.553  1.00  3.16              
ATOM   1517  HB  ILE A 102      65.900  70.451  55.237  1.00  3.16              
ATOM   1518  CG2 ILE A 102      65.118  72.281  54.445  1.00  3.16              
ATOM   1519 1HG2 ILE A 102      66.090  72.746  54.288  1.00  3.16              
ATOM   1520 2HG2 ILE A 102      64.831  71.833  53.494  1.00  3.16              
ATOM   1521 3HG2 ILE A 102      64.391  73.054  54.696  1.00  3.16              
ATOM   1522  CG1 ILE A 102      65.712  71.808  56.879  1.00  3.16              
ATOM   1523 1HG1 ILE A 102      65.836  70.999  57.594  1.00  3.16              
ATOM   1524 2HG1 ILE A 102      64.979  72.503  57.280  1.00  3.16              
ATOM   1525  CD1 ILE A 102      67.073  72.511  56.798  1.00  3.16              
ATOM   1526  HD1 ILE A 102      67.412  72.749  57.807  1.00  3.16              
ATOM   1527  HD2 ILE A 102      67.803  71.854  56.324  1.00  3.16              
ATOM   1528  HD3 ILE A 102      66.990  73.440  56.235  1.00  3.16              
ATOM   1529  C   ILE A 102      63.451  69.780  54.439  1.00  3.16              
ATOM   1530  O   ILE A 102      64.099  68.764  54.166  1.00  3.16              
ATOM   1531  N   GLY A 103      62.506  70.316  53.645  1.00  3.27              
ATOM   1532  H   GLY A 103      62.009  71.155  53.935  1.00  3.27              
ATOM   1533  CA  GLY A 103      62.135  69.660  52.388  1.00  3.27              
ATOM   1534  HA1 GLY A 103      61.504  68.804  52.628  1.00  3.27              
ATOM   1535  HA2 GLY A 103      63.041  69.263  51.926  1.00  3.27              
ATOM   1536  C   GLY A 103      61.393  70.464  51.318  1.00  3.27              
ATOM   1537  O   GLY A 103      60.259  70.890  51.535  1.00  3.27              
ATOM   1538  N   GLU A 104      61.986  70.659  50.130  1.00  3.40              
ATOM   1539  H   GLU A 104      62.922  70.309  49.928  1.00  3.40              
ATOM   1540  CA  GLU A 104      61.360  71.564  49.157  1.00  3.40              
ATOM   1541  HA  GLU A 104      61.149  72.483  49.708  1.00  3.40              
ATOM   1542  CB  GLU A 104      62.277  72.015  48.013  1.00  3.40              
ATOM   1543  HB1 GLU A 104      61.724  72.742  47.418  1.00  3.40              
ATOM   1544  HB2 GLU A 104      62.501  71.171  47.358  1.00  3.40              
ATOM   1545  CG  GLU A 104      63.569  72.697  48.504  1.00  3.40              
ATOM   1546  HG1 GLU A 104      63.463  73.031  49.539  1.00  3.40              
ATOM   1547  HG2 GLU A 104      63.756  73.576  47.886  1.00  3.40              
ATOM   1548  CD  GLU A 104      64.740  71.730  48.371  1.00  3.40              
ATOM   1549  OE1 GLU A 104      64.588  70.566  48.814  1.00  3.40              
ATOM   1550  OE2 GLU A 104      65.684  72.001  47.599  1.00  3.40              
ATOM   1551  C   GLU A 104      60.009  71.097  48.607  1.00  3.40              
ATOM   1552  O   GLU A 104      59.857  69.983  48.100  1.00  3.40              
ATOM   1553  N   GLY A 105      59.014  71.984  48.730  1.00  3.30              
ATOM   1554  H   GLY A 105      59.212  72.878  49.166  1.00  3.30              
ATOM   1555  CA  GLY A 105      57.625  71.723  48.367  1.00  3.30              
ATOM   1556  HA1 GLY A 105      57.587  71.387  47.330  1.00  3.30              
ATOM   1557  HA2 GLY A 105      57.067  72.655  48.441  1.00  3.30              
ATOM   1558  C   GLY A 105      56.912  70.686  49.223  1.00  3.30              
ATOM   1559  O   GLY A 105      55.818  70.253  48.860  1.00  3.30              
ATOM   1560  N   VAL A 106      57.482  70.286  50.365  1.00  2.93              
ATOM   1561  H   VAL A 106      58.378  70.678  50.649  1.00  2.93              
ATOM   1562  CA  VAL A 106      56.829  69.335  51.269  1.00  2.93              
ATOM   1563  HA  VAL A 106      55.773  69.258  51.011  1.00  2.93              
ATOM   1564  CB  VAL A 106      57.443  67.924  51.145  1.00  2.93              
ATOM   1565  HB  VAL A 106      58.490  67.943  51.451  1.00  2.93              
ATOM   1566  CG1 VAL A 106      56.669  66.952  52.045  1.00  2.93              
ATOM   1567 1HG1 VAL A 106      56.929  65.927  51.798  1.00  2.93              
ATOM   1568 2HG1 VAL A 106      56.938  67.119  53.087  1.00  2.93              
ATOM   1569 3HG1 VAL A 106      55.598  67.082  51.904  1.00  2.93              
ATOM   1570  CG2 VAL A 106      57.353  67.407  49.699  1.00  2.93              
ATOM   1571 1HG2 VAL A 106      57.722  66.388  49.628  1.00  2.93              
ATOM   1572 2HG2 VAL A 106      56.322  67.443  49.348  1.00  2.93              
ATOM   1573 3HG2 VAL A 106      57.971  68.025  49.045  1.00  2.93              
ATOM   1574  C   VAL A 106      56.911  69.917  52.694  1.00  2.93              
ATOM   1575  O   VAL A 106      57.815  70.665  53.086  1.00  2.93              
ATOM   1576  N   SER A 107      55.892  69.603  53.485  1.00  3.12              
ATOM   1577  H   SER A 107      55.156  69.022  53.120  1.00  3.12              
ATOM   1578  CA  SER A 107      55.645  70.273  54.749  1.00  3.12              
ATOM   1579  HA  SER A 107      56.515  70.855  55.054  1.00  3.12              
ATOM   1580  CB  SER A 107      54.475  71.261  54.592  1.00  3.12              
ATOM   1581  HB1 SER A 107      54.709  71.978  53.804  1.00  3.12              
ATOM   1582  HB2 SER A 107      54.345  71.807  55.529  1.00  3.12              
ATOM   1583  OG  SER A 107      53.265  70.585  54.274  1.00  3.12              
ATOM   1584  HG  SER A 107      53.169  69.885  54.942  1.00  3.12              
ATOM   1585  C   SER A 107      55.368  69.261  55.861  1.00  3.12              
ATOM   1586  O   SER A 107      54.218  68.888  56.124  1.00  3.12              
ATOM   1587  N   ILE A 108      56.436  68.786  56.499  1.00  2.92              
ATOM   1588  H   ILE A 108      57.355  69.070  56.183  1.00  2.92              
ATOM   1589  CA  ILE A 108      56.365  67.852  57.624  1.00  2.92              
ATOM   1590  HA  ILE A 108      55.383  67.385  57.639  1.00  2.92              
ATOM   1591  CB  ILE A 108      57.375  66.703  57.429  1.00  2.92              
ATOM   1592  HB  ILE A 108      58.378  67.122  57.484  1.00  2.92              
ATOM   1593  CG2 ILE A 108      57.202  65.660  58.550  1.00  2.92              
ATOM   1594 1HG2 ILE A 108      57.898  64.836  58.390  1.00  2.92              
ATOM   1595 2HG2 ILE A 108      57.416  66.108  59.521  1.00  2.92              
ATOM   1596 3HG2 ILE A 108      56.186  65.266  58.554  1.00  2.92              
ATOM   1597  CG1 ILE A 108      57.265  66.020  56.047  1.00  2.92              
ATOM   1598 1HG1 ILE A 108      57.880  65.119  56.047  1.00  2.92              
ATOM   1599 2HG1 ILE A 108      57.689  66.684  55.294  1.00  2.92              
ATOM   1600  CD1 ILE A 108      55.844  65.646  55.602  1.00  2.92              
ATOM   1601  HD1 ILE A 108      55.907  65.061  54.687  1.00  2.92              
ATOM   1602  HD2 ILE A 108      55.344  65.070  56.378  1.00  2.92              
ATOM   1603  HD3 ILE A 108      55.258  66.535  55.384  1.00  2.92              
ATOM   1604  C   ILE A 108      56.551  68.633  58.932  1.00  2.92              
ATOM   1605  O   ILE A 108      57.667  69.048  59.244  1.00  2.92              
ATOM   1606  N   PRO A 109      55.476  68.920  59.687  1.00  3.28              
ATOM   1607  CD  PRO A 109      54.072  68.681  59.374  1.00  3.28              
ATOM   1608  HD1 PRO A 109      53.869  67.618  59.246  1.00  3.28              
ATOM   1609  HD2 PRO A 109      53.802  69.234  58.477  1.00  3.28              
ATOM   1610  CG  PRO A 109      53.264  69.238  60.546  1.00  3.28              
ATOM   1611  HG1 PRO A 109      53.075  68.450  61.275  1.00  3.28              
ATOM   1612  HG2 PRO A 109      52.324  69.680  60.214  1.00  3.28              
ATOM   1613  CB  PRO A 109      54.207  70.287  61.136  1.00  3.28              
ATOM   1614  HB1 PRO A 109      53.995  70.480  62.189  1.00  3.28              
ATOM   1615  HB2 PRO A 109      54.131  71.210  60.560  1.00  3.28              
ATOM   1616  CA  PRO A 109      55.593  69.667  60.924  1.00  3.28              
ATOM   1617  HA  PRO A 109      56.331  70.466  60.830  1.00  3.28              
ATOM   1618  C   PRO A 109      55.955  68.766  62.112  1.00  3.28              
ATOM   1619  O   PRO A 109      55.384  67.683  62.316  1.00  3.28              
ATOM   1620  N   LEU A 110      56.880  69.252  62.943  1.00  3.25              
ATOM   1621  H   LEU A 110      57.314  70.143  62.711  1.00  3.25              
ATOM   1622  CA  LEU A 110      57.052  68.722  64.291  1.00  3.25              
ATOM   1623  HA  LEU A 110      57.062  67.635  64.226  1.00  3.25              
ATOM   1624  CB  LEU A 110      58.389  69.169  64.914  1.00  3.25              
ATOM   1625  HB1 LEU A 110      58.400  68.821  65.949  1.00  3.25              
ATOM   1626  HB2 LEU A 110      58.430  70.255  64.942  1.00  3.25              
ATOM   1627  CG  LEU A 110      59.682  68.645  64.250  1.00  3.25              
ATOM   1628  HG  LEU A 110      60.467  68.684  65.003  1.00  3.25              
ATOM   1629  CD1 LEU A 110      59.574  67.209  63.739  1.00  3.25              
ATOM   1630 1HD1 LEU A 110      60.559  66.878  63.413  1.00  3.25              
ATOM   1631 2HD1 LEU A 110      59.214  66.555  64.530  1.00  3.25              
ATOM   1632 3HD1 LEU A 110      58.898  67.160  62.884  1.00  3.25              
ATOM   1633  CD2 LEU A 110      60.155  69.501  63.085  1.00  3.25              
ATOM   1634 1HD2 LEU A 110      61.154  69.192  62.779  1.00  3.25              
ATOM   1635 2HD2 LEU A 110      59.482  69.396  62.237  1.00  3.25              
ATOM   1636 3HD2 LEU A 110      60.199  70.543  63.396  1.00  3.25              
ATOM   1637  C   LEU A 110      55.831  69.075  65.153  1.00  3.25              
ATOM   1638  O   LEU A 110      55.161  70.082  64.946  1.00  3.25              
ATOM   1639  N   SER A 111      55.518  68.234  66.132  1.00  3.57              
ATOM   1640  H   SER A 111      56.045  67.368  66.188  1.00  3.57              
ATOM   1641  CA  SER A 111      54.477  68.484  67.136  1.00  3.57              
ATOM   1642  HA  SER A 111      54.355  69.565  67.219  1.00  3.57              
ATOM   1643  CB  SER A 111      53.124  67.931  66.693  1.00  3.57              
ATOM   1644  HB1 SER A 111      52.397  68.018  67.503  1.00  3.57              
ATOM   1645  HB2 SER A 111      53.224  66.883  66.413  1.00  3.57              
ATOM   1646  OG  SER A 111      52.674  68.700  65.597  1.00  3.57              
ATOM   1647  HG  SER A 111      53.430  69.202  65.243  1.00  3.57              
ATOM   1648  C   SER A 111      54.832  68.047  68.556  1.00  3.57              
ATOM   1649  O   SER A 111      54.061  68.292  69.485  1.00  3.57              
ATOM   1650  N   TYR A 112      56.028  67.480  68.751  1.00  3.44              
ATOM   1651  H   TYR A 112      56.609  67.261  67.953  1.00  3.44              
ATOM   1652  CA  TYR A 112      56.552  67.105  70.067  1.00  3.44              
ATOM   1653  HA  TYR A 112      56.055  67.688  70.827  1.00  3.44              
ATOM   1654  CB  TYR A 112      56.207  65.609  70.260  1.00  3.44              
ATOM   1655  HB1 TYR A 112      56.776  65.030  69.533  1.00  3.44              
ATOM   1656  HB2 TYR A 112      55.153  65.469  70.012  1.00  3.44              
ATOM   1657  CG  TYR A 112      56.447  64.989  71.629  1.00  3.44              
ATOM   1658  CD1 TYR A 112      55.349  64.597  72.420  1.00  3.44              
ATOM   1659  HD1 TYR A 112      54.342  64.758  72.062  1.00  3.44              
ATOM   1660  CE1 TYR A 112      55.553  63.997  73.679  1.00  3.44              
ATOM   1661  HE1 TYR A 112      54.714  63.693  74.289  1.00  3.44              
ATOM   1662  CZ  TYR A 112      56.861  63.788  74.157  1.00  3.44              
ATOM   1663  OH  TYR A 112      57.046  63.255  75.394  1.00  3.44              
ATOM   1664  HH  TYR A 112      57.975  63.156  75.602  1.00  3.44              
ATOM   1665  CE2 TYR A 112      57.965  64.129  73.344  1.00  3.44              
ATOM   1666  HE2 TYR A 112      58.967  63.925  73.681  1.00  3.44              
ATOM   1667  CD2 TYR A 112      57.753  64.711  72.078  1.00  3.44              
ATOM   1668  HD2 TYR A 112      58.595  64.940  71.447  1.00  3.44              
ATOM   1669  C   TYR A 112      58.060  67.314  70.135  1.00  3.44              
ATOM   1670  O   TYR A 112      58.740  67.001  69.157  1.00  3.44              
ATOM   1671  N   ILE A 113      58.582  67.745  71.289  1.00  3.41              
ATOM   1672  H   ILE A 113      57.950  67.963  72.053  1.00  3.41              
ATOM   1673  CA  ILE A 113      60.035  67.667  71.614  1.00  3.41              
ATOM   1674  HA  ILE A 113      60.467  66.840  71.062  1.00  3.41              
ATOM   1675  CB  ILE A 113      60.793  68.955  71.182  1.00  3.41              
ATOM   1676  HB  ILE A 113      60.703  69.023  70.097  1.00  3.41              
ATOM   1677  CG2 ILE A 113      60.187  70.234  71.784  1.00  3.41              
ATOM   1678 1HG2 ILE A 113      60.238  70.208  72.873  1.00  3.41              
ATOM   1679 2HG2 ILE A 113      60.724  71.117  71.430  1.00  3.41              
ATOM   1680 3HG2 ILE A 113      59.151  70.334  71.465  1.00  3.41              
ATOM   1681  CG1 ILE A 113      62.301  68.888  71.528  1.00  3.41              
ATOM   1682 1HG1 ILE A 113      62.660  67.872  71.377  1.00  3.41              
ATOM   1683 2HG1 ILE A 113      62.445  69.137  72.580  1.00  3.41              
ATOM   1684  CD1 ILE A 113      63.185  69.818  70.686  1.00  3.41              
ATOM   1685  HD1 ILE A 113      64.219  69.738  71.022  1.00  3.41              
ATOM   1686  HD2 ILE A 113      63.136  69.527  69.637  1.00  3.41              
ATOM   1687  HD3 ILE A 113      62.866  70.854  70.790  1.00  3.41              
ATOM   1688  C   ILE A 113      60.171  67.354  73.117  1.00  3.41              
ATOM   1689  O   ILE A 113      59.236  67.575  73.887  1.00  3.41              
ATOM   1690  N   GLY A 114      61.302  66.771  73.521  1.00  3.57              
ATOM   1691  H   GLY A 114      62.007  66.653  72.811  1.00  3.57              
ATOM   1692  CA  GLY A 114      61.312  65.776  74.595  1.00  3.57              
ATOM   1693  HA1 GLY A 114      61.004  64.816  74.188  1.00  3.57              
ATOM   1694  HA2 GLY A 114      60.587  66.059  75.360  1.00  3.57              
ATOM   1695  C   GLY A 114      62.631  65.595  75.278  1.00  3.57              
ATOM   1696  O   GLY A 114      63.261  64.583  75.015  1.00  3.57              
ATOM   1697  N   LEU A 115      63.078  66.545  76.095  1.00  3.64              
ATOM   1698  H   LEU A 115      62.444  67.275  76.409  1.00  3.64              
ATOM   1699  CA  LEU A 115      64.411  66.461  76.669  1.00  3.64              
ATOM   1700  HA  LEU A 115      64.877  65.717  76.063  1.00  3.64              
ATOM   1701  CB  LEU A 115      65.264  67.728  76.400  1.00  3.64              
ATOM   1702  HB1 LEU A 115      65.301  67.865  75.319  1.00  3.64              
ATOM   1703  HB2 LEU A 115      66.287  67.498  76.703  1.00  3.64              
ATOM   1704  CG  LEU A 115      64.927  69.101  77.013  1.00  3.64              
ATOM   1705  HG  LEU A 115      65.724  69.779  76.708  1.00  3.64              
ATOM   1706  CD1 LEU A 115      63.622  69.700  76.491  1.00  3.64              
ATOM   1707 1HD1 LEU A 115      63.616  69.687  75.402  1.00  3.64              
ATOM   1708 2HD1 LEU A 115      62.766  69.150  76.872  1.00  3.64              
ATOM   1709 3HD1 LEU A 115      63.543  70.735  76.826  1.00  3.64              
ATOM   1710  CD2 LEU A 115      64.932  69.071  78.539  1.00  3.64              
ATOM   1711 1HD2 LEU A 115      64.828  70.084  78.925  1.00  3.64              
ATOM   1712 2HD2 LEU A 115      64.111  68.466  78.913  1.00  3.64              
ATOM   1713 3HD2 LEU A 115      65.878  68.661  78.890  1.00  3.64              
ATOM   1714  C   LEU A 115      64.487  65.857  78.059  1.00  3.64              
ATOM   1715  O   LEU A 115      63.619  66.004  78.922  1.00  3.64              
ATOM   1716  N   ARG A 116      65.588  65.133  78.210  1.00  3.68              
ATOM   1717  H   ARG A 116      66.220  65.124  77.414  1.00  3.68              
ATOM   1718  CA  ARG A 116      66.029  64.510  79.446  1.00  3.68              
ATOM   1719  HA  ARG A 116      65.257  64.600  80.215  1.00  3.68              
ATOM   1720  CB  ARG A 116      66.324  63.053  79.207  1.00  3.68              
ATOM   1721  HB1 ARG A 116      66.780  62.995  78.236  1.00  3.68              
ATOM   1722  HB2 ARG A 116      65.359  62.556  79.201  1.00  3.68              
ATOM   1723  CG  ARG A 116      67.247  62.278  80.141  1.00  3.68              
ATOM   1724  HG1 ARG A 116      67.096  61.249  79.836  1.00  3.68              
ATOM   1725  HG2 ARG A 116      66.925  62.401  81.173  1.00  3.68              
ATOM   1726  CD  ARG A 116      68.753  62.570  80.011  1.00  3.68              
ATOM   1727  HD1 ARG A 116      69.020  63.413  80.650  1.00  3.68              
ATOM   1728  HD2 ARG A 116      68.998  62.829  78.990  1.00  3.68              
ATOM   1729  NE  ARG A 116      69.559  61.414  80.410  1.00  3.68              
ATOM   1730  HE  ARG A 116      69.629  61.285  81.415  1.00  3.68              
ATOM   1731  CZ  ARG A 116      70.014  60.433  79.650  1.00  3.68              
ATOM   1732  NH1 ARG A 116      69.968  60.430  78.349  1.00  3.68              
ATOM   1733 1HH1 ARG A 116      69.571  61.197  77.850  1.00  3.68              
ATOM   1734 2HH1 ARG A 116      70.277  59.565  77.889  1.00  3.68              
ATOM   1735  NH2 ARG A 116      70.516  59.364  80.187  1.00  3.68              
ATOM   1736 1HH2 ARG A 116      70.467  59.216  81.175  1.00  3.68              
ATOM   1737 2HH2 ARG A 116      70.753  58.598  79.546  1.00  3.68              
ATOM   1738  C   ARG A 116      67.240  65.234  79.920  1.00  3.68              
ATOM   1739  O   ARG A 116      68.163  65.401  79.131  1.00  3.68              
ATOM   1740  N   PHE A 117      67.257  65.594  81.195  1.00  3.78              
ATOM   1741  H   PHE A 117      66.455  65.391  81.785  1.00  3.78              
ATOM   1742  CA  PHE A 117      68.329  66.399  81.746  1.00  3.78              
ATOM   1743  HA  PHE A 117      69.257  66.086  81.267  1.00  3.78              
ATOM   1744  CB  PHE A 117      68.107  67.872  81.349  1.00  3.78              
ATOM   1745  HB1 PHE A 117      67.919  67.920  80.277  1.00  3.78              
ATOM   1746  HB2 PHE A 117      69.043  68.405  81.509  1.00  3.78              
ATOM   1747  CG  PHE A 117      66.991  68.643  82.028  1.00  3.78              
ATOM   1748  CD1 PHE A 117      65.638  68.295  81.835  1.00  3.78              
ATOM   1749  HD1 PHE A 117      65.372  67.428  81.251  1.00  3.78              
ATOM   1750  CE1 PHE A 117      64.617  69.097  82.374  1.00  3.78              
ATOM   1751  HE1 PHE A 117      63.585  68.818  82.234  1.00  3.78              
ATOM   1752  CZ  PHE A 117      64.939  70.265  83.085  1.00  3.78              
ATOM   1753  HZ  PHE A 117      64.155  70.898  83.480  1.00  3.78              
ATOM   1754  CE2 PHE A 117      66.286  70.620  83.265  1.00  3.78              
ATOM   1755  HE2 PHE A 117      66.550  71.536  83.767  1.00  3.78              
ATOM   1756  CD2 PHE A 117      67.308  69.805  82.754  1.00  3.78              
ATOM   1757  HD2 PHE A 117      68.340  70.100  82.888  1.00  3.78              
ATOM   1758  C   PHE A 117      68.586  66.226  83.249  1.00  3.78              
ATOM   1759  O   PHE A 117      67.836  65.588  83.988  1.00  3.78              
ATOM   1760  N   ASN A 118      69.724  66.743  83.685  1.00  4.13              
ATOM   1761  H   ASN A 118      70.214  67.418  83.093  1.00  4.13              
ATOM   1762  CA  ASN A 118      70.511  66.214  84.787  1.00  4.13              
ATOM   1763  HA  ASN A 118      69.899  65.598  85.447  1.00  4.13              
ATOM   1764  CB  ASN A 118      71.597  65.345  84.110  1.00  4.13              
ATOM   1765  HB1 ASN A 118      72.151  65.968  83.404  1.00  4.13              
ATOM   1766  HB2 ASN A 118      71.120  64.548  83.541  1.00  4.13              
ATOM   1767  CG  ASN A 118      72.578  64.702  85.074  1.00  4.13              
ATOM   1768  OD1 ASN A 118      72.210  63.957  85.967  1.00  4.13              
ATOM   1769  ND2 ASN A 118      73.857  64.926  84.892  1.00  4.13              
ATOM   1770 1HD2 ASN A 118      74.159  65.640  84.250  1.00  4.13              
ATOM   1771 2HD2 ASN A 118      74.504  64.567  85.575  1.00  4.13              
ATOM   1772  C   ASN A 118      71.092  67.380  85.608  1.00  4.13              
ATOM   1773  O   ASN A 118      72.314  67.446  85.770  1.00  4.13              
ATOM   1774  N   PRO A 119      70.261  68.335  86.073  1.00  4.17              
ATOM   1775  CD  PRO A 119      68.808  68.273  86.136  1.00  4.17              
ATOM   1776  HD1 PRO A 119      68.464  67.320  86.539  1.00  4.17              
ATOM   1777  HD2 PRO A 119      68.389  68.442  85.143  1.00  4.17              
ATOM   1778  CG  PRO A 119      68.386  69.419  87.047  1.00  4.17              
ATOM   1779  HG1 PRO A 119      68.438  69.103  88.090  1.00  4.17              
ATOM   1780  HG2 PRO A 119      67.388  69.777  86.795  1.00  4.17              
ATOM   1781  CB  PRO A 119      69.454  70.473  86.772  1.00  4.17              
ATOM   1782  HB1 PRO A 119      69.566  71.170  87.604  1.00  4.17              
ATOM   1783  HB2 PRO A 119      69.196  71.008  85.859  1.00  4.17              
ATOM   1784  CA  PRO A 119      70.719  69.647  86.516  1.00  4.17              
ATOM   1785  HA  PRO A 119      71.271  70.123  85.709  1.00  4.17              
ATOM   1786  C   PRO A 119      71.651  69.556  87.720  1.00  4.17              
ATOM   1787  O   PRO A 119      71.251  69.394  88.872  1.00  4.17              
ATOM   1788  N   SER A 120      72.931  69.614  87.392  1.00  4.22              
ATOM   1789  H   SER A 120      73.144  69.736  86.410  1.00  4.22              
ATOM   1790  CA  SER A 120      74.077  69.334  88.232  1.00  4.22              
ATOM   1791  HA  SER A 120      73.922  69.772  89.217  1.00  4.22              
ATOM   1792  CB  SER A 120      74.259  67.820  88.392  1.00  4.22              
ATOM   1793  HB1 SER A 120      73.334  67.376  88.763  1.00  4.22              
ATOM   1794  HB2 SER A 120      75.049  67.628  89.118  1.00  4.22              
ATOM   1795  OG  SER A 120      74.607  67.225  87.164  1.00  4.22              
ATOM   1796  HG  SER A 120      73.810  67.234  86.592  1.00  4.22              
ATOM   1797  C   SER A 120      75.279  70.018  87.578  1.00  4.22              
ATOM   1798  O   SER A 120      75.127  70.724  86.580  1.00  4.22              
ATOM   1799  N   LEU A 121      76.472  69.806  88.122  1.00  4.26              
ATOM   1800  H   LEU A 121      76.533  69.199  88.921  1.00  4.26              
ATOM   1801  CA  LEU A 121      77.727  70.258  87.521  1.00  4.26              
ATOM   1802  HA  LEU A 121      77.542  70.746  86.564  1.00  4.26              
ATOM   1803  CB  LEU A 121      78.477  71.246  88.457  1.00  4.26              
ATOM   1804  HB1 LEU A 121      79.332  71.614  87.888  1.00  4.26              
ATOM   1805  HB2 LEU A 121      78.892  70.679  89.291  1.00  4.26              
ATOM   1806  CG  LEU A 121      77.804  72.493  89.050  1.00  4.26              
ATOM   1807  HG  LEU A 121      78.609  73.122  89.431  1.00  4.26              
ATOM   1808  CD1 LEU A 121      77.047  73.319  88.017  1.00  4.26              
ATOM   1809 1HD1 LEU A 121      76.793  74.288  88.440  1.00  4.26              
ATOM   1810 2HD1 LEU A 121      77.693  73.487  87.155  1.00  4.26              
ATOM   1811 3HD1 LEU A 121      76.141  72.807  87.703  1.00  4.26              
ATOM   1812  CD2 LEU A 121      76.910  72.168  90.251  1.00  4.26              
ATOM   1813 1HD2 LEU A 121      76.641  73.092  90.756  1.00  4.26              
ATOM   1814 2HD2 LEU A 121      76.011  71.652  89.933  1.00  4.26              
ATOM   1815 3HD2 LEU A 121      77.458  71.544  90.957  1.00  4.26              
ATOM   1816  C   LEU A 121      78.640  69.047  87.261  1.00  4.26              
ATOM   1817  O   LEU A 121      79.861  69.136  87.382  1.00  4.26              
ATOM   1818  N   THR A 122      78.045  67.882  87.005  1.00  4.51              
ATOM   1819  H   THR A 122      77.050  67.882  86.821  1.00  4.51              
ATOM   1820  CA  THR A 122      78.778  66.669  86.653  1.00  4.51              
ATOM   1821  HA  THR A 122      79.845  66.886  86.610  1.00  4.51              
ATOM   1822  CB  THR A 122      78.600  65.542  87.684  1.00  4.51              
ATOM   1823  HB  THR A 122      79.060  65.864  88.620  1.00  4.51              
ATOM   1824  CG2 THR A 122      77.155  65.142  87.981  1.00  4.51              
ATOM   1825 1HG2 THR A 122      76.634  64.873  87.062  1.00  4.51              
ATOM   1826 2HG2 THR A 122      77.147  64.289  88.660  1.00  4.51              
ATOM   1827 3HG2 THR A 122      76.640  65.970  88.461  1.00  4.51              
ATOM   1828  OG1 THR A 122      79.255  64.373  87.253  1.00  4.51              
ATOM   1829  HG1 THR A 122      78.795  64.042  86.470  1.00  4.51              
ATOM   1830  C   THR A 122      78.363  66.223  85.268  1.00  4.51              
ATOM   1831  O   THR A 122      77.189  66.332  84.908  1.00  4.51              
ATOM   1832  N   ASP A 123      79.324  65.683  84.519  1.00  4.27              
ATOM   1833  H   ASP A 123      80.276  65.697  84.856  1.00  4.27              
ATOM   1834  CA  ASP A 123      79.087  65.102  83.205  1.00  4.27              
ATOM   1835  HA  ASP A 123      78.949  65.921  82.502  1.00  4.27              
ATOM   1836  CB  ASP A 123      80.311  64.267  82.756  1.00  4.27              
ATOM   1837  HB1 ASP A 123      80.025  63.712  81.860  1.00  4.27              
ATOM   1838  HB2 ASP A 123      80.541  63.535  83.531  1.00  4.27              
ATOM   1839  CG  ASP A 123      81.597  65.041  82.417  1.00  4.27              
ATOM   1840  OD1 ASP A 123      81.677  66.267  82.648  1.00  4.27              
ATOM   1841  OD2 ASP A 123      82.545  64.413  81.882  1.00  4.27              
ATOM   1842  C   ASP A 123      77.835  64.215  83.184  1.00  4.27              
ATOM   1843  O   ASP A 123      77.595  63.410  84.090  1.00  4.27              
ATOM   1844  N   GLY A 124      77.034  64.378  82.136  1.00  3.81              
ATOM   1845  H   GLY A 124      77.349  64.989  81.390  1.00  3.81              
ATOM   1846  CA  GLY A 124      75.715  63.756  82.018  1.00  3.81              
ATOM   1847  HA1 GLY A 124      74.956  64.456  82.362  1.00  3.81              
ATOM   1848  HA2 GLY A 124      75.665  62.855  82.630  1.00  3.81              
ATOM   1849  C   GLY A 124      75.423  63.376  80.571  1.00  3.81              
ATOM   1850  O   GLY A 124      76.251  63.535  79.674  1.00  3.81              
ATOM   1851  N   TYR A 125      74.200  62.916  80.341  1.00  3.46              
ATOM   1852  H   TYR A 125      73.542  62.927  81.105  1.00  3.46              
ATOM   1853  CA  TYR A 125      73.646  62.675  79.013  1.00  3.46              
ATOM   1854  HA  TYR A 125      74.288  63.125  78.262  1.00  3.46              
ATOM   1855  CB  TYR A 125      73.544  61.157  78.756  1.00  3.46              
ATOM   1856  HB1 TYR A 125      72.763  60.984  78.017  1.00  3.46              
ATOM   1857  HB2 TYR A 125      73.227  60.653  79.670  1.00  3.46              
ATOM   1858  CG  TYR A 125      74.805  60.503  78.216  1.00  3.46              
ATOM   1859  CD1 TYR A 125      75.325  60.940  76.986  1.00  3.46              
ATOM   1860  HD1 TYR A 125      74.839  61.742  76.456  1.00  3.46              
ATOM   1861  CE1 TYR A 125      76.466  60.337  76.432  1.00  3.46              
ATOM   1862  HE1 TYR A 125      76.854  60.671  75.482  1.00  3.46              
ATOM   1863  CZ  TYR A 125      77.101  59.278  77.109  1.00  3.46              
ATOM   1864  OH  TYR A 125      78.218  58.721  76.572  1.00  3.46              
ATOM   1865  HH  TYR A 125      78.518  57.958  77.070  1.00  3.46              
ATOM   1866  CE2 TYR A 125      76.573  58.818  78.338  1.00  3.46              
ATOM   1867  HE2 TYR A 125      77.051  58.001  78.858  1.00  3.46              
ATOM   1868  CD2 TYR A 125      75.424  59.428  78.887  1.00  3.46              
ATOM   1869  HD2 TYR A 125      75.014  59.059  79.817  1.00  3.46              
ATOM   1870  C   TYR A 125      72.280  63.347  78.927  1.00  3.46              
ATOM   1871  O   TYR A 125      71.655  63.592  79.956  1.00  3.46              
ATOM   1872  N   LEU A 126      71.811  63.635  77.713  1.00  3.23              
ATOM   1873  H   LEU A 126      72.474  63.540  76.956  1.00  3.23              
ATOM   1874  CA  LEU A 126      70.762  64.621  77.501  1.00  3.23              
ATOM   1875  HA  LEU A 126      70.189  64.687  78.417  1.00  3.23              
ATOM   1876  CB  LEU A 126      71.385  66.016  77.272  1.00  3.23              
ATOM   1877  HB1 LEU A 126      71.869  66.012  76.302  1.00  3.23              
ATOM   1878  HB2 LEU A 126      72.162  66.202  78.015  1.00  3.23              
ATOM   1879  CG  LEU A 126      70.342  67.160  77.312  1.00  3.23              
ATOM   1880  HG  LEU A 126      69.346  66.772  77.099  1.00  3.23              
ATOM   1881  CD1 LEU A 126      70.340  67.811  78.693  1.00  3.23              
ATOM   1882 1HD1 LEU A 126      69.565  68.573  78.743  1.00  3.23              
ATOM   1883 2HD1 LEU A 126      70.173  67.058  79.458  1.00  3.23              
ATOM   1884 3HD1 LEU A 126      71.305  68.282  78.886  1.00  3.23              
ATOM   1885  CD2 LEU A 126      70.644  68.246  76.278  1.00  3.23              
ATOM   1886 1HD2 LEU A 126      69.831  68.974  76.272  1.00  3.23              
ATOM   1887 2HD2 LEU A 126      71.566  68.763  76.536  1.00  3.23              
ATOM   1888 3HD2 LEU A 126      70.725  67.806  75.285  1.00  3.23              
ATOM   1889  C   LEU A 126      69.812  64.277  76.376  1.00  3.23              
ATOM   1890  O   LEU A 126      70.113  64.520  75.209  1.00  3.23              
ATOM   1891  N   TYR A 127      68.691  63.642  76.702  1.00  3.33              
ATOM   1892  H   TYR A 127      68.329  63.745  77.640  1.00  3.33              
ATOM   1893  CA  TYR A 127      67.881  63.095  75.625  1.00  3.33              
ATOM   1894  HA  TYR A 127      68.615  62.831  74.877  1.00  3.33              
ATOM   1895  CB  TYR A 127      67.232  61.703  75.897  1.00  3.33              
ATOM   1896  HB1 TYR A 127      67.991  61.089  76.380  1.00  3.33              
ATOM   1897  HB2 TYR A 127      67.045  61.249  74.939  1.00  3.33              
ATOM   1898  CG  TYR A 127      65.904  61.476  76.603  1.00  3.33              
ATOM   1899  CD1 TYR A 127      64.760  62.232  76.302  1.00  3.33              
ATOM   1900  HD1 TYR A 127      64.815  62.976  75.534  1.00  3.33              
ATOM   1901  CE1 TYR A 127      63.554  62.038  77.009  1.00  3.33              
ATOM   1902  HE1 TYR A 127      62.691  62.656  76.812  1.00  3.33              
ATOM   1903  CZ  TYR A 127      63.483  61.052  78.015  1.00  3.33              
ATOM   1904  OH  TYR A 127      62.366  60.872  78.768  1.00  3.33              
ATOM   1905  HH  TYR A 127      62.525  60.162  79.406  1.00  3.33              
ATOM   1906  CE2 TYR A 127      64.610  60.249  78.262  1.00  3.33              
ATOM   1907  HE2 TYR A 127      64.546  59.473  79.002  1.00  3.33              
ATOM   1908  CD2 TYR A 127      65.807  60.442  77.552  1.00  3.33              
ATOM   1909  HD2 TYR A 127      66.657  59.807  77.762  1.00  3.33              
ATOM   1910  C   TYR A 127      67.053  64.133  74.897  1.00  3.33              
ATOM   1911  O   TYR A 127      66.858  65.199  75.457  1.00  3.33              
ATOM   1912  N   VAL A 128      66.604  63.844  73.666  1.00  3.23              
ATOM   1913  H   VAL A 128      66.852  62.938  73.289  1.00  3.23              
ATOM   1914  CA  VAL A 128      65.745  64.749  72.871  1.00  3.23              
ATOM   1915  HA  VAL A 128      65.080  65.253  73.569  1.00  3.23              
ATOM   1916  CB  VAL A 128      66.518  65.890  72.145  1.00  3.23              
ATOM   1917  HB  VAL A 128      66.969  65.491  71.246  1.00  3.23              
ATOM   1918  CG1 VAL A 128      65.549  66.997  71.703  1.00  3.23              
ATOM   1919 1HG1 VAL A 128      65.108  67.482  72.574  1.00  3.23              
ATOM   1920 2HG1 VAL A 128      66.089  67.746  71.122  1.00  3.23              
ATOM   1921 3HG1 VAL A 128      64.759  66.591  71.074  1.00  3.23              
ATOM   1922  CG2 VAL A 128      67.645  66.584  72.924  1.00  3.23              
ATOM   1923 1HG2 VAL A 128      68.160  67.288  72.273  1.00  3.23              
ATOM   1924 2HG2 VAL A 128      67.243  67.121  73.783  1.00  3.23              
ATOM   1925 3HG2 VAL A 128      68.384  65.863  73.267  1.00  3.23              
ATOM   1926  C   VAL A 128      64.862  64.020  71.859  1.00  3.23              
ATOM   1927  O   VAL A 128      65.173  63.890  70.677  1.00  3.23              
ATOM   1928  N   ASN A 129      63.749  63.512  72.346  1.00  3.45              
ATOM   1929  H   ASN A 129      63.584  63.662  73.337  1.00  3.45              
ATOM   1930  CA  ASN A 129      62.674  62.882  71.602  1.00  3.45              
ATOM   1931  HA  ASN A 129      63.089  62.218  70.849  1.00  3.45              
ATOM   1932  CB  ASN A 129      61.949  62.015  72.667  1.00  3.45              
ATOM   1933  HB1 ASN A 129      61.743  62.637  73.538  1.00  3.45              
ATOM   1934  HB2 ASN A 129      62.625  61.220  72.980  1.00  3.45              
ATOM   1935  CG  ASN A 129      60.624  61.354  72.308  1.00  3.45              
ATOM   1936  OD1 ASN A 129      59.829  61.055  73.198  1.00  3.45              
ATOM   1937  ND2 ASN A 129      60.364  61.030  71.059  1.00  3.45              
ATOM   1938 1HD2 ASN A 129      61.007  61.204  70.301  1.00  3.45              
ATOM   1939 2HD2 ASN A 129      59.457  60.642  70.870  1.00  3.45              
ATOM   1940  C   ASN A 129      61.769  63.897  70.921  1.00  3.45              
ATOM   1941  O   ASN A 129      61.009  64.592  71.577  1.00  3.45              
ATOM   1942  N   VAL A 130      61.847  63.957  69.600  1.00  3.61              
ATOM   1943  H   VAL A 130      62.415  63.252  69.140  1.00  3.61              
ATOM   1944  CA  VAL A 130      61.002  64.791  68.746  1.00  3.61              
ATOM   1945  HA  VAL A 130      60.407  65.438  69.378  1.00  3.61              
ATOM   1946  CB  VAL A 130      61.849  65.668  67.816  1.00  3.61              
ATOM   1947  HB  VAL A 130      62.305  65.008  67.100  1.00  3.61              
ATOM   1948  CG1 VAL A 130      61.042  66.703  67.029  1.00  3.61              
ATOM   1949 1HG1 VAL A 130      61.682  67.142  66.263  1.00  3.61              
ATOM   1950 2HG1 VAL A 130      60.190  66.236  66.544  1.00  3.61              
ATOM   1951 3HG1 VAL A 130      60.696  67.498  67.687  1.00  3.61              
ATOM   1952  CG2 VAL A 130      62.969  66.422  68.548  1.00  3.61              
ATOM   1953 1HG2 VAL A 130      63.522  67.048  67.847  1.00  3.61              
ATOM   1954 2HG2 VAL A 130      62.532  67.056  69.312  1.00  3.61              
ATOM   1955 3HG2 VAL A 130      63.667  65.725  69.010  1.00  3.61              
ATOM   1956  C   VAL A 130      60.071  63.859  67.992  1.00  3.61              
ATOM   1957  O   VAL A 130      60.465  62.763  67.608  1.00  3.61              
ATOM   1958  N   SER A 131      58.856  64.304  67.730  1.00  3.62              
ATOM   1959  H   SER A 131      58.578  65.223  68.054  1.00  3.62              
ATOM   1960  CA  SER A 131      57.972  63.581  66.815  1.00  3.62              
ATOM   1961  HA  SER A 131      58.548  62.945  66.144  1.00  3.62              
ATOM   1962  CB  SER A 131      56.960  62.707  67.580  1.00  3.62              
ATOM   1963  HB1 SER A 131      56.426  62.083  66.861  1.00  3.62              
ATOM   1964  HB2 SER A 131      56.230  63.347  68.078  1.00  3.62              
ATOM   1965  OG  SER A 131      57.567  61.873  68.550  1.00  3.62              
ATOM   1966  HG  SER A 131      56.954  61.165  68.770  1.00  3.62              
ATOM   1967  C   SER A 131      57.201  64.591  65.995  1.00  3.62              
ATOM   1968  O   SER A 131      56.941  65.719  66.425  1.00  3.62              
ATOM   1969  N   SER A 132      56.831  64.141  64.809  1.00  3.72              
ATOM   1970  H   SER A 132      57.154  63.213  64.555  1.00  3.72              
ATOM   1971  CA  SER A 132      55.867  64.765  63.914  1.00  3.72              
ATOM   1972  HA  SER A 132      56.253  65.711  63.538  1.00  3.72              
ATOM   1973  CB  SER A 132      55.746  63.768  62.764  1.00  3.72              
ATOM   1974  HB1 SER A 132      55.393  62.808  63.146  1.00  3.72              
ATOM   1975  HB2 SER A 132      56.736  63.629  62.357  1.00  3.72              
ATOM   1976  OG  SER A 132      54.913  64.176  61.715  1.00  3.72              
ATOM   1977  HG  SER A 132      53.989  63.941  61.943  1.00  3.72              
ATOM   1978  C   SER A 132      54.490  64.968  64.542  1.00  3.72              
ATOM   1979  O   SER A 132      54.149  64.325  65.540  1.00  3.72              
ATOM   1980  N   ARG A 133      53.625  65.734  63.870  1.00  3.97              
ATOM   1981  H   ARG A 133      53.969  66.300  63.097  1.00  3.97              
ATOM   1982  CA  ARG A 133      52.179  65.462  63.964  1.00  3.97              
ATOM   1983  HA  ARG A 133      51.893  65.557  65.015  1.00  3.97              
ATOM   1984  CB  ARG A 133      51.408  66.522  63.154  1.00  3.97              
ATOM   1985  HB1 ARG A 133      51.554  66.369  62.084  1.00  3.97              
ATOM   1986  HB2 ARG A 133      51.763  67.517  63.422  1.00  3.97              
ATOM   1987  CG  ARG A 133      49.926  66.405  63.506  1.00  3.97              
ATOM   1988  HG1 ARG A 133      49.831  66.329  64.586  1.00  3.97              
ATOM   1989  HG2 ARG A 133      49.550  65.491  63.065  1.00  3.97              
ATOM   1990  CD  ARG A 133      49.003  67.508  63.007  1.00  3.97              
ATOM   1991  HD1 ARG A 133      47.995  67.201  63.276  1.00  3.97              
ATOM   1992  HD2 ARG A 133      49.069  67.564  61.919  1.00  3.97              
ATOM   1993  NE  ARG A 133      49.259  68.835  63.587  1.00  3.97              
ATOM   1994  HE  ARG A 133      49.534  69.558  62.945  1.00  3.97              
ATOM   1995  CZ  ARG A 133      49.107  69.207  64.846  1.00  3.97              
ATOM   1996  NH1 ARG A 133      48.783  68.395  65.809  1.00  3.97              
ATOM   1997 1HH1 ARG A 133      48.433  67.453  65.579  1.00  3.97              
ATOM   1998 2HH1 ARG A 133      48.800  68.698  66.759  1.00  3.97              
ATOM   1999  NH2 ARG A 133      49.256  70.461  65.140  1.00  3.97              
ATOM   2000 1HH2 ARG A 133      49.257  71.142  64.387  1.00  3.97              
ATOM   2001 2HH2 ARG A 133      49.073  70.802  66.072  1.00  3.97              
ATOM   2002  C   ARG A 133      51.844  64.023  63.538  1.00  3.97              
ATOM   2003  O   ARG A 133      52.528  63.450  62.681  1.00  3.97              
ATOM   2004  N   ALA A 134      50.786  63.439  64.096  1.00  4.12              
ATOM   2005  H   ALA A 134      50.228  63.946  64.787  1.00  4.12              
ATOM   2006  CA  ALA A 134      50.175  62.244  63.545  1.00  4.12              
ATOM   2007  HA  ALA A 134      50.914  61.680  62.980  1.00  4.12              
ATOM   2008  CB  ALA A 134      49.682  61.375  64.710  1.00  4.12              
ATOM   2009  HB1 ALA A 134      49.140  60.514  64.322  1.00  4.12              
ATOM   2010  HB2 ALA A 134      50.522  61.064  65.331  1.00  4.12              
ATOM   2011  HB3 ALA A 134      48.983  61.935  65.328  1.00  4.12              
ATOM   2012  C   ALA A 134      48.976  62.613  62.625  1.00  4.12              
ATOM   2013  O   ALA A 134      48.172  63.521  62.904  1.00  4.12              
ATOM   2014  N   PRO A 135      48.807  61.864  61.522  1.00  4.26              
ATOM   2015  CD  PRO A 135      49.524  60.662  61.115  1.00  4.26              
ATOM   2016  HD1 PRO A 135      49.528  59.913  61.908  1.00  4.26              
ATOM   2017  HD2 PRO A 135      50.545  60.924  60.832  1.00  4.26              
ATOM   2018  CG  PRO A 135      48.775  60.128  59.893  1.00  4.26              
ATOM   2019  HG1 PRO A 135      47.957  59.479  60.213  1.00  4.26              
ATOM   2020  HG2 PRO A 135      49.432  59.602  59.204  1.00  4.26              
ATOM   2021  CB  PRO A 135      48.212  61.401  59.268  1.00  4.26              
ATOM   2022  HB1 PRO A 135      47.339  61.204  58.647  1.00  4.26              
ATOM   2023  HB2 PRO A 135      48.988  61.895  58.681  1.00  4.26              
ATOM   2024  CA  PRO A 135      47.872  62.261  60.486  1.00  4.26              
ATOM   2025  HA  PRO A 135      48.041  63.308  60.228  1.00  4.26              
ATOM   2026  C   PRO A 135      46.396  62.126  60.873  1.00  4.26              
ATOM   2027  O   PRO A 135      45.552  62.868  60.382  1.00  4.26              
ATOM   2028  N   TRP A 136      46.088  61.205  61.783  1.00  4.83              
ATOM   2029  H   TRP A 136      46.812  60.593  62.117  1.00  4.83              
ATOM   2030  CA  TRP A 136      44.758  61.060  62.363  1.00  4.83              
ATOM   2031  HA  TRP A 136      44.014  61.126  61.571  1.00  4.83              
ATOM   2032  CB  TRP A 136      44.680  59.671  63.012  1.00  4.83              
ATOM   2033  HB1 TRP A 136      44.879  58.954  62.228  1.00  4.83              
ATOM   2034  HB2 TRP A 136      43.662  59.504  63.366  1.00  4.83              
ATOM   2035  CG  TRP A 136      45.627  59.315  64.122  1.00  4.83              
ATOM   2036  CD1 TRP A 136      46.707  58.508  63.990  1.00  4.83              
ATOM   2037  HD1 TRP A 136      47.028  58.038  63.062  1.00  4.83              
ATOM   2038  NE1 TRP A 136      47.263  58.266  65.232  1.00  4.83              
ATOM   2039  HE1 TRP A 136      48.005  57.583  65.387  1.00  4.83              
ATOM   2040  CE2 TRP A 136      46.532  58.852  66.237  1.00  4.83              
ATOM   2041  CZ2 TRP A 136      46.635  58.802  67.633  1.00  4.83              
ATOM   2042  HZ2 TRP A 136      47.418  58.224  68.099  1.00  4.83              
ATOM   2043  CH2 TRP A 136      45.704  59.514  68.409  1.00  4.83              
ATOM   2044  HH2 TRP A 136      45.755  59.481  69.488  1.00  4.83              
ATOM   2045  CZ3 TRP A 136      44.692  60.257  67.775  1.00  4.83              
ATOM   2046  HZ3 TRP A 136      43.968  60.797  68.371  1.00  4.83              
ATOM   2047  CE3 TRP A 136      44.587  60.279  66.369  1.00  4.83              
ATOM   2048  HE3 TRP A 136      43.779  60.825  65.904  1.00  4.83              
ATOM   2049  CD2 TRP A 136      45.502  59.572  65.559  1.00  4.83              
ATOM   2050  C   TRP A 136      44.407  62.148  63.390  1.00  4.83              
ATOM   2051  O   TRP A 136      43.244  62.258  63.772  1.00  4.83              
ATOM   2052  N   ASP A 137      45.384  62.945  63.840  1.00  4.85              
ATOM   2053  H   ASP A 137      46.316  62.843  63.463  1.00  4.85              
ATOM   2054  CA  ASP A 137      45.161  64.022  64.808  1.00  4.85              
ATOM   2055  HA  ASP A 137      44.212  63.841  65.313  1.00  4.85              
ATOM   2056  CB  ASP A 137      46.254  63.997  65.921  1.00  4.85              
ATOM   2057  HB1 ASP A 137      46.525  62.959  66.125  1.00  4.85              
ATOM   2058  HB2 ASP A 137      45.787  64.377  66.831  1.00  4.85              
ATOM   2059  CG  ASP A 137      47.545  64.828  65.711  1.00  4.85              
ATOM   2060  OD1 ASP A 137      47.446  66.054  65.485  1.00  4.85              
ATOM   2061  OD2 ASP A 137      48.672  64.298  65.870  1.00  4.85              
ATOM   2062  C   ASP A 137      45.036  65.393  64.135  1.00  4.85              
ATOM   2063  O   ASP A 137      44.153  66.177  64.490  1.00  4.85              
ATOM   2064  N   GLN A 138      45.815  65.627  63.070  1.00  4.54              
ATOM   2065  H   GLN A 138      46.566  64.979  62.860  1.00  4.54              
ATOM   2066  CA  GLN A 138      45.360  66.547  62.022  1.00  4.54              
ATOM   2067  HA  GLN A 138      44.280  66.418  61.944  1.00  4.54              
ATOM   2068  CB  GLN A 138      45.632  68.028  62.331  1.00  4.54              
ATOM   2069  HB1 GLN A 138      46.656  68.281  62.070  1.00  4.54              
ATOM   2070  HB2 GLN A 138      45.478  68.212  63.396  1.00  4.54              
ATOM   2071  CG  GLN A 138      44.705  68.958  61.526  1.00  4.54              
ATOM   2072  HG1 GLN A 138      43.667  68.691  61.724  1.00  4.54              
ATOM   2073  HG2 GLN A 138      44.901  68.838  60.460  1.00  4.54              
ATOM   2074  CD  GLN A 138      44.903  70.424  61.895  1.00  4.54              
ATOM   2075  OE1 GLN A 138      45.723  70.778  62.723  1.00  4.54              
ATOM   2076  NE2 GLN A 138      44.150  71.345  61.336  1.00  4.54              
ATOM   2077 1HE2 GLN A 138      43.461  71.118  60.644  1.00  4.54              
ATOM   2078 2HE2 GLN A 138      44.286  72.291  61.680  1.00  4.54              
ATOM   2079  C   GLN A 138      45.978  66.120  60.698  1.00  4.54              
ATOM   2080  O   GLN A 138      47.189  65.890  60.605  1.00  4.54              
ATOM   2081  N   GLN A 139      45.127  65.996  59.679  1.00  4.30              
ATOM   2082  H   GLN A 139      44.144  66.147  59.830  1.00  4.30              
ATOM   2083  CA  GLN A 139      45.555  65.456  58.402  1.00  4.30              
ATOM   2084  HA  GLN A 139      45.958  64.466  58.613  1.00  4.30              
ATOM   2085  CB  GLN A 139      44.367  65.233  57.450  1.00  4.30              
ATOM   2086  HB1 GLN A 139      43.924  66.188  57.163  1.00  4.30              
ATOM   2087  HB2 GLN A 139      43.622  64.652  57.994  1.00  4.30              
ATOM   2088  CG  GLN A 139      44.796  64.453  56.183  1.00  4.30              
ATOM   2089  HG1 GLN A 139      45.568  63.729  56.448  1.00  4.30              
ATOM   2090  HG2 GLN A 139      45.228  65.148  55.462  1.00  4.30              
ATOM   2091  CD  GLN A 139      43.673  63.664  55.504  1.00  4.30              
ATOM   2092  OE1 GLN A 139      42.577  63.509  56.016  1.00  4.30              
ATOM   2093  NE2 GLN A 139      43.930  63.085  54.355  1.00  4.30              
ATOM   2094 1HE2 GLN A 139      44.800  63.287  53.851  1.00  4.30              
ATOM   2095 2HE2 GLN A 139      43.230  62.489  53.959  1.00  4.30              
ATOM   2096  C   GLN A 139      46.685  66.274  57.788  1.00  4.30              
ATOM   2097  O   GLN A 139      46.609  67.494  57.647  1.00  4.30              
ATOM   2098  N   THR A 140      47.755  65.551  57.481  1.00  3.70              
ATOM   2099  H   THR A 140      47.681  64.549  57.564  1.00  3.70              
ATOM   2100  CA  THR A 140      49.082  66.073  57.199  1.00  3.70              
ATOM   2101  HA  THR A 140      49.041  67.152  57.052  1.00  3.70              
ATOM   2102  CB  THR A 140      50.024  65.769  58.384  1.00  3.70              
ATOM   2103  HB  THR A 140      50.006  64.700  58.600  1.00  3.70              
ATOM   2104  CG2 THR A 140      51.468  66.197  58.123  1.00  3.70              
ATOM   2105 1HG2 THR A 140      52.064  66.015  59.017  1.00  3.70              
ATOM   2106 2HG2 THR A 140      51.898  65.617  57.306  1.00  3.70              
ATOM   2107 3HG2 THR A 140      51.505  67.258  57.878  1.00  3.70              
ATOM   2108  OG1 THR A 140      49.646  66.475  59.546  1.00  3.70              
ATOM   2109  HG1 THR A 140      48.762  66.179  59.834  1.00  3.70              
ATOM   2110  C   THR A 140      49.596  65.399  55.939  1.00  3.70              
ATOM   2111  O   THR A 140      49.706  64.181  55.924  1.00  3.70              
ATOM   2112  N   LEU A 141      49.880  66.227  54.931  1.00  3.31              
ATOM   2113  H   LEU A 141      49.880  67.201  55.181  1.00  3.31              
ATOM   2114  CA  LEU A 141      49.721  65.988  53.489  1.00  3.31              
ATOM   2115  HA  LEU A 141      48.647  66.066  53.299  1.00  3.31              
ATOM   2116  CB  LEU A 141      50.394  67.140  52.706  1.00  3.31              
ATOM   2117  HB1 LEU A 141      50.136  67.027  51.651  1.00  3.31              
ATOM   2118  HB2 LEU A 141      51.475  67.025  52.795  1.00  3.31              
ATOM   2119  CG  LEU A 141      50.024  68.579  53.138  1.00  3.31              
ATOM   2120  HG  LEU A 141      50.409  68.752  54.143  1.00  3.31              
ATOM   2121  CD1 LEU A 141      50.683  69.594  52.202  1.00  3.31              
ATOM   2122 1HD1 LEU A 141      50.512  70.606  52.573  1.00  3.31              
ATOM   2123 2HD1 LEU A 141      51.760  69.422  52.172  1.00  3.31              
ATOM   2124 3HD1 LEU A 141      50.277  69.502  51.195  1.00  3.31              
ATOM   2125  CD2 LEU A 141      48.520  68.859  53.145  1.00  3.31              
ATOM   2126 1HD2 LEU A 141      48.337  69.907  53.381  1.00  3.31              
ATOM   2127 2HD2 LEU A 141      48.096  68.631  52.166  1.00  3.31              
ATOM   2128 3HD2 LEU A 141      48.022  68.244  53.895  1.00  3.31              
ATOM   2129  C   LEU A 141      50.126  64.616  52.913  1.00  3.31              
ATOM   2130  O   LEU A 141      51.040  63.912  53.347  1.00  3.31              
ATOM   2131  N   ASP A 142      49.423  64.287  51.841  1.00  3.37              
ATOM   2132  H   ASP A 142      48.714  64.965  51.568  1.00  3.37              
ATOM   2133  CA  ASP A 142      49.084  62.933  51.420  1.00  3.37              
ATOM   2134  HA  ASP A 142      49.248  62.244  52.246  1.00  3.37              
ATOM   2135  CB  ASP A 142      47.578  62.919  51.078  1.00  3.37              
ATOM   2136  HB1 ASP A 142      47.208  61.901  51.189  1.00  3.37              
ATOM   2137  HB2 ASP A 142      47.423  63.233  50.044  1.00  3.37              
ATOM   2138  CG  ASP A 142      46.781  63.878  51.985  1.00  3.37              
ATOM   2139  OD1 ASP A 142      46.340  63.447  53.074  1.00  3.37              
ATOM   2140  OD2 ASP A 142      46.768  65.093  51.675  1.00  3.37              
ATOM   2141  C   ASP A 142      50.035  62.556  50.278  1.00  3.37              
ATOM   2142  O   ASP A 142      49.682  62.617  49.102  1.00  3.37              
ATOM   2143  N   LEU A 143      51.314  62.315  50.608  1.00  3.13              
ATOM   2144  H   LEU A 143      51.535  62.219  51.594  1.00  3.13              
ATOM   2145  CA  LEU A 143      52.436  62.550  49.681  1.00  3.13              
ATOM   2146  HA  LEU A 143      52.356  63.589  49.363  1.00  3.13              
ATOM   2147  CB  LEU A 143      53.781  62.385  50.409  1.00  3.13              
ATOM   2148  HB1 LEU A 143      54.568  62.478  49.663  1.00  3.13              
ATOM   2149  HB2 LEU A 143      53.830  61.377  50.819  1.00  3.13              
ATOM   2150  CG  LEU A 143      54.101  63.369  51.548  1.00  3.13              
ATOM   2151  HG  LEU A 143      53.538  63.074  52.432  1.00  3.13              
ATOM   2152  CD1 LEU A 143      55.595  63.261  51.862  1.00  3.13              
ATOM   2153 1HD1 LEU A 143      55.834  63.876  52.728  1.00  3.13              
ATOM   2154 2HD1 LEU A 143      55.855  62.227  52.086  1.00  3.13              
ATOM   2155 3HD1 LEU A 143      56.195  63.603  51.018  1.00  3.13              
ATOM   2156  CD2 LEU A 143      53.788  64.834  51.239  1.00  3.13              
ATOM   2157 1HD2 LEU A 143      54.055  65.437  52.105  1.00  3.13              
ATOM   2158 2HD2 LEU A 143      54.350  65.173  50.369  1.00  3.13              
ATOM   2159 3HD2 LEU A 143      52.719  64.962  51.072  1.00  3.13              
ATOM   2160  C   LEU A 143      52.444  61.755  48.355  1.00  3.13              
ATOM   2161  O   LEU A 143      53.159  62.114  47.404  1.00  3.13              
ATOM   2162  N   SER A 144      51.636  60.692  48.347  1.00  3.31              
ATOM   2163  H   SER A 144      51.138  60.557  49.219  1.00  3.31              
ATOM   2164  CA  SER A 144      51.151  59.827  47.263  1.00  3.31              
ATOM   2165  HA  SER A 144      52.008  59.336  46.807  1.00  3.31              
ATOM   2166  CB  SER A 144      50.278  58.728  47.893  1.00  3.31              
ATOM   2167  HB1 SER A 144      50.937  57.942  48.265  1.00  3.31              
ATOM   2168  HB2 SER A 144      49.612  58.291  47.147  1.00  3.31              
ATOM   2169  OG  SER A 144      49.529  59.224  48.995  1.00  3.31              
ATOM   2170  HG  SER A 144      48.774  59.726  48.657  1.00  3.31              
ATOM   2171  C   SER A 144      50.394  60.522  46.134  1.00  3.31              
ATOM   2172  O   SER A 144      50.372  60.010  45.014  1.00  3.31              
ATOM   2173  N   ALA A 145      49.800  61.683  46.403  1.00  3.47              
ATOM   2174  H   ALA A 145      49.846  62.049  47.352  1.00  3.47              
ATOM   2175  CA  ALA A 145      49.154  62.509  45.393  1.00  3.47              
ATOM   2176  HA  ALA A 145      48.330  61.937  44.965  1.00  3.47              
ATOM   2177  CB  ALA A 145      48.573  63.745  46.091  1.00  3.47              
ATOM   2178  HB1 ALA A 145      48.017  64.358  45.382  1.00  3.47              
ATOM   2179  HB2 ALA A 145      47.896  63.433  46.889  1.00  3.47              
ATOM   2180  HB3 ALA A 145      49.377  64.339  46.529  1.00  3.47              
ATOM   2181  C   ALA A 145      50.121  62.890  44.249  1.00  3.47              
ATOM   2182  O   ALA A 145      51.353  62.787  44.351  1.00  3.47              
ATOM   2183  N   ASN A 146      49.512  63.328  43.144  1.00  3.70              
ATOM   2184  H   ASN A 146      48.508  63.411  43.179  1.00  3.70              
ATOM   2185  CA  ASN A 146      50.151  63.592  41.856  1.00  3.70              
ATOM   2186  HA  ASN A 146      49.398  63.409  41.088  1.00  3.70              
ATOM   2187  CB  ASN A 146      50.524  65.082  41.745  1.00  3.70              
ATOM   2188  HB1 ASN A 146      51.412  65.297  42.340  1.00  3.70              
ATOM   2189  HB2 ASN A 146      49.705  65.698  42.111  1.00  3.70              
ATOM   2190  CG  ASN A 146      50.776  65.469  40.296  1.00  3.70              
ATOM   2191  OD1 ASN A 146      49.920  66.031  39.636  1.00  3.70              
ATOM   2192  ND2 ASN A 146      51.920  65.136  39.745  1.00  3.70              
ATOM   2193 1HD2 ASN A 146      52.560  64.523  40.242  1.00  3.70              
ATOM   2194 2HD2 ASN A 146      52.056  65.375  38.781  1.00  3.70              
ATOM   2195  C   ASN A 146      51.315  62.633  41.534  1.00  3.70              
ATOM   2196  O   ASN A 146      52.475  63.020  41.595  1.00  3.70              
ATOM   2197  N   ASP A 147      50.985  61.369  41.258  1.00  3.90              
ATOM   2198  H   ASP A 147      50.008  61.132  41.260  1.00  3.90              
ATOM   2199  CA  ASP A 147      51.928  60.283  40.935  1.00  3.90              
ATOM   2200  HA  ASP A 147      51.319  59.379  40.962  1.00  3.90              
ATOM   2201  CB  ASP A 147      52.396  60.394  39.454  1.00  3.90              
ATOM   2202  HB1 ASP A 147      51.747  61.084  38.911  1.00  3.90              
ATOM   2203  HB2 ASP A 147      52.251  59.414  38.996  1.00  3.90              
ATOM   2204  CG  ASP A 147      53.859  60.806  39.220  1.00  3.90              
ATOM   2205  OD1 ASP A 147      54.643  59.974  38.714  1.00  3.90              
ATOM   2206  OD2 ASP A 147      54.274  61.910  39.640  1.00  3.90              
ATOM   2207  C   ASP A 147      53.026  59.995  41.989  1.00  3.90              
ATOM   2208  O   ASP A 147      54.066  59.396  41.705  1.00  3.90              
ATOM   2209  N   GLY A 148      52.795  60.394  43.244  1.00  3.71              
ATOM   2210  H   GLY A 148      51.918  60.853  43.460  1.00  3.71              
ATOM   2211  CA  GLY A 148      53.779  60.279  44.317  1.00  3.71              
ATOM   2212  HA1 GLY A 148      54.326  59.340  44.228  1.00  3.71              
ATOM   2213  HA2 GLY A 148      53.250  60.285  45.267  1.00  3.71              
ATOM   2214  C   GLY A 148      54.777  61.438  44.345  1.00  3.71              
ATOM   2215  O   GLY A 148      55.916  61.252  44.796  1.00  3.71              
ATOM   2216  N   TRP A 149      54.408  62.616  43.820  1.00  3.71              
ATOM   2217  H   TRP A 149      53.491  62.709  43.392  1.00  3.71              
ATOM   2218  CA  TRP A 149      55.358  63.732  43.695  1.00  3.71              
ATOM   2219  HA  TRP A 149      56.174  63.430  43.045  1.00  3.71              
ATOM   2220  CB  TRP A 149      54.707  64.970  43.047  1.00  3.71              
ATOM   2221  HB1 TRP A 149      53.776  65.187  43.574  1.00  3.71              
ATOM   2222  HB2 TRP A 149      54.453  64.728  42.015  1.00  3.71              
ATOM   2223  CG  TRP A 149      55.550  66.227  43.035  1.00  3.71              
ATOM   2224  CD1 TRP A 149      55.208  67.415  43.594  1.00  3.71              
ATOM   2225  HD1 TRP A 149      54.279  67.616  44.111  1.00  3.71              
ATOM   2226  NE1 TRP A 149      56.223  68.340  43.410  1.00  3.71              
ATOM   2227  HE1 TRP A 149      56.187  69.328  43.702  1.00  3.71              
ATOM   2228  CE2 TRP A 149      57.283  67.795  42.726  1.00  3.71              
ATOM   2229  CZ2 TRP A 149      58.515  68.320  42.308  1.00  3.71              
ATOM   2230  HZ2 TRP A 149      58.762  69.349  42.534  1.00  3.71              
ATOM   2231  CH2 TRP A 149      59.413  67.493  41.614  1.00  3.71              
ATOM   2232  HH2 TRP A 149      60.374  67.881  41.303  1.00  3.71              
ATOM   2233  CZ3 TRP A 149      59.054  66.162  41.329  1.00  3.71              
ATOM   2234  HZ3 TRP A 149      59.738  65.530  40.779  1.00  3.71              
ATOM   2235  CE3 TRP A 149      57.804  65.655  41.743  1.00  3.71              
ATOM   2236  HE3 TRP A 149      57.526  64.646  41.501  1.00  3.71              
ATOM   2237  CD2 TRP A 149      56.885  66.449  42.464  1.00  3.71              
ATOM   2238  C   TRP A 149      55.978  64.131  45.037  1.00  3.71              
ATOM   2239  O   TRP A 149      57.187  64.366  45.117  1.00  3.71              
ATOM   2240  N   GLY A 150      55.189  64.114  46.120  1.00  3.39              
ATOM   2241  H   GLY A 150      54.222  63.828  46.041  1.00  3.39              
ATOM   2242  CA  GLY A 150      55.745  64.479  47.419  1.00  3.39              
ATOM   2243  HA1 GLY A 150      54.932  64.591  48.133  1.00  3.39              
ATOM   2244  HA2 GLY A 150      56.282  65.427  47.346  1.00  3.39              
ATOM   2245  C   GLY A 150      56.701  63.410  47.943  1.00  3.39              
ATOM   2246  O   GLY A 150      57.689  63.733  48.592  1.00  3.39              
ATOM   2247  N   ILE A 151      56.461  62.138  47.598  1.00  3.20              
ATOM   2248  H   ILE A 151      55.686  61.954  46.976  1.00  3.20              
ATOM   2249  CA  ILE A 151      57.393  61.044  47.902  1.00  3.20              
ATOM   2250  HA  ILE A 151      57.554  61.029  48.979  1.00  3.20              
ATOM   2251  CB  ILE A 151      56.855  59.648  47.478  1.00  3.20              
ATOM   2252  HB  ILE A 151      56.900  59.580  46.392  1.00  3.20              
ATOM   2253  CG2 ILE A 151      57.765  58.531  48.026  1.00  3.20              
ATOM   2254 1HG2 ILE A 151      57.369  57.556  47.749  1.00  3.20              
ATOM   2255 2HG2 ILE A 151      58.767  58.612  47.603  1.00  3.20              
ATOM   2256 3HG2 ILE A 151      57.847  58.592  49.110  1.00  3.20              
ATOM   2257  CG1 ILE A 151      55.389  59.363  47.870  1.00  3.20              
ATOM   2258 1HG1 ILE A 151      55.086  58.412  47.431  1.00  3.20              
ATOM   2259 2HG1 ILE A 151      54.752  60.126  47.431  1.00  3.20              
ATOM   2260  CD1 ILE A 151      55.125  59.299  49.376  1.00  3.20              
ATOM   2261  HD1 ILE A 151      54.050  59.278  49.552  1.00  3.20              
ATOM   2262  HD2 ILE A 151      55.562  58.392  49.791  1.00  3.20              
ATOM   2263  HD3 ILE A 151      55.557  60.165  49.873  1.00  3.20              
ATOM   2264  C   ILE A 151      58.734  61.272  47.240  1.00  3.20              
ATOM   2265  O   ILE A 151      59.756  61.155  47.906  1.00  3.20              
ATOM   2266  N   LYS A 152      58.749  61.616  45.947  1.00  3.39              
ATOM   2267  H   LYS A 152      57.871  61.756  45.463  1.00  3.39              
ATOM   2268  CA  LYS A 152      60.031  61.780  45.250  1.00  3.39              
ATOM   2269  HA  LYS A 152      60.692  60.997  45.628  1.00  3.39              
ATOM   2270  CB  LYS A 152      59.903  61.484  43.737  1.00  3.39              
ATOM   2271  HB1 LYS A 152      59.500  60.475  43.643  1.00  3.39              
ATOM   2272  HB2 LYS A 152      60.904  61.471  43.301  1.00  3.39              
ATOM   2273  CG  LYS A 152      59.033  62.443  42.909  1.00  3.39              
ATOM   2274  HG1 LYS A 152      59.632  63.321  42.661  1.00  3.39              
ATOM   2275  HG2 LYS A 152      58.194  62.768  43.512  1.00  3.39              
ATOM   2276  CD  LYS A 152      58.477  61.822  41.606  1.00  3.39              
ATOM   2277  HD1 LYS A 152      59.274  61.297  41.075  1.00  3.39              
ATOM   2278  HD2 LYS A 152      58.123  62.625  40.963  1.00  3.39              
ATOM   2279  CE  LYS A 152      57.306  60.866  41.898  1.00  3.39              
ATOM   2280  HE1 LYS A 152      56.694  61.314  42.683  1.00  3.39              
ATOM   2281  HE2 LYS A 152      57.703  59.923  42.283  1.00  3.39              
ATOM   2282  NZ  LYS A 152      56.430  60.603  40.726  1.00  3.39              
ATOM   2283  HZ1 LYS A 152      55.670  59.960  40.951  1.00  3.39              
ATOM   2284  HZ2 LYS A 152      55.895  61.409  40.388  1.00  3.39              
ATOM   2285  HZ3 LYS A 152      56.883  60.211  39.916  1.00  3.39              
ATOM   2286  C   LYS A 152      60.766  63.057  45.632  1.00  3.39              
ATOM   2287  O   LYS A 152      61.973  62.961  45.806  1.00  3.39              
ATOM   2288  N   GLN A 153      60.085  64.167  45.951  1.00  3.26              
ATOM   2289  H   GLN A 153      59.083  64.218  45.803  1.00  3.26              
ATOM   2290  CA  GLN A 153      60.802  65.285  46.586  1.00  3.26              
ATOM   2291  HA  GLN A 153      61.712  65.417  46.004  1.00  3.26              
ATOM   2292  CB  GLN A 153      60.039  66.620  46.526  1.00  3.26              
ATOM   2293  HB1 GLN A 153      60.447  67.295  47.281  1.00  3.26              
ATOM   2294  HB2 GLN A 153      58.983  66.459  46.747  1.00  3.26              
ATOM   2295  CG  GLN A 153      60.195  67.301  45.152  1.00  3.26              
ATOM   2296  HG1 GLN A 153      59.719  68.282  45.184  1.00  3.26              
ATOM   2297  HG2 GLN A 153      59.677  66.700  44.406  1.00  3.26              
ATOM   2298  CD  GLN A 153      61.660  67.485  44.728  1.00  3.26              
ATOM   2299  OE1 GLN A 153      62.426  68.251  45.301  1.00  3.26              
ATOM   2300  NE2 GLN A 153      62.130  66.724  43.762  1.00  3.26              
ATOM   2301 1HE2 GLN A 153      61.598  65.992  43.326  1.00  3.26              
ATOM   2302 2HE2 GLN A 153      63.135  66.706  43.609  1.00  3.26              
ATOM   2303  C   GLN A 153      61.371  64.981  47.968  1.00  3.26              
ATOM   2304  O   GLN A 153      62.533  65.321  48.197  1.00  3.26              
ATOM   2305  N   VAL A 154      60.647  64.292  48.864  1.00  3.03              
ATOM   2306  H   VAL A 154      59.688  64.018  48.677  1.00  3.03              
ATOM   2307  CA  VAL A 154      61.267  63.985  50.165  1.00  3.03              
ATOM   2308  HA  VAL A 154      61.723  64.912  50.505  1.00  3.03              
ATOM   2309  CB  VAL A 154      60.304  63.539  51.282  1.00  3.03              
ATOM   2310  HB  VAL A 154      60.903  63.347  52.169  1.00  3.03              
ATOM   2311  CG1 VAL A 154      59.327  64.659  51.619  1.00  3.03              
ATOM   2312 1HG1 VAL A 154      58.773  64.394  52.521  1.00  3.03              
ATOM   2313 2HG1 VAL A 154      59.875  65.581  51.819  1.00  3.03              
ATOM   2314 3HG1 VAL A 154      58.643  64.803  50.791  1.00  3.03              
ATOM   2315  CG2 VAL A 154      59.521  62.258  50.996  1.00  3.03              
ATOM   2316 1HG2 VAL A 154      58.819  62.080  51.808  1.00  3.03              
ATOM   2317 2HG2 VAL A 154      58.972  62.352  50.071  1.00  3.03              
ATOM   2318 3HG2 VAL A 154      60.206  61.416  50.924  1.00  3.03              
ATOM   2319  C   VAL A 154      62.410  62.979  50.069  1.00  3.03              
ATOM   2320  O   VAL A 154      63.439  63.147  50.713  1.00  3.03              
ATOM   2321  N   LEU A 155      62.266  61.947  49.244  1.00  3.32              
ATOM   2322  H   LEU A 155      61.406  61.852  48.718  1.00  3.32              
ATOM   2323  CA  LEU A 155      63.288  60.924  49.105  1.00  3.32              
ATOM   2324  HA  LEU A 155      63.608  60.636  50.109  1.00  3.32              
ATOM   2325  CB  LEU A 155      62.653  59.684  48.438  1.00  3.32              
ATOM   2326  HB1 LEU A 155      62.449  59.889  47.387  1.00  3.32              
ATOM   2327  HB2 LEU A 155      61.694  59.516  48.931  1.00  3.32              
ATOM   2328  CG  LEU A 155      63.474  58.381  48.568  1.00  3.32              
ATOM   2329  HG  LEU A 155      63.998  58.379  49.524  1.00  3.32              
ATOM   2330  CD1 LEU A 155      62.543  57.166  48.536  1.00  3.32              
ATOM   2331 1HD1 LEU A 155      63.127  56.249  48.645  1.00  3.32              
ATOM   2332 2HD1 LEU A 155      61.843  57.212  49.371  1.00  3.32              
ATOM   2333 3HD1 LEU A 155      61.987  57.128  47.601  1.00  3.32              
ATOM   2334  CD2 LEU A 155      64.485  58.162  47.442  1.00  3.32              
ATOM   2335 1HD2 LEU A 155      65.040  57.242  47.630  1.00  3.32              
ATOM   2336 2HD2 LEU A 155      63.974  58.083  46.483  1.00  3.32              
ATOM   2337 3HD2 LEU A 155      65.198  58.980  47.397  1.00  3.32              
ATOM   2338  C   LEU A 155      64.534  61.430  48.388  1.00  3.32              
ATOM   2339  O   LEU A 155      65.634  61.017  48.730  1.00  3.32              
ATOM   2340  N   GLU A 156      64.389  62.354  47.442  1.00  3.64              
ATOM   2341  H   GLU A 156      63.456  62.624  47.151  1.00  3.64              
ATOM   2342  CA  GLU A 156      65.524  63.078  46.879  1.00  3.64              
ATOM   2343  HA  GLU A 156      66.258  62.379  46.477  1.00  3.64              
ATOM   2344  CB  GLU A 156      65.016  64.014  45.759  1.00  3.64              
ATOM   2345  HB1 GLU A 156      65.729  64.827  45.653  1.00  3.64              
ATOM   2346  HB2 GLU A 156      64.081  64.477  46.076  1.00  3.64              
ATOM   2347  CG  GLU A 156      64.825  63.398  44.366  1.00  3.64              
ATOM   2348  HG1 GLU A 156      64.150  62.542  44.429  1.00  3.64              
ATOM   2349  HG2 GLU A 156      65.787  63.038  43.998  1.00  3.64              
ATOM   2350  CD  GLU A 156      64.263  64.458  43.399  1.00  3.64              
ATOM   2351  OE1 GLU A 156      64.822  65.584  43.358  1.00  3.64              
ATOM   2352  OE2 GLU A 156      63.234  64.182  42.736  1.00  3.64              
ATOM   2353  C   GLU A 156      66.237  63.979  47.888  1.00  3.64              
ATOM   2354  O   GLU A 156      67.466  64.068  47.877  1.00  3.64              
ATOM   2355  N   LYS A 157      65.451  64.757  48.642  1.00  3.61              
ATOM   2356  H   LYS A 157      64.450  64.599  48.590  1.00  3.61              
ATOM   2357  CA  LYS A 157      65.886  66.068  49.133  1.00  3.61              
ATOM   2358  HA  LYS A 157      66.969  66.038  49.259  1.00  3.61              
ATOM   2359  CB  LYS A 157      65.553  67.142  48.060  1.00  3.61              
ATOM   2360  HB1 LYS A 157      65.386  68.110  48.530  1.00  3.61              
ATOM   2361  HB2 LYS A 157      64.634  66.866  47.540  1.00  3.61              
ATOM   2362  CG  LYS A 157      66.704  67.308  47.045  1.00  3.61              
ATOM   2363  HG1 LYS A 157      67.130  66.334  46.824  1.00  3.61              
ATOM   2364  HG2 LYS A 157      67.494  67.906  47.501  1.00  3.61              
ATOM   2365  CD  LYS A 157      66.319  67.924  45.691  1.00  3.61              
ATOM   2366  HD1 LYS A 157      65.478  67.377  45.261  1.00  3.61              
ATOM   2367  HD2 LYS A 157      67.172  67.793  45.023  1.00  3.61              
ATOM   2368  CE  LYS A 157      66.006  69.424  45.727  1.00  3.61              
ATOM   2369  HE1 LYS A 157      66.097  69.822  44.712  1.00  3.61              
ATOM   2370  HE2 LYS A 157      66.750  69.940  46.346  1.00  3.61              
ATOM   2371  NZ  LYS A 157      64.651  69.714  46.241  1.00  3.61              
ATOM   2372  HZ1 LYS A 157      64.590  69.520  47.244  1.00  3.61              
ATOM   2373  HZ2 LYS A 157      64.510  70.720  46.218  1.00  3.61              
ATOM   2374  HZ3 LYS A 157      63.901  69.222  45.758  1.00  3.61              
ATOM   2375  C   LYS A 157      65.406  66.430  50.529  1.00  3.61              
ATOM   2376  O   LYS A 157      65.602  67.570  50.930  1.00  3.61              
ATOM   2377  N   GLU A 158      64.829  65.499  51.285  1.00  3.69              
ATOM   2378  H   GLU A 158      64.683  64.565  50.922  1.00  3.69              
ATOM   2379  CA  GLU A 158      64.589  65.739  52.703  1.00  3.69              
ATOM   2380  HA  GLU A 158      64.417  66.810  52.783  1.00  3.69              
ATOM   2381  CB  GLU A 158      63.256  65.130  53.183  1.00  3.69              
ATOM   2382  HB1 GLU A 158      63.407  64.115  53.526  1.00  3.69              
ATOM   2383  HB2 GLU A 158      62.574  65.105  52.344  1.00  3.69              
ATOM   2384  CG  GLU A 158      62.567  66.005  54.249  1.00  3.69              
ATOM   2385  HG1 GLU A 158      62.468  66.999  53.820  1.00  3.69              
ATOM   2386  HG2 GLU A 158      63.202  66.077  55.132  1.00  3.69              
ATOM   2387  CD  GLU A 158      61.146  65.582  54.657  1.00  3.69              
ATOM   2388  OE1 GLU A 158      60.408  66.471  55.143  1.00  3.69              
ATOM   2389  OE2 GLU A 158      60.798  64.388  54.511  1.00  3.69              
ATOM   2390  C   GLU A 158      65.807  65.472  53.569  1.00  3.69              
ATOM   2391  O   GLU A 158      66.513  64.473  53.447  1.00  3.69              
ATOM   2392  N   ILE A 159      66.063  66.462  54.414  1.00  3.58              
ATOM   2393  H   ILE A 159      65.385  67.219  54.464  1.00  3.58              
ATOM   2394  CA  ILE A 159      67.285  66.628  55.193  1.00  3.58              
ATOM   2395  HA  ILE A 159      67.932  65.754  55.095  1.00  3.58              
ATOM   2396  CB  ILE A 159      68.030  67.918  54.748  1.00  3.58              
ATOM   2397  HB  ILE A 159      67.479  68.761  55.165  1.00  3.58              
ATOM   2398  CG2 ILE A 159      69.451  68.002  55.336  1.00  3.58              
ATOM   2399 1HG2 ILE A 159      69.933  68.922  55.014  1.00  3.58              
ATOM   2400 2HG2 ILE A 159      69.428  67.999  56.422  1.00  3.58              
ATOM   2401 3HG2 ILE A 159      70.050  67.154  54.996  1.00  3.58              
ATOM   2402  CG1 ILE A 159      68.065  68.181  53.225  1.00  3.58              
ATOM   2403 1HG1 ILE A 159      68.524  69.152  53.050  1.00  3.58              
ATOM   2404 2HG1 ILE A 159      67.044  68.274  52.863  1.00  3.58              
ATOM   2405  CD1 ILE A 159      68.797  67.137  52.372  1.00  3.58              
ATOM   2406  HD1 ILE A 159      68.694  67.399  51.319  1.00  3.58              
ATOM   2407  HD2 ILE A 159      69.855  67.121  52.625  1.00  3.58              
ATOM   2408  HD3 ILE A 159      68.373  66.147  52.528  1.00  3.58              
ATOM   2409  C   ILE A 159      66.830  66.794  56.635  1.00  3.58              
ATOM   2410  O   ILE A 159      65.764  67.370  56.901  1.00  3.58              
ATOM   2411  N   LEU A 160      67.695  66.440  57.584  1.00  3.21              
ATOM   2412  H   LEU A 160      68.546  65.946  57.317  1.00  3.21              
ATOM   2413  CA  LEU A 160      67.651  67.133  58.863  1.00  3.21              
ATOM   2414  HA  LEU A 160      67.052  68.024  58.702  1.00  3.21              
ATOM   2415  CB  LEU A 160      66.906  66.366  59.970  1.00  3.21              
ATOM   2416  HB1 LEU A 160      65.997  65.931  59.553  1.00  3.21              
ATOM   2417  HB2 LEU A 160      66.590  67.123  60.688  1.00  3.21              
ATOM   2418  CG  LEU A 160      67.687  65.292  60.748  1.00  3.21              
ATOM   2419  HG  LEU A 160      68.645  65.677  61.085  1.00  3.21              
ATOM   2420  CD1 LEU A 160      66.891  64.951  61.999  1.00  3.21              
ATOM   2421 1HD1 LEU A 160      67.388  64.154  62.548  1.00  3.21              
ATOM   2422 2HD1 LEU A 160      66.808  65.835  62.630  1.00  3.21              
ATOM   2423 3HD1 LEU A 160      65.896  64.623  61.717  1.00  3.21              
ATOM   2424  CD2 LEU A 160      67.904  64.018  59.944  1.00  3.21              
ATOM   2425 1HD2 LEU A 160      68.420  63.271  60.538  1.00  3.21              
ATOM   2426 2HD2 LEU A 160      66.945  63.602  59.647  1.00  3.21              
ATOM   2427 3HD2 LEU A 160      68.502  64.234  59.058  1.00  3.21              
ATOM   2428  C   LEU A 160      69.025  67.655  59.284  1.00  3.21              
ATOM   2429  O   LEU A 160      70.011  66.931  59.461  1.00  3.21              
ATOM   2430  N   ALA A 161      69.056  68.963  59.499  1.00  3.02              
ATOM   2431  H   ALA A 161      68.187  69.476  59.404  1.00  3.02              
ATOM   2432  CA  ALA A 161      70.106  69.542  60.303  1.00  3.02              
ATOM   2433  HA  ALA A 161      71.059  69.085  60.038  1.00  3.02              
ATOM   2434  CB  ALA A 161      70.200  71.042  59.995  1.00  3.02              
ATOM   2435  HB1 ALA A 161      71.017  71.482  60.568  1.00  3.02              
ATOM   2436  HB2 ALA A 161      70.399  71.186  58.932  1.00  3.02              
ATOM   2437  HB3 ALA A 161      69.268  71.541  60.258  1.00  3.02              
ATOM   2438  C   ALA A 161      69.826  69.283  61.774  1.00  3.02              
ATOM   2439  O   ALA A 161      68.681  69.358  62.218  1.00  3.02              
ATOM   2440  N   ILE A 162      70.875  69.062  62.548  1.00  2.95              
ATOM   2441  H   ILE A 162      71.790  68.980  62.105  1.00  2.95              
ATOM   2442  CA  ILE A 162      70.824  69.165  63.998  1.00  2.95              
ATOM   2443  HA  ILE A 162      69.948  69.745  64.277  1.00  2.95              
ATOM   2444  CB  ILE A 162      70.708  67.784  64.675  1.00  2.95              
ATOM   2445  HB  ILE A 162      71.551  67.166  64.374  1.00  2.95              
ATOM   2446  CG2 ILE A 162      70.763  67.969  66.202  1.00  2.95              
ATOM   2447 1HG2 ILE A 162      70.706  67.009  66.706  1.00  2.95              
ATOM   2448 2HG2 ILE A 162      71.712  68.418  66.497  1.00  2.95              
ATOM   2449 3HG2 ILE A 162      69.953  68.616  66.540  1.00  2.95              
ATOM   2450  CG1 ILE A 162      69.398  67.100  64.215  1.00  2.95              
ATOM   2451 1HG1 ILE A 162      69.431  66.952  63.136  1.00  2.95              
ATOM   2452 2HG1 ILE A 162      68.561  67.757  64.438  1.00  2.95              
ATOM   2453  CD1 ILE A 162      69.103  65.730  64.815  1.00  2.95              
ATOM   2454  HD1 ILE A 162      68.139  65.380  64.458  1.00  2.95              
ATOM   2455  HD2 ILE A 162      69.865  65.027  64.494  1.00  2.95              
ATOM   2456  HD3 ILE A 162      69.059  65.787  65.898  1.00  2.95              
ATOM   2457  C   ILE A 162      72.061  69.948  64.397  1.00  2.95              
ATOM   2458  O   ILE A 162      73.184  69.573  64.074  1.00  2.95              
ATOM   2459  N   GLN A 163      71.829  71.059  65.080  1.00  3.02              
ATOM   2460  H   GLN A 163      70.865  71.269  65.321  1.00  3.02              
ATOM   2461  CA  GLN A 163      72.862  71.832  65.736  1.00  3.02              
ATOM   2462  HA  GLN A 163      73.820  71.439  65.423  1.00  3.02              
ATOM   2463  CB  GLN A 163      72.757  73.317  65.353  1.00  3.02              
ATOM   2464  HB1 GLN A 163      72.850  73.409  64.270  1.00  3.02              
ATOM   2465  HB2 GLN A 163      73.587  73.856  65.813  1.00  3.02              
ATOM   2466  CG  GLN A 163      71.436  73.966  65.798  1.00  3.02              
ATOM   2467  HG1 GLN A 163      71.281  73.810  66.864  1.00  3.02              
ATOM   2468  HG2 GLN A 163      70.610  73.507  65.255  1.00  3.02              
ATOM   2469  CD  GLN A 163      71.410  75.462  65.526  1.00  3.02              
ATOM   2470  OE1 GLN A 163      71.498  75.914  64.401  1.00  3.02              
ATOM   2471  NE2 GLN A 163      71.286  76.299  66.531  1.00  3.02              
ATOM   2472 1HE2 GLN A 163      71.208  75.983  67.483  1.00  3.02              
ATOM   2473 2HE2 GLN A 163      71.277  77.272  66.278  1.00  3.02              
ATOM   2474  C   GLN A 163      72.799  71.629  67.237  1.00  3.02              
ATOM   2475  O   GLN A 163      71.726  71.487  67.824  1.00  3.02              
ATOM   2476  N   ILE A 164      73.964  71.649  67.862  1.00  3.20              
ATOM   2477  H   ILE A 164      74.817  71.606  67.314  1.00  3.20              
ATOM   2478  CA  ILE A 164      74.100  71.576  69.308  1.00  3.20              
ATOM   2479  HA  ILE A 164      73.170  71.873  69.792  1.00  3.20              
ATOM   2480  CB  ILE A 164      74.457  70.143  69.741  1.00  3.20              
ATOM   2481  HB  ILE A 164      75.439  69.890  69.337  1.00  3.20              
ATOM   2482  CG2 ILE A 164      74.535  70.085  71.273  1.00  3.20              
ATOM   2483 1HG2 ILE A 164      74.987  69.145  71.563  1.00  3.20              
ATOM   2484 2HG2 ILE A 164      75.161  70.882  71.676  1.00  3.20              
ATOM   2485 3HG2 ILE A 164      73.538  70.183  71.701  1.00  3.20              
ATOM   2486  CG1 ILE A 164      73.432  69.127  69.188  1.00  3.20              
ATOM   2487 1HG1 ILE A 164      73.469  69.134  68.099  1.00  3.20              
ATOM   2488 2HG1 ILE A 164      72.425  69.407  69.498  1.00  3.20              
ATOM   2489  CD1 ILE A 164      73.694  67.689  69.610  1.00  3.20              
ATOM   2490  HD1 ILE A 164      73.010  67.037  69.069  1.00  3.20              
ATOM   2491  HD2 ILE A 164      74.720  67.428  69.364  1.00  3.20              
ATOM   2492  HD3 ILE A 164      73.529  67.572  70.676  1.00  3.20              
ATOM   2493  C   ILE A 164      75.196  72.551  69.695  1.00  3.20              
ATOM   2494  O   ILE A 164      76.307  72.495  69.162  1.00  3.20              
ATOM   2495  N   GLY A 165      74.877  73.429  70.636  1.00  3.51              
ATOM   2496  H   GLY A 165      73.950  73.391  71.055  1.00  3.51              
ATOM   2497  CA  GLY A 165      75.790  74.432  71.152  1.00  3.51              
ATOM   2498  HA1 GLY A 165      75.450  75.416  70.827  1.00  3.51              
ATOM   2499  HA2 GLY A 165      76.789  74.281  70.761  1.00  3.51              
ATOM   2500  C   GLY A 165      75.841  74.443  72.670  1.00  3.51              
ATOM   2501  O   GLY A 165      74.933  73.940  73.330  1.00  3.51              
ATOM   2502  N   CYS A 166      76.859  75.078  73.247  1.00  3.59              
ATOM   2503  H   CYS A 166      77.621  75.451  72.694  1.00  3.59              
ATOM   2504  CA  CYS A 166      76.640  75.619  74.582  1.00  3.59              
ATOM   2505  HA  CYS A 166      76.188  74.851  75.210  1.00  3.59              
ATOM   2506  CB  CYS A 166      77.956  76.038  75.245  1.00  3.59              
ATOM   2507  HB1 CYS A 166      77.777  76.139  76.315  1.00  3.59              
ATOM   2508  HB2 CYS A 166      78.235  77.018  74.864  1.00  3.59              
ATOM   2509  SG  CYS A 166      79.326  74.883  74.984  1.00  3.59              
ATOM   2510  C   CYS A 166      75.663  76.793  74.480  1.00  3.59              
ATOM   2511  O   CYS A 166      75.506  77.422  73.428  1.00  3.59              
ATOM   2512  N   ASP A 167      75.042  77.116  75.598  1.00  3.53              
ATOM   2513  H   ASP A 167      75.207  76.560  76.433  1.00  3.53              
ATOM   2514  CA  ASP A 167      74.383  78.394  75.765  1.00  3.53              
ATOM   2515  HA  ASP A 167      73.781  78.605  74.881  1.00  3.53              
ATOM   2516  CB  ASP A 167      73.425  78.257  76.971  1.00  3.53              
ATOM   2517  HB1 ASP A 167      72.925  77.286  76.944  1.00  3.53              
ATOM   2518  HB2 ASP A 167      72.651  79.021  76.879  1.00  3.53              
ATOM   2519  CG  ASP A 167      74.139  78.431  78.314  1.00  3.53              
ATOM   2520  OD1 ASP A 167      75.116  77.695  78.576  1.00  3.53              
ATOM   2521  OD2 ASP A 167      73.812  79.416  79.010  1.00  3.53              
ATOM   2522  C   ASP A 167      75.427  79.528  75.914  1.00  3.53              
ATOM   2523  O   ASP A 167      76.583  79.436  75.493  1.00  3.53              
ATOM   2524  N   ASN A 168      75.019  80.580  76.613  1.00  3.88              
ATOM   2525  H   ASN A 168      74.067  80.539  76.951  1.00  3.88              
ATOM   2526  CA  ASN A 168      75.838  81.615  77.221  1.00  3.88              
ATOM   2527  HA  ASN A 168      76.195  82.270  76.425  1.00  3.88              
ATOM   2528  CB  ASN A 168      74.943  82.436  78.184  1.00  3.88              
ATOM   2529  HB1 ASN A 168      75.396  83.414  78.340  1.00  3.88              
ATOM   2530  HB2 ASN A 168      74.915  81.934  79.152  1.00  3.88              
ATOM   2531  CG  ASN A 168      73.504  82.647  77.751  1.00  3.88              
ATOM   2532  OD1 ASN A 168      73.168  83.616  77.098  1.00  3.88              
ATOM   2533  ND2 ASN A 168      72.616  81.747  78.105  1.00  3.88              
ATOM   2534 1HD2 ASN A 168      72.921  80.917  78.631  1.00  3.88              
ATOM   2535 2HD2 ASN A 168      71.667  81.884  77.809  1.00  3.88              
ATOM   2536  C   ASN A 168      77.067  81.171  78.041  1.00  3.88              
ATOM   2537  O   ASN A 168      77.857  82.036  78.425  1.00  3.88              
ATOM   2538  N   GLN A 169      77.218  79.886  78.384  1.00  3.83              
ATOM   2539  H   GLN A 169      76.498  79.228  78.105  1.00  3.83              
ATOM   2540  CA  GLN A 169      78.326  79.366  79.182  1.00  3.83              
ATOM   2541  HA  GLN A 169      78.177  79.697  80.210  1.00  3.83              
ATOM   2542  CB  GLN A 169      78.329  77.819  79.171  1.00  3.83              
ATOM   2543  HB1 GLN A 169      79.362  77.470  79.133  1.00  3.83              
ATOM   2544  HB2 GLN A 169      77.831  77.451  78.272  1.00  3.83              
ATOM   2545  CG  GLN A 169      77.706  77.169  80.414  1.00  3.83              
ATOM   2546  HG1 GLN A 169      76.635  77.352  80.452  1.00  3.83              
ATOM   2547  HG2 GLN A 169      78.155  77.606  81.307  1.00  3.83              
ATOM   2548  CD  GLN A 169      77.975  75.668  80.432  1.00  3.83              
ATOM   2549  OE1 GLN A 169      78.784  75.180  81.204  1.00  3.83              
ATOM   2550  NE2 GLN A 169      77.359  74.876  79.585  1.00  3.83              
ATOM   2551 1HE2 GLN A 169      76.640  75.251  78.970  1.00  3.83              
ATOM   2552 2HE2 GLN A 169      77.487  73.882  79.674  1.00  3.83              
ATOM   2553  C   GLN A 169      79.696  79.873  78.718  1.00  3.83              
ATOM   2554  O   GLN A 169      80.273  79.419  77.720  1.00  3.83              
ATOM   2555  N   LYS A 170      80.266  80.762  79.533  1.00  3.88              
ATOM   2556  H   LYS A 170      79.696  81.160  80.264  1.00  3.88              
ATOM   2557  CA  LYS A 170      81.701  81.010  79.538  1.00  3.88              
ATOM   2558  HA  LYS A 170      81.998  81.249  78.514  1.00  3.88              
ATOM   2559  CB  LYS A 170      82.015  82.210  80.449  1.00  3.88              
ATOM   2560  HB1 LYS A 170      82.030  81.872  81.487  1.00  3.88              
ATOM   2561  HB2 LYS A 170      81.235  82.967  80.350  1.00  3.88              
ATOM   2562  CG  LYS A 170      83.357  82.856  80.065  1.00  3.88              
ATOM   2563  HG1 LYS A 170      83.171  83.703  79.402  1.00  3.88              
ATOM   2564  HG2 LYS A 170      83.959  82.138  79.516  1.00  3.88              
ATOM   2565  CD  LYS A 170      84.144  83.329  81.295  1.00  3.88              
ATOM   2566  HD1 LYS A 170      84.272  82.492  81.982  1.00  3.88              
ATOM   2567  HD2 LYS A 170      83.583  84.115  81.803  1.00  3.88              
ATOM   2568  CE  LYS A 170      85.532  83.863  80.925  1.00  3.88              
ATOM   2569  HE1 LYS A 170      86.046  84.159  81.842  1.00  3.88              
ATOM   2570  HE2 LYS A 170      85.419  84.746  80.289  1.00  3.88              
ATOM   2571  NZ  LYS A 170      86.326  82.842  80.210  1.00  3.88              
ATOM   2572  HZ1 LYS A 170      87.296  83.094  80.099  1.00  3.88              
ATOM   2573  HZ2 LYS A 170      86.226  81.907  80.601  1.00  3.88              
ATOM   2574  HZ3 LYS A 170      85.984  82.744  79.245  1.00  3.88              
ATOM   2575  C   LYS A 170      82.449  79.750  79.980  1.00  3.88              
ATOM   2576  O   LYS A 170      81.987  79.028  80.870  1.00  3.88              
ATOM   2577  N   PHE A 171      83.630  79.534  79.419  1.00  4.01              
ATOM   2578  H   PHE A 171      84.016  80.219  78.773  1.00  4.01              
ATOM   2579  CA  PHE A 171      84.519  78.435  79.768  1.00  4.01              
ATOM   2580  HA  PHE A 171      84.030  77.771  80.481  1.00  4.01              
ATOM   2581  CB  PHE A 171      84.785  77.610  78.487  1.00  4.01              
ATOM   2582  HB1 PHE A 171      85.832  77.312  78.444  1.00  4.01              
ATOM   2583  HB2 PHE A 171      84.605  78.218  77.599  1.00  4.01              
ATOM   2584  CG  PHE A 171      83.906  76.369  78.433  1.00  4.01              
ATOM   2585  CD1 PHE A 171      82.503  76.492  78.368  1.00  4.01              
ATOM   2586  HD1 PHE A 171      82.043  77.462  78.266  1.00  4.01              
ATOM   2587  CE1 PHE A 171      81.684  75.354  78.474  1.00  4.01              
ATOM   2588  HE1 PHE A 171      80.608  75.457  78.442  1.00  4.01              
ATOM   2589  CZ  PHE A 171      82.263  74.087  78.654  1.00  4.01              
ATOM   2590  HZ  PHE A 171      81.638  73.210  78.758  1.00  4.01              
ATOM   2591  CE2 PHE A 171      83.661  73.955  78.685  1.00  4.01              
ATOM   2592  HE2 PHE A 171      84.103  72.974  78.798  1.00  4.01              
ATOM   2593  CD2 PHE A 171      84.481  75.089  78.559  1.00  4.01              
ATOM   2594  HD2 PHE A 171      85.556  74.972  78.581  1.00  4.01              
ATOM   2595  C   PHE A 171      85.761  78.981  80.503  1.00  4.01              
ATOM   2596  O   PHE A 171      85.837  80.178  80.819  1.00  4.01              
ATOM   2597  N   PRO A 172      86.739  78.135  80.856  1.00  4.38              
ATOM   2598  CD  PRO A 172      86.647  76.709  81.125  1.00  4.38              
ATOM   2599  HD1 PRO A 172      86.031  76.181  80.404  1.00  4.38              
ATOM   2600  HD2 PRO A 172      86.242  76.563  82.127  1.00  4.38              
ATOM   2601  CG  PRO A 172      88.083  76.191  81.073  1.00  4.38              
ATOM   2602  HG1 PRO A 172      88.335  75.916  80.048  1.00  4.38              
ATOM   2603  HG2 PRO A 172      88.232  75.346  81.745  1.00  4.38              
ATOM   2604  CB  PRO A 172      88.905  77.410  81.496  1.00  4.38              
ATOM   2605  HB1 PRO A 172      89.918  77.373  81.093  1.00  4.38              
ATOM   2606  HB2 PRO A 172      88.936  77.462  82.586  1.00  4.38              
ATOM   2607  CA  PRO A 172      88.107  78.603  80.954  1.00  4.38              
ATOM   2608  HA  PRO A 172      88.175  79.424  81.668  1.00  4.38              
ATOM   2609  C   PRO A 172      88.608  79.071  79.586  1.00  4.38              
ATOM   2610  O   PRO A 172      88.635  78.306  78.628  1.00  4.38              
ATOM   2611  N   GLU A 173      89.052  80.322  79.549  1.00  5.07              
ATOM   2612  H   GLU A 173      89.040  80.850  80.407  1.00  5.07              
ATOM   2613  CA  GLU A 173      89.917  80.881  78.512  1.00  5.07              
ATOM   2614  HA  GLU A 173      90.298  80.081  77.875  1.00  5.07              
ATOM   2615  CB  GLU A 173      89.165  81.895  77.627  1.00  5.07              
ATOM   2616  HB1 GLU A 173      89.883  82.284  76.904  1.00  5.07              
ATOM   2617  HB2 GLU A 173      88.839  82.736  78.243  1.00  5.07              
ATOM   2618  CG  GLU A 173      87.962  81.325  76.835  1.00  5.07              
ATOM   2619  HG1 GLU A 173      88.047  80.240  76.750  1.00  5.07              
ATOM   2620  HG2 GLU A 173      88.001  81.730  75.821  1.00  5.07              
ATOM   2621  CD  GLU A 173      86.608  81.715  77.451  1.00  5.07              
ATOM   2622  OE1 GLU A 173      86.316  82.928  77.543  1.00  5.07              
ATOM   2623  OE2 GLU A 173      85.868  80.856  77.980  1.00  5.07              
ATOM   2624  C   GLU A 173      91.080  81.513  79.265  1.00  5.07              
ATOM   2625  O   GLU A 173      90.862  82.185  80.279  1.00  5.07              
ATOM   2626  N   GLU A 174      92.306  81.225  78.835  1.00  5.00              
ATOM   2627  H   GLU A 174      92.429  80.675  77.999  1.00  5.00              
ATOM   2628  CA  GLU A 174      93.486  81.837  79.433  1.00  5.00              
ATOM   2629  HA  GLU A 174      93.523  81.567  80.488  1.00  5.00              
ATOM   2630  CB  GLU A 174      94.759  81.341  78.741  1.00  5.00              
ATOM   2631  HB1 GLU A 174      95.570  82.002  79.041  1.00  5.00              
ATOM   2632  HB2 GLU A 174      94.644  81.412  77.658  1.00  5.00              
ATOM   2633  CG  GLU A 174      95.144  79.910  79.127  1.00  5.00              
ATOM   2634  HG1 GLU A 174      94.385  79.219  78.755  1.00  5.00              
ATOM   2635  HG2 GLU A 174      95.174  79.832  80.217  1.00  5.00              
ATOM   2636  CD  GLU A 174      96.525  79.560  78.556  1.00  5.00              
ATOM   2637  OE1 GLU A 174      97.474  80.325  78.851  1.00  5.00              
ATOM   2638  OE2 GLU A 174      96.615  78.545  77.833  1.00  5.00              
ATOM   2639  C   GLU A 174      93.430  83.370  79.316  1.00  5.00              
ATOM   2640  O   GLU A 174      92.854  83.899  78.364  1.00  5.00              
ATOM   2641  N   PRO A 175      94.092  84.117  80.216  1.00  5.34              
ATOM   2642  CD  PRO A 175      94.809  83.648  81.395  1.00  5.34              
ATOM   2643  HD1 PRO A 175      95.519  82.857  81.152  1.00  5.34              
ATOM   2644  HD2 PRO A 175      94.091  83.294  82.136  1.00  5.34              
ATOM   2645  CG  PRO A 175      95.552  84.868  81.937  1.00  5.34              
ATOM   2646  HG1 PRO A 175      96.531  84.942  81.460  1.00  5.34              
ATOM   2647  HG2 PRO A 175      95.654  84.831  83.022  1.00  5.34              
ATOM   2648  CB  PRO A 175      94.671  86.033  81.486  1.00  5.34              
ATOM   2649  HB1 PRO A 175      95.232  86.966  81.429  1.00  5.34              
ATOM   2650  HB2 PRO A 175      93.833  86.140  82.176  1.00  5.34              
ATOM   2651  CA  PRO A 175      94.148  85.572  80.120  1.00  5.34              
ATOM   2652  HA  PRO A 175      93.143  85.968  79.968  1.00  5.34              
ATOM   2653  C   PRO A 175      95.034  86.094  78.963  1.00  5.34              
ATOM   2654  O   PRO A 175      95.160  87.305  78.779  1.00  5.34              
ATOM   2655  N   THR A 176      95.661  85.209  78.177  1.00  5.44              
ATOM   2656  H   THR A 176      95.504  84.227  78.351  1.00  5.44              
ATOM   2657  CA  THR A 176      96.274  85.579  76.897  1.00  5.44              
ATOM   2658  HA  THR A 176      96.783  86.531  77.045  1.00  5.44              
ATOM   2659  CB  THR A 176      97.384  84.609  76.448  1.00  5.44              
ATOM   2660  HB  THR A 176      98.210  84.714  77.153  1.00  5.44              
ATOM   2661  CG2 THR A 176      97.028  83.123  76.405  1.00  5.44              
ATOM   2662 1HG2 THR A 176      96.917  82.750  77.420  1.00  5.44              
ATOM   2663 2HG2 THR A 176      96.105  82.951  75.855  1.00  5.44              
ATOM   2664 3HG2 THR A 176      97.831  82.555  75.938  1.00  5.44              
ATOM   2665  OG1 THR A 176      97.876  84.975  75.174  1.00  5.44              
ATOM   2666  HG1 THR A 176      98.571  84.338  74.976  1.00  5.44              
ATOM   2667  C   THR A 176      95.216  85.832  75.815  1.00  5.44              
ATOM   2668  O   THR A 176      94.876  84.957  75.022  1.00  5.44              
ATOM   2669  N   THR A 177      94.701  87.063  75.751  1.00  6.36              
ATOM   2670  H   THR A 177      94.846  87.666  76.555  1.00  6.36              
ATOM   2671  CA  THR A 177      93.805  87.575  74.687  1.00  6.36              
ATOM   2672  HA  THR A 177      93.009  86.839  74.571  1.00  6.36              
ATOM   2673  CB  THR A 177      93.147  88.907  75.105  1.00  6.36              
ATOM   2674  HB  THR A 177      93.806  89.741  74.860  1.00  6.36              
ATOM   2675  CG2 THR A 177      91.779  89.113  74.450  1.00  6.36              
ATOM   2676 1HG2 THR A 177      91.100  88.313  74.750  1.00  6.36              
ATOM   2677 2HG2 THR A 177      91.364  90.073  74.755  1.00  6.36              
ATOM   2678 3HG2 THR A 177      91.875  89.107  73.365  1.00  6.36              
ATOM   2679  OG1 THR A 177      92.906  88.931  76.492  1.00  6.36              
ATOM   2680  HG1 THR A 177      92.488  89.768  76.706  1.00  6.36              
ATOM   2681  C   THR A 177      94.488  87.704  73.308  1.00  6.36              
ATOM   2682  O   THR A 177      94.324  88.696  72.594  1.00  6.36              
ATOM   2683  N   THR A 178      95.297  86.716  72.928  1.00  7.52              
ATOM   2684  H   THR A 178      95.343  85.913  73.548  1.00  7.52              
ATOM   2685  CA  THR A 178      95.811  86.536  71.567  1.00  7.52              
ATOM   2686  HA  THR A 178      96.249  87.475  71.229  1.00  7.52              
ATOM   2687  CB  THR A 178      96.907  85.458  71.550  1.00  7.52              
ATOM   2688  HB  THR A 178      96.498  84.500  71.874  1.00  7.52              
ATOM   2689  CG2 THR A 178      97.564  85.301  70.178  1.00  7.52              
ATOM   2690 1HG2 THR A 178      98.379  84.581  70.253  1.00  7.52              
ATOM   2691 2HG2 THR A 178      96.846  84.929  69.452  1.00  7.52              
ATOM   2692 3HG2 THR A 178      97.964  86.258  69.843  1.00  7.52              
ATOM   2693  OG1 THR A 178      97.955  85.841  72.412  1.00  7.52              
ATOM   2694  HG1 THR A 178      97.692  85.649  73.326  1.00  7.52              
ATOM   2695  C   THR A 178      94.655  86.158  70.642  1.00  7.52              
ATOM   2696  O   THR A 178      93.819  85.335  71.004  1.00  7.52              
ATOM   2697  N   GLN A 179      94.596  86.759  69.449  1.00  8.20              
ATOM   2698  H   GLN A 179      95.331  87.405  69.205  1.00  8.20              
ATOM   2699  CA  GLN A 179      93.394  86.769  68.602  1.00  8.20              
ATOM   2700  HA  GLN A 179      92.626  86.136  69.050  1.00  8.20              
ATOM   2701  CB  GLN A 179      92.817  88.199  68.568  1.00  8.20              
ATOM   2702  HB1 GLN A 179      92.067  88.277  67.779  1.00  8.20              
ATOM   2703  HB2 GLN A 179      93.623  88.899  68.340  1.00  8.20              
ATOM   2704  CG  GLN A 179      92.146  88.590  69.896  1.00  8.20              
ATOM   2705  HG1 GLN A 179      92.663  88.128  70.733  1.00  8.20              
ATOM   2706  HG2 GLN A 179      91.120  88.222  69.905  1.00  8.20              
ATOM   2707  CD  GLN A 179      92.136  90.100  70.097  1.00  8.20              
ATOM   2708  OE1 GLN A 179      91.427  90.837  69.438  1.00  8.20              
ATOM   2709  NE2 GLN A 179      92.935  90.621  71.001  1.00  8.20              
ATOM   2710 1HE2 GLN A 179      93.516  90.015  71.574  1.00  8.20              
ATOM   2711 2HE2 GLN A 179      92.916  91.617  71.095  1.00  8.20              
ATOM   2712  C   GLN A 179      93.653  86.181  67.208  1.00  8.20              
ATOM   2713  O   GLN A 179      93.674  86.922  66.227  1.00  8.20              
ATOM   2714  N   PRO A 180      93.846  84.853  67.084  1.00  9.01              
ATOM   2715  CD  PRO A 180      94.045  83.884  68.157  1.00  9.01              
ATOM   2716  HD1 PRO A 180      93.220  83.917  68.870  1.00  9.01              
ATOM   2717  HD2 PRO A 180      94.986  84.084  68.666  1.00  9.01              
ATOM   2718  CG  PRO A 180      94.106  82.498  67.509  1.00  9.01              
ATOM   2719  HG1 PRO A 180      93.176  81.962  67.701  1.00  9.01              
ATOM   2720  HG2 PRO A 180      94.952  81.921  67.884  1.00  9.01              
ATOM   2721  CB  PRO A 180      94.249  82.783  66.011  1.00  9.01              
ATOM   2722  HB1 PRO A 180      93.768  82.015  65.403  1.00  9.01              
ATOM   2723  HB2 PRO A 180      95.309  82.851  65.760  1.00  9.01              
ATOM   2724  CA  PRO A 180      93.602  84.159  65.829  1.00  9.01              
ATOM   2725  HA  PRO A 180      94.083  84.677  65.000  1.00  9.01              
ATOM   2726  C   PRO A 180      92.075  84.085  65.622  1.00  9.01              
ATOM   2727  O   PRO A 180      91.410  83.311  66.314  1.00  9.01              
ATOM   2728  N   PRO A 181      91.469  84.866  64.707  1.00  9.75              
ATOM   2729  CD  PRO A 181      92.102  85.673  63.671  1.00  9.75              
ATOM   2730  HD1 PRO A 181      92.820  85.090  63.093  1.00  9.75              
ATOM   2731  HD2 PRO A 181      92.591  86.538  64.116  1.00  9.75              
ATOM   2732  CG  PRO A 181      90.966  86.157  62.771  1.00  9.75              
ATOM   2733  HG1 PRO A 181      90.762  85.412  62.001  1.00  9.75              
ATOM   2734  HG2 PRO A 181      91.191  87.125  62.321  1.00  9.75              
ATOM   2735  CB  PRO A 181      89.785  86.240  63.736  1.00  9.75              
ATOM   2736  HB1 PRO A 181      88.829  86.190  63.213  1.00  9.75              
ATOM   2737  HB2 PRO A 181      89.851  87.166  64.311  1.00  9.75              
ATOM   2738  CA  PRO A 181      90.011  85.046  64.670  1.00  9.75              
ATOM   2739  HA  PRO A 181      89.648  85.303  65.666  1.00  9.75              
ATOM   2740  C   PRO A 181      89.228  83.805  64.201  1.00  9.75              
ATOM   2741  O   PRO A 181      88.005  83.813  64.239  1.00  9.75              
ATOM   2742  N   SER A 182      89.935  82.750  63.778  1.00  9.78              
ATOM   2743  H   SER A 182      90.935  82.856  63.799  1.00  9.78              
ATOM   2744  CA  SER A 182      89.460  81.366  63.621  1.00  9.78              
ATOM   2745  HA  SER A 182      90.105  80.890  62.886  1.00  9.78              
ATOM   2746  CB  SER A 182      89.690  80.615  64.944  1.00  9.78              
ATOM   2747  HB1 SER A 182      89.489  79.553  64.797  1.00  9.78              
ATOM   2748  HB2 SER A 182      89.014  81.001  65.710  1.00  9.78              
ATOM   2749  OG  SER A 182      91.031  80.780  65.375  1.00  9.78              
ATOM   2750  HG  SER A 182      91.076  81.611  65.883  1.00  9.78              
ATOM   2751  C   SER A 182      88.013  81.179  63.104  1.00  9.78              
ATOM   2752  O   SER A 182      87.215  80.518  63.772  1.00  9.78              
ATOM   2753  N   PRO A 183      87.647  81.720  61.921  1.00 10.14              
ATOM   2754  CD  PRO A 183      88.514  82.470  61.017  1.00 10.14              
ATOM   2755  HD1 PRO A 183      89.409  81.901  60.758  1.00 10.14              
ATOM   2756  HD2 PRO A 183      88.789  83.418  61.477  1.00 10.14              
ATOM   2757  CG  PRO A 183      87.687  82.755  59.764  1.00 10.14              
ATOM   2758  HG1 PRO A 183      87.785  81.930  59.056  1.00 10.14              
ATOM   2759  HG2 PRO A 183      87.969  83.700  59.300  1.00 10.14              
ATOM   2760  CB  PRO A 183      86.266  82.796  60.319  1.00 10.14              
ATOM   2761  HB1 PRO A 183      85.514  82.654  59.542  1.00 10.14              
ATOM   2762  HB2 PRO A 183      86.102  83.752  60.820  1.00 10.14              
ATOM   2763  CA  PRO A 183      86.286  81.673  61.366  1.00 10.14              
ATOM   2764  HA  PRO A 183      85.568  81.913  62.152  1.00 10.14              
ATOM   2765  C   PRO A 183      85.908  80.290  60.795  1.00 10.14              
ATOM   2766  O   PRO A 183      85.499  80.157  59.642  1.00 10.14              
ATOM   2767  N   VAL A 184      86.076  79.232  61.591  1.00  9.80              
ATOM   2768  H   VAL A 184      86.389  79.419  62.539  1.00  9.80              
ATOM   2769  CA  VAL A 184      85.609  77.876  61.291  1.00  9.80              
ATOM   2770  HA  VAL A 184      85.949  77.637  60.284  1.00  9.80              
ATOM   2771  CB  VAL A 184      86.270  76.829  62.222  1.00  9.80              
ATOM   2772  HB  VAL A 184      87.343  76.893  62.039  1.00  9.80              
ATOM   2773  CG1 VAL A 184      86.078  77.034  63.734  1.00  9.80              
ATOM   2774 1HG1 VAL A 184      86.686  76.311  64.278  1.00  9.80              
ATOM   2775 2HG1 VAL A 184      86.393  78.034  64.028  1.00  9.80              
ATOM   2776 3HG1 VAL A 184      85.036  76.895  64.018  1.00  9.80              
ATOM   2777  CG2 VAL A 184      85.844  75.405  61.843  1.00  9.80              
ATOM   2778 1HG2 VAL A 184      86.440  74.687  62.406  1.00  9.80              
ATOM   2779 2HG2 VAL A 184      84.793  75.248  62.084  1.00  9.80              
ATOM   2780 3HG2 VAL A 184      86.009  75.236  60.779  1.00  9.80              
ATOM   2781  C   VAL A 184      84.084  77.842  61.252  1.00  9.80              
ATOM   2782  O   VAL A 184      83.418  77.515  62.228  1.00  9.80              
ATOM   2783  N   THR A 185      83.512  78.171  60.091  1.00 10.25              
ATOM   2784  H   THR A 185      84.100  78.559  59.361  1.00 10.25              
ATOM   2785  CA  THR A 185      82.062  78.085  59.854  1.00 10.25              
ATOM   2786  HA  THR A 185      81.566  78.807  60.502  1.00 10.25              
ATOM   2787  CB  THR A 185      81.679  78.403  58.403  1.00 10.25              
ATOM   2788  HB  THR A 185      80.595  78.334  58.309  1.00 10.25              
ATOM   2789  CG2 THR A 185      82.117  79.793  57.949  1.00 10.25              
ATOM   2790 1HG2 THR A 185      81.745  79.981  56.942  1.00 10.25              
ATOM   2791 2HG2 THR A 185      81.709  80.545  58.624  1.00 10.25              
ATOM   2792 3HG2 THR A 185      83.205  79.868  57.944  1.00 10.25              
ATOM   2793  OG1 THR A 185      82.268  77.460  57.541  1.00 10.25              
ATOM   2794  HG1 THR A 185      81.595  77.232  56.880  1.00 10.25              
ATOM   2795  C   THR A 185      81.508  76.709  60.210  1.00 10.25              
ATOM   2796  O   THR A 185      80.324  76.591  60.510  1.00 10.25              
ATOM   2797  N   THR A 186      82.339  75.660  60.102  1.00 10.67              
ATOM   2798  H   THR A 186      83.299  75.912  59.930  1.00 10.67              
ATOM   2799  CA  THR A 186      82.017  74.234  59.871  1.00 10.67              
ATOM   2800  HA  THR A 186      82.958  73.712  59.700  1.00 10.67              
ATOM   2801  CB  THR A 186      81.351  73.555  61.087  1.00 10.67              
ATOM   2802  HB  THR A 186      81.311  72.482  60.895  1.00 10.67              
ATOM   2803  CG2 THR A 186      82.102  73.772  62.399  1.00 10.67              
ATOM   2804 1HG2 THR A 186      81.602  73.216  63.194  1.00 10.67              
ATOM   2805 2HG2 THR A 186      83.123  73.405  62.305  1.00 10.67              
ATOM   2806 3HG2 THR A 186      82.117  74.829  62.667  1.00 10.67              
ATOM   2807  OG1 THR A 186      80.029  74.011  61.256  1.00 10.67              
ATOM   2808  HG1 THR A 186      80.074  74.980  61.349  1.00 10.67              
ATOM   2809  C   THR A 186      81.157  73.971  58.621  1.00 10.67              
ATOM   2810  O   THR A 186      81.204  72.891  58.023  1.00 10.67              
ATOM   2811  N   THR A 187      80.310  74.949  58.283  1.00 11.84              
ATOM   2812  H   THR A 187      80.389  75.796  58.823  1.00 11.84              
ATOM   2813  CA  THR A 187      79.066  74.855  57.518  1.00 11.84              
ATOM   2814  HA  THR A 187      78.374  75.565  57.970  1.00 11.84              
ATOM   2815  CB  THR A 187      79.302  75.356  56.077  1.00 11.84              
ATOM   2816  HB  THR A 187      79.960  74.674  55.547  1.00 11.84              
ATOM   2817  CG2 THR A 187      78.024  75.605  55.273  1.00 11.84              
ATOM   2818 1HG2 THR A 187      78.270  76.061  54.314  1.00 11.84              
ATOM   2819 2HG2 THR A 187      77.512  74.669  55.067  1.00 11.84              
ATOM   2820 3HG2 THR A 187      77.353  76.263  55.825  1.00 11.84              
ATOM   2821  OG1 THR A 187      79.941  76.621  56.111  1.00 11.84              
ATOM   2822  HG1 THR A 187      79.774  77.036  55.258  1.00 11.84              
ATOM   2823  C   THR A 187      78.401  73.501  57.706  1.00 11.84              
ATOM   2824  O   THR A 187      77.869  72.931  56.778  1.00 11.84              
ATOM   2825  N   LEU A 188      78.470  72.985  58.931  1.00 12.47              
ATOM   2826  H   LEU A 188      78.925  73.546  59.644  1.00 12.47              
ATOM   2827  CA  LEU A 188      77.953  71.716  59.395  1.00 12.47              
ATOM   2828  HA  LEU A 188      78.413  71.587  60.376  1.00 12.47              
ATOM   2829  CB  LEU A 188      76.446  71.901  59.698  1.00 12.47              
ATOM   2830  HB1 LEU A 188      76.384  72.811  60.273  1.00 12.47              
ATOM   2831  HB2 LEU A 188      76.175  71.068  60.348  1.00 12.47              
ATOM   2832  CG  LEU A 188      75.342  72.069  58.628  1.00 12.47              
ATOM   2833  HG  LEU A 188      75.564  71.481  57.742  1.00 12.47              
ATOM   2834  CD1 LEU A 188      74.007  71.633  59.249  1.00 12.47              
ATOM   2835 1HD1 LEU A 188      74.110  70.619  59.617  1.00 12.47              
ATOM   2836 2HD1 LEU A 188      73.739  72.279  60.086  1.00 12.47              
ATOM   2837 3HD1 LEU A 188      73.220  71.647  58.497  1.00 12.47              
ATOM   2838  CD2 LEU A 188      75.049  73.530  58.234  1.00 12.47              
ATOM   2839 1HD2 LEU A 188      74.839  74.131  59.119  1.00 12.47              
ATOM   2840 2HD2 LEU A 188      75.878  73.971  57.700  1.00 12.47              
ATOM   2841 3HD2 LEU A 188      74.184  73.563  57.572  1.00 12.47              
ATOM   2842  C   LEU A 188      78.336  70.399  58.681  1.00 12.47              
ATOM   2843  O   LEU A 188      77.627  69.412  58.839  1.00 12.47              
ATOM   2844  N   SER A 189      79.494  70.397  58.003  1.00 11.69              
ATOM   2845  H   SER A 189      80.012  71.261  58.074  1.00 11.69              
ATOM   2846  CA  SER A 189      80.114  69.349  57.140  1.00 11.69              
ATOM   2847  HA  SER A 189      81.066  69.097  57.604  1.00 11.69              
ATOM   2848  CB  SER A 189      79.319  68.035  57.036  1.00 11.69              
ATOM   2849  HB1 SER A 189      78.383  68.188  56.499  1.00 11.69              
ATOM   2850  HB2 SER A 189      79.100  67.658  58.035  1.00 11.69              
ATOM   2851  OG  SER A 189      80.107  67.060  56.380  1.00 11.69              
ATOM   2852  HG  SER A 189      80.278  67.406  55.492  1.00 11.69              
ATOM   2853  C   SER A 189      80.469  69.953  55.756  1.00 11.69              
ATOM   2854  O   SER A 189      80.823  69.245  54.819  1.00 11.69              
ATOM   2855  N   SER A 190      80.338  71.290  55.603  1.00 10.20              
ATOM   2856  H   SER A 190      80.342  71.796  56.476  1.00 10.20              
ATOM   2857  CA  SER A 190      79.480  71.899  54.564  1.00 10.20              
ATOM   2858  HA  SER A 190      79.369  72.930  54.837  1.00 10.20              
ATOM   2859  CB  SER A 190      80.165  71.917  53.191  1.00 10.20              
ATOM   2860  HB1 SER A 190      81.169  72.326  53.295  1.00 10.20              
ATOM   2861  HB2 SER A 190      79.602  72.560  52.513  1.00 10.20              
ATOM   2862  OG  SER A 190      80.255  70.637  52.616  1.00 10.20              
ATOM   2863  HG  SER A 190      80.533  70.009  53.312  1.00 10.20              
ATOM   2864  C   SER A 190      78.064  71.332  54.555  1.00 10.20              
ATOM   2865  O   SER A 190      77.798  70.273  55.111  1.00 10.20              
ATOM   2866  N   THR A 191      77.123  72.071  53.969  1.00 10.31              
ATOM   2867  H   THR A 191      77.349  72.965  53.563  1.00 10.31              
ATOM   2868  CA  THR A 191      75.798  71.528  53.698  1.00 10.31              
ATOM   2869  HA  THR A 191      75.416  71.041  54.598  1.00 10.31              
ATOM   2870  CB  THR A 191      74.800  72.621  53.288  1.00 10.31              
ATOM   2871  HB  THR A 191      73.900  72.154  52.890  1.00 10.31              
ATOM   2872  CG2 THR A 191      74.403  73.493  54.478  1.00 10.31              
ATOM   2873 1HG2 THR A 191      73.722  74.274  54.142  1.00 10.31              
ATOM   2874 2HG2 THR A 191      73.900  72.879  55.225  1.00 10.31              
ATOM   2875 3HG2 THR A 191      75.285  73.951  54.921  1.00 10.31              
ATOM   2876  OG1 THR A 191      75.358  73.461  52.302  1.00 10.31              
ATOM   2877  HG1 THR A 191      75.496  72.889  51.530  1.00 10.31              
ATOM   2878  C   THR A 191      75.971  70.471  52.624  1.00 10.31              
ATOM   2879  O   THR A 191      75.826  70.780  51.448  1.00 10.31              
ATOM   2880  N   THR A 192      76.330  69.254  53.037  1.00 10.10              
ATOM   2881  H   THR A 192      76.498  69.143  54.033  1.00 10.10              
ATOM   2882  CA  THR A 192      76.564  68.027  52.254  1.00 10.10              
ATOM   2883  HA  THR A 192      77.357  68.203  51.527  1.00 10.10              
ATOM   2884  CB  THR A 192      76.975  66.878  53.201  1.00 10.10              
ATOM   2885  HB  THR A 192      76.883  65.912  52.707  1.00 10.10              
ATOM   2886  CG2 THR A 192      78.430  67.029  53.626  1.00 10.10              
ATOM   2887 1HG2 THR A 192      78.570  67.977  54.138  1.00 10.10              
ATOM   2888 2HG2 THR A 192      78.691  66.206  54.288  1.00 10.10              
ATOM   2889 3HG2 THR A 192      79.074  66.996  52.747  1.00 10.10              
ATOM   2890  OG1 THR A 192      76.179  66.883  54.374  1.00 10.10              
ATOM   2891  HG1 THR A 192      75.446  66.259  54.241  1.00 10.10              
ATOM   2892  C   THR A 192      75.331  67.552  51.469  1.00 10.10              
ATOM   2893  O   THR A 192      75.292  66.424  50.988  1.00 10.10              
ATOM   2894  N   LEU A 193      74.355  68.443  51.291  1.00 10.43              
ATOM   2895  H   LEU A 193      74.454  69.275  51.840  1.00 10.43              
ATOM   2896  CA  LEU A 193      73.628  68.662  50.053  1.00 10.43              
ATOM   2897  HA  LEU A 193      72.968  67.805  49.903  1.00 10.43              
ATOM   2898  CB  LEU A 193      72.735  69.922  50.178  1.00 10.43              
ATOM   2899  HB1 LEU A 193      72.479  70.268  49.181  1.00 10.43              
ATOM   2900  HB2 LEU A 193      73.296  70.733  50.639  1.00 10.43              
ATOM   2901  CG  LEU A 193      71.419  69.690  50.939  1.00 10.43              
ATOM   2902  HG  LEU A 193      70.957  68.764  50.595  1.00 10.43              
ATOM   2903  CD1 LEU A 193      71.646  69.615  52.448  1.00 10.43              
ATOM   2904 1HD1 LEU A 193      70.692  69.632  52.965  1.00 10.43              
ATOM   2905 2HD1 LEU A 193      72.138  68.674  52.704  1.00 10.43              
ATOM   2906 3HD1 LEU A 193      72.244  70.455  52.790  1.00 10.43              
ATOM   2907  CD2 LEU A 193      70.450  70.838  50.643  1.00 10.43              
ATOM   2908 1HD2 LEU A 193      69.508  70.672  51.168  1.00 10.43              
ATOM   2909 2HD2 LEU A 193      70.882  71.787  50.961  1.00 10.43              
ATOM   2910 3HD2 LEU A 193      70.232  70.880  49.574  1.00 10.43              
ATOM   2911  C   LEU A 193      74.553  68.702  48.856  1.00 10.43              
ATOM   2912  O   LEU A 193      74.791  69.732  48.224  1.00 10.43              
ATOM   2913  N   ASP A 194      75.000  67.508  48.520  1.00 11.16              
ATOM   2914  H   ASP A 194      74.869  66.758  49.193  1.00 11.16              
ATOM   2915  CA  ASP A 194      75.447  67.169  47.205  1.00 11.16              
ATOM   2916  HA  ASP A 194      76.204  67.889  46.899  1.00 11.16              
ATOM   2917  CB  ASP A 194      76.099  65.779  47.275  1.00 11.16              
ATOM   2918  HB1 ASP A 194      75.333  65.006  47.278  1.00 11.16              
ATOM   2919  HB2 ASP A 194      76.634  65.694  48.220  1.00 11.16              
ATOM   2920  CG  ASP A 194      77.143  65.488  46.184  1.00 11.16              
ATOM   2921  OD1 ASP A 194      77.851  66.421  45.752  1.00 11.16              
ATOM   2922  OD2 ASP A 194      77.302  64.287  45.887  1.00 11.16              
ATOM   2923  C   ASP A 194      74.242  67.289  46.202  1.00 11.16              
ATOM   2924  O   ASP A 194      74.475  67.582  45.031  1.00 11.16              
ATOM   2925  N   PRO A 195      72.971  67.145  46.608  1.00 12.39              
ATOM   2926  CD  PRO A 195      72.108  68.319  46.787  1.00 12.39              
ATOM   2927  HD1 PRO A 195      72.215  68.990  45.937  1.00 12.39              
ATOM   2928  HD2 PRO A 195      72.369  68.856  47.683  1.00 12.39              
ATOM   2929  CG  PRO A 195      70.675  67.814  46.918  1.00 12.39              
ATOM   2930  HG1 PRO A 195      69.950  68.574  46.630  1.00 12.39              
ATOM   2931  HG2 PRO A 195      70.489  67.469  47.936  1.00 12.39              
ATOM   2932  CB  PRO A 195      70.676  66.625  45.961  1.00 12.39              
ATOM   2933  HB1 PRO A 195      70.490  66.986  44.957  1.00 12.39              
ATOM   2934  HB2 PRO A 195      69.903  65.912  46.228  1.00 12.39              
ATOM   2935  CA  PRO A 195      72.061  66.063  46.137  1.00 12.39              
ATOM   2936  HA  PRO A 195      72.038  65.371  46.983  1.00 12.39              
ATOM   2937  C   PRO A 195      72.635  65.245  44.985  1.00 12.39              
ATOM   2938  O   PRO A 195      72.157  65.352  43.855  1.00 12.39              
ATOM   2939  N   ASN A 196      73.684  64.476  45.267  1.00 12.85              
ATOM   2940  H   ASN A 196      73.929  64.442  46.239  1.00 12.85              
ATOM   2941  CA  ASN A 196      74.547  63.740  44.350  1.00 12.85              
ATOM   2942  HA  ASN A 196      75.386  63.353  44.925  1.00 12.85              
ATOM   2943  CB  ASN A 196      73.769  62.509  43.850  1.00 12.85              
ATOM   2944  HB1 ASN A 196      74.347  62.040  43.057  1.00 12.85              
ATOM   2945  HB2 ASN A 196      72.808  62.844  43.468  1.00 12.85              
ATOM   2946  CG  ASN A 196      73.501  61.414  44.861  1.00 12.85              
ATOM   2947  OD1 ASN A 196      73.732  61.528  46.056  1.00 12.85              
ATOM   2948  ND2 ASN A 196      73.023  60.279  44.398  1.00 12.85              
ATOM   2949 1HD2 ASN A 196      72.850  60.123  43.399  1.00 12.85              
ATOM   2950 2HD2 ASN A 196      72.826  59.570  45.071  1.00 12.85              
ATOM   2951  C   ASN A 196      75.193  64.507  43.182  1.00 12.85              
ATOM   2952  O   ASN A 196      75.899  63.899  42.371  1.00 12.85              
ATOM   2953  N   ASP A 197      74.811  65.763  42.989  1.00 13.43              
ATOM   2954  H   ASP A 197      74.540  66.256  43.830  1.00 13.43              
ATOM   2955  CA  ASP A 197      74.361  66.431  41.759  1.00 13.43              
ATOM   2956  HA  ASP A 197      73.639  67.164  42.058  1.00 13.43              
ATOM   2957  CB  ASP A 197      75.575  67.151  41.121  1.00 13.43              
ATOM   2958  HB1 ASP A 197      76.303  66.400  40.811  1.00 13.43              
ATOM   2959  HB2 ASP A 197      76.053  67.783  41.871  1.00 13.43              
ATOM   2960  CG  ASP A 197      75.206  68.025  39.908  1.00 13.43              
ATOM   2961  OD1 ASP A 197      74.294  68.870  40.072  1.00 13.43              
ATOM   2962  OD2 ASP A 197      75.846  67.888  38.840  1.00 13.43              
ATOM   2963  C   ASP A 197      73.692  65.603  40.659  1.00 13.43              
ATOM   2964  O   ASP A 197      72.956  66.166  39.841  1.00 13.43              
ATOM   2965  N   GLU A 198      73.784  64.277  40.710  1.00 13.25              
ATOM   2966  H   GLU A 198      74.503  63.881  41.301  1.00 13.25              
ATOM   2967  CA  GLU A 198      72.790  63.385  40.157  1.00 13.25              
ATOM   2968  HA  GLU A 198      72.927  63.392  39.076  1.00 13.25              
ATOM   2969  CB  GLU A 198      72.978  61.934  40.635  1.00 13.25              
ATOM   2970  HB1 GLU A 198      72.572  61.859  41.634  1.00 13.25              
ATOM   2971  HB2 GLU A 198      74.042  61.694  40.649  1.00 13.25              
ATOM   2972  CG  GLU A 198      72.249  60.867  39.804  1.00 13.25              
ATOM   2973  HG1 GLU A 198      72.638  60.890  38.783  1.00 13.25              
ATOM   2974  HG2 GLU A 198      71.183  61.095  39.770  1.00 13.25              
ATOM   2975  CD  GLU A 198      72.409  59.453  40.401  1.00 13.25              
ATOM   2976  OE1 GLU A 198      72.500  58.498  39.597  1.00 13.25              
ATOM   2977  OE2 GLU A 198      72.408  59.324  41.650  1.00 13.25              
ATOM   2978  C   GLU A 198      71.364  63.871  40.407  1.00 13.25              
ATOM   2979  O   GLU A 198      70.507  63.587  39.592  1.00 13.25              
ATOM   2980  N   ASN A 199      71.107  64.696  41.424  1.00 11.54              
ATOM   2981  H   ASN A 199      71.804  64.814  42.154  1.00 11.54              
ATOM   2982  CA  ASN A 199      69.942  65.556  41.459  1.00 11.54              
ATOM   2983  HA  ASN A 199      69.708  65.811  40.444  1.00 11.54              
ATOM   2984  CB  ASN A 199      68.750  64.703  41.978  1.00 11.54              
ATOM   2985  HB1 ASN A 199      68.695  63.764  41.434  1.00 11.54              
ATOM   2986  HB2 ASN A 199      67.819  65.232  41.780  1.00 11.54              
ATOM   2987  CG  ASN A 199      68.809  64.356  43.459  1.00 11.54              
ATOM   2988  OD1 ASN A 199      69.622  63.576  43.921  1.00 11.54              
ATOM   2989  ND2 ASN A 199      67.909  64.884  44.255  1.00 11.54              
ATOM   2990 1HD2 ASN A 199      67.135  65.412  43.872  1.00 11.54              
ATOM   2991 2HD2 ASN A 199      67.953  64.607  45.221  1.00 11.54              
ATOM   2992  C   ASN A 199      70.074  66.885  42.232  1.00 11.54              
ATOM   2993  O   ASN A 199      69.061  67.275  42.820  1.00 11.54              
ATOM   2994  N   THR A 200      71.232  67.587  42.224  1.00 11.05              
ATOM   2995  H   THR A 200      72.000  67.216  41.682  1.00 11.05              
ATOM   2996  CA  THR A 200      71.528  68.775  43.089  1.00 11.05              
ATOM   2997  HA  THR A 200      71.873  68.433  44.057  1.00 11.05              
ATOM   2998  CB  THR A 200      72.585  69.793  42.541  1.00 11.05              
ATOM   2999  HB  THR A 200      72.325  70.054  41.515  1.00 11.05              
ATOM   3000  CG2 THR A 200      72.708  71.092  43.358  1.00 11.05              
ATOM   3001 1HG2 THR A 200      72.874  70.849  44.408  1.00 11.05              
ATOM   3002 2HG2 THR A 200      73.550  71.680  42.994  1.00 11.05              
ATOM   3003 3HG2 THR A 200      71.814  71.705  43.261  1.00 11.05              
ATOM   3004  OG1 THR A 200      73.905  69.359  42.567  1.00 11.05              
ATOM   3005  HG1 THR A 200      74.156  69.226  41.622  1.00 11.05              
ATOM   3006  C   THR A 200      70.301  69.633  43.263  1.00 11.05              
ATOM   3007  O   THR A 200      69.917  69.990  44.372  1.00 11.05              
ATOM   3008  N   ASP A 201      69.694  69.922  42.114  1.00 11.31              
ATOM   3009  H   ASP A 201      70.107  69.566  41.263  1.00 11.31              
ATOM   3010  CA  ASP A 201      68.616  70.871  41.975  1.00 11.31              
ATOM   3011  HA  ASP A 201      68.280  71.161  42.972  1.00 11.31              
ATOM   3012  CB  ASP A 201      69.171  72.129  41.277  1.00 11.31              
ATOM   3013  HB1 ASP A 201      69.336  71.915  40.219  1.00 11.31              
ATOM   3014  HB2 ASP A 201      70.133  72.390  41.721  1.00 11.31              
ATOM   3015  CG  ASP A 201      68.248  73.340  41.428  1.00 11.31              
ATOM   3016  OD1 ASP A 201      67.385  73.281  42.331  1.00 11.31              
ATOM   3017  OD2 ASP A 201      68.456  74.322  40.679  1.00 11.31              
ATOM   3018  C   ASP A 201      67.399  70.273  41.263  1.00 11.31              
ATOM   3019  O   ASP A 201      66.790  70.825  40.345  1.00 11.31              
ATOM   3020  N   THR A 202      67.094  69.040  41.652  1.00 11.61              
ATOM   3021  H   THR A 202      67.664  68.645  42.392  1.00 11.61              
ATOM   3022  CA  THR A 202      66.147  68.161  40.968  1.00 11.61              
ATOM   3023  HA  THR A 202      66.166  67.242  41.554  1.00 11.61              
ATOM   3024  CB  THR A 202      64.672  68.608  41.088  1.00 11.61              
ATOM   3025  HB  THR A 202      64.045  67.755  40.833  1.00 11.61              
ATOM   3026  CG2 THR A 202      64.292  69.036  42.508  1.00 11.61              
ATOM   3027 1HG2 THR A 202      63.218  69.215  42.550  1.00 11.61              
ATOM   3028 2HG2 THR A 202      64.547  68.243  43.208  1.00 11.61              
ATOM   3029 3HG2 THR A 202      64.812  69.954  42.780  1.00 11.61              
ATOM   3030  OG1 THR A 202      64.344  69.686  40.251  1.00 11.61              
ATOM   3031  HG1 THR A 202      65.125  70.272  40.248  1.00 11.61              
ATOM   3032  C   THR A 202      66.619  67.695  39.598  1.00 11.61              
ATOM   3033  O   THR A 202      65.856  67.633  38.635  1.00 11.61              
ATOM   3034  N   THR A 203      67.909  67.353  39.505  1.00 10.49              
ATOM   3035  H   THR A 203      68.504  67.504  40.305  1.00 10.49              
ATOM   3036  CA  THR A 203      68.539  66.970  38.236  1.00 10.49              
ATOM   3037  HA  THR A 203      68.317  67.800  37.566  1.00 10.49              
ATOM   3038  CB  THR A 203      70.090  66.899  38.266  1.00 10.49              
ATOM   3039  HB  THR A 203      70.405  65.897  38.544  1.00 10.49              
ATOM   3040  CG2 THR A 203      70.699  67.227  36.906  1.00 10.49              
ATOM   3041 1HG2 THR A 203      70.329  66.531  36.155  1.00 10.49              
ATOM   3042 2HG2 THR A 203      70.448  68.248  36.618  1.00 10.49              
ATOM   3043 3HG2 THR A 203      71.784  67.132  36.967  1.00 10.49              
ATOM   3044  OG1 THR A 203      70.644  67.820  39.185  1.00 10.49              
ATOM   3045  HG1 THR A 203      71.590  67.592  39.272  1.00 10.49              
ATOM   3046  C   THR A 203      67.908  65.736  37.560  1.00 10.49              
ATOM   3047  O   THR A 203      67.080  65.880  36.653  1.00 10.49              
ATOM   3048  N   PRO A 204      68.180  64.502  38.005  1.00 10.01              
ATOM   3049  CD  PRO A 204      69.018  63.646  37.159  1.00 10.01              
ATOM   3050  HD1 PRO A 204      70.070  63.916  37.250  1.00 10.01              
ATOM   3051  HD2 PRO A 204      68.720  63.748  36.115  1.00 10.01              
ATOM   3052  CG  PRO A 204      68.797  62.187  37.613  1.00 10.01              
ATOM   3053  HG1 PRO A 204      69.731  61.708  37.904  1.00 10.01              
ATOM   3054  HG2 PRO A 204      68.332  61.626  36.801  1.00 10.01              
ATOM   3055  CB  PRO A 204      67.820  62.267  38.796  1.00 10.01              
ATOM   3056  HB1 PRO A 204      68.347  62.333  39.743  1.00 10.01              
ATOM   3057  HB2 PRO A 204      67.106  61.447  38.801  1.00 10.01              
ATOM   3058  CA  PRO A 204      67.143  63.582  38.453  1.00 10.01              
ATOM   3059  HA  PRO A 204      66.591  63.347  37.540  1.00 10.01              
ATOM   3060  C   PRO A 204      66.025  64.080  39.367  1.00 10.01              
ATOM   3061  O   PRO A 204      65.837  63.573  40.455  1.00 10.01              
ATOM   3062  N   THR A 205      65.174  64.926  38.782  1.00  8.73              
ATOM   3063  H   THR A 205      65.478  65.439  37.960  1.00  8.73              
ATOM   3064  CA  THR A 205      63.704  64.816  38.919  1.00  8.73              
ATOM   3065  HA  THR A 205      63.426  64.993  39.962  1.00  8.73              
ATOM   3066  CB  THR A 205      62.937  65.798  38.003  1.00  8.73              
ATOM   3067  HB  THR A 205      62.038  65.297  37.643  1.00  8.73              
ATOM   3068  CG2 THR A 205      62.488  67.081  38.676  1.00  8.73              
ATOM   3069 1HG2 THR A 205      62.064  66.868  39.657  1.00  8.73              
ATOM   3070 2HG2 THR A 205      63.324  67.765  38.779  1.00  8.73              
ATOM   3071 3HG2 THR A 205      61.729  67.564  38.061  1.00  8.73              
ATOM   3072  OG1 THR A 205      63.718  66.161  36.883  1.00  8.73              
ATOM   3073  HG1 THR A 205      64.334  66.843  37.188  1.00  8.73              
ATOM   3074  C   THR A 205      63.197  63.425  38.542  1.00  8.73              
ATOM   3075  O   THR A 205      62.159  62.968  39.021  1.00  8.73              
ATOM   3076  N   THR A 206      63.922  62.772  37.631  1.00  8.95              
ATOM   3077  H   THR A 206      64.757  63.235  37.314  1.00  8.95              
ATOM   3078  CA  THR A 206      63.410  61.683  36.806  1.00  8.95              
ATOM   3079  HA  THR A 206      62.541  61.250  37.303  1.00  8.95              
ATOM   3080  CB  THR A 206      62.922  62.215  35.435  1.00  8.95              
ATOM   3081  HB  THR A 206      63.776  62.484  34.813  1.00  8.95              
ATOM   3082  CG2 THR A 206      62.062  61.186  34.700  1.00  8.95              
ATOM   3083 1HG2 THR A 206      61.716  61.614  33.759  1.00  8.95              
ATOM   3084 2HG2 THR A 206      62.645  60.292  34.481  1.00  8.95              
ATOM   3085 3HG2 THR A 206      61.197  60.921  35.308  1.00  8.95              
ATOM   3086  OG1 THR A 206      62.099  63.355  35.573  1.00  8.95              
ATOM   3087  HG1 THR A 206      62.653  64.144  35.581  1.00  8.95              
ATOM   3088  C   THR A 206      64.445  60.569  36.635  1.00  8.95              
ATOM   3089  O   THR A 206      65.059  60.433  35.585  1.00  8.95              
ATOM   3090  N   THR A 207      64.580  59.728  37.661  1.00  8.26              
ATOM   3091  H   THR A 207      64.136  59.992  38.522  1.00  8.26              
ATOM   3092  CA  THR A 207      65.141  58.358  37.535  1.00  8.26              
ATOM   3093  HA  THR A 207      65.395  58.147  36.495  1.00  8.26              
ATOM   3094  CB  THR A 207      66.423  58.189  38.378  1.00  8.26              
ATOM   3095  HB  THR A 207      66.201  58.415  39.422  1.00  8.26              
ATOM   3096  CG2 THR A 207      67.031  56.789  38.293  1.00  8.26              
ATOM   3097 1HG2 THR A 207      67.963  56.757  38.858  1.00  8.26              
ATOM   3098 2HG2 THR A 207      66.352  56.049  38.716  1.00  8.26              
ATOM   3099 3HG2 THR A 207      67.235  56.536  37.253  1.00  8.26              
ATOM   3100  OG1 THR A 207      67.417  59.070  37.925  1.00  8.26              
ATOM   3101  HG1 THR A 207      68.188  58.985  38.497  1.00  8.26              
ATOM   3102  C   THR A 207      64.097  57.341  37.976  1.00  8.26              
ATOM   3103  O   THR A 207      63.857  56.368  37.271  1.00  8.26              
ATOM   3104  N   GLY A 208      63.397  57.613  39.083  1.00  7.28              
ATOM   3105  H   GLY A 208      63.689  58.390  39.654  1.00  7.28              
ATOM   3106  CA  GLY A 208      62.090  57.022  39.377  1.00  7.28              
ATOM   3107  HA1 GLY A 208      61.418  57.245  38.547  1.00  7.28              
ATOM   3108  HA2 GLY A 208      61.689  57.501  40.271  1.00  7.28              
ATOM   3109  C   GLY A 208      62.022  55.511  39.611  1.00  7.28              
ATOM   3110  O   GLY A 208      60.917  54.967  39.604  1.00  7.28              
ATOM   3111  N   ASP A 209      63.152  54.844  39.860  1.00  7.12              
ATOM   3112  H   ASP A 209      64.032  55.324  39.791  1.00  7.12              
ATOM   3113  CA  ASP A 209      63.148  53.524  40.492  1.00  7.12              
ATOM   3114  HA  ASP A 209      62.550  52.854  39.870  1.00  7.12              
ATOM   3115  CB  ASP A 209      64.564  52.937  40.566  1.00  7.12              
ATOM   3116  HB1 ASP A 209      65.169  53.520  41.263  1.00  7.12              
ATOM   3117  HB2 ASP A 209      65.024  53.003  39.578  1.00  7.12              
ATOM   3118  CG  ASP A 209      64.553  51.462  40.993  1.00  7.12              
ATOM   3119  OD1 ASP A 209      63.462  50.847  40.944  1.00  7.12              
ATOM   3120  OD2 ASP A 209      65.646  50.955  41.320  1.00  7.12              
ATOM   3121  C   ASP A 209      62.478  53.641  41.865  1.00  7.12              
ATOM   3122  O   ASP A 209      63.029  54.186  42.822  1.00  7.12              
ATOM   3123  N   SER A 210      61.197  53.290  41.900  1.00  6.76              
ATOM   3124  H   SER A 210      60.818  52.853  41.072  1.00  6.76              
ATOM   3125  CA  SER A 210      60.273  53.672  42.969  1.00  6.76              
ATOM   3126  HA  SER A 210      60.608  54.613  43.409  1.00  6.76              
ATOM   3127  CB  SER A 210      58.877  53.911  42.390  1.00  6.76              
ATOM   3128  HB1 SER A 210      58.177  54.107  43.202  1.00  6.76              
ATOM   3129  HB2 SER A 210      58.548  53.028  41.840  1.00  6.76              
ATOM   3130  OG  SER A 210      58.912  55.040  41.529  1.00  6.76              
ATOM   3131  HG  SER A 210      59.579  54.886  40.834  1.00  6.76              
ATOM   3132  C   SER A 210      60.288  52.625  44.092  1.00  6.76              
ATOM   3133  O   SER A 210      59.273  52.006  44.412  1.00  6.76              
ATOM   3134  N   VAL A 211      61.496  52.371  44.601  1.00  6.42              
ATOM   3135  H   VAL A 211      62.253  52.943  44.240  1.00  6.42              
ATOM   3136  CA  VAL A 211      61.888  51.241  45.456  1.00  6.42              
ATOM   3137  HA  VAL A 211      61.780  50.337  44.858  1.00  6.42              
ATOM   3138  CB  VAL A 211      63.387  51.387  45.822  1.00  6.42              
ATOM   3139  HB  VAL A 211      63.549  52.381  46.242  1.00  6.42              
ATOM   3140  CG1 VAL A 211      63.896  50.359  46.844  1.00  6.42              
ATOM   3141 1HG1 VAL A 211      64.967  50.498  46.997  1.00  6.42              
ATOM   3142 2HG1 VAL A 211      63.418  50.519  47.811  1.00  6.42              
ATOM   3143 3HG1 VAL A 211      63.713  49.345  46.492  1.00  6.42              
ATOM   3144  CG2 VAL A 211      64.265  51.243  44.570  1.00  6.42              
ATOM   3145 1HG2 VAL A 211      64.109  50.272  44.098  1.00  6.42              
ATOM   3146 2HG2 VAL A 211      64.032  52.019  43.845  1.00  6.42              
ATOM   3147 3HG2 VAL A 211      65.318  51.345  44.833  1.00  6.42              
ATOM   3148  C   VAL A 211      61.028  51.062  46.718  1.00  6.42              
ATOM   3149  O   VAL A 211      60.584  52.021  47.349  1.00  6.42              
ATOM   3150  N   ASP A 212      60.845  49.801  47.123  1.00  6.25              
ATOM   3151  H   ASP A 212      61.282  49.072  46.588  1.00  6.25              
ATOM   3152  CA  ASP A 212      60.115  49.414  48.331  1.00  6.25              
ATOM   3153  HA  ASP A 212      59.273  50.104  48.427  1.00  6.25              
ATOM   3154  CB  ASP A 212      59.510  48.010  48.155  1.00  6.25              
ATOM   3155  HB1 ASP A 212      60.304  47.261  48.175  1.00  6.25              
ATOM   3156  HB2 ASP A 212      59.026  47.959  47.178  1.00  6.25              
ATOM   3157  CG  ASP A 212      58.457  47.673  49.218  1.00  6.25              
ATOM   3158  OD1 ASP A 212      58.123  48.547  50.049  1.00  6.25              
ATOM   3159  OD2 ASP A 212      57.956  46.522  49.178  1.00  6.25              
ATOM   3160  C   ASP A 212      60.942  49.564  49.618  1.00  6.25              
ATOM   3161  O   ASP A 212      61.404  48.581  50.218  1.00  6.25              
ATOM   3162  N   GLY A 213      61.147  50.823  50.027  1.00  5.86              
ATOM   3163  H   GLY A 213      60.753  51.569  49.466  1.00  5.86              
ATOM   3164  CA  GLY A 213      62.030  51.197  51.138  1.00  5.86              
ATOM   3165  HA1 GLY A 213      61.961  52.273  51.301  1.00  5.86              
ATOM   3166  HA2 GLY A 213      63.065  50.968  50.874  1.00  5.86              
ATOM   3167  C   GLY A 213      61.684  50.476  52.447  1.00  5.86              
ATOM   3168  O   GLY A 213      62.538  50.292  53.310  1.00  5.86              
ATOM   3169  N   LYS A 214      60.451  49.971  52.597  1.00  6.26              
ATOM   3170  H   LYS A 214      59.775  50.171  51.866  1.00  6.26              
ATOM   3171  CA  LYS A 214      60.077  49.066  53.708  1.00  6.26              
ATOM   3172  HA  LYS A 214      60.105  49.666  54.619  1.00  6.26              
ATOM   3173  CB  LYS A 214      58.632  48.560  53.502  1.00  6.26              
ATOM   3174  HB1 LYS A 214      58.623  47.476  53.371  1.00  6.26              
ATOM   3175  HB2 LYS A 214      58.269  48.967  52.564  1.00  6.26              
ATOM   3176  CG  LYS A 214      57.604  48.945  54.585  1.00  6.26              
ATOM   3177  HG1 LYS A 214      56.628  48.904  54.102  1.00  6.26              
ATOM   3178  HG2 LYS A 214      57.756  49.982  54.886  1.00  6.26              
ATOM   3179  CD  LYS A 214      57.552  48.037  55.837  1.00  6.26              
ATOM   3180  HD1 LYS A 214      58.263  48.383  56.585  1.00  6.26              
ATOM   3181  HD2 LYS A 214      57.796  47.011  55.558  1.00  6.26              
ATOM   3182  CE  LYS A 214      56.111  48.073  56.379  1.00  6.26              
ATOM   3183  HE1 LYS A 214      55.470  47.672  55.589  1.00  6.26              
ATOM   3184  HE2 LYS A 214      55.800  49.106  56.537  1.00  6.26              
ATOM   3185  NZ  LYS A 214      55.849  47.290  57.616  1.00  6.26              
ATOM   3186  HZ1 LYS A 214      54.840  47.196  57.707  1.00  6.26              
ATOM   3187  HZ2 LYS A 214      56.243  46.366  57.598  1.00  6.26              
ATOM   3188  HZ3 LYS A 214      56.109  47.752  58.493  1.00  6.26              
ATOM   3189  C   LYS A 214      61.003  47.884  53.989  1.00  6.26              
ATOM   3190  O   LYS A 214      61.018  47.395  55.116  1.00  6.26              
ATOM   3191  N   ARG A 215      61.758  47.420  52.987  1.00  6.22              
ATOM   3192  H   ARG A 215      61.660  47.891  52.090  1.00  6.22              
ATOM   3193  CA  ARG A 215      62.667  46.254  53.080  1.00  6.22              
ATOM   3194  HA  ARG A 215      62.427  45.662  53.965  1.00  6.22              
ATOM   3195  CB  ARG A 215      62.487  45.389  51.817  1.00  6.22              
ATOM   3196  HB1 ARG A 215      63.065  44.470  51.928  1.00  6.22              
ATOM   3197  HB2 ARG A 215      62.882  45.940  50.961  1.00  6.22              
ATOM   3198  CG  ARG A 215      61.020  45.029  51.528  1.00  6.22              
ATOM   3199  HG1 ARG A 215      60.429  45.942  51.445  1.00  6.22              
ATOM   3200  HG2 ARG A 215      60.619  44.429  52.346  1.00  6.22              
ATOM   3201  CD  ARG A 215      60.870  44.269  50.207  1.00  6.22              
ATOM   3202  HD1 ARG A 215      61.225  43.244  50.323  1.00  6.22              
ATOM   3203  HD2 ARG A 215      61.470  44.766  49.443  1.00  6.22              
ATOM   3204  NE  ARG A 215      59.465  44.300  49.781  1.00  6.22              
ATOM   3205  HE  ARG A 215      59.129  45.149  49.327  1.00  6.22              
ATOM   3206  CZ  ARG A 215      58.471  43.549  50.191  1.00  6.22              
ATOM   3207  NH1 ARG A 215      58.622  42.446  50.850  1.00  6.22              
ATOM   3208 1HH1 ARG A 215      59.524  42.092  51.073  1.00  6.22              
ATOM   3209 2HH1 ARG A 215      57.750  42.016  51.180  1.00  6.22              
ATOM   3210  NH2 ARG A 215      57.260  43.939  49.977  1.00  6.22              
ATOM   3211 1HH2 ARG A 215      57.128  44.885  49.620  1.00  6.22              
ATOM   3212 2HH2 ARG A 215      56.516  43.377  50.395  1.00  6.22              
ATOM   3213  C   ARG A 215      64.135  46.665  53.199  1.00  6.22              
ATOM   3214  O   ARG A 215      64.979  45.859  53.577  1.00  6.22              
ATOM   3215  N   ASN A 216      64.418  47.922  52.881  1.00  5.32              
ATOM   3216  H   ASN A 216      63.649  48.538  52.647  1.00  5.32              
ATOM   3217  CA  ASN A 216      65.731  48.535  52.900  1.00  5.32              
ATOM   3218  HA  ASN A 216      66.379  48.051  53.633  1.00  5.32              
ATOM   3219  CB  ASN A 216      66.372  48.412  51.501  1.00  5.32              
ATOM   3220  HB1 ASN A 216      65.744  48.893  50.749  1.00  5.32              
ATOM   3221  HB2 ASN A 216      66.474  47.359  51.242  1.00  5.32              
ATOM   3222  CG  ASN A 216      67.758  49.037  51.465  1.00  5.32              
ATOM   3223  OD1 ASN A 216      68.726  48.405  51.850  1.00  5.32              
ATOM   3224  ND2 ASN A 216      67.924  50.265  51.033  1.00  5.32              
ATOM   3225 1HD2 ASN A 216      67.145  50.888  50.790  1.00  5.32              
ATOM   3226 2HD2 ASN A 216      68.838  50.664  51.098  1.00  5.32              
ATOM   3227  C   ASN A 216      65.535  50.000  53.291  1.00  5.32              
ATOM   3228  O   ASN A 216      65.387  50.830  52.400  1.00  5.32              
ATOM   3229  N   PRO A 217      65.415  50.312  54.593  1.00  4.74              
ATOM   3230  CD  PRO A 217      65.301  49.409  55.725  1.00  4.74              
ATOM   3231  HD1 PRO A 217      66.298  49.138  56.072  1.00  4.74              
ATOM   3232  HD2 PRO A 217      64.724  48.517  55.483  1.00  4.74              
ATOM   3233  CG  PRO A 217      64.576  50.222  56.796  1.00  4.74              
ATOM   3234  HG1 PRO A 217      64.821  49.878  57.801  1.00  4.74              
ATOM   3235  HG2 PRO A 217      63.499  50.172  56.620  1.00  4.74              
ATOM   3236  CB  PRO A 217      65.071  51.646  56.542  1.00  4.74              
ATOM   3237  HB1 PRO A 217      66.018  51.785  57.050  1.00  4.74              
ATOM   3238  HB2 PRO A 217      64.350  52.393  56.877  1.00  4.74              
ATOM   3239  CA  PRO A 217      65.261  51.687  55.023  1.00  4.74              
ATOM   3240  HA  PRO A 217      64.340  52.067  54.578  1.00  4.74              
ATOM   3241  C   PRO A 217      66.420  52.559  54.549  1.00  4.74              
ATOM   3242  O   PRO A 217      67.541  52.435  55.038  1.00  4.74              
ATOM   3243  N   ASP A 218      66.132  53.396  53.562  1.00  4.25              
ATOM   3244  H   ASP A 218      65.175  53.424  53.228  1.00  4.25              
ATOM   3245  CA  ASP A 218      67.088  54.221  52.850  1.00  4.25              
ATOM   3246  HA  ASP A 218      67.911  53.577  52.540  1.00  4.25              
ATOM   3247  CB  ASP A 218      66.435  54.766  51.570  1.00  4.25              
ATOM   3248  HB1 ASP A 218      67.166  55.366  51.026  1.00  4.25              
ATOM   3249  HB2 ASP A 218      65.597  55.409  51.839  1.00  4.25              
ATOM   3250  CG  ASP A 218      65.934  53.637  50.655  1.00  4.25              
ATOM   3251  OD1 ASP A 218      66.782  52.833  50.194  1.00  4.25              
ATOM   3252  OD2 ASP A 218      64.702  53.586  50.441  1.00  4.25              
ATOM   3253  C   ASP A 218      67.660  55.306  53.753  1.00  4.25              
ATOM   3254  O   ASP A 218      66.978  55.839  54.619  1.00  4.25              
ATOM   3255  N   ASP A 219      68.944  55.598  53.614  1.00  3.98              
ATOM   3256  H   ASP A 219      69.489  55.114  52.921  1.00  3.98              
ATOM   3257  CA  ASP A 219      69.584  56.618  54.437  1.00  3.98              
ATOM   3258  HA  ASP A 219      69.392  56.375  55.484  1.00  3.98              
ATOM   3259  CB  ASP A 219      71.106  56.570  54.212  1.00  3.98              
ATOM   3260  HB1 ASP A 219      71.537  57.549  54.427  1.00  3.98              
ATOM   3261  HB2 ASP A 219      71.334  56.320  53.174  1.00  3.98              
ATOM   3262  CG  ASP A 219      71.733  55.556  55.165  1.00  3.98              
ATOM   3263  OD1 ASP A 219      72.036  54.411  54.764  1.00  3.98              
ATOM   3264  OD2 ASP A 219      71.811  55.876  56.370  1.00  3.98              
ATOM   3265  C   ASP A 219      69.017  58.024  54.204  1.00  3.98              
ATOM   3266  O   ASP A 219      68.562  58.374  53.115  1.00  3.98              
ATOM   3267  N   PHE A 220      69.079  58.832  55.260  1.00  3.61              
ATOM   3268  H   PHE A 220      69.403  58.421  56.126  1.00  3.61              
ATOM   3269  CA  PHE A 220      68.470  60.145  55.377  1.00  3.61              
ATOM   3270  HA  PHE A 220      68.165  60.475  54.382  1.00  3.61              
ATOM   3271  CB  PHE A 220      67.234  60.116  56.246  1.00  3.61              
ATOM   3272  HB1 PHE A 220      67.529  59.915  57.276  1.00  3.61              
ATOM   3273  HB2 PHE A 220      66.625  59.282  55.918  1.00  3.61              
ATOM   3274  CG  PHE A 220      66.427  61.406  56.198  1.00  3.61              
ATOM   3275  CD1 PHE A 220      65.273  61.484  55.403  1.00  3.61              
ATOM   3276  HD1 PHE A 220      65.052  60.698  54.714  1.00  3.61              
ATOM   3277  CE1 PHE A 220      64.400  62.577  55.505  1.00  3.61              
ATOM   3278  HE1 PHE A 220      63.482  62.587  54.935  1.00  3.61              
ATOM   3279  CZ  PHE A 220      64.723  63.651  56.347  1.00  3.61              
ATOM   3280  HZ  PHE A 220      64.067  64.504  56.424  1.00  3.61              
ATOM   3281  CE2 PHE A 220      65.908  63.612  57.094  1.00  3.61              
ATOM   3282  HE2 PHE A 220      66.138  64.429  57.750  1.00  3.61              
ATOM   3283  CD2 PHE A 220      66.762  62.495  57.024  1.00  3.61              
ATOM   3284  HD2 PHE A 220      67.649  62.452  57.639  1.00  3.61              
ATOM   3285  C   PHE A 220      69.467  61.133  55.935  1.00  3.61              
ATOM   3286  O   PHE A 220      69.976  60.908  57.043  1.00  3.61              
ATOM   3287  N   ASP A 221      69.690  62.171  55.118  1.00  3.54              
ATOM   3288  H   ASP A 221      69.091  62.258  54.309  1.00  3.54              
ATOM   3289  CA  ASP A 221      70.797  63.106  55.163  1.00  3.54              
ATOM   3290  HA  ASP A 221      71.716  62.517  55.167  1.00  3.54              
ATOM   3291  CB  ASP A 221      70.853  63.980  53.904  1.00  3.54              
ATOM   3292  HB1 ASP A 221      69.969  64.618  53.863  1.00  3.54              
ATOM   3293  HB2 ASP A 221      70.856  63.337  53.023  1.00  3.54              
ATOM   3294  CG  ASP A 221      72.127  64.838  53.893  1.00  3.54              
ATOM   3295  OD1 ASP A 221      72.052  65.994  53.424  1.00  3.54              
ATOM   3296  OD2 ASP A 221      73.189  64.334  54.324  1.00  3.54              
ATOM   3297  C   ASP A 221      70.802  63.962  56.438  1.00  3.54              
ATOM   3298  O   ASP A 221      70.121  64.986  56.575  1.00  3.54              
ATOM   3299  N   PHE A 222      71.566  63.502  57.417  1.00  3.21              
ATOM   3300  H   PHE A 222      72.063  62.638  57.272  1.00  3.21              
ATOM   3301  CA  PHE A 222      71.924  64.307  58.564  1.00  3.21              
ATOM   3302  HA  PHE A 222      71.042  64.784  58.984  1.00  3.21              
ATOM   3303  CB  PHE A 222      72.615  63.410  59.618  1.00  3.21              
ATOM   3304  HB1 PHE A 222      73.277  64.032  60.219  1.00  3.21              
ATOM   3305  HB2 PHE A 222      73.269  62.708  59.097  1.00  3.21              
ATOM   3306  CG  PHE A 222      71.780  62.659  60.633  1.00  3.21              
ATOM   3307  CD1 PHE A 222      72.040  61.297  60.863  1.00  3.21              
ATOM   3308  HD1 PHE A 222      72.754  60.768  60.247  1.00  3.21              
ATOM   3309  CE1 PHE A 222      71.398  60.624  61.913  1.00  3.21              
ATOM   3310  HE1 PHE A 222      71.623  59.587  62.090  1.00  3.21              
ATOM   3311  CZ  PHE A 222      70.479  61.298  62.733  1.00  3.21              
ATOM   3312  HZ  PHE A 222      69.975  60.762  63.525  1.00  3.21              
ATOM   3313  CE2 PHE A 222      70.228  62.663  62.517  1.00  3.21              
ATOM   3314  HE2 PHE A 222      69.524  63.186  63.145  1.00  3.21              
ATOM   3315  CD2 PHE A 222      70.887  63.347  61.477  1.00  3.21              
ATOM   3316  HD2 PHE A 222      70.714  64.403  61.328  1.00  3.21              
ATOM   3317  C   PHE A 222      72.983  65.357  58.227  1.00  3.21              
ATOM   3318  O   PHE A 222      73.937  65.112  57.490  1.00  3.21              
ATOM   3319  N   SER A 223      72.954  66.453  58.981  1.00  3.20              
ATOM   3320  H   SER A 223      72.112  66.652  59.510  1.00  3.20              
ATOM   3321  CA  SER A 223      74.061  67.409  58.992  1.00  3.20              
ATOM   3322  HA  SER A 223      74.987  66.898  58.722  1.00  3.20              
ATOM   3323  CB  SER A 223      73.749  68.432  57.895  1.00  3.20              
ATOM   3324  HB1 SER A 223      73.058  69.186  58.270  1.00  3.20              
ATOM   3325  HB2 SER A 223      73.269  67.930  57.051  1.00  3.20              
ATOM   3326  OG  SER A 223      74.927  69.025  57.412  1.00  3.20              
ATOM   3327  HG  SER A 223      75.390  68.374  56.868  1.00  3.20              
ATOM   3328  C   SER A 223      74.229  67.990  60.398  1.00  3.20              
ATOM   3329  O   SER A 223      73.308  68.609  60.926  1.00  3.20              
ATOM   3330  N   LEU A 224      75.351  67.693  61.066  1.00  3.12              
ATOM   3331  H   LEU A 224      76.098  67.262  60.541  1.00  3.12              
ATOM   3332  CA  LEU A 224      75.472  67.696  62.540  1.00  3.12              
ATOM   3333  HA  LEU A 224      74.515  67.961  62.979  1.00  3.12              
ATOM   3334  CB  LEU A 224      75.833  66.285  63.042  1.00  3.12              
ATOM   3335  HB1 LEU A 224      75.934  66.326  64.128  1.00  3.12              
ATOM   3336  HB2 LEU A 224      76.803  66.003  62.628  1.00  3.12              
ATOM   3337  CG  LEU A 224      74.812  65.192  62.681  1.00  3.12              
ATOM   3338  HG  LEU A 224      74.758  65.092  61.598  1.00  3.12              
ATOM   3339  CD1 LEU A 224      75.267  63.855  63.262  1.00  3.12              
ATOM   3340 1HD1 LEU A 224      74.565  63.070  62.981  1.00  3.12              
ATOM   3341 2HD1 LEU A 224      76.247  63.596  62.859  1.00  3.12              
ATOM   3342 3HD1 LEU A 224      75.337  63.921  64.347  1.00  3.12              
ATOM   3343  CD2 LEU A 224      73.414  65.487  63.224  1.00  3.12              
ATOM   3344 1HD2 LEU A 224      73.474  65.709  64.289  1.00  3.12              
ATOM   3345 2HD2 LEU A 224      72.987  66.335  62.690  1.00  3.12              
ATOM   3346 3HD2 LEU A 224      72.770  64.624  63.064  1.00  3.12              
ATOM   3347  C   LEU A 224      76.491  68.766  63.004  1.00  3.12              
ATOM   3348  O   LEU A 224      77.691  68.500  63.074  1.00  3.12              
ATOM   3349  N   ILE A 225      76.026  69.981  63.334  1.00  3.22              
ATOM   3350  H   ILE A 225      75.017  70.097  63.326  1.00  3.22              
ATOM   3351  CA  ILE A 225      76.848  70.947  64.094  1.00  3.22              
ATOM   3352  HA  ILE A 225      77.846  70.979  63.655  1.00  3.22              
ATOM   3353  CB  ILE A 225      76.282  72.402  64.137  1.00  3.22              
ATOM   3354  HB  ILE A 225      75.283  72.379  64.536  1.00  3.22              
ATOM   3355  CG2 ILE A 225      77.095  73.355  65.046  1.00  3.22              
ATOM   3356 1HG2 ILE A 225      76.674  74.359  65.035  1.00  3.22              
ATOM   3357 2HG2 ILE A 225      77.057  73.035  66.088  1.00  3.22              
ATOM   3358 3HG2 ILE A 225      78.133  73.402  64.717  1.00  3.22              
ATOM   3359  CG1 ILE A 225      76.165  72.986  62.734  1.00  3.22              
ATOM   3360 1HG1 ILE A 225      75.478  72.340  62.189  1.00  3.22              
ATOM   3361 2HG1 ILE A 225      77.153  72.956  62.273  1.00  3.22              
ATOM   3362  CD1 ILE A 225      75.613  74.415  62.616  1.00  3.22              
ATOM   3363  HD1 ILE A 225      76.347  75.140  62.969  1.00  3.22              
ATOM   3364  HD2 ILE A 225      75.397  74.635  61.571  1.00  3.22              
ATOM   3365  HD3 ILE A 225      74.694  74.512  63.192  1.00  3.22              
ATOM   3366  C   ILE A 225      76.962  70.498  65.547  1.00  3.22              
ATOM   3367  O   ILE A 225      75.962  70.165  66.185  1.00  3.22              
ATOM   3368  N   VAL A 226      78.163  70.624  66.105  1.00  3.27              
ATOM   3369  H   VAL A 226      78.934  70.953  65.546  1.00  3.27              
ATOM   3370  CA  VAL A 226      78.430  70.349  67.512  1.00  3.27              
ATOM   3371  HA  VAL A 226      77.512  70.453  68.088  1.00  3.27              
ATOM   3372  CB  VAL A 226      78.967  68.903  67.666  1.00  3.27              
ATOM   3373  HB  VAL A 226      80.004  68.868  67.328  1.00  3.27              
ATOM   3374  CG1 VAL A 226      78.924  68.490  69.137  1.00  3.27              
ATOM   3375 1HG1 VAL A 226      79.270  67.462  69.250  1.00  3.27              
ATOM   3376 2HG1 VAL A 226      79.578  69.134  69.723  1.00  3.27              
ATOM   3377 3HG1 VAL A 226      77.902  68.573  69.504  1.00  3.27              
ATOM   3378  CG2 VAL A 226      78.191  67.838  66.871  1.00  3.27              
ATOM   3379 1HG2 VAL A 226      78.580  66.845  67.094  1.00  3.27              
ATOM   3380 2HG2 VAL A 226      77.133  67.877  67.130  1.00  3.27              
ATOM   3381 3HG2 VAL A 226      78.308  68.002  65.799  1.00  3.27              
ATOM   3382  C   VAL A 226      79.474  71.331  68.055  1.00  3.27              
ATOM   3383  O   VAL A 226      80.488  71.582  67.405  1.00  3.27              
ATOM   3384  N   ASP A 227      79.232  71.845  69.262  1.00  3.57              
ATOM   3385  H   ASP A 227      78.299  71.727  69.632  1.00  3.57              
ATOM   3386  CA  ASP A 227      80.168  72.643  70.059  1.00  3.57              
ATOM   3387  HA  ASP A 227      80.916  73.083  69.401  1.00  3.57              
ATOM   3388  CB  ASP A 227      79.416  73.812  70.703  1.00  3.57              
ATOM   3389  HB1 ASP A 227      78.675  73.418  71.399  1.00  3.57              
ATOM   3390  HB2 ASP A 227      78.894  74.360  69.916  1.00  3.57              
ATOM   3391  CG  ASP A 227      80.311  74.804  71.458  1.00  3.57              
ATOM   3392  OD1 ASP A 227      81.504  74.524  71.720  1.00  3.57              
ATOM   3393  OD2 ASP A 227      79.781  75.888  71.792  1.00  3.57              
ATOM   3394  C   ASP A 227      80.861  71.777  71.136  1.00  3.57              
ATOM   3395  O   ASP A 227      80.319  71.543  72.228  1.00  3.57              
ATOM   3396  N   PRO A 228      82.069  71.260  70.847  1.00  3.78              
ATOM   3397  CD  PRO A 228      82.863  71.472  69.643  1.00  3.78              
ATOM   3398  HD1 PRO A 228      83.010  72.533  69.439  1.00  3.78              
ATOM   3399  HD2 PRO A 228      82.382  70.983  68.799  1.00  3.78              
ATOM   3400  CG  PRO A 228      84.209  70.797  69.900  1.00  3.78              
ATOM   3401  HG1 PRO A 228      84.883  71.494  70.401  1.00  3.78              
ATOM   3402  HG2 PRO A 228      84.654  70.421  68.979  1.00  3.78              
ATOM   3403  CB  PRO A 228      83.828  69.669  70.854  1.00  3.78              
ATOM   3404  HB1 PRO A 228      84.684  69.318  71.431  1.00  3.78              
ATOM   3405  HB2 PRO A 228      83.394  68.844  70.287  1.00  3.78              
ATOM   3406  CA  PRO A 228      82.744  70.314  71.726  1.00  3.78              
ATOM   3407  HA  PRO A 228      82.037  69.551  72.030  1.00  3.78              
ATOM   3408  C   PRO A 228      83.337  70.945  72.995  1.00  3.78              
ATOM   3409  O   PRO A 228      83.989  70.244  73.769  1.00  3.78              
ATOM   3410  N   ARG A 229      83.121  72.249  73.253  1.00  3.86              
ATOM   3411  H   ARG A 229      82.581  72.802  72.589  1.00  3.86              
ATOM   3412  CA  ARG A 229      83.431  72.834  74.569  1.00  3.86              
ATOM   3413  HA  ARG A 229      84.488  72.684  74.794  1.00  3.86              
ATOM   3414  CB  ARG A 229      83.093  74.332  74.611  1.00  3.86              
ATOM   3415  HB1 ARG A 229      83.199  74.680  75.641  1.00  3.86              
ATOM   3416  HB2 ARG A 229      82.050  74.457  74.324  1.00  3.86              
ATOM   3417  CG  ARG A 229      83.967  75.223  73.720  1.00  3.86              
ATOM   3418  HG1 ARG A 229      83.861  74.934  72.675  1.00  3.86              
ATOM   3419  HG2 ARG A 229      85.011  75.102  74.010  1.00  3.86              
ATOM   3420  CD  ARG A 229      83.571  76.699  73.894  1.00  3.86              
ATOM   3421  HD1 ARG A 229      84.246  77.311  73.292  1.00  3.86              
ATOM   3422  HD2 ARG A 229      83.707  76.966  74.942  1.00  3.86              
ATOM   3423  NE  ARG A 229      82.180  76.963  73.471  1.00  3.86              
ATOM   3424  HE  ARG A 229      81.810  76.370  72.724  1.00  3.86              
ATOM   3425  CZ  ARG A 229      81.327  77.825  74.000  1.00  3.86              
ATOM   3426  NH1 ARG A 229      81.594  78.547  75.059  1.00  3.86              
ATOM   3427 1HH1 ARG A 229      82.481  78.431  75.503  1.00  3.86              
ATOM   3428 2HH1 ARG A 229      80.862  79.063  75.524  1.00  3.86              
ATOM   3429  NH2 ARG A 229      80.161  77.974  73.450  1.00  3.86              
ATOM   3430 1HH2 ARG A 229      79.922  77.312  72.701  1.00  3.86              
ATOM   3431 2HH2 ARG A 229      79.459  78.565  73.850  1.00  3.86              
ATOM   3432  C   ARG A 229      82.650  72.142  75.681  1.00  3.86              
ATOM   3433  O   ARG A 229      83.215  71.721  76.686  1.00  3.86              
ATOM   3434  N   CYS A 230      81.351  71.987  75.462  1.00  3.50              
ATOM   3435  H   CYS A 230      80.979  72.354  74.597  1.00  3.50              
ATOM   3436  CA  CYS A 230      80.415  71.416  76.423  1.00  3.50              
ATOM   3437  HA  CYS A 230      80.939  71.153  77.340  1.00  3.50              
ATOM   3438  CB  CYS A 230      79.356  72.462  76.784  1.00  3.50              
ATOM   3439  HB1 CYS A 230      79.824  73.305  77.291  1.00  3.50              
ATOM   3440  HB2 CYS A 230      78.635  72.011  77.469  1.00  3.50              
ATOM   3441  SG  CYS A 230      78.478  73.068  75.331  1.00  3.50              
ATOM   3442  C   CYS A 230      79.749  70.141  75.913  1.00  3.50              
ATOM   3443  O   CYS A 230      79.116  69.440  76.698  1.00  3.50              
ATOM   3444  N   VAL A 231      79.915  69.778  74.640  1.00  3.35              
ATOM   3445  H   VAL A 231      80.360  70.418  73.991  1.00  3.35              
ATOM   3446  CA  VAL A 231      79.462  68.485  74.123  1.00  3.35              
ATOM   3447  HA  VAL A 231      78.682  68.088  74.773  1.00  3.35              
ATOM   3448  CB  VAL A 231      78.845  68.631  72.723  1.00  3.35              
ATOM   3449  HB  VAL A 231      79.610  68.949  72.018  1.00  3.35              
ATOM   3450  CG1 VAL A 231      78.282  67.276  72.279  1.00  3.35              
ATOM   3451 1HG1 VAL A 231      77.607  67.411  71.438  1.00  3.35              
ATOM   3452 2HG1 VAL A 231      79.092  66.618  71.967  1.00  3.35              
ATOM   3453 3HG1 VAL A 231      77.732  66.809  73.094  1.00  3.35              
ATOM   3454  CG2 VAL A 231      77.700  69.647  72.688  1.00  3.35              
ATOM   3455 1HG2 VAL A 231      77.367  69.774  71.660  1.00  3.35              
ATOM   3456 2HG2 VAL A 231      76.874  69.300  73.303  1.00  3.35              
ATOM   3457 3HG2 VAL A 231      78.028  70.621  73.050  1.00  3.35              
ATOM   3458  C   VAL A 231      80.621  67.490  74.076  1.00  3.35              
ATOM   3459  O   VAL A 231      81.593  67.654  73.350  1.00  3.35              
ATOM   3460  N   THR A 232      80.484  66.410  74.834  1.00  3.69              
ATOM   3461  H   THR A 232      79.614  66.335  75.348  1.00  3.69              
ATOM   3462  CA  THR A 232      81.352  65.224  74.791  1.00  3.69              
ATOM   3463  HA  THR A 232      82.377  65.549  74.612  1.00  3.69              
ATOM   3464  CB  THR A 232      81.315  64.504  76.148  1.00  3.69              
ATOM   3465  HB  THR A 232      80.311  64.118  76.328  1.00  3.69              
ATOM   3466  CG2 THR A 232      82.323  63.365  76.297  1.00  3.69              
ATOM   3467 1HG2 THR A 232      82.280  62.964  77.309  1.00  3.69              
ATOM   3468 2HG2 THR A 232      82.079  62.559  75.606  1.00  3.69              
ATOM   3469 3HG2 THR A 232      83.331  63.724  76.084  1.00  3.69              
ATOM   3470  OG1 THR A 232      81.632  65.442  77.151  1.00  3.69              
ATOM   3471  HG1 THR A 232      81.044  66.195  77.014  1.00  3.69              
ATOM   3472  C   THR A 232      81.014  64.236  73.694  1.00  3.69              
ATOM   3473  O   THR A 232      81.913  63.613  73.133  1.00  3.69              
ATOM   3474  N   SER A 233      79.736  64.091  73.361  1.00  3.51              
ATOM   3475  H   SER A 233      79.017  64.633  73.825  1.00  3.51              
ATOM   3476  CA  SER A 233      79.341  63.195  72.253  1.00  3.51              
ATOM   3477  HA  SER A 233      79.974  63.374  71.383  1.00  3.51              
ATOM   3478  CB  SER A 233      79.473  61.723  72.684  1.00  3.51              
ATOM   3479  HB1 SER A 233      80.517  61.499  72.906  1.00  3.51              
ATOM   3480  HB2 SER A 233      79.153  61.072  71.869  1.00  3.51              
ATOM   3481  OG  SER A 233      78.688  61.458  73.831  1.00  3.51              
ATOM   3482  HG  SER A 233      78.780  60.523  74.054  1.00  3.51              
ATOM   3483  C   SER A 233      77.903  63.496  71.884  1.00  3.51              
ATOM   3484  O   SER A 233      77.201  64.230  72.579  1.00  3.51              
ATOM   3485  N   VAL A 234      77.437  62.890  70.807  1.00  3.34              
ATOM   3486  H   VAL A 234      78.027  62.247  70.302  1.00  3.34              
ATOM   3487  CA  VAL A 234      76.038  62.952  70.424  1.00  3.34              
ATOM   3488  HA  VAL A 234      75.426  63.151  71.304  1.00  3.34              
ATOM   3489  CB  VAL A 234      75.760  64.023  69.347  1.00  3.34              
ATOM   3490  HB  VAL A 234      75.973  63.606  68.363  1.00  3.34              
ATOM   3491  CG1 VAL A 234      74.275  64.392  69.421  1.00  3.34              
ATOM   3492 1HG1 VAL A 234      74.027  65.053  68.593  1.00  3.34              
ATOM   3493 2HG1 VAL A 234      73.654  63.504  69.352  1.00  3.34              
ATOM   3494 3HG1 VAL A 234      74.064  64.898  70.362  1.00  3.34              
ATOM   3495  CG2 VAL A 234      76.578  65.314  69.464  1.00  3.34              
ATOM   3496 1HG2 VAL A 234      76.299  65.994  68.659  1.00  3.34              
ATOM   3497 2HG2 VAL A 234      76.385  65.784  70.426  1.00  3.34              
ATOM   3498 3HG2 VAL A 234      77.642  65.105  69.368  1.00  3.34              
ATOM   3499  C   VAL A 234      75.677  61.605  69.858  1.00  3.34              
ATOM   3500  O   VAL A 234      76.392  61.054  69.020  1.00  3.34              
ATOM   3501  N   ASN A 235      74.526  61.131  70.288  1.00  3.55              
ATOM   3502  H   ASN A 235      74.062  61.602  71.057  1.00  3.55              
ATOM   3503  CA  ASN A 235      73.857  60.005  69.692  1.00  3.55              
ATOM   3504  HA  ASN A 235      74.418  59.664  68.823  1.00  3.55              
ATOM   3505  CB  ASN A 235      73.828  58.881  70.720  1.00  3.55              
ATOM   3506  HB1 ASN A 235      73.275  58.039  70.307  1.00  3.55              
ATOM   3507  HB2 ASN A 235      73.340  59.234  71.619  1.00  3.55              
ATOM   3508  CG  ASN A 235      75.207  58.405  71.110  1.00  3.55              
ATOM   3509  OD1 ASN A 235      75.748  58.765  72.144  1.00  3.55              
ATOM   3510  ND2 ASN A 235      75.757  57.512  70.336  1.00  3.55              
ATOM   3511 1HD2 ASN A 235      75.243  57.201  69.539  1.00  3.55              
ATOM   3512 2HD2 ASN A 235      76.423  56.875  70.775  1.00  3.55              
ATOM   3513  C   ASN A 235      72.487  60.462  69.225  1.00  3.55              
ATOM   3514  O   ASN A 235      71.812  61.235  69.912  1.00  3.55              
ATOM   3515  N   LEU A 236      72.115  60.054  68.015  1.00  3.52              
ATOM   3516  H   LEU A 236      72.707  59.402  67.508  1.00  3.52              
ATOM   3517  CA  LEU A 236      70.906  60.552  67.350  1.00  3.52              
ATOM   3518  HA  LEU A 236      70.208  60.948  68.088  1.00  3.52              
ATOM   3519  CB  LEU A 236      71.235  61.664  66.331  1.00  3.52              
ATOM   3520  HB1 LEU A 236      70.286  62.083  65.996  1.00  3.52              
ATOM   3521  HB2 LEU A 236      71.712  61.223  65.454  1.00  3.52              
ATOM   3522  CG  LEU A 236      72.126  62.800  66.869  1.00  3.52              
ATOM   3523  HG  LEU A 236      72.043  62.854  67.949  1.00  3.52              
ATOM   3524  CD1 LEU A 236      73.582  62.583  66.475  1.00  3.52              
ATOM   3525 1HD1 LEU A 236      74.198  63.393  66.851  1.00  3.52              
ATOM   3526 2HD1 LEU A 236      73.944  61.646  66.888  1.00  3.52              
ATOM   3527 3HD1 LEU A 236      73.667  62.575  65.390  1.00  3.52              
ATOM   3528  CD2 LEU A 236      71.707  64.158  66.329  1.00  3.52              
ATOM   3529 1HD2 LEU A 236      72.369  64.934  66.716  1.00  3.52              
ATOM   3530 2HD2 LEU A 236      71.759  64.149  65.242  1.00  3.52              
ATOM   3531 3HD2 LEU A 236      70.694  64.372  66.659  1.00  3.52              
ATOM   3532  C   LEU A 236      70.261  59.376  66.648  1.00  3.52              
ATOM   3533  O   LEU A 236      70.931  58.626  65.931  1.00  3.52              
ATOM   3534  N   HIS A 237      68.951  59.252  66.832  1.00  3.38              
ATOM   3535  H   HIS A 237      68.504  59.774  67.579  1.00  3.38              
ATOM   3536  CA  HIS A 237      68.151  58.347  66.036  1.00  3.38              
ATOM   3537  HA  HIS A 237      68.799  58.043  65.212  1.00  3.38              
ATOM   3538  CB  HIS A 237      67.814  57.014  66.721  1.00  3.38              
ATOM   3539  HB1 HIS A 237      66.917  57.106  67.330  1.00  3.38              
ATOM   3540  HB2 HIS A 237      68.647  56.703  67.351  1.00  3.38              
ATOM   3541  CG  HIS A 237      67.611  55.965  65.652  1.00  3.38              
ATOM   3542  ND1 HIS A 237      66.411  55.672  65.001  1.00  3.38              
ATOM   3543  CE1 HIS A 237      66.759  55.007  63.880  1.00  3.38              
ATOM   3544  HE1 HIS A 237      66.068  54.691  63.111  1.00  3.38              
ATOM   3545  NE2 HIS A 237      68.093  54.845  63.806  1.00  3.38              
ATOM   3546  HE2 HIS A 237      68.604  54.502  62.978  1.00  3.38              
ATOM   3547  CD2 HIS A 237      68.639  55.458  64.914  1.00  3.38              
ATOM   3548  HD2 HIS A 237      69.678  55.680  65.080  1.00  3.38              
ATOM   3549  C   HIS A 237      66.969  58.954  65.337  1.00  3.38              
ATOM   3550  O   HIS A 237      65.966  59.281  65.960  1.00  3.38              
ATOM   3551  N   PHE A 238      67.131  59.118  64.033  1.00  3.21              
ATOM   3552  H   PHE A 238      67.936  58.689  63.584  1.00  3.21              
ATOM   3553  CA  PHE A 238      66.169  59.726  63.150  1.00  3.21              
ATOM   3554  HA  PHE A 238      65.404  60.238  63.728  1.00  3.21              
ATOM   3555  CB  PHE A 238      66.906  60.770  62.300  1.00  3.21              
ATOM   3556  HB1 PHE A 238      67.851  60.352  61.946  1.00  3.21              
ATOM   3557  HB2 PHE A 238      67.129  61.647  62.906  1.00  3.21              
ATOM   3558  CG  PHE A 238      66.090  61.171  61.101  1.00  3.21              
ATOM   3559  CD1 PHE A 238      65.061  62.116  61.225  1.00  3.21              
ATOM   3560  HD1 PHE A 238      64.899  62.638  62.157  1.00  3.21              
ATOM   3561  CE1 PHE A 238      64.219  62.353  60.130  1.00  3.21              
ATOM   3562  HE1 PHE A 238      63.447  63.089  60.178  1.00  3.21              
ATOM   3563  CZ  PHE A 238      64.329  61.581  58.972  1.00  3.21              
ATOM   3564  HZ  PHE A 238      63.677  61.771  58.141  1.00  3.21              
ATOM   3565  CE2 PHE A 238      65.278  60.559  58.896  1.00  3.21              
ATOM   3566  HE2 PHE A 238      65.302  59.914  58.033  1.00  3.21              
ATOM   3567  CD2 PHE A 238      66.213  60.415  59.925  1.00  3.21              
ATOM   3568  HD2 PHE A 238      66.977  59.664  59.852  1.00  3.21              
ATOM   3569  C   PHE A 238      65.483  58.681  62.291  1.00  3.21              
ATOM   3570  O   PHE A 238      66.097  57.709  61.853  1.00  3.21              
ATOM   3571  N   GLU A 239      64.217  58.938  61.970  1.00  3.19              
ATOM   3572  H   GLU A 239      63.763  59.764  62.355  1.00  3.19              
ATOM   3573  CA  GLU A 239      63.524  58.222  60.902  1.00  3.19              
ATOM   3574  HA  GLU A 239      64.242  57.890  60.152  1.00  3.19              
ATOM   3575  CB  GLU A 239      62.793  56.989  61.484  1.00  3.19              
ATOM   3576  HB1 GLU A 239      62.472  56.371  60.650  1.00  3.19              
ATOM   3577  HB2 GLU A 239      61.902  57.328  62.010  1.00  3.19              
ATOM   3578  CG  GLU A 239      63.633  56.110  62.433  1.00  3.19              
ATOM   3579  HG1 GLU A 239      64.066  56.715  63.227  1.00  3.19              
ATOM   3580  HG2 GLU A 239      64.435  55.645  61.855  1.00  3.19              
ATOM   3581  CD  GLU A 239      62.826  55.033  63.147  1.00  3.19              
ATOM   3582  OE1 GLU A 239      61.788  55.355  63.762  1.00  3.19              
ATOM   3583  OE2 GLU A 239      63.232  53.850  63.122  1.00  3.19              
ATOM   3584  C   GLU A 239      62.517  59.170  60.231  1.00  3.19              
ATOM   3585  O   GLU A 239      61.881  59.982  60.908  1.00  3.19              
ATOM   3586  N   ILE A 240      62.284  59.009  58.926  1.00  3.29              
ATOM   3587  H   ILE A 240      62.814  58.300  58.426  1.00  3.29              
ATOM   3588  CA  ILE A 240      61.055  59.479  58.289  1.00  3.29              
ATOM   3589  HA  ILE A 240      60.375  59.757  59.085  1.00  3.29              
ATOM   3590  CB  ILE A 240      61.202  60.727  57.372  1.00  3.29              
ATOM   3591  HB  ILE A 240      62.222  60.776  56.995  1.00  3.29              
ATOM   3592  CG2 ILE A 240      60.269  60.749  56.137  1.00  3.29              
ATOM   3593 1HG2 ILE A 240      60.468  61.633  55.528  1.00  3.29              
ATOM   3594 2HG2 ILE A 240      60.459  59.895  55.489  1.00  3.29              
ATOM   3595 3HG2 ILE A 240      59.222  60.762  56.445  1.00  3.29              
ATOM   3596  CG1 ILE A 240      60.876  61.956  58.250  1.00  3.29              
ATOM   3597 1HG1 ILE A 240      61.547  61.974  59.105  1.00  3.29              
ATOM   3598 2HG1 ILE A 240      59.859  61.856  58.627  1.00  3.29              
ATOM   3599  CD1 ILE A 240      60.951  63.313  57.558  1.00  3.29              
ATOM   3600  HD1 ILE A 240      60.805  64.089  58.301  1.00  3.29              
ATOM   3601  HD2 ILE A 240      61.919  63.439  57.076  1.00  3.29              
ATOM   3602  HD3 ILE A 240      60.150  63.414  56.828  1.00  3.29              
ATOM   3603  C   ILE A 240      60.397  58.313  57.595  1.00  3.29              
ATOM   3604  O   ILE A 240      60.961  57.708  56.701  1.00  3.29              
ATOM   3605  N   LYS A 241      59.206  57.943  58.033  1.00  3.62              
ATOM   3606  H   LYS A 241      58.746  58.519  58.732  1.00  3.62              
ATOM   3607  CA  LYS A 241      58.575  56.716  57.568  1.00  3.62              
ATOM   3608  HA  LYS A 241      59.011  56.405  56.619  1.00  3.62              
ATOM   3609  CB  LYS A 241      58.759  55.563  58.590  1.00  3.62              
ATOM   3610  HB1 LYS A 241      58.516  54.627  58.087  1.00  3.62              
ATOM   3611  HB2 LYS A 241      58.033  55.693  59.390  1.00  3.62              
ATOM   3612  CG  LYS A 241      60.168  55.431  59.209  1.00  3.62              
ATOM   3613  HG1 LYS A 241      60.454  56.386  59.647  1.00  3.62              
ATOM   3614  HG2 LYS A 241      60.878  55.194  58.415  1.00  3.62              
ATOM   3615  CD  LYS A 241      60.292  54.371  60.322  1.00  3.62              
ATOM   3616  HD1 LYS A 241      61.335  54.332  60.642  1.00  3.62              
ATOM   3617  HD2 LYS A 241      60.023  53.391  59.930  1.00  3.62              
ATOM   3618  CE  LYS A 241      59.407  54.717  61.529  1.00  3.62              
ATOM   3619  HE1 LYS A 241      58.361  54.541  61.265  1.00  3.62              
ATOM   3620  HE2 LYS A 241      59.530  55.782  61.750  1.00  3.62              
ATOM   3621  NZ  LYS A 241      59.759  53.961  62.752  1.00  3.62              
ATOM   3622  HZ1 LYS A 241      59.101  54.145  63.491  1.00  3.62              
ATOM   3623  HZ2 LYS A 241      59.849  52.972  62.590  1.00  3.62              
ATOM   3624  HZ3 LYS A 241      60.652  54.310  63.115  1.00  3.62              
ATOM   3625  C   LYS A 241      57.098  56.955  57.324  1.00  3.62              
ATOM   3626  O   LYS A 241      56.485  57.845  57.921  1.00  3.62              
ATOM   3627  N   ASP A 242      56.541  56.120  56.464  1.00  3.83              
ATOM   3628  H   ASP A 242      57.162  55.516  55.931  1.00  3.83              
ATOM   3629  CA  ASP A 242      55.111  55.990  56.246  1.00  3.83              
ATOM   3630  HA  ASP A 242      54.758  56.852  55.681  1.00  3.83              
ATOM   3631  CB  ASP A 242      54.877  54.729  55.403  1.00  3.83              
ATOM   3632  HB1 ASP A 242      55.167  53.845  55.972  1.00  3.83              
ATOM   3633  HB2 ASP A 242      55.545  54.797  54.547  1.00  3.83              
ATOM   3634  CG  ASP A 242      53.445  54.533  54.885  1.00  3.83              
ATOM   3635  OD1 ASP A 242      52.451  54.759  55.611  1.00  3.83              
ATOM   3636  OD2 ASP A 242      53.303  54.105  53.717  1.00  3.83              
ATOM   3637  C   ASP A 242      54.365  55.918  57.579  1.00  3.83              
ATOM   3638  O   ASP A 242      54.579  55.021  58.393  1.00  3.83              
ATOM   3639  N   ALA A 243      53.469  56.858  57.834  1.00  4.12              
ATOM   3640  H   ALA A 243      53.311  57.583  57.141  1.00  4.12              
ATOM   3641  CA  ALA A 243      52.742  56.890  59.086  1.00  4.12              
ATOM   3642  HA  ALA A 243      53.478  56.921  59.886  1.00  4.12              
ATOM   3643  CB  ALA A 243      51.898  58.164  59.113  1.00  4.12              
ATOM   3644  HB1 ALA A 243      51.479  58.310  60.107  1.00  4.12              
ATOM   3645  HB2 ALA A 243      52.505  59.027  58.838  1.00  4.12              
ATOM   3646  HB3 ALA A 243      51.078  58.052  58.405  1.00  4.12              
ATOM   3647  C   ALA A 243      51.841  55.664  59.326  1.00  4.12              
ATOM   3648  O   ALA A 243      51.498  55.416  60.477  1.00  4.12              
ATOM   3649  N   CYS A 244      51.533  54.891  58.281  1.00  4.29              
ATOM   3650  H   CYS A 244      51.903  55.148  57.367  1.00  4.29              
ATOM   3651  CA  CYS A 244      50.760  53.653  58.334  1.00  4.29              
ATOM   3652  HA  CYS A 244      50.437  53.480  59.361  1.00  4.29              
ATOM   3653  CB  CYS A 244      49.503  53.829  57.477  1.00  4.29              
ATOM   3654  HB1 CYS A 244      48.972  52.878  57.419  1.00  4.29              
ATOM   3655  HB2 CYS A 244      49.799  54.121  56.471  1.00  4.29              
ATOM   3656  SG  CYS A 244      48.359  55.067  58.139  1.00  4.29              
ATOM   3657  C   CYS A 244      51.609  52.413  57.951  1.00  4.29              
ATOM   3658  O   CYS A 244      51.121  51.397  57.419  1.00  4.29              
ATOM   3659  N   MET A 245      52.916  52.518  58.232  1.00  4.32              
ATOM   3660  H   MET A 245      53.253  53.412  58.571  1.00  4.32              
ATOM   3661  CA  MET A 245      53.917  51.493  57.947  1.00  4.32              
ATOM   3662  HA  MET A 245      54.011  51.422  56.863  1.00  4.32              
ATOM   3663  CB  MET A 245      55.284  51.920  58.517  1.00  4.32              
ATOM   3664  HB1 MET A 245      55.234  51.967  59.606  1.00  4.32              
ATOM   3665  HB2 MET A 245      55.516  52.907  58.140  1.00  4.32              
ATOM   3666  CG  MET A 245      56.479  51.059  58.103  1.00  4.32              
ATOM   3667  HG1 MET A 245      56.489  50.987  57.016  1.00  4.32              
ATOM   3668  HG2 MET A 245      56.385  50.062  58.531  1.00  4.32              
ATOM   3669  SD  MET A 245      58.051  51.793  58.644  1.00  4.32              
ATOM   3670  CE  MET A 245      59.240  50.991  57.538  1.00  4.32              
ATOM   3671  HE1 MET A 245      60.213  51.471  57.647  1.00  4.32              
ATOM   3672  HE2 MET A 245      59.333  49.937  57.795  1.00  4.32              
ATOM   3673  HE3 MET A 245      58.915  51.099  56.504  1.00  4.32              
ATOM   3674  C   MET A 245      53.527  50.110  58.446  1.00  4.32              
ATOM   3675  O   MET A 245      53.575  49.179  57.658  1.00  4.32              
ATOM   3676  N   ASP A 246      53.044  49.979  59.688  1.00  4.64              
ATOM   3677  H   ASP A 246      53.040  50.776  60.301  1.00  4.64              
ATOM   3678  CA  ASP A 246      52.619  48.679  60.230  1.00  4.64              
ATOM   3679  HA  ASP A 246      52.932  47.969  59.466  1.00  4.64              
ATOM   3680  CB  ASP A 246      53.502  48.150  61.373  1.00  4.64              
ATOM   3681  HB1 ASP A 246      52.951  47.412  61.958  1.00  4.64              
ATOM   3682  HB2 ASP A 246      53.804  48.969  62.028  1.00  4.64              
ATOM   3683  CG  ASP A 246      54.741  47.479  60.732  1.00  4.64              
ATOM   3684  OD1 ASP A 246      54.739  46.237  60.570  1.00  4.64              
ATOM   3685  OD2 ASP A 246      55.611  48.201  60.187  1.00  4.64              
ATOM   3686  C   ASP A 246      51.140  48.313  60.066  1.00  4.64              
ATOM   3687  O   ASP A 246      50.560  47.451  60.718  1.00  4.64              
ATOM   3688  N   HIS A 247      50.595  48.874  58.987  1.00  4.82              
ATOM   3689  H   HIS A 247      51.119  49.623  58.551  1.00  4.82              
ATOM   3690  CA  HIS A 247      49.445  48.365  58.246  1.00  4.82              
ATOM   3691  HA  HIS A 247      49.106  47.429  58.691  1.00  4.82              
ATOM   3692  CB  HIS A 247      48.336  49.420  58.410  1.00  4.82              
ATOM   3693  HB1 HIS A 247      48.715  50.382  58.065  1.00  4.82              
ATOM   3694  HB2 HIS A 247      48.104  49.523  59.471  1.00  4.82              
ATOM   3695  CG  HIS A 247      47.045  49.158  57.684  1.00  4.82              
ATOM   3696  ND1 HIS A 247      46.427  50.068  56.829  1.00  4.82              
ATOM   3697  CE1 HIS A 247      45.317  49.458  56.395  1.00  4.82              
ATOM   3698  HE1 HIS A 247      44.617  49.898  55.698  1.00  4.82              
ATOM   3699  NE2 HIS A 247      45.194  48.239  56.950  1.00  4.82              
ATOM   3700  HE2 HIS A 247      44.447  47.584  56.767  1.00  4.82              
ATOM   3701  CD2 HIS A 247      46.276  48.033  57.775  1.00  4.82              
ATOM   3702  HD2 HIS A 247      46.495  47.157  58.368  1.00  4.82              
ATOM   3703  C   HIS A 247      49.781  48.059  56.785  1.00  4.82              
ATOM   3704  O   HIS A 247      48.989  47.403  56.107  1.00  4.82              
ATOM   3705  N   LYS A 248      50.975  48.441  56.310  1.00  4.42              
ATOM   3706  H   LYS A 248      51.619  48.931  56.920  1.00  4.42              
ATOM   3707  CA  LYS A 248      51.450  48.073  54.962  1.00  4.42              
ATOM   3708  HA  LYS A 248      50.630  47.635  54.393  1.00  4.42              
ATOM   3709  CB  LYS A 248      51.871  49.372  54.254  1.00  4.42              
ATOM   3710  HB1 LYS A 248      52.263  49.122  53.273  1.00  4.42              
ATOM   3711  HB2 LYS A 248      52.664  49.845  54.837  1.00  4.42              
ATOM   3712  CG  LYS A 248      50.692  50.358  54.072  1.00  4.42              
ATOM   3713  HG1 LYS A 248      50.066  50.376  54.964  1.00  4.42              
ATOM   3714  HG2 LYS A 248      50.075  50.030  53.234  1.00  4.42              
ATOM   3715  CD  LYS A 248      51.174  51.792  53.829  1.00  4.42              
ATOM   3716  HD1 LYS A 248      51.735  51.839  52.894  1.00  4.42              
ATOM   3717  HD2 LYS A 248      51.836  52.074  54.650  1.00  4.42              
ATOM   3718  CE  LYS A 248      49.992  52.773  53.789  1.00  4.42              
ATOM   3719  HE1 LYS A 248      49.401  52.645  54.700  1.00  4.42              
ATOM   3720  HE2 LYS A 248      49.352  52.540  52.931  1.00  4.42              
ATOM   3721  NZ  LYS A 248      50.472  54.172  53.702  1.00  4.42              
ATOM   3722  HZ1 LYS A 248      49.704  54.843  53.635  1.00  4.42              
ATOM   3723  HZ2 LYS A 248      51.081  54.398  54.496  1.00  4.42              
ATOM   3724  HZ3 LYS A 248      51.080  54.281  52.902  1.00  4.42              
ATOM   3725  C   LYS A 248      52.564  47.012  55.011  1.00  4.42              
ATOM   3726  O   LYS A 248      53.345  46.968  55.957  1.00  4.42              
ATOM   3727  N   GLU A 249      52.677  46.165  53.984  1.00  4.52              
ATOM   3728  H   GLU A 249      51.972  46.156  53.268  1.00  4.52              
ATOM   3729  CA  GLU A 249      53.909  45.377  53.783  1.00  4.52              
ATOM   3730  HA  GLU A 249      54.320  45.111  54.759  1.00  4.52              
ATOM   3731  CB  GLU A 249      53.642  44.066  53.026  1.00  4.52              
ATOM   3732  HB1 GLU A 249      53.579  44.266  51.955  1.00  4.52              
ATOM   3733  HB2 GLU A 249      52.695  43.633  53.354  1.00  4.52              
ATOM   3734  CG  GLU A 249      54.771  43.062  53.319  1.00  4.52              
ATOM   3735  HG1 GLU A 249      54.558  42.552  54.261  1.00  4.52              
ATOM   3736  HG2 GLU A 249      55.713  43.600  53.448  1.00  4.52              
ATOM   3737  CD  GLU A 249      54.952  42.039  52.195  1.00  4.52              
ATOM   3738  OE1 GLU A 249      56.044  42.062  51.577  1.00  4.52              
ATOM   3739  OE2 GLU A 249      54.013  41.264  51.931  1.00  4.52              
ATOM   3740  C   GLU A 249      54.962  46.218  53.060  1.00  4.52              
ATOM   3741  O   GLU A 249      56.084  46.360  53.537  1.00  4.52              
ATOM   3742  N   SER A 250      54.552  46.841  51.956  1.00  4.25              
ATOM   3743  H   SER A 250      53.621  46.653  51.620  1.00  4.25              
ATOM   3744  CA  SER A 250      55.362  47.723  51.124  1.00  4.25              
ATOM   3745  HA  SER A 250      56.413  47.475  51.262  1.00  4.25              
ATOM   3746  CB  SER A 250      54.970  47.498  49.659  1.00  4.25              
ATOM   3747  HB1 SER A 250      55.227  46.480  49.363  1.00  4.25              
ATOM   3748  HB2 SER A 250      55.512  48.198  49.020  1.00  4.25              
ATOM   3749  OG  SER A 250      53.569  47.692  49.511  1.00  4.25              
ATOM   3750  HG  SER A 250      53.345  48.527  49.945  1.00  4.25              
ATOM   3751  C   SER A 250      55.122  49.190  51.452  1.00  4.25              
ATOM   3752  O   SER A 250      53.976  49.624  51.597  1.00  4.25              
ATOM   3753  N   SER A 251      56.177  49.995  51.458  1.00  3.88              
ATOM   3754  H   SER A 251      57.076  49.580  51.201  1.00  3.88              
ATOM   3755  CA  SER A 251      56.041  51.445  51.366  1.00  3.88              
ATOM   3756  HA  SER A 251      55.144  51.649  50.791  1.00  3.88              
ATOM   3757  CB  SER A 251      55.823  52.120  52.715  1.00  3.88              
ATOM   3758  HB1 SER A 251      56.729  52.070  53.321  1.00  3.88              
ATOM   3759  HB2 SER A 251      54.996  51.641  53.243  1.00  3.88              
ATOM   3760  OG  SER A 251      55.490  53.466  52.430  1.00  3.88              
ATOM   3761  HG  SER A 251      54.631  53.671  52.874  1.00  3.88              
ATOM   3762  C   SER A 251      57.277  52.049  50.688  1.00  3.88              
ATOM   3763  O   SER A 251      58.419  51.782  51.112  1.00  3.88              
ATOM   3764  N   PRO A 252      57.024  52.894  49.668  1.00  3.54              
ATOM   3765  CD  PRO A 252      55.821  52.870  48.837  1.00  3.54              
ATOM   3766  HD1 PRO A 252      55.056  53.506  49.287  1.00  3.54              
ATOM   3767  HD2 PRO A 252      55.442  51.856  48.705  1.00  3.54              
ATOM   3768  CG  PRO A 252      56.232  53.430  47.481  1.00  3.54              
ATOM   3769  HG1 PRO A 252      55.389  53.872  46.949  1.00  3.54              
ATOM   3770  HG2 PRO A 252      56.709  52.650  46.885  1.00  3.54              
ATOM   3771  CB  PRO A 252      57.260  54.471  47.889  1.00  3.54              
ATOM   3772  HB1 PRO A 252      56.739  55.375  48.205  1.00  3.54              
ATOM   3773  HB2 PRO A 252      57.955  54.689  47.078  1.00  3.54              
ATOM   3774  CA  PRO A 252      57.973  53.830  49.087  1.00  3.54              
ATOM   3775  HA  PRO A 252      58.805  53.239  48.703  1.00  3.54              
ATOM   3776  C   PRO A 252      58.581  54.929  49.957  1.00  3.54              
ATOM   3777  O   PRO A 252      59.392  55.704  49.459  1.00  3.54              
ATOM   3778  N   LEU A 253      58.184  55.067  51.220  1.00  3.18              
ATOM   3779  H   LEU A 253      57.495  54.426  51.594  1.00  3.18              
ATOM   3780  CA  LEU A 253      58.658  56.166  52.056  1.00  3.18              
ATOM   3781  HA  LEU A 253      59.491  56.668  51.564  1.00  3.18              
ATOM   3782  CB  LEU A 253      57.521  57.184  52.236  1.00  3.18              
ATOM   3783  HB1 LEU A 253      56.687  56.704  52.751  1.00  3.18              
ATOM   3784  HB2 LEU A 253      57.178  57.494  51.249  1.00  3.18              
ATOM   3785  CG  LEU A 253      57.943  58.432  53.026  1.00  3.18              
ATOM   3786  HG  LEU A 253      58.265  58.150  54.029  1.00  3.18              
ATOM   3787  CD1 LEU A 253      59.065  59.212  52.344  1.00  3.18              
ATOM   3788 1HD1 LEU A 253      59.296  60.101  52.932  1.00  3.18              
ATOM   3789 2HD1 LEU A 253      59.973  58.617  52.293  1.00  3.18              
ATOM   3790 3HD1 LEU A 253      58.762  59.498  51.338  1.00  3.18              
ATOM   3791  CD2 LEU A 253      56.746  59.366  53.145  1.00  3.18              
ATOM   3792 1HD2 LEU A 253      57.060  60.270  53.661  1.00  3.18              
ATOM   3793 2HD2 LEU A 253      56.372  59.631  52.157  1.00  3.18              
ATOM   3794 3HD2 LEU A 253      55.955  58.886  53.721  1.00  3.18              
ATOM   3795  C   LEU A 253      59.190  55.600  53.368  1.00  3.18              
ATOM   3796  O   LEU A 253      58.452  55.412  54.334  1.00  3.18              
ATOM   3797  N   SER A 254      60.470  55.248  53.360  1.00  3.29              
ATOM   3798  H   SER A 254      61.011  55.408  52.519  1.00  3.29              
ATOM   3799  CA  SER A 254      61.136  54.642  54.506  1.00  3.29              
ATOM   3800  HA  SER A 254      60.657  54.963  55.431  1.00  3.29              
ATOM   3801  CB  SER A 254      61.078  53.109  54.444  1.00  3.29              
ATOM   3802  HB1 SER A 254      61.627  52.698  55.293  1.00  3.29              
ATOM   3803  HB2 SER A 254      61.565  52.782  53.528  1.00  3.29              
ATOM   3804  OG  SER A 254      59.758  52.609  54.474  1.00  3.29              
ATOM   3805  HG  SER A 254      59.379  52.730  53.596  1.00  3.29              
ATOM   3806  C   SER A 254      62.588  55.039  54.553  1.00  3.29              
ATOM   3807  O   SER A 254      63.417  54.495  53.842  1.00  3.29              
ATOM   3808  N   LEU A 255      62.851  55.997  55.417  1.00  3.18              
ATOM   3809  H   LEU A 255      62.069  56.365  55.947  1.00  3.18              
ATOM   3810  CA  LEU A 255      64.085  56.720  55.599  1.00  3.18              
ATOM   3811  HA  LEU A 255      64.823  56.290  54.938  1.00  3.18              
ATOM   3812  CB  LEU A 255      63.860  58.195  55.204  1.00  3.18              
ATOM   3813  HB1 LEU A 255      64.641  58.771  55.676  1.00  3.18              
ATOM   3814  HB2 LEU A 255      62.939  58.559  55.647  1.00  3.18              
ATOM   3815  CG  LEU A 255      63.832  58.556  53.696  1.00  3.18              
ATOM   3816  HG  LEU A 255      63.585  59.614  53.629  1.00  3.18              
ATOM   3817  CD1 LEU A 255      65.187  58.350  53.018  1.00  3.18              
ATOM   3818 1HD1 LEU A 255      65.137  58.676  51.979  1.00  3.18              
ATOM   3819 2HD1 LEU A 255      65.963  58.924  53.522  1.00  3.18              
ATOM   3820 3HD1 LEU A 255      65.467  57.301  53.038  1.00  3.18              
ATOM   3821  CD2 LEU A 255      62.759  57.839  52.882  1.00  3.18              
ATOM   3822 1HD2 LEU A 255      62.617  58.370  51.941  1.00  3.18              
ATOM   3823 2HD2 LEU A 255      63.083  56.825  52.653  1.00  3.18              
ATOM   3824 3HD2 LEU A 255      61.827  57.834  53.443  1.00  3.18              
ATOM   3825  C   LEU A 255      64.512  56.501  57.054  1.00  3.18              
ATOM   3826  O   LEU A 255      63.700  56.593  57.980  1.00  3.18              
ATOM   3827  N   LYS A 256      65.791  56.213  57.258  1.00  3.35              
ATOM   3828  H   LYS A 256      66.375  56.145  56.422  1.00  3.35              
ATOM   3829  CA  LYS A 256      66.460  56.064  58.551  1.00  3.35              
ATOM   3830  HA  LYS A 256      65.786  56.322  59.369  1.00  3.35              
ATOM   3831  CB  LYS A 256      66.955  54.607  58.742  1.00  3.35              
ATOM   3832  HB1 LYS A 256      66.132  53.917  58.554  1.00  3.35              
ATOM   3833  HB2 LYS A 256      67.273  54.482  59.779  1.00  3.35              
ATOM   3834  CG  LYS A 256      68.148  54.250  57.827  1.00  3.35              
ATOM   3835  HG1 LYS A 256      68.969  54.934  58.031  1.00  3.35              
ATOM   3836  HG2 LYS A 256      67.847  54.374  56.787  1.00  3.35              
ATOM   3837  CD  LYS A 256      68.724  52.844  58.018  1.00  3.35              
ATOM   3838  HD1 LYS A 256      67.954  52.100  57.849  1.00  3.35              
ATOM   3839  HD2 LYS A 256      69.088  52.727  59.039  1.00  3.35              
ATOM   3840  CE  LYS A 256      69.863  52.602  57.014  1.00  3.35              
ATOM   3841  HE1 LYS A 256      69.487  52.783  56.004  1.00  3.35              
ATOM   3842  HE2 LYS A 256      70.172  51.558  57.081  1.00  3.35              
ATOM   3843  NZ  LYS A 256      71.028  53.479  57.263  1.00  3.35              
ATOM   3844  HZ1 LYS A 256      70.796  54.466  57.172  1.00  3.35              
ATOM   3845  HZ2 LYS A 256      71.377  53.382  58.218  1.00  3.35              
ATOM   3846  HZ3 LYS A 256      71.750  53.388  56.554  1.00  3.35              
ATOM   3847  C   LYS A 256      67.662  57.019  58.579  1.00  3.35              
ATOM   3848  O   LYS A 256      68.266  57.273  57.552  1.00  3.35              
ATOM   3849  N   GLY A 257      68.102  57.461  59.743  1.00  3.63              
ATOM   3850  H   GLY A 257      67.516  57.331  60.558  1.00  3.63              
ATOM   3851  CA  GLY A 257      69.454  57.891  60.006  1.00  3.63              
ATOM   3852  HA1 GLY A 257      69.522  58.973  59.889  1.00  3.63              
ATOM   3853  HA2 GLY A 257      70.128  57.436  59.278  1.00  3.63              
ATOM   3854  C   GLY A 257      69.927  57.527  61.406  1.00  3.63              
ATOM   3855  O   GLY A 257      69.234  57.776  62.395  1.00  3.63              
ATOM   3856  N   GLU A 258      71.159  57.029  61.508  1.00  3.85              
ATOM   3857  H   GLU A 258      71.700  56.866  60.668  1.00  3.85              
ATOM   3858  CA  GLU A 258      71.797  56.764  62.799  1.00  3.85              
ATOM   3859  HA  GLU A 258      71.195  57.209  63.593  1.00  3.85              
ATOM   3860  CB  GLU A 258      71.887  55.259  63.135  1.00  3.85              
ATOM   3861  HB1 GLU A 258      70.956  54.936  63.587  1.00  3.85              
ATOM   3862  HB2 GLU A 258      72.645  55.136  63.910  1.00  3.85              
ATOM   3863  CG  GLU A 258      72.221  54.289  61.991  1.00  3.85              
ATOM   3864  HG1 GLU A 258      72.584  53.361  62.439  1.00  3.85              
ATOM   3865  HG2 GLU A 258      73.037  54.707  61.398  1.00  3.85              
ATOM   3866  CD  GLU A 258      71.024  53.944  61.086  1.00  3.85              
ATOM   3867  OE1 GLU A 258      71.296  53.552  59.928  1.00  3.85              
ATOM   3868  OE2 GLU A 258      69.854  54.055  61.533  1.00  3.85              
ATOM   3869  C   GLU A 258      73.168  57.428  62.895  1.00  3.85              
ATOM   3870  O   GLU A 258      73.943  57.461  61.939  1.00  3.85              
ATOM   3871  N   TYR A 259      73.458  57.961  64.081  1.00  3.95              
ATOM   3872  H   TYR A 259      72.764  57.941  64.820  1.00  3.95              
ATOM   3873  CA  TYR A 259      74.766  58.510  64.394  1.00  3.95              
ATOM   3874  HA  TYR A 259      75.497  58.060  63.721  1.00  3.95              
ATOM   3875  CB  TYR A 259      74.792  60.017  64.139  1.00  3.95              
ATOM   3876  HB1 TYR A 259      74.076  60.489  64.803  1.00  3.95              
ATOM   3877  HB2 TYR A 259      74.473  60.213  63.113  1.00  3.95              
ATOM   3878  CG  TYR A 259      76.173  60.609  64.351  1.00  3.95              
ATOM   3879  CD1 TYR A 259      77.040  60.794  63.256  1.00  3.95              
ATOM   3880  HD1 TYR A 259      76.699  60.576  62.250  1.00  3.95              
ATOM   3881  CE1 TYR A 259      78.355  61.257  63.468  1.00  3.95              
ATOM   3882  HE1 TYR A 259      79.032  61.397  62.638  1.00  3.95              
ATOM   3883  CZ  TYR A 259      78.801  61.540  64.776  1.00  3.95              
ATOM   3884  OH  TYR A 259      80.072  61.970  64.986  1.00  3.95              
ATOM   3885  HH  TYR A 259      80.240  62.088  65.922  1.00  3.95              
ATOM   3886  CE2 TYR A 259      77.933  61.353  65.871  1.00  3.95              
ATOM   3887  HE2 TYR A 259      78.263  61.552  66.879  1.00  3.95              
ATOM   3888  CD2 TYR A 259      76.624  60.892  65.655  1.00  3.95              
ATOM   3889  HD2 TYR A 259      75.980  60.732  66.507  1.00  3.95              
ATOM   3890  C   TYR A 259      75.173  58.161  65.823  1.00  3.95              
ATOM   3891  O   TYR A 259      74.434  58.409  66.790  1.00  3.95              
ATOM   3892  N   GLY A 260      76.369  57.567  65.912  1.00  4.25              
ATOM   3893  H   GLY A 260      76.884  57.467  65.052  1.00  4.25              
ATOM   3894  CA  GLY A 260      76.783  56.710  67.016  1.00  4.25              
ATOM   3895  HA1 GLY A 260      76.810  57.294  67.935  1.00  4.25              
ATOM   3896  HA2 GLY A 260      77.781  56.317  66.827  1.00  4.25              
ATOM   3897  C   GLY A 260      75.812  55.527  67.175  1.00  4.25              
ATOM   3898  O   GLY A 260      75.167  55.091  66.222  1.00  4.25              
ATOM   3899  N   ASP A 261      75.704  54.988  68.385  1.00  4.46              
ATOM   3900  H   ASP A 261      76.292  55.335  69.141  1.00  4.46              
ATOM   3901  CA  ASP A 261      74.832  53.860  68.735  1.00  4.46              
ATOM   3902  HA  ASP A 261      74.960  53.107  67.956  1.00  4.46              
ATOM   3903  CB  ASP A 261      75.366  53.215  70.032  1.00  4.46              
ATOM   3904  HB1 ASP A 261      76.342  52.779  69.814  1.00  4.46              
ATOM   3905  HB2 ASP A 261      74.715  52.391  70.317  1.00  4.46              
ATOM   3906  CG  ASP A 261      75.543  54.204  71.194  1.00  4.46              
ATOM   3907  OD1 ASP A 261      74.748  54.198  72.160  1.00  4.46              
ATOM   3908  OD2 ASP A 261      76.479  55.029  71.109  1.00  4.46              
ATOM   3909  C   ASP A 261      73.302  54.156  68.768  1.00  4.46              
ATOM   3910  O   ASP A 261      72.639  54.178  69.814  1.00  4.46              
ATOM   3911  N   GLY A 262      72.720  54.351  67.579  1.00  4.46              
ATOM   3912  H   GLY A 262      73.343  54.425  66.779  1.00  4.46              
ATOM   3913  CA  GLY A 262      71.283  54.589  67.364  1.00  4.46              
ATOM   3914  HA1 GLY A 262      71.092  54.505  66.296  1.00  4.46              
ATOM   3915  HA2 GLY A 262      71.041  55.606  67.665  1.00  4.46              
ATOM   3916  C   GLY A 262      70.326  53.620  68.076  1.00  4.46              
ATOM   3917  O   GLY A 262      69.415  54.033  68.809  1.00  4.46              
ATOM   3918  N   GLU A 263      70.556  52.310  67.921  1.00  4.76              
ATOM   3919  H   GLU A 263      71.283  52.009  67.289  1.00  4.76              
ATOM   3920  CA  GLU A 263      69.724  51.314  68.613  1.00  4.76              
ATOM   3921  HA  GLU A 263      68.699  51.499  68.296  1.00  4.76              
ATOM   3922  CB  GLU A 263      70.103  49.874  68.230  1.00  4.76              
ATOM   3923  HB1 GLU A 263      69.799  49.197  69.030  1.00  4.76              
ATOM   3924  HB2 GLU A 263      71.186  49.797  68.126  1.00  4.76              
ATOM   3925  CG  GLU A 263      69.422  49.419  66.924  1.00  4.76              
ATOM   3926  HG1 GLU A 263      69.760  48.405  66.703  1.00  4.76              
ATOM   3927  HG2 GLU A 263      69.756  50.070  66.113  1.00  4.76              
ATOM   3928  CD  GLU A 263      67.882  49.427  66.996  1.00  4.76              
ATOM   3929  OE1 GLU A 263      67.222  49.360  65.937  1.00  4.76              
ATOM   3930  OE2 GLU A 263      67.323  49.551  68.118  1.00  4.76              
ATOM   3931  C   GLU A 263      69.678  51.518  70.151  1.00  4.76              
ATOM   3932  O   GLU A 263      68.624  51.438  70.827  1.00  4.76              
ATOM   3933  N   LEU A 264      70.849  51.845  70.697  1.00  4.90              
ATOM   3934  H   LEU A 264      71.643  52.025  70.097  1.00  4.90              
ATOM   3935  CA  LEU A 264      71.028  52.025  72.124  1.00  4.90              
ATOM   3936  HA  LEU A 264      70.519  51.206  72.633  1.00  4.90              
ATOM   3937  CB  LEU A 264      72.511  51.952  72.510  1.00  4.90              
ATOM   3938  HB1 LEU A 264      72.655  52.514  73.434  1.00  4.90              
ATOM   3939  HB2 LEU A 264      73.093  52.437  71.737  1.00  4.90              
ATOM   3940  CG  LEU A 264      73.050  50.533  72.754  1.00  4.90              
ATOM   3941  HG  LEU A 264      72.459  50.061  73.539  1.00  4.90              
ATOM   3942  CD1 LEU A 264      73.006  49.639  71.512  1.00  4.90              
ATOM   3943 1HD1 LEU A 264      71.974  49.448  71.223  1.00  4.90              
ATOM   3944 2HD1 LEU A 264      73.539  50.116  70.690  1.00  4.90              
ATOM   3945 3HD1 LEU A 264      73.480  48.683  71.733  1.00  4.90              
ATOM   3946  CD2 LEU A 264      74.499  50.611  73.229  1.00  4.90              
ATOM   3947 1HD2 LEU A 264      74.881  49.611  73.436  1.00  4.90              
ATOM   3948 2HD2 LEU A 264      75.121  51.084  72.468  1.00  4.90              
ATOM   3949 3HD2 LEU A 264      74.557  51.203  74.143  1.00  4.90              
ATOM   3950  C   LEU A 264      70.390  53.299  72.660  1.00  4.90              
ATOM   3951  O   LEU A 264      69.802  53.212  73.736  1.00  4.90              
ATOM   3952  N   VAL A 265      70.413  54.434  71.942  1.00  4.50              
ATOM   3953  H   VAL A 265      70.935  54.474  71.071  1.00  4.50              
ATOM   3954  CA  VAL A 265      69.570  55.572  72.384  1.00  4.50              
ATOM   3955  HA  VAL A 265      69.773  55.771  73.437  1.00  4.50              
ATOM   3956  CB  VAL A 265      69.789  56.893  71.620  1.00  4.50              
ATOM   3957  HB  VAL A 265      69.009  57.593  71.918  1.00  4.50              
ATOM   3958  CG1 VAL A 265      71.105  57.510  72.038  1.00  4.50              
ATOM   3959 1HG1 VAL A 265      71.931  56.858  71.757  1.00  4.50              
ATOM   3960 2HG1 VAL A 265      71.195  58.482  71.559  1.00  4.50              
ATOM   3961 3HG1 VAL A 265      71.081  57.645  73.115  1.00  4.50              
ATOM   3962  CG2 VAL A 265      69.764  56.817  70.093  1.00  4.50              
ATOM   3963 1HG2 VAL A 265      69.876  57.816  69.673  1.00  4.50              
ATOM   3964 2HG2 VAL A 265      70.587  56.194  69.748  1.00  4.50              
ATOM   3965 3HG2 VAL A 265      68.814  56.413  69.751  1.00  4.50              
ATOM   3966  C   VAL A 265      68.102  55.260  72.278  1.00  4.50              
ATOM   3967  O   VAL A 265      67.393  55.670  73.181  1.00  4.50              
ATOM   3968  N   ARG A 266      67.607  54.517  71.267  1.00  4.62              
ATOM   3969  H   ARG A 266      68.217  54.199  70.517  1.00  4.62              
ATOM   3970  CA  ARG A 266      66.162  54.203  71.272  1.00  4.62              
ATOM   3971  HA  ARG A 266      65.597  55.134  71.196  1.00  4.62              
ATOM   3972  CB  ARG A 266      65.735  53.293  70.102  1.00  4.62              
ATOM   3973  HB1 ARG A 266      64.707  52.997  70.315  1.00  4.62              
ATOM   3974  HB2 ARG A 266      66.331  52.382  70.109  1.00  4.62              
ATOM   3975  CG  ARG A 266      65.796  53.908  68.684  1.00  4.62              
ATOM   3976  HG1 ARG A 266      66.637  53.468  68.147  1.00  4.62              
ATOM   3977  HG2 ARG A 266      65.952  54.986  68.741  1.00  4.62              
ATOM   3978  CD  ARG A 266      64.475  53.635  67.931  1.00  4.62              
ATOM   3979  HD1 ARG A 266      63.800  54.467  68.136  1.00  4.62              
ATOM   3980  HD2 ARG A 266      64.005  52.729  68.320  1.00  4.62              
ATOM   3981  NE  ARG A 266      64.607  53.469  66.467  1.00  4.62              
ATOM   3982  HE  ARG A 266      64.327  54.244  65.880  1.00  4.62              
ATOM   3983  CZ  ARG A 266      65.040  52.395  65.825  1.00  4.62              
ATOM   3984  NH1 ARG A 266      65.533  51.380  66.468  1.00  4.62              
ATOM   3985 1HH1 ARG A 266      65.617  51.402  67.460  1.00  4.62              
ATOM   3986 2HH1 ARG A 266      66.000  50.605  65.986  1.00  4.62              
ATOM   3987  NH2 ARG A 266      64.995  52.306  64.532  1.00  4.62              
ATOM   3988 1HH2 ARG A 266      64.398  52.961  64.014  1.00  4.62              
ATOM   3989 2HH2 ARG A 266      65.340  51.481  64.084  1.00  4.62              
ATOM   3990  C   ARG A 266      65.725  53.590  72.624  1.00  4.62              
ATOM   3991  O   ARG A 266      64.827  54.092  73.329  1.00  4.62              
ATOM   3992  N   LYS A 267      66.455  52.535  73.025  1.00  5.10              
ATOM   3993  H   LYS A 267      67.272  52.287  72.480  1.00  5.10              
ATOM   3994  CA  LYS A 267      66.148  51.842  74.297  1.00  5.10              
ATOM   3995  HA  LYS A 267      65.079  51.624  74.323  1.00  5.10              
ATOM   3996  CB  LYS A 267      66.918  50.510  74.327  1.00  5.10              
ATOM   3997  HB1 LYS A 267      67.068  50.190  75.360  1.00  5.10              
ATOM   3998  HB2 LYS A 267      67.898  50.641  73.864  1.00  5.10              
ATOM   3999  CG  LYS A 267      66.101  49.428  73.595  1.00  5.10              
ATOM   4000  HG1 LYS A 267      65.536  49.875  72.777  1.00  5.10              
ATOM   4001  HG2 LYS A 267      65.371  49.028  74.300  1.00  5.10              
ATOM   4002  CD  LYS A 267      66.940  48.259  73.050  1.00  5.10              
ATOM   4003  HD1 LYS A 267      66.266  47.433  72.816  1.00  5.10              
ATOM   4004  HD2 LYS A 267      67.624  47.917  73.829  1.00  5.10              
ATOM   4005  CE  LYS A 267      67.747  48.598  71.785  1.00  5.10              
ATOM   4006  HE1 LYS A 267      68.273  47.697  71.455  1.00  5.10              
ATOM   4007  HE2 LYS A 267      68.498  49.355  72.033  1.00  5.10              
ATOM   4008  NZ  LYS A 267      66.883  49.103  70.689  1.00  5.10              
ATOM   4009  HZ1 LYS A 267      67.391  49.214  69.806  1.00  5.10              
ATOM   4010  HZ2 LYS A 267      66.112  48.492  70.472  1.00  5.10              
ATOM   4011  HZ3 LYS A 267      66.554  50.032  70.905  1.00  5.10              
ATOM   4012  C   LYS A 267      66.375  52.699  75.564  1.00  5.10              
ATOM   4013  O   LYS A 267      65.486  52.806  76.418  1.00  5.10              
ATOM   4014  N   GLU A 268      67.556  53.302  75.672  1.00  4.81              
ATOM   4015  H   GLU A 268      68.228  53.193  74.919  1.00  4.81              
ATOM   4016  CA  GLU A 268      67.942  54.170  76.789  1.00  4.81              
ATOM   4017  HA  GLU A 268      67.978  53.580  77.705  1.00  4.81              
ATOM   4018  CB  GLU A 268      69.351  54.724  76.514  1.00  4.81              
ATOM   4019  HB1 GLU A 268      69.303  55.236  75.557  1.00  4.81              
ATOM   4020  HB2 GLU A 268      70.036  53.883  76.393  1.00  4.81              
ATOM   4021  CG  GLU A 268      69.931  55.653  77.610  1.00  4.81              
ATOM   4022  HG1 GLU A 268      70.745  55.120  78.107  1.00  4.81              
ATOM   4023  HG2 GLU A 268      69.181  55.848  78.376  1.00  4.81              
ATOM   4024  CD  GLU A 268      70.472  57.002  77.098  1.00  4.81              
ATOM   4025  OE1 GLU A 268      70.806  57.874  77.937  1.00  4.81              
ATOM   4026  OE2 GLU A 268      70.597  57.196  75.869  1.00  4.81              
ATOM   4027  C   GLU A 268      66.958  55.318  77.038  1.00  4.81              
ATOM   4028  O   GLU A 268      66.575  55.576  78.182  1.00  4.81              
ATOM   4029  N   ILE A 269      66.515  55.974  75.965  1.00  4.65              
ATOM   4030  H   ILE A 269      66.870  55.703  75.052  1.00  4.65              
ATOM   4031  CA  ILE A 269      65.630  57.133  76.010  1.00  4.65              
ATOM   4032  HA  ILE A 269      66.117  57.916  76.584  1.00  4.65              
ATOM   4033  CB  ILE A 269      65.351  57.677  74.583  1.00  4.65              
ATOM   4034  HB  ILE A 269      65.167  56.818  73.936  1.00  4.65              
ATOM   4035  CG2 ILE A 269      64.087  58.555  74.497  1.00  4.65              
ATOM   4036 1HG2 ILE A 269      64.019  59.026  73.516  1.00  4.65              
ATOM   4037 2HG2 ILE A 269      63.198  57.939  74.606  1.00  4.65              
ATOM   4038 3HG2 ILE A 269      64.107  59.327  75.267  1.00  4.65              
ATOM   4039  CG1 ILE A 269      66.510  58.494  73.948  1.00  4.65              
ATOM   4040 1HG1 ILE A 269      66.227  59.543  73.891  1.00  4.65              
ATOM   4041 2HG1 ILE A 269      66.625  58.160  72.918  1.00  4.65              
ATOM   4042  CD1 ILE A 269      67.896  58.449  74.603  1.00  4.65              
ATOM   4043  HD1 ILE A 269      68.580  59.033  73.996  1.00  4.65              
ATOM   4044  HD2 ILE A 269      67.864  58.869  75.606  1.00  4.65              
ATOM   4045  HD3 ILE A 269      68.277  57.435  74.654  1.00  4.65              
ATOM   4046  C   ILE A 269      64.393  56.782  76.770  1.00  4.65              
ATOM   4047  O   ILE A 269      64.205  57.400  77.820  1.00  4.65              
ATOM   4048  N   LYS A 270      63.630  55.736  76.360  1.00  4.99              
ATOM   4049  H   LYS A 270      63.892  55.230  75.521  1.00  4.99              
ATOM   4050  CA  LYS A 270      62.591  55.224  77.285  1.00  4.99              
ATOM   4051  HA  LYS A 270      62.888  55.776  78.146  1.00  4.99              
ATOM   4052  CB  LYS A 270      61.287  56.061  77.445  1.00  4.99              
ATOM   4053  HB1 LYS A 270      61.103  56.232  78.512  1.00  4.99              
ATOM   4054  HB2 LYS A 270      60.482  55.458  77.149  1.00  4.99              
ATOM   4055  CG  LYS A 270      61.172  57.442  76.734  1.00  4.99              
ATOM   4056  HG1 LYS A 270      60.739  57.278  75.753  1.00  4.99              
ATOM   4057  HG2 LYS A 270      62.139  57.891  76.593  1.00  4.99              
ATOM   4058  CD  LYS A 270      60.352  58.487  77.515  1.00  4.99              
ATOM   4059  HD1 LYS A 270      60.941  58.791  78.376  1.00  4.99              
ATOM   4060  HD2 LYS A 270      59.431  58.065  77.899  1.00  4.99              
ATOM   4061  CE  LYS A 270      60.048  59.724  76.653  1.00  4.99              
ATOM   4062  HE1 LYS A 270      60.996  60.127  76.286  1.00  4.99              
ATOM   4063  HE2 LYS A 270      59.589  60.488  77.286  1.00  4.99              
ATOM   4064  NZ  LYS A 270      59.151  59.411  75.507  1.00  4.99              
ATOM   4065  HZ1 LYS A 270      59.534  58.642  74.978  1.00  4.99              
ATOM   4066  HZ2 LYS A 270      58.225  59.127  75.820  1.00  4.99              
ATOM   4067  HZ3 LYS A 270      59.069  60.190  74.855  1.00  4.99              
ATOM   4068  C   LYS A 270      62.927  54.059  78.227  1.00  4.99              
ATOM   4069  O   LYS A 270      62.056  53.237  78.530  1.00  4.99              
ATOM   4070  N   ASN A 271      64.113  54.119  78.881  1.00  5.23              
ATOM   4071  H   ASN A 271      64.862  54.634  78.422  1.00  5.23              
ATOM   4072  CA  ASN A 271      64.241  54.038  80.372  1.00  5.23              
ATOM   4073  HA  ASN A 271      63.327  53.600  80.765  1.00  5.23              
ATOM   4074  CB  ASN A 271      65.376  53.078  80.731  1.00  5.23              
ATOM   4075  HB1 ASN A 271      65.812  53.362  81.691  1.00  5.23              
ATOM   4076  HB2 ASN A 271      66.171  53.113  79.981  1.00  5.23              
ATOM   4077  CG  ASN A 271      64.909  51.623  80.887  1.00  5.23              
ATOM   4078  OD1 ASN A 271      63.803  51.236  80.535  1.00  5.23              
ATOM   4079  ND2 ASN A 271      65.721  50.791  81.490  1.00  5.23              
ATOM   4080 1HD2 ASN A 271      66.627  51.113  81.789  1.00  5.23              
ATOM   4081 2HD2 ASN A 271      65.416  49.841  81.589  1.00  5.23              
ATOM   4082  C   ASN A 271      64.306  55.366  81.132  1.00  5.23              
ATOM   4083  O   ASN A 271      63.710  55.402  82.225  1.00  5.23              
ATOM   4084  N   VAL A 272      64.932  56.415  80.627  1.00  4.91              
ATOM   4085  H   VAL A 272      65.327  56.354  79.697  1.00  4.91              
ATOM   4086  CA  VAL A 272      65.236  57.606  81.451  1.00  4.91              
ATOM   4087  HA  VAL A 272      65.488  57.263  82.456  1.00  4.91              
ATOM   4088  CB  VAL A 272      66.513  58.234  80.870  1.00  4.91              
ATOM   4089  HB  VAL A 272      66.333  58.548  79.844  1.00  4.91              
ATOM   4090  CG1 VAL A 272      67.000  59.421  81.672  1.00  4.91              
ATOM   4091 1HG1 VAL A 272      67.867  59.824  81.189  1.00  4.91              
ATOM   4092 2HG1 VAL A 272      66.218  60.169  81.773  1.00  4.91              
ATOM   4093 3HG1 VAL A 272      67.352  59.103  82.642  1.00  4.91              
ATOM   4094  CG2 VAL A 272      67.699  57.245  80.871  1.00  4.91              
ATOM   4095 1HG2 VAL A 272      67.989  57.004  81.894  1.00  4.91              
ATOM   4096 2HG2 VAL A 272      67.447  56.313  80.375  1.00  4.91              
ATOM   4097 3HG2 VAL A 272      68.541  57.673  80.338  1.00  4.91              
ATOM   4098  C   VAL A 272      63.968  58.488  81.577  1.00  4.91              
ATOM   4099  O   VAL A 272      63.078  58.522  80.725  1.00  4.91              
ATOM   4100  N   GLY A 273      63.826  59.117  82.743  1.00  4.97              
ATOM   4101  H   GLY A 273      64.657  59.126  83.330  1.00  4.97              
ATOM   4102  CA  GLY A 273      62.550  59.481  83.383  1.00  4.97              
ATOM   4103  HA1 GLY A 273      61.719  59.316  82.696  1.00  4.97              
ATOM   4104  HA2 GLY A 273      62.584  60.539  83.643  1.00  4.97              
ATOM   4105  C   GLY A 273      62.292  58.685  84.669  1.00  4.97              
ATOM   4106  O   GLY A 273      61.138  58.505  85.073  1.00  4.97              
ATOM   4107  N   LYS A 274      63.360  58.140  85.261  1.00  5.17              
ATOM   4108  H   LYS A 274      64.258  58.308  84.807  1.00  5.17              
ATOM   4109  CA  LYS A 274      63.430  57.375  86.516  1.00  5.17              
ATOM   4110  HA  LYS A 274      62.549  57.589  87.119  1.00  5.17              
ATOM   4111  CB  LYS A 274      63.495  55.853  86.226  1.00  5.17              
ATOM   4112  HB1 LYS A 274      63.924  55.343  87.088  1.00  5.17              
ATOM   4113  HB2 LYS A 274      64.154  55.653  85.378  1.00  5.17              
ATOM   4114  CG  LYS A 274      62.115  55.212  86.008  1.00  5.17              
ATOM   4115  HG1 LYS A 274      61.398  55.702  86.666  1.00  5.17              
ATOM   4116  HG2 LYS A 274      62.166  54.166  86.313  1.00  5.17              
ATOM   4117  CD  LYS A 274      61.636  55.248  84.549  1.00  5.17              
ATOM   4118  HD1 LYS A 274      62.080  54.400  84.026  1.00  5.17              
ATOM   4119  HD2 LYS A 274      61.990  56.146  84.050  1.00  5.17              
ATOM   4120  CE  LYS A 274      60.110  55.173  84.423  1.00  5.17              
ATOM   4121  HE1 LYS A 274      59.758  54.263  84.915  1.00  5.17              
ATOM   4122  HE2 LYS A 274      59.867  55.111  83.359  1.00  5.17              
ATOM   4123  NZ  LYS A 274      59.459  56.369  85.014  1.00  5.17              
ATOM   4124  HZ1 LYS A 274      58.472  56.412  84.810  1.00  5.17              
ATOM   4125  HZ2 LYS A 274      59.606  56.397  86.014  1.00  5.17              
ATOM   4126  HZ3 LYS A 274      59.913  57.217  84.674  1.00  5.17              
ATOM   4127  C   LYS A 274      64.616  57.838  87.395  1.00  5.17              
ATOM   4128  O   LYS A 274      65.074  57.122  88.278  1.00  5.17              
ATOM   4129  N   ASP A 275      65.124  59.032  87.106  1.00  4.88              
ATOM   4130  H   ASP A 275      64.635  59.555  86.399  1.00  4.88              
ATOM   4131  CA  ASP A 275      66.534  59.410  87.274  1.00  4.88              
ATOM   4132  HA  ASP A 275      66.844  59.221  88.303  1.00  4.88              
ATOM   4133  CB  ASP A 275      67.412  58.554  86.331  1.00  4.88              
ATOM   4134  HB1 ASP A 275      67.609  57.604  86.830  1.00  4.88              
ATOM   4135  HB2 ASP A 275      68.373  59.048  86.178  1.00  4.88              
ATOM   4136  CG  ASP A 275      66.773  58.251  84.965  1.00  4.88              
ATOM   4137  OD1 ASP A 275      65.901  59.035  84.509  1.00  4.88              
ATOM   4138  OD2 ASP A 275      67.073  57.188  84.390  1.00  4.88              
ATOM   4139  C   ASP A 275      66.754  60.899  86.998  1.00  4.88              
ATOM   4140  O   ASP A 275      67.410  61.602  87.764  1.00  4.88              
ATOM   4141  N   HIS A 276      66.153  61.383  85.915  1.00  4.54              
ATOM   4142  H   HIS A 276      65.730  60.693  85.301  1.00  4.54              
ATOM   4143  CA  HIS A 276      66.388  62.699  85.344  1.00  4.54              
ATOM   4144  HA  HIS A 276      67.075  63.239  85.992  1.00  4.54              
ATOM   4145  CB  HIS A 276      67.063  62.506  83.977  1.00  4.54              
ATOM   4146  HB1 HIS A 276      66.971  63.410  83.382  1.00  4.54              
ATOM   4147  HB2 HIS A 276      66.542  61.717  83.437  1.00  4.54              
ATOM   4148  CG  HIS A 276      68.531  62.144  84.095  1.00  4.54              
ATOM   4149  ND1 HIS A 276      69.235  61.252  83.277  1.00  4.54              
ATOM   4150  CE1 HIS A 276      70.475  61.174  83.790  1.00  4.54              
ATOM   4151  HE1 HIS A 276      71.275  60.562  83.394  1.00  4.54              
ATOM   4152  NE2 HIS A 276      70.591  61.982  84.851  1.00  4.54              
ATOM   4153  HE2 HIS A 276      71.433  62.174  85.394  1.00  4.54              
ATOM   4154  CD2 HIS A 276      69.385  62.599  85.057  1.00  4.54              
ATOM   4155  HD2 HIS A 276      69.155  63.272  85.869  1.00  4.54              
ATOM   4156  C   HIS A 276      65.121  63.544  85.340  1.00  4.54              
ATOM   4157  O   HIS A 276      63.992  63.050  85.303  1.00  4.54              
ATOM   4158  N   ASN A 277      65.338  64.857  85.407  1.00  4.51              
ATOM   4159  H   ASN A 277      66.291  65.154  85.229  1.00  4.51              
ATOM   4160  CA  ASN A 277      64.294  65.817  85.091  1.00  4.51              
ATOM   4161  HA  ASN A 277      63.421  65.646  85.724  1.00  4.51              
ATOM   4162  CB  ASN A 277      64.823  67.258  85.285  1.00  4.51              
ATOM   4163  HB1 ASN A 277      64.109  67.946  84.834  1.00  4.51              
ATOM   4164  HB2 ASN A 277      65.770  67.378  84.758  1.00  4.51              
ATOM   4165  CG  ASN A 277      65.014  67.719  86.725  1.00  4.51              
ATOM   4166  OD1 ASN A 277      64.601  68.797  87.114  1.00  4.51              
ATOM   4167  ND2 ASN A 277      65.634  66.934  87.576  1.00  4.51              
ATOM   4168 1HD2 ASN A 277      65.942  66.024  87.282  1.00  4.51              
ATOM   4169 2HD2 ASN A 277      65.714  67.258  88.523  1.00  4.51              
ATOM   4170  C   ASN A 277      63.919  65.562  83.629  1.00  4.51              
ATOM   4171  O   ASN A 277      64.761  65.246  82.780  1.00  4.51              
ATOM   4172  N   MET A 278      62.639  65.707  83.339  1.00  4.23              
ATOM   4173  H   MET A 278      62.007  66.064  84.041  1.00  4.23              
ATOM   4174  CA  MET A 278      62.100  65.478  82.013  1.00  4.23              
ATOM   4175  HA  MET A 278      62.917  65.474  81.290  1.00  4.23              
ATOM   4176  CB  MET A 278      61.407  64.106  81.954  1.00  4.23              
ATOM   4177  HB1 MET A 278      60.385  64.183  82.324  1.00  4.23              
ATOM   4178  HB2 MET A 278      61.944  63.419  82.611  1.00  4.23              
ATOM   4179  CG  MET A 278      61.432  63.477  80.552  1.00  4.23              
ATOM   4180  HG1 MET A 278      61.103  62.443  80.649  1.00  4.23              
ATOM   4181  HG2 MET A 278      62.467  63.454  80.206  1.00  4.23              
ATOM   4182  SD  MET A 278      60.427  64.246  79.250  1.00  4.23              
ATOM   4183  CE  MET A 278      58.773  64.053  79.966  1.00  4.23              
ATOM   4184  HE1 MET A 278      58.673  64.696  80.840  1.00  4.23              
ATOM   4185  HE2 MET A 278      58.018  64.336  79.234  1.00  4.23              
ATOM   4186  HE3 MET A 278      58.616  63.014  80.253  1.00  4.23              
ATOM   4187  C   MET A 278      61.200  66.652  81.693  1.00  4.23              
ATOM   4188  O   MET A 278      60.473  67.133  82.561  1.00  4.23              
ATOM   4189  N   CYS A 279      61.303  67.142  80.468  1.00  4.11              
ATOM   4190  H   CYS A 279      61.903  66.674  79.793  1.00  4.11              
ATOM   4191  CA  CYS A 279      60.555  68.300  80.024  1.00  4.11              
ATOM   4192  HA  CYS A 279      59.654  68.399  80.633  1.00  4.11              
ATOM   4193  CB  CYS A 279      61.424  69.538  80.270  1.00  4.11              
ATOM   4194  HB1 CYS A 279      62.316  69.485  79.648  1.00  4.11              
ATOM   4195  HB2 CYS A 279      61.732  69.517  81.315  1.00  4.11              
ATOM   4196  SG  CYS A 279      60.635  71.135  80.001  1.00  4.11              
ATOM   4197  C   CYS A 279      60.116  68.091  78.576  1.00  4.11              
ATOM   4198  O   CYS A 279      60.887  67.623  77.740  1.00  4.11              
ATOM   4199  N   SER A 280      58.838  68.336  78.305  1.00  4.22              
ATOM   4200  H   SER A 280      58.251  68.702  79.038  1.00  4.22              
ATOM   4201  CA  SER A 280      58.165  67.863  77.095  1.00  4.22              
ATOM   4202  HA  SER A 280      58.896  67.739  76.298  1.00  4.22              
ATOM   4203  CB  SER A 280      57.515  66.503  77.369  1.00  4.22              
ATOM   4204  HB1 SER A 280      58.298  65.759  77.510  1.00  4.22              
ATOM   4205  HB2 SER A 280      56.902  66.207  76.515  1.00  4.22              
ATOM   4206  OG  SER A 280      56.712  66.563  78.539  1.00  4.22              
ATOM   4207  HG  SER A 280      56.077  67.284  78.421  1.00  4.22              
ATOM   4208  C   SER A 280      57.104  68.848  76.632  1.00  4.22              
ATOM   4209  O   SER A 280      56.226  69.243  77.403  1.00  4.22              
ATOM   4210  N   LEU A 281      57.169  69.193  75.351  1.00  4.27              
ATOM   4211  H   LEU A 281      57.895  68.752  74.793  1.00  4.27              
ATOM   4212  CA  LEU A 281      56.295  70.147  74.677  1.00  4.27              
ATOM   4213  HA  LEU A 281      55.647  70.643  75.400  1.00  4.27              
ATOM   4214  CB  LEU A 281      57.200  71.199  73.993  1.00  4.27              
ATOM   4215  HB1 LEU A 281      57.981  70.665  73.459  1.00  4.27              
ATOM   4216  HB2 LEU A 281      57.682  71.791  74.764  1.00  4.27              
ATOM   4217  CG  LEU A 281      56.541  72.166  72.989  1.00  4.27              
ATOM   4218  HG  LEU A 281      56.104  71.599  72.167  1.00  4.27              
ATOM   4219  CD1 LEU A 281      55.452  73.021  73.636  1.00  4.27              
ATOM   4220 1HD1 LEU A 281      55.040  73.706  72.894  1.00  4.27              
ATOM   4221 2HD1 LEU A 281      54.642  72.403  74.015  1.00  4.27              
ATOM   4222 3HD1 LEU A 281      55.876  73.606  74.453  1.00  4.27              
ATOM   4223  CD2 LEU A 281      57.600  73.113  72.416  1.00  4.27              
ATOM   4224 1HD2 LEU A 281      58.381  72.557  71.898  1.00  4.27              
ATOM   4225 2HD2 LEU A 281      57.136  73.793  71.704  1.00  4.27              
ATOM   4226 3HD2 LEU A 281      58.046  73.711  73.210  1.00  4.27              
ATOM   4227  C   LEU A 281      55.448  69.407  73.648  1.00  4.27              
ATOM   4228  O   LEU A 281      55.973  68.597  72.871  1.00  4.27              
ATOM   4229  N   ASN A 282      54.149  69.723  73.663  1.00  4.56              
ATOM   4230  H   ASN A 282      53.853  70.425  74.325  1.00  4.56              
ATOM   4231  CA  ASN A 282      53.096  69.182  72.802  1.00  4.56              
ATOM   4232  HA  ASN A 282      53.537  68.559  72.021  1.00  4.56              
ATOM   4233  CB  ASN A 282      52.111  68.326  73.625  1.00  4.56              
ATOM   4234  HB1 ASN A 282      51.314  67.990  72.963  1.00  4.56              
ATOM   4235  HB2 ASN A 282      51.662  68.944  74.402  1.00  4.56              
ATOM   4236  CG  ASN A 282      52.676  67.087  74.299  1.00  4.56              
ATOM   4237  OD1 ASN A 282      51.996  66.443  75.076  1.00  4.56              
ATOM   4238  ND2 ASN A 282      53.905  66.703  74.046  1.00  4.56              
ATOM   4239 1HD2 ASN A 282      54.497  67.212  73.404  1.00  4.56              
ATOM   4240 2HD2 ASN A 282      54.216  65.862  74.501  1.00  4.56              
ATOM   4241  C   ASN A 282      52.356  70.343  72.129  1.00  4.56              
ATOM   4242  O   ASN A 282      51.745  71.170  72.806  1.00  4.56              
ATOM   4243  N   LEU A 283      52.421  70.414  70.801  1.00  4.56              
ATOM   4244  H   LEU A 283      52.943  69.703  70.298  1.00  4.56              
ATOM   4245  CA  LEU A 283      51.720  71.429  70.024  1.00  4.56              
ATOM   4246  HA  LEU A 283      51.751  72.371  70.573  1.00  4.56              
ATOM   4247  CB  LEU A 283      52.482  71.607  68.698  1.00  4.56              
ATOM   4248  HB1 LEU A 283      52.514  70.642  68.190  1.00  4.56              
ATOM   4249  HB2 LEU A 283      53.508  71.902  68.925  1.00  4.56              
ATOM   4250  CG  LEU A 283      51.881  72.635  67.722  1.00  4.56              
ATOM   4251  HG  LEU A 283      50.889  72.306  67.418  1.00  4.56              
ATOM   4252  CD1 LEU A 283      51.775  74.041  68.321  1.00  4.56              
ATOM   4253 1HD1 LEU A 283      51.408  74.733  67.565  1.00  4.56              
ATOM   4254 2HD1 LEU A 283      51.080  74.053  69.158  1.00  4.56              
ATOM   4255 3HD1 LEU A 283      52.759  74.377  68.655  1.00  4.56              
ATOM   4256  CD2 LEU A 283      52.763  72.698  66.477  1.00  4.56              
ATOM   4257 1HD2 LEU A 283      52.305  73.332  65.722  1.00  4.56              
ATOM   4258 2HD2 LEU A 283      53.746  73.103  66.725  1.00  4.56              
ATOM   4259 3HD2 LEU A 283      52.882  71.702  66.050  1.00  4.56              
ATOM   4260  C   LEU A 283      50.267  71.033  69.785  1.00  4.56              
ATOM   4261  O   LEU A 283      49.963  69.921  69.350  1.00  4.56              
ATOM   4262  N   SER A 284      49.378  71.994  70.016  1.00  4.99              
ATOM   4263  H   SER A 284      49.691  72.862  70.426  1.00  4.99              
ATOM   4264  CA  SER A 284      47.953  71.898  69.739  1.00  4.99              
ATOM   4265  HA  SER A 284      47.497  71.285  70.512  1.00  4.99              
ATOM   4266  CB  SER A 284      47.322  73.293  69.809  1.00  4.99              
ATOM   4267  HB1 SER A 284      46.235  73.199  69.820  1.00  4.99              
ATOM   4268  HB2 SER A 284      47.617  73.870  68.931  1.00  4.99              
ATOM   4269  OG  SER A 284      47.761  73.979  70.972  1.00  4.99              
ATOM   4270  HG  SER A 284      47.309  74.827  71.009  1.00  4.99              
ATOM   4271  C   SER A 284      47.678  71.299  68.359  1.00  4.99              
ATOM   4272  O   SER A 284      48.196  71.811  67.362  1.00  4.99              
ATOM   4273  N   PRO A 285      46.834  70.261  68.250  1.00  5.09              
ATOM   4274  CD  PRO A 285      46.476  69.300  69.279  1.00  5.09              
ATOM   4275  HD1 PRO A 285      45.754  69.747  69.965  1.00  5.09              
ATOM   4276  HD2 PRO A 285      47.355  68.952  69.823  1.00  5.09              
ATOM   4277  CG  PRO A 285      45.826  68.143  68.523  1.00  5.09              
ATOM   4278  HG1 PRO A 285      45.123  67.591  69.148  1.00  5.09              
ATOM   4279  HG2 PRO A 285      46.598  67.478  68.132  1.00  5.09              
ATOM   4280  CB  PRO A 285      45.124  68.850  67.364  1.00  5.09              
ATOM   4281  HB1 PRO A 285      44.149  69.208  67.701  1.00  5.09              
ATOM   4282  HB2 PRO A 285      45.011  68.190  66.503  1.00  5.09              
ATOM   4283  CA  PRO A 285      46.044  70.038  67.049  1.00  5.09              
ATOM   4284  HA  PRO A 285      46.701  69.759  66.230  1.00  5.09              
ATOM   4285  C   PRO A 285      45.252  71.282  66.629  1.00  5.09              
ATOM   4286  O   PRO A 285      45.075  72.226  67.401  1.00  5.09              
ATOM   4287  N   GLY A 286      44.767  71.296  65.393  1.00  5.49              
ATOM   4288  H   GLY A 286      45.031  70.549  64.760  1.00  5.49              
ATOM   4289  CA  GLY A 286      43.963  72.379  64.834  1.00  5.49              
ATOM   4290  HA1 GLY A 286      43.415  72.886  65.629  1.00  5.49              
ATOM   4291  HA2 GLY A 286      43.239  71.958  64.136  1.00  5.49              
ATOM   4292  C   GLY A 286      44.801  73.420  64.088  1.00  5.49              
ATOM   4293  O   GLY A 286      44.471  73.754  62.949  1.00  5.49              
ATOM   4294  N   HIS A 287      45.933  73.849  64.661  1.00  6.41              
ATOM   4295  H   HIS A 287      46.153  73.503  65.585  1.00  6.41              
ATOM   4296  CA  HIS A 287      47.021  74.409  63.849  1.00  6.41              
ATOM   4297  HA  HIS A 287      46.635  75.184  63.186  1.00  6.41              
ATOM   4298  CB  HIS A 287      48.166  75.019  64.695  1.00  6.41              
ATOM   4299  HB1 HIS A 287      48.458  74.304  65.466  1.00  6.41              
ATOM   4300  HB2 HIS A 287      47.806  75.923  65.187  1.00  6.41              
ATOM   4301  CG  HIS A 287      49.402  75.366  63.873  1.00  6.41              
ATOM   4302  ND1 HIS A 287      49.392  75.687  62.512  1.00  6.41              
ATOM   4303  CE1 HIS A 287      50.682  75.811  62.145  1.00  6.41              
ATOM   4304  HE1 HIS A 287      51.029  76.034  61.142  1.00  6.41              
ATOM   4305  NE2 HIS A 287      51.497  75.598  63.190  1.00  6.41              
ATOM   4306  HE2 HIS A 287      52.527  75.604  63.120  1.00  6.41              
ATOM   4307  CD2 HIS A 287      50.705  75.322  64.292  1.00  6.41              
ATOM   4308  HD2 HIS A 287      51.048  75.085  65.285  1.00  6.41              
ATOM   4309  C   HIS A 287      47.599  73.297  62.942  1.00  6.41              
ATOM   4310  O   HIS A 287      47.209  72.130  62.907  1.00  6.41              
TER
