# Supplementary material for: The whole genomic analysis of the Orf virus strains ORFV-SC and ORFV-SC1 from the Sichuan province and their weak pathological response in rabbits
Source: Funct Integr Genomics. 2023 May 16;23(2):163. doi: 10.1007/s10142-023-01079-z (PMC10185592; doi:10.1007/s10142-023-01079-z)
Supplement: Supplementary file 45 — Supplementary Table S6-6 (PDB 336 KB) [file 10142_2023_1079_MOESM36_ESM.pdb]

ATOM      1  N   MET A   1      50.730  61.338  68.848  1.00 22.50              
ATOM      2  CA  MET A   1      50.363  60.034  68.352  1.00 22.50              
ATOM      3  HA  MET A   1      49.995  59.392  69.145  1.00 22.50              
ATOM      4  CB  MET A   1      49.199  60.210  67.344  1.00 22.50              
ATOM      5  HB1 MET A   1      48.901  59.239  66.950  1.00 22.50              
ATOM      6  HB2 MET A   1      49.543  60.824  66.512  1.00 22.50              
ATOM      7  CG  MET A   1      47.949  60.846  67.948  1.00 22.50              
ATOM      8  HG1 MET A   1      48.138  61.891  68.197  1.00 22.50              
ATOM      9  HG2 MET A   1      47.675  60.318  68.862  1.00 22.50              
ATOM     10  SD  MET A   1      46.553  60.766  66.790  1.00 22.50              
ATOM     11  CE  MET A   1      45.203  61.335  67.855  1.00 22.50              
ATOM     12  HE1 MET A   1      44.267  61.305  67.296  1.00 22.50              
ATOM     13  HE2 MET A   1      45.121  60.682  68.725  1.00 22.50              
ATOM     14  HE3 MET A   1      45.395  62.356  68.180  1.00 22.50              
ATOM     15  C   MET A   1      51.512  59.326  67.675  1.00 22.50              
ATOM     16  O   MET A   1      52.613  59.841  67.554  1.00 22.50              
ATOM     17  N   ARG A   2      51.223  58.133  67.203  1.00 21.46              
ATOM     18  H   ARG A   2      50.242  57.945  67.165  1.00 21.46              
ATOM     19  CA  ARG A   2      52.163  57.013  67.279  1.00 21.46              
ATOM     20  HA  ARG A   2      51.598  56.290  66.797  1.00 21.46              
ATOM     21  CB  ARG A   2      53.367  57.246  66.328  1.00 21.46              
ATOM     22  HB1 ARG A   2      53.804  56.290  66.091  1.00 21.46              
ATOM     23  HB2 ARG A   2      54.100  57.785  66.859  1.00 21.46              
ATOM     24  CG  ARG A   2      53.118  58.017  65.001  1.00 21.46              
ATOM     25  HG1 ARG A   2      52.082  58.327  64.899  1.00 21.46              
ATOM     26  HG2 ARG A   2      53.328  57.364  64.159  1.00 21.46              
ATOM     27  CD  ARG A   2      54.020  59.275  64.877  1.00 21.46              
ATOM     28  HD1 ARG A   2      54.986  58.955  64.483  1.00 21.46              
ATOM     29  HD2 ARG A   2      54.218  59.697  65.861  1.00 21.46              
ATOM     30  NE  ARG A   2      53.473  60.338  64.005  1.00 21.46              
ATOM     31  HE  ARG A   2      53.827  60.365  63.060  1.00 21.46              
ATOM     32  CZ  ARG A   2      52.887  61.467  64.380  1.00 21.46              
ATOM     33  NH1 ARG A   2      52.521  61.709  65.601  1.00 21.46              
ATOM     34 1HH1 ARG A   2      52.738  61.028  66.324  1.00 21.46              
ATOM     35 2HH1 ARG A   2      52.089  62.567  65.894  1.00 21.46              
ATOM     36  NH2 ARG A   2      52.658  62.427  63.527  1.00 21.46              
ATOM     37 1HH2 ARG A   2      53.051  62.386  62.597  1.00 21.46              
ATOM     38 2HH2 ARG A   2      52.207  63.268  63.841  1.00 21.46              
ATOM     39  C   ARG A   2      52.055  56.365  68.658  1.00 21.46              
ATOM     40  O   ARG A   2      52.940  55.771  69.209  1.00 21.46              
ATOM     41  N   VAL A   3      50.826  56.443  69.202  1.00 20.76              
ATOM     42  H   VAL A   3      50.147  56.651  68.494  1.00 20.76              
ATOM     43  CA  VAL A   3      50.351  56.929  70.506  1.00 20.76              
ATOM     44  HA  VAL A   3      49.383  57.407  70.341  1.00 20.76              
ATOM     45  CB  VAL A   3      50.214  55.976  71.754  1.00 20.76              
ATOM     46  HB  VAL A   3      50.522  54.998  71.457  1.00 20.76              
ATOM     47  CG1 VAL A   3      50.953  56.298  73.055  1.00 20.76              
ATOM     48 1HG1 VAL A   3      50.715  55.578  73.835  1.00 20.76              
ATOM     49 2HG1 VAL A   3      52.030  56.259  72.923  1.00 20.76              
ATOM     50 3HG1 VAL A   3      50.694  57.280  73.454  1.00 20.76              
ATOM     51  CG2 VAL A   3      48.733  55.944  72.200  1.00 20.76              
ATOM     52 1HG2 VAL A   3      48.066  55.731  71.378  1.00 20.76              
ATOM     53 2HG2 VAL A   3      48.601  55.167  72.954  1.00 20.76              
ATOM     54 3HG2 VAL A   3      48.460  56.913  72.620  1.00 20.76              
ATOM     55  C   VAL A   3      51.256  58.055  71.008  1.00 20.76              
ATOM     56  O   VAL A   3      50.749  59.143  71.360  1.00 20.76              
ATOM     57  N   VAL A   4      52.569  57.867  70.941  1.00 19.53              
ATOM     58  H   VAL A   4      52.736  56.901  70.829  1.00 19.53              
ATOM     59  CA  VAL A   4      53.470  58.874  70.443  1.00 19.53              
ATOM     60  HA  VAL A   4      52.895  59.527  69.816  1.00 19.53              
ATOM     61  CB  VAL A   4      54.005  59.716  71.605  1.00 19.53              
ATOM     62  HB  VAL A   4      53.178  60.065  72.212  1.00 19.53              
ATOM     63  CG1 VAL A   4      54.939  58.949  72.551  1.00 19.53              
ATOM     64 1HG1 VAL A   4      55.866  58.679  72.047  1.00 19.53              
ATOM     65 2HG1 VAL A   4      55.193  59.570  73.411  1.00 19.53              
ATOM     66 3HG1 VAL A   4      54.443  58.053  72.918  1.00 19.53              
ATOM     67  CG2 VAL A   4      54.727  60.982  71.115  1.00 19.53              
ATOM     68 1HG2 VAL A   4      55.054  61.578  71.966  1.00 19.53              
ATOM     69 2HG2 VAL A   4      55.592  60.712  70.514  1.00 19.53              
ATOM     70 3HG2 VAL A   4      54.038  61.569  70.511  1.00 19.53              
ATOM     71  C   VAL A   4      54.609  58.280  69.590  1.00 19.53              
ATOM     72  O   VAL A   4      54.966  58.871  68.601  1.00 19.53              
ATOM     73  N   LEU A   5      55.118  57.063  69.823  1.00 19.09              
ATOM     74  H   LEU A   5      54.830  56.545  70.638  1.00 19.09              
ATOM     75  CA  LEU A   5      55.690  56.299  68.697  1.00 19.09              
ATOM     76  HA  LEU A   5      55.066  56.377  67.832  1.00 19.09              
ATOM     77  CB  LEU A   5      57.117  56.913  68.413  1.00 19.09              
ATOM     78  HB1 LEU A   5      57.867  56.210  68.779  1.00 19.09              
ATOM     79  HB2 LEU A   5      57.275  57.783  69.050  1.00 19.09              
ATOM     80  CG  LEU A   5      57.563  57.329  66.988  1.00 19.09              
ATOM     81  HG  LEU A   5      58.646  57.281  66.977  1.00 19.09              
ATOM     82  CD1 LEU A   5      57.065  56.416  65.868  1.00 19.09              
ATOM     83 1HD1 LEU A   5      55.985  56.368  65.873  1.00 19.09              
ATOM     84 2HD1 LEU A   5      57.383  56.809  64.908  1.00 19.09              
ATOM     85 3HD1 LEU A   5      57.502  55.429  65.994  1.00 19.09              
ATOM     86  CD2 LEU A   5      57.248  58.764  66.585  1.00 19.09              
ATOM     87 1HD2 LEU A   5      56.182  58.901  66.485  1.00 19.09              
ATOM     88 2HD2 LEU A   5      57.609  59.442  67.357  1.00 19.09              
ATOM     89 3HD2 LEU A   5      57.749  59.022  65.655  1.00 19.09              
ATOM     90  C   LEU A   5      55.909  54.836  68.948  1.00 19.09              
ATOM     91  O   LEU A   5      55.652  54.394  70.039  1.00 19.09              
ATOM     92  N   SER A   6      56.387  54.087  67.945  1.00 18.82              
ATOM     93  H   SER A   6      56.681  54.602  67.128  1.00 18.82              
ATOM     94  CA  SER A   6      56.526  52.612  67.906  1.00 18.82              
ATOM     95  HA  SER A   6      56.863  52.299  66.919  1.00 18.82              
ATOM     96  CB  SER A   6      57.609  52.223  68.910  1.00 18.82              
ATOM     97  HB1 SER A   6      57.250  52.433  69.918  1.00 18.82              
ATOM     98  HB2 SER A   6      58.478  52.848  68.711  1.00 18.82              
ATOM     99  OG  SER A   6      57.908  50.850  68.808  1.00 18.82              
ATOM    100  HG  SER A   6      58.516  50.642  69.523  1.00 18.82              
ATOM    101  C   SER A   6      55.281  51.770  68.290  1.00 18.82              
ATOM    102  O   SER A   6      54.674  51.108  67.445  1.00 18.82              
ATOM    103  N   LEU A   7      54.640  52.064  69.403  1.00 18.10              
ATOM    104  H   LEU A   7      55.168  52.624  70.062  1.00 18.10              
ATOM    105  CA  LEU A   7      53.218  52.371  69.405  1.00 18.10              
ATOM    106  HA  LEU A   7      52.635  51.416  69.397  1.00 18.10              
ATOM    107  CB  LEU A   7      52.929  53.136  70.731  1.00 18.10              
ATOM    108  HB1 LEU A   7      52.022  53.708  70.614  1.00 18.10              
ATOM    109  HB2 LEU A   7      53.642  53.917  70.927  1.00 18.10              
ATOM    110  CG  LEU A   7      52.797  52.318  72.011  1.00 18.10              
ATOM    111  HG  LEU A   7      52.066  51.549  71.847  1.00 18.10              
ATOM    112  CD1 LEU A   7      54.128  51.713  72.455  1.00 18.10              
ATOM    113 1HD1 LEU A   7      54.849  52.511  72.583  1.00 18.10              
ATOM    114 2HD1 LEU A   7      53.961  51.165  73.373  1.00 18.10              
ATOM    115 3HD1 LEU A   7      54.514  51.023  71.714  1.00 18.10              
ATOM    116  CD2 LEU A   7      52.253  53.163  73.154  1.00 18.10              
ATOM    117 1HD2 LEU A   7      52.319  52.631  74.102  1.00 18.10              
ATOM    118 2HD2 LEU A   7      52.790  54.104  73.222  1.00 18.10              
ATOM    119 3HD2 LEU A   7      51.199  53.361  72.977  1.00 18.10              
ATOM    120  C   LEU A   7      52.791  53.215  68.172  1.00 18.10              
ATOM    121  O   LEU A   7      51.627  53.628  68.097  1.00 18.10              
ATOM    122  N   LEU A   8      53.635  53.639  67.239  1.00 17.41              
ATOM    123  H   LEU A   8      54.579  53.649  67.556  1.00 17.41              
ATOM    124  CA  LEU A   8      53.388  53.646  65.798  1.00 17.41              
ATOM    125  HA  LEU A   8      53.766  54.620  65.542  1.00 17.41              
ATOM    126  CB  LEU A   8      54.240  52.768  64.862  1.00 17.41              
ATOM    127  HB1 LEU A   8      53.688  52.722  63.928  1.00 17.41              
ATOM    128  HB2 LEU A   8      54.336  51.760  65.243  1.00 17.41              
ATOM    129  CG  LEU A   8      55.604  53.320  64.415  1.00 17.41              
ATOM    130  HG  LEU A   8      56.198  53.585  65.285  1.00 17.41              
ATOM    131  CD1 LEU A   8      56.346  52.257  63.610  1.00 17.41              
ATOM    132 1HD1 LEU A   8      57.362  52.576  63.392  1.00 17.41              
ATOM    133 2HD1 LEU A   8      56.366  51.321  64.161  1.00 17.41              
ATOM    134 3HD1 LEU A   8      55.830  52.064  62.671  1.00 17.41              
ATOM    135  CD2 LEU A   8      55.458  54.537  63.494  1.00 17.41              
ATOM    136 1HD2 LEU A   8      56.446  54.860  63.190  1.00 17.41              
ATOM    137 2HD2 LEU A   8      54.886  54.277  62.604  1.00 17.41              
ATOM    138 3HD2 LEU A   8      54.970  55.369  63.993  1.00 17.41              
ATOM    139  C   LEU A   8      51.974  53.685  65.429  1.00 17.41              
ATOM    140  O   LEU A   8      51.222  52.763  65.607  1.00 17.41              
ATOM    141  N   LEU A   9      51.590  54.870  65.053  1.00 17.46              
ATOM    142  H   LEU A   9      52.288  55.568  65.061  1.00 17.46              
ATOM    143  CA  LEU A   9      50.221  55.191  64.769  1.00 17.46              
ATOM    144  HA  LEU A   9      50.163  56.267  64.953  1.00 17.46              
ATOM    145  CB  LEU A   9      50.060  54.980  63.263  1.00 17.46              
ATOM    146  HB1 LEU A   9      50.247  53.928  63.065  1.00 17.46              
ATOM    147  HB2 LEU A   9      50.894  55.517  62.793  1.00 17.46              
ATOM    148  CG  LEU A   9      48.747  55.427  62.660  1.00 17.46              
ATOM    149  HG  LEU A   9      47.921  54.768  62.932  1.00 17.46              
ATOM    150  CD1 LEU A   9      48.431  56.859  63.110  1.00 17.46              
ATOM    151 1HD1 LEU A   9      49.294  57.507  62.971  1.00 17.46              
ATOM    152 2HD1 LEU A   9      47.603  57.263  62.547  1.00 17.46              
ATOM    153 3HD1 LEU A   9      48.110  56.848  64.151  1.00 17.46              
ATOM    154  CD2 LEU A   9      48.930  55.362  61.136  1.00 17.46              
ATOM    155 1HD2 LEU A   9      47.962  55.433  60.649  1.00 17.46              
ATOM    156 2HD2 LEU A   9      49.573  56.169  60.798  1.00 17.46              
ATOM    157 3HD2 LEU A   9      49.364  54.404  60.860  1.00 17.46              
ATOM    158  C   LEU A   9      49.192  54.552  65.676  1.00 17.46              
ATOM    159  O   LEU A   9      48.474  53.662  65.266  1.00 17.46              
ATOM    160  N   LEU A  10      49.315  54.900  66.971  1.00 17.36              
ATOM    161  H   LEU A  10      50.200  54.565  67.362  1.00 17.36              
ATOM    162  CA  LEU A  10      48.267  55.472  67.885  1.00 17.36              
ATOM    163  HA  LEU A  10      48.660  56.403  68.297  1.00 17.36              
ATOM    164  CB  LEU A  10      46.976  55.894  67.134  1.00 17.36              
ATOM    165  HB1 LEU A  10      46.611  55.117  66.469  1.00 17.36              
ATOM    166  HB2 LEU A  10      47.248  56.714  66.476  1.00 17.36              
ATOM    167  CG  LEU A  10      45.783  56.371  67.990  1.00 17.36              
ATOM    168  HG  LEU A  10      45.334  55.528  68.513  1.00 17.36              
ATOM    169  CD1 LEU A  10      46.172  57.430  69.021  1.00 17.36              
ATOM    170 1HD1 LEU A  10      46.849  57.011  69.758  1.00 17.36              
ATOM    171 2HD1 LEU A  10      46.622  58.284  68.524  1.00 17.36              
ATOM    172 3HD1 LEU A  10      45.279  57.768  69.548  1.00 17.36              
ATOM    173  CD2 LEU A  10      44.705  56.974  67.097  1.00 17.36              
ATOM    174 1HD2 LEU A  10      44.366  56.212  66.399  1.00 17.36              
ATOM    175 2HD2 LEU A  10      43.852  57.285  67.700  1.00 17.36              
ATOM    176 3HD2 LEU A  10      45.092  57.831  66.545  1.00 17.36              
ATOM    177  C   LEU A  10      48.120  54.546  69.105  1.00 17.36              
ATOM    178  O   LEU A  10      47.069  54.061  69.494  1.00 17.36              
ATOM    179  N   GLY A  11      49.287  54.169  69.590  1.00 16.97              
ATOM    180  H   GLY A  11      50.043  54.674  69.172  1.00 16.97              
ATOM    181  CA  GLY A  11      49.652  52.905  70.143  1.00 16.97              
ATOM    182  HA1 GLY A  11      48.853  52.593  70.816  1.00 16.97              
ATOM    183  HA2 GLY A  11      50.497  52.953  70.722  1.00 16.97              
ATOM    184  C   GLY A  11      49.758  51.838  69.119  1.00 16.97              
ATOM    185  O   GLY A  11      50.284  50.788  69.467  1.00 16.97              
ATOM    186  N   VAL A  12      49.275  52.096  67.905  1.00 17.13              
ATOM    187  H   VAL A  12      48.996  53.027  67.671  1.00 17.13              
ATOM    188  CA  VAL A  12      48.794  51.062  67.060  1.00 17.13              
ATOM    189  HA  VAL A  12      48.524  50.308  67.794  1.00 17.13              
ATOM    190  CB  VAL A  12      47.379  51.243  66.438  1.00 17.13              
ATOM    191  HB  VAL A  12      47.489  51.608  65.434  1.00 17.13              
ATOM    192  CG1 VAL A  12      46.563  49.957  66.357  1.00 17.13              
ATOM    193 1HG1 VAL A  12      45.715  50.072  65.694  1.00 17.13              
ATOM    194 2HG1 VAL A  12      47.177  49.142  65.985  1.00 17.13              
ATOM    195 3HG1 VAL A  12      46.109  49.720  67.307  1.00 17.13              
ATOM    196  CG2 VAL A  12      46.437  52.168  67.202  1.00 17.13              
ATOM    197 1HG2 VAL A  12      46.837  53.164  67.189  1.00 17.13              
ATOM    198 2HG2 VAL A  12      45.455  52.207  66.729  1.00 17.13              
ATOM    199 3HG2 VAL A  12      46.324  51.843  68.235  1.00 17.13              
ATOM    200  C   VAL A  12      49.899  50.322  66.343  1.00 17.13              
ATOM    201  O   VAL A  12      50.578  49.607  67.046  1.00 17.13              
ATOM    202  N   LEU A  13      50.232  50.507  65.080  1.00 17.57              
ATOM    203  H   LEU A  13      49.736  51.222  64.573  1.00 17.57              
ATOM    204  CA  LEU A  13      51.423  49.877  64.444  1.00 17.57              
ATOM    205  HA  LEU A  13      50.880  49.163  63.821  1.00 17.57              
ATOM    206  CB  LEU A  13      52.138  50.712  63.375  1.00 17.57              
ATOM    207  HB1 LEU A  13      53.165  50.777  63.695  1.00 17.57              
ATOM    208  HB2 LEU A  13      51.690  51.702  63.338  1.00 17.57              
ATOM    209  CG  LEU A  13      52.222  50.154  61.936  1.00 17.57              
ATOM    210  HG  LEU A  13      51.243  49.896  61.544  1.00 17.57              
ATOM    211  CD1 LEU A  13      52.819  51.266  61.070  1.00 17.57              
ATOM    212 1HD1 LEU A  13      53.807  51.538  61.431  1.00 17.57              
ATOM    213 2HD1 LEU A  13      52.874  50.924  60.037  1.00 17.57              
ATOM    214 3HD1 LEU A  13      52.154  52.126  61.093  1.00 17.57              
ATOM    215  CD2 LEU A  13      53.146  48.944  61.777  1.00 17.57              
ATOM    216 1HD2 LEU A  13      52.660  48.064  62.196  1.00 17.57              
ATOM    217 2HD2 LEU A  13      53.309  48.733  60.723  1.00 17.57              
ATOM    218 3HD2 LEU A  13      54.099  49.113  62.274  1.00 17.57              
ATOM    219  C   LEU A  13      52.367  48.862  65.104  1.00 17.57              
ATOM    220  O   LEU A  13      52.526  47.759  64.595  1.00 17.57              
ATOM    221  N   THR A  14      53.033  49.200  66.198  1.00 17.80              
ATOM    222  H   THR A  14      52.834  50.102  66.620  1.00 17.80              
ATOM    223  CA  THR A  14      53.828  48.216  66.938  1.00 17.80              
ATOM    224  HA  THR A  14      53.472  47.230  66.662  1.00 17.80              
ATOM    225  CB  THR A  14      55.337  48.277  66.568  1.00 17.80              
ATOM    226  HB  THR A  14      55.882  48.805  67.351  1.00 17.80              
ATOM    227  CG2 THR A  14      55.919  46.869  66.434  1.00 17.80              
ATOM    228 1HG2 THR A  14      56.981  46.922  66.207  1.00 17.80              
ATOM    229 2HG2 THR A  14      55.783  46.323  67.367  1.00 17.80              
ATOM    230 3HG2 THR A  14      55.408  46.331  65.632  1.00 17.80              
ATOM    231  OG1 THR A  14      55.640  48.912  65.334  1.00 17.80              
ATOM    232  HG1 THR A  14      54.924  48.644  64.739  1.00 17.80              
ATOM    233  C   THR A  14      53.612  48.269  68.451  1.00 17.80              
ATOM    234  O   THR A  14      54.452  47.766  69.205  1.00 17.80              
ATOM    235  N   ASN A  15      52.451  48.747  68.913  1.00 17.24              
ATOM    236  H   ASN A  15      51.807  49.196  68.268  1.00 17.24              
ATOM    237  CA  ASN A  15      51.876  48.207  70.142  1.00 17.24              
ATOM    238  HA  ASN A  15      52.422  47.276  70.330  1.00 17.24              
ATOM    239  CB  ASN A  15      52.173  49.055  71.382  1.00 17.24              
ATOM    240  HB1 ASN A  15      51.272  49.612  71.628  1.00 17.24              
ATOM    241  HB2 ASN A  15      52.983  49.712  71.103  1.00 17.24              
ATOM    242  CG  ASN A  15      52.612  48.271  72.611  1.00 17.24              
ATOM    243  OD1 ASN A  15      53.622  48.561  73.247  1.00 17.24              
ATOM    244  ND2 ASN A  15      51.858  47.265  73.000  1.00 17.24              
ATOM    245 1HD2 ASN A  15      51.036  47.013  72.458  1.00 17.24              
ATOM    246 2HD2 ASN A  15      52.122  46.740  73.805  1.00 17.24              
ATOM    247  C   ASN A  15      50.433  47.683  70.082  1.00 17.24              
ATOM    248  O   ASN A  15      50.114  46.721  70.773  1.00 17.24              
ATOM    249  N   ALA A  16      49.676  48.192  69.142  1.00 16.75              
ATOM    250  H   ALA A  16      49.951  49.054  68.709  1.00 16.75              
ATOM    251  CA  ALA A  16      48.824  47.406  68.293  1.00 16.75              
ATOM    252  HA  ALA A  16      48.833  46.411  68.725  1.00 16.75              
ATOM    253  CB  ALA A  16      47.342  47.756  68.479  1.00 16.75              
ATOM    254  HB1 ALA A  16      47.269  48.787  68.806  1.00 16.75              
ATOM    255  HB2 ALA A  16      46.781  47.539  67.571  1.00 16.75              
ATOM    256  HB3 ALA A  16      46.944  47.142  69.286  1.00 16.75              
ATOM    257  C   ALA A  16      49.464  47.103  66.904  1.00 16.75              
ATOM    258  O   ALA A  16      48.956  47.369  65.841  1.00 16.75              
ATOM    259  N   ALA A  17      50.641  46.403  66.992  1.00 15.46              
ATOM    260  H   ALA A  17      51.053  46.445  67.915  1.00 15.46              
ATOM    261  CA  ALA A  17      50.854  45.157  66.257  1.00 15.46              
ATOM    262  HA  ALA A  17      50.561  45.311  65.223  1.00 15.46              
ATOM    263  CB  ALA A  17      52.340  44.771  66.340  1.00 15.46              
ATOM    264  HB1 ALA A  17      52.707  44.881  67.361  1.00 15.46              
ATOM    265  HB2 ALA A  17      52.471  43.730  66.045  1.00 15.46              
ATOM    266  HB3 ALA A  17      52.925  45.394  65.665  1.00 15.46              
ATOM    267  C   ALA A  17      49.927  44.135  66.915  1.00 15.46              
ATOM    268  O   ALA A  17      50.398  43.402  67.779  1.00 15.46              
ATOM    269  N   PRO A  18      48.658  43.948  66.463  1.00 15.02              
ATOM    270  CD  PRO A  18      47.624  44.871  66.029  1.00 15.02              
ATOM    271  HD1 PRO A  18      47.809  45.224  65.022  1.00 15.02              
ATOM    272  HD2 PRO A  18      47.503  45.687  66.724  1.00 15.02              
ATOM    273  CG  PRO A  18      46.281  44.136  66.087  1.00 15.02              
ATOM    274  HG1 PRO A  18      45.613  44.450  65.285  1.00 15.02              
ATOM    275  HG2 PRO A  18      45.824  44.326  67.060  1.00 15.02              
ATOM    276  CB  PRO A  18      46.660  42.671  65.996  1.00 15.02              
ATOM    277  HB1 PRO A  18      46.647  42.311  64.973  1.00 15.02              
ATOM    278  HB2 PRO A  18      46.001  42.052  66.605  1.00 15.02              
ATOM    279  CA  PRO A  18      48.090  42.639  66.529  1.00 15.02              
ATOM    280  HA  PRO A  18      48.013  42.386  67.588  1.00 15.02              
ATOM    281  C   PRO A  18      48.904  41.500  65.871  1.00 15.02              
ATOM    282  O   PRO A  18      48.489  40.344  65.885  1.00 15.02              
ATOM    283  N   VAL A  19      50.056  41.820  65.269  1.00 14.47              
ATOM    284  H   VAL A  19      50.324  42.782  65.347  1.00 14.47              
ATOM    285  CA  VAL A  19      51.058  40.957  64.628  1.00 14.47              
ATOM    286  HA  VAL A  19      51.915  41.586  64.401  1.00 14.47              
ATOM    287  CB  VAL A  19      51.605  39.854  65.568  1.00 14.47              
ATOM    288  HB  VAL A  19      50.826  39.118  65.762  1.00 14.47              
ATOM    289  CG1 VAL A  19      52.801  39.137  64.928  1.00 14.47              
ATOM    290 1HG1 VAL A  19      52.497  38.620  64.019  1.00 14.47              
ATOM    291 2HG1 VAL A  19      53.588  39.852  64.688  1.00 14.47              
ATOM    292 3HG1 VAL A  19      53.198  38.391  65.617  1.00 14.47              
ATOM    293  CG2 VAL A  19      52.096  40.424  66.908  1.00 14.47              
ATOM    294 1HG2 VAL A  19      52.522  39.626  67.516  1.00 14.47              
ATOM    295 2HG2 VAL A  19      52.851  41.192  66.742  1.00 14.47              
ATOM    296 3HG2 VAL A  19      51.263  40.852  67.465  1.00 14.47              
ATOM    297  C   VAL A  19      50.593  40.385  63.293  1.00 14.47              
ATOM    298  O   VAL A  19      51.344  40.458  62.323  1.00 14.47              
ATOM    299  N   GLY A  20      49.341  39.955  63.191  1.00 14.25              
ATOM    300  H   GLY A  20      48.779  39.915  64.039  1.00 14.25              
ATOM    301  CA  GLY A  20      48.689  39.612  61.935  1.00 14.25              
ATOM    302  HA1 GLY A  20      48.573  38.530  61.871  1.00 14.25              
ATOM    303  HA2 GLY A  20      49.288  39.944  61.087  1.00 14.25              
ATOM    304  C   GLY A  20      47.311  40.249  61.867  1.00 14.25              
ATOM    305  O   GLY A  20      46.534  40.136  62.807  1.00 14.25              
ATOM    306  N   ASN A  21      47.056  41.011  60.798  1.00 12.27              
ATOM    307  H   ASN A  21      47.678  40.931  60.010  1.00 12.27              
ATOM    308  CA  ASN A  21      46.347  42.291  60.945  1.00 12.27              
ATOM    309  HA  ASN A  21      46.522  42.874  60.038  1.00 12.27              
ATOM    310  CB  ASN A  21      44.821  42.080  61.046  1.00 12.27              
ATOM    311  HB1 ASN A  21      44.338  43.046  61.188  1.00 12.27              
ATOM    312  HB2 ASN A  21      44.576  41.462  61.909  1.00 12.27              
ATOM    313  CG  ASN A  21      44.245  41.468  59.786  1.00 12.27              
ATOM    314  OD1 ASN A  21      44.083  42.134  58.782  1.00 12.27              
ATOM    315  ND2 ASN A  21      43.944  40.191  59.793  1.00 12.27              
ATOM    316 1HD2 ASN A  21      44.113  39.636  60.613  1.00 12.27              
ATOM    317 2HD2 ASN A  21      43.567  39.811  58.943  1.00 12.27              
ATOM    318  C   ASN A  21      46.961  43.101  62.087  1.00 12.27              
ATOM    319  O   ASN A  21      46.259  43.527  62.991  1.00 12.27              
ATOM    320  N   GLN A  22      48.284  43.306  62.009  1.00  9.88              
ATOM    321  H   GLN A  22      48.734  42.832  61.242  1.00  9.88              
ATOM    322  CA  GLN A  22      49.168  44.255  62.722  1.00  9.88              
ATOM    323  HA  GLN A  22      49.174  44.010  63.780  1.00  9.88              
ATOM    324  CB  GLN A  22      50.563  43.989  62.099  1.00  9.88              
ATOM    325  HB1 GLN A  22      50.661  44.541  61.162  1.00  9.88              
ATOM    326  HB2 GLN A  22      50.641  42.931  61.851  1.00  9.88              
ATOM    327  CG  GLN A  22      51.751  44.313  63.003  1.00  9.88              
ATOM    328  HG1 GLN A  22      51.612  43.788  63.939  1.00  9.88              
ATOM    329  HG2 GLN A  22      51.790  45.387  63.188  1.00  9.88              
ATOM    330  CD  GLN A  22      53.092  43.856  62.426  1.00  9.88              
ATOM    331  OE1 GLN A  22      53.967  44.646  62.128  1.00  9.88              
ATOM    332  NE2 GLN A  22      53.337  42.573  62.252  1.00  9.88              
ATOM    333 1HE2 GLN A  22      52.626  41.858  62.332  1.00  9.88              
ATOM    334 2HE2 GLN A  22      54.249  42.365  61.885  1.00  9.88              
ATOM    335  C   GLN A  22      48.714  45.730  62.536  1.00  9.88              
ATOM    336  O   GLN A  22      49.469  46.637  62.195  1.00  9.88              
ATOM    337  N   ARG A  23      47.398  45.891  62.612  1.00  8.03              
ATOM    338  H   ARG A  23      46.892  45.115  63.018  1.00  8.03              
ATOM    339  CA  ARG A  23      46.556  46.942  62.104  1.00  8.03              
ATOM    340  HA  ARG A  23      47.002  47.362  61.201  1.00  8.03              
ATOM    341  CB  ARG A  23      45.195  46.324  61.722  1.00  8.03              
ATOM    342  HB1 ARG A  23      44.799  45.747  62.560  1.00  8.03              
ATOM    343  HB2 ARG A  23      45.347  45.650  60.878  1.00  8.03              
ATOM    344  CG  ARG A  23      44.162  47.382  61.338  1.00  8.03              
ATOM    345  HG1 ARG A  23      44.651  48.141  60.726  1.00  8.03              
ATOM    346  HG2 ARG A  23      43.785  47.817  62.264  1.00  8.03              
ATOM    347  CD  ARG A  23      42.971  46.844  60.542  1.00  8.03              
ATOM    348  HD1 ARG A  23      42.744  45.838  60.900  1.00  8.03              
ATOM    349  HD2 ARG A  23      43.248  46.773  59.488  1.00  8.03              
ATOM    350  NE  ARG A  23      41.749  47.666  60.687  1.00  8.03              
ATOM    351  HE  ARG A  23      40.895  47.150  60.786  1.00  8.03              
ATOM    352  CZ  ARG A  23      41.598  48.984  60.708  1.00  8.03              
ATOM    353  NH1 ARG A  23      42.542  49.869  60.617  1.00  8.03              
ATOM    354 1HH1 ARG A  23      43.477  49.622  60.914  1.00  8.03              
ATOM    355 2HH1 ARG A  23      42.240  50.823  60.786  1.00  8.03              
ATOM    356  NH2 ARG A  23      40.412  49.487  60.853  1.00  8.03              
ATOM    357 1HH2 ARG A  23      39.653  48.906  61.141  1.00  8.03              
ATOM    358 2HH2 ARG A  23      40.396  50.443  61.227  1.00  8.03              
ATOM    359  C   ARG A  23      46.503  48.020  63.157  1.00  8.03              
ATOM    360  O   ARG A  23      45.764  47.924  64.133  1.00  8.03              
ATOM    361  N   ILE A  24      47.276  49.053  62.861  1.00  6.13              
ATOM    362  H   ILE A  24      47.971  48.905  62.145  1.00  6.13              
ATOM    363  CA  ILE A  24      46.914  50.424  63.169  1.00  6.13              
ATOM    364  HA  ILE A  24      47.300  50.687  64.127  1.00  6.13              
ATOM    365  CB  ILE A  24      47.538  51.394  62.132  1.00  6.13              
ATOM    366  HB  ILE A  24      47.088  52.380  62.264  1.00  6.13              
ATOM    367  CG2 ILE A  24      49.020  51.546  62.428  1.00  6.13              
ATOM    368 1HG2 ILE A  24      49.523  52.115  61.649  1.00  6.13              
ATOM    369 2HG2 ILE A  24      49.129  52.046  63.384  1.00  6.13              
ATOM    370 3HG2 ILE A  24      49.459  50.555  62.479  1.00  6.13              
ATOM    371  CG1 ILE A  24      47.348  50.972  60.656  1.00  6.13              
ATOM    372 1HG1 ILE A  24      46.361  50.544  60.497  1.00  6.13              
ATOM    373 2HG1 ILE A  24      48.087  50.217  60.386  1.00  6.13              
ATOM    374  CD1 ILE A  24      47.472  52.166  59.711  1.00  6.13              
ATOM    375  HD1 ILE A  24      46.689  52.888  59.932  1.00  6.13              
ATOM    376  HD2 ILE A  24      48.441  52.644  59.804  1.00  6.13              
ATOM    377  HD3 ILE A  24      47.363  51.813  58.692  1.00  6.13              
ATOM    378  C   ILE A  24      45.429  50.681  63.094  1.00  6.13              
ATOM    379  O   ILE A  24      44.735  50.082  62.273  1.00  6.13              
ATOM    380  N   ASP A  25      44.959  51.702  63.792  1.00  5.52              
ATOM    381  H   ASP A  25      45.544  52.195  64.450  1.00  5.52              
ATOM    382  CA  ASP A  25      43.702  52.295  63.378  1.00  5.52              
ATOM    383  HA  ASP A  25      43.629  52.205  62.295  1.00  5.52              
ATOM    384  CB  ASP A  25      42.509  51.550  64.013  1.00  5.52              
ATOM    385  HB1 ASP A  25      42.221  52.041  64.944  1.00  5.52              
ATOM    386  HB2 ASP A  25      42.815  50.533  64.260  1.00  5.52              
ATOM    387  CG  ASP A  25      41.295  51.466  63.081  1.00  5.52              
ATOM    388  OD1 ASP A  25      40.381  50.677  63.383  1.00  5.52              
ATOM    389  OD2 ASP A  25      41.314  52.013  61.949  1.00  5.52              
ATOM    390  C   ASP A  25      43.630  53.793  63.688  1.00  5.52              
ATOM    391  O   ASP A  25      44.092  54.255  64.733  1.00  5.52              
ATOM    392  N   SER A  26      42.995  54.500  62.772  1.00  4.93              
ATOM    393  H   SER A  26      42.836  54.007  61.903  1.00  4.93              
ATOM    394  CA  SER A  26      41.932  55.482  63.016  1.00  4.93              
ATOM    395  HA  SER A  26      41.354  55.129  63.866  1.00  4.93              
ATOM    396  CB  SER A  26      42.398  56.915  63.334  1.00  4.93              
ATOM    397  HB1 SER A  26      41.703  57.356  64.051  1.00  4.93              
ATOM    398  HB2 SER A  26      42.370  57.540  62.446  1.00  4.93              
ATOM    399  OG  SER A  26      43.703  56.934  63.886  1.00  4.93              
ATOM    400  HG  SER A  26      43.841  56.071  64.304  1.00  4.93              
ATOM    401  C   SER A  26      41.022  55.417  61.782  1.00  4.93              
ATOM    402  O   SER A  26      41.456  55.053  60.669  1.00  4.93              
ATOM    403  N   GLU A  27      39.747  55.713  61.971  1.00  5.12              
ATOM    404  H   GLU A  27      39.464  56.059  62.887  1.00  5.12              
ATOM    405  CA  GLU A  27      38.734  55.639  60.924  1.00  5.12              
ATOM    406  HA  GLU A  27      38.715  54.609  60.570  1.00  5.12              
ATOM    407  CB  GLU A  27      37.332  55.936  61.505  1.00  5.12              
ATOM    408  HB1 GLU A  27      37.167  55.261  62.346  1.00  5.12              
ATOM    409  HB2 GLU A  27      36.593  55.681  60.744  1.00  5.12              
ATOM    410  CG  GLU A  27      37.047  57.376  61.976  1.00  5.12              
ATOM    411  HG1 GLU A  27      36.086  57.389  62.495  1.00  5.12              
ATOM    412  HG2 GLU A  27      36.948  58.017  61.097  1.00  5.12              
ATOM    413  CD  GLU A  27      38.135  57.928  62.905  1.00  5.12              
ATOM    414  OE1 GLU A  27      38.435  57.255  63.919  1.00  5.12              
ATOM    415  OE2 GLU A  27      38.771  58.931  62.511  1.00  5.12              
ATOM    416  C   GLU A  27      39.080  56.505  59.693  1.00  5.12              
ATOM    417  O   GLU A  27      39.046  56.003  58.557  1.00  5.12              
ATOM    418  N   GLU A  28      39.534  57.752  59.918  1.00  4.88              
ATOM    419  H   GLU A  28      39.470  58.142  60.862  1.00  4.88              
ATOM    420  CA  GLU A  28      40.052  58.622  58.855  1.00  4.88              
ATOM    421  HA  GLU A  28      39.223  58.848  58.185  1.00  4.88              
ATOM    422  CB  GLU A  28      40.586  59.968  59.420  1.00  4.88              
ATOM    423  HB1 GLU A  28      41.519  59.783  59.955  1.00  4.88              
ATOM    424  HB2 GLU A  28      39.860  60.369  60.127  1.00  4.88              
ATOM    425  CG  GLU A  28      40.825  61.030  58.320  1.00  4.88              
ATOM    426  HG1 GLU A  28      39.862  61.272  57.863  1.00  4.88              
ATOM    427  HG2 GLU A  28      41.444  60.595  57.534  1.00  4.88              
ATOM    428  CD  GLU A  28      41.504  62.333  58.805  1.00  4.88              
ATOM    429  OE1 GLU A  28      42.737  62.340  59.009  1.00  4.88              
ATOM    430  OE2 GLU A  28      40.824  63.387  58.910  1.00  4.88              
ATOM    431  C   GLU A  28      41.136  57.917  58.003  1.00  4.88              
ATOM    432  O   GLU A  28      41.164  58.014  56.771  1.00  4.88              
ATOM    433  N   ILE A  29      41.984  57.135  58.674  1.00  4.48              
ATOM    434  H   ILE A  29      41.781  56.995  59.654  1.00  4.48              
ATOM    435  CA  ILE A  29      43.180  56.485  58.136  1.00  4.48              
ATOM    436  HA  ILE A  29      43.709  57.224  57.531  1.00  4.48              
ATOM    437  CB  ILE A  29      44.136  56.026  59.256  1.00  4.48              
ATOM    438  HB  ILE A  29      43.681  55.216  59.819  1.00  4.48              
ATOM    439  CG2 ILE A  29      45.449  55.463  58.681  1.00  4.48              
ATOM    440 1HG2 ILE A  29      45.264  54.702  57.927  1.00  4.48              
ATOM    441 2HG2 ILE A  29      46.021  56.260  58.227  1.00  4.48              
ATOM    442 3HG2 ILE A  29      46.031  55.010  59.477  1.00  4.48              
ATOM    443  CG1 ILE A  29      44.368  57.208  60.211  1.00  4.48              
ATOM    444 1HG1 ILE A  29      43.438  57.466  60.702  1.00  4.48              
ATOM    445 2HG1 ILE A  29      44.684  58.075  59.644  1.00  4.48              
ATOM    446  CD1 ILE A  29      45.397  56.932  61.292  1.00  4.48              
ATOM    447  HD1 ILE A  29      45.171  56.001  61.809  1.00  4.48              
ATOM    448  HD2 ILE A  29      46.371  56.869  60.826  1.00  4.48              
ATOM    449  HD3 ILE A  29      45.400  57.761  61.999  1.00  4.48              
ATOM    450  C   ILE A  29      42.865  55.311  57.229  1.00  4.48              
ATOM    451  O   ILE A  29      43.332  55.269  56.088  1.00  4.48              
ATOM    452  N   ALA A  30      42.098  54.335  57.715  1.00  4.59              
ATOM    453  H   ALA A  30      41.725  54.410  58.658  1.00  4.59              
ATOM    454  CA  ALA A  30      41.758  53.205  56.846  1.00  4.59              
ATOM    455  HA  ALA A  30      42.667  52.817  56.385  1.00  4.59              
ATOM    456  CB  ALA A  30      41.140  52.100  57.711  1.00  4.59              
ATOM    457  HB1 ALA A  30      40.914  51.232  57.090  1.00  4.59              
ATOM    458  HB2 ALA A  30      41.844  51.805  58.489  1.00  4.59              
ATOM    459  HB3 ALA A  30      40.221  52.458  58.179  1.00  4.59              
ATOM    460  C   ALA A  30      40.813  53.634  55.727  1.00  4.59              
ATOM    461  O   ALA A  30      40.921  53.065  54.640  1.00  4.59              
ATOM    462  N   ASN A  31      39.944  54.643  55.929  1.00  4.65              
ATOM    463  H   ASN A  31      39.882  55.106  56.833  1.00  4.65              
ATOM    464  CA  ASN A  31      39.190  55.169  54.790  1.00  4.65              
ATOM    465  HA  ASN A  31      38.644  54.337  54.338  1.00  4.65              
ATOM    466  CB  ASN A  31      38.161  56.223  55.235  1.00  4.65              
ATOM    467  HB1 ASN A  31      38.659  57.166  55.462  1.00  4.65              
ATOM    468  HB2 ASN A  31      37.669  55.879  56.145  1.00  4.65              
ATOM    469  CG  ASN A  31      37.069  56.470  54.195  1.00  4.65              
ATOM    470  OD1 ASN A  31      35.904  56.578  54.525  1.00  4.65              
ATOM    471  ND2 ASN A  31      37.355  56.523  52.908  1.00  4.65              
ATOM    472 1HD2 ASN A  31      38.291  56.401  52.550  1.00  4.65              
ATOM    473 2HD2 ASN A  31      36.577  56.642  52.283  1.00  4.65              
ATOM    474  C   ASN A  31      40.145  55.725  53.723  1.00  4.65              
ATOM    475  O   ASN A  31      40.083  55.278  52.577  1.00  4.65              
ATOM    476  N   PHE A  32      41.035  56.657  54.075  1.00  4.33              
ATOM    477  H   PHE A  32      41.043  57.007  55.030  1.00  4.33              
ATOM    478  CA  PHE A  32      41.976  57.240  53.115  1.00  4.33              
ATOM    479  HA  PHE A  32      41.410  57.781  52.355  1.00  4.33              
ATOM    480  CB  PHE A  32      42.875  58.253  53.835  1.00  4.33              
ATOM    481  HB1 PHE A  32      43.429  57.744  54.626  1.00  4.33              
ATOM    482  HB2 PHE A  32      42.232  58.995  54.310  1.00  4.33              
ATOM    483  CG  PHE A  32      43.863  58.973  52.930  1.00  4.33              
ATOM    484  CD1 PHE A  32      43.547  60.244  52.411  1.00  4.33              
ATOM    485  HD1 PHE A  32      42.616  60.723  52.675  1.00  4.33              
ATOM    486  CE1 PHE A  32      44.439  60.900  51.545  1.00  4.33              
ATOM    487  HE1 PHE A  32      44.193  61.876  51.148  1.00  4.33              
ATOM    488  CZ  PHE A  32      45.644  60.278  51.176  1.00  4.33              
ATOM    489  HZ  PHE A  32      46.314  60.765  50.479  1.00  4.33              
ATOM    490  CE2 PHE A  32      45.974  59.021  51.707  1.00  4.33              
ATOM    491  HE2 PHE A  32      46.893  58.533  51.411  1.00  4.33              
ATOM    492  CD2 PHE A  32      45.090  58.371  52.583  1.00  4.33              
ATOM    493  HD2 PHE A  32      45.347  57.390  52.957  1.00  4.33              
ATOM    494  C   PHE A  32      42.814  56.189  52.386  1.00  4.33              
ATOM    495  O   PHE A  32      42.772  56.131  51.169  1.00  4.33              
ATOM    496  N   CYS A  33      43.500  55.311  53.117  1.00  4.19              
ATOM    497  H   CYS A  33      43.468  55.399  54.128  1.00  4.19              
ATOM    498  CA  CYS A  33      44.386  54.299  52.539  1.00  4.19              
ATOM    499  HA  CYS A  33      45.067  54.776  51.834  1.00  4.19              
ATOM    500  CB  CYS A  33      45.195  53.688  53.692  1.00  4.19              
ATOM    501  HB1 CYS A  33      45.770  52.856  53.288  1.00  4.19              
ATOM    502  HB2 CYS A  33      44.496  53.269  54.417  1.00  4.19              
ATOM    503  SG  CYS A  33      46.349  54.775  54.579  1.00  4.19              
ATOM    504  C   CYS A  33      43.679  53.158  51.798  1.00  4.19              
ATOM    505  O   CYS A  33      44.338  52.383  51.104  1.00  4.19              
ATOM    506  N   SER A  34      42.362  52.997  51.956  1.00  4.41              
ATOM    507  H   SER A  34      41.859  53.599  52.595  1.00  4.41              
ATOM    508  CA  SER A  34      41.594  52.116  51.067  1.00  4.41              
ATOM    509  HA  SER A  34      42.225  51.317  50.685  1.00  4.41              
ATOM    510  CB  SER A  34      40.435  51.459  51.823  1.00  4.41              
ATOM    511  HB1 SER A  34      39.941  50.741  51.167  1.00  4.41              
ATOM    512  HB2 SER A  34      39.711  52.222  52.117  1.00  4.41              
ATOM    513  OG  SER A  34      40.898  50.788  52.980  1.00  4.41              
ATOM    514  HG  SER A  34      41.061  51.474  53.646  1.00  4.41              
ATOM    515  C   SER A  34      41.017  52.858  49.858  1.00  4.41              
ATOM    516  O   SER A  34      40.595  52.208  48.905  1.00  4.41              
ATOM    517  N   THR A  35      40.992  54.196  49.887  1.00  4.46              
ATOM    518  H   THR A  35      41.440  54.668  50.663  1.00  4.46              
ATOM    519  CA  THR A  35      40.606  55.041  48.746  1.00  4.46              
ATOM    520  HA  THR A  35      39.843  54.532  48.159  1.00  4.46              
ATOM    521  CB  THR A  35      40.025  56.377  49.239  1.00  4.46              
ATOM    522  HB  THR A  35      40.808  56.963  49.719  1.00  4.46              
ATOM    523  CG2 THR A  35      39.373  57.220  48.144  1.00  4.46              
ATOM    524 1HG2 THR A  35      38.626  56.629  47.615  1.00  4.46              
ATOM    525 2HG2 THR A  35      38.897  58.093  48.590  1.00  4.46              
ATOM    526 3HG2 THR A  35      40.131  57.562  47.438  1.00  4.46              
ATOM    527  OG1 THR A  35      39.011  56.122  50.182  1.00  4.46              
ATOM    528  HG1 THR A  35      39.430  55.566  50.851  1.00  4.46              
ATOM    529  C   THR A  35      41.774  55.346  47.810  1.00  4.46              
ATOM    530  O   THR A  35      41.579  55.501  46.605  1.00  4.46              
ATOM    531  N   HIS A  36      42.978  55.413  48.382  1.00  4.09              
ATOM    532  CA  HIS A  36      44.200  55.951  47.797  1.00  4.09              
ATOM    533  CB  HIS A  36      44.992  56.680  48.909  1.00  4.09              
ATOM    534  CG  HIS A  36      46.383  56.191  49.287  1.00  4.09              
ATOM    535  ND1 HIS A  36      46.724  54.896  49.689  1.00  4.09              
ATOM    536  CE1 HIS A  36      48.036  54.943  49.938  1.00  4.09              
ATOM    537  NE2 HIS A  36      48.528  56.184  49.771  1.00  4.09              
ATOM    538  CD2 HIS A  36      47.492  56.992  49.352  1.00  4.09              
ATOM    539  C   HIS A  36      45.035  54.909  47.069  1.00  4.09              
ATOM    540  O   HIS A  36      46.030  55.276  46.458  1.00  4.09              
ATOM    541  N   GLN A  37      44.643  53.628  47.140  1.00  4.11              
ATOM    542  H   GLN A  37      43.760  53.504  47.607  1.00  4.11              
ATOM    543  CA  GLN A  37      45.538  52.462  47.129  1.00  4.11              
ATOM    544  HA  GLN A  37      46.296  52.725  47.869  1.00  4.11              
ATOM    545  CB  GLN A  37      44.795  51.224  47.688  1.00  4.11              
ATOM    546  HB1 GLN A  37      44.358  50.649  46.870  1.00  4.11              
ATOM    547  HB2 GLN A  37      43.985  51.562  48.337  1.00  4.11              
ATOM    548  CG  GLN A  37      45.730  50.329  48.529  1.00  4.11              
ATOM    549  HG1 GLN A  37      46.269  50.955  49.241  1.00  4.11              
ATOM    550  HG2 GLN A  37      46.459  49.846  47.880  1.00  4.11              
ATOM    551  CD  GLN A  37      44.999  49.249  49.326  1.00  4.11              
ATOM    552  OE1 GLN A  37      45.068  48.060  49.033  1.00  4.11              
ATOM    553  NE2 GLN A  37      44.332  49.605  50.400  1.00  4.11              
ATOM    554 1HE2 GLN A  37      44.310  50.587  50.657  1.00  4.11              
ATOM    555 2HE2 GLN A  37      43.860  48.896  50.922  1.00  4.11              
ATOM    556  C   GLN A  37      46.367  52.187  45.852  1.00  4.11              
ATOM    557  O   GLN A  37      47.005  51.141  45.743  1.00  4.11              
ATOM    558  N   ASN A  38      46.390  53.129  44.913  1.00  4.09              
ATOM    559  H   ASN A  38      45.851  53.958  45.122  1.00  4.09              
ATOM    560  CA  ASN A  38      47.348  53.234  43.812  1.00  4.09              
ATOM    561  HA  ASN A  38      47.756  52.244  43.601  1.00  4.09              
ATOM    562  CB  ASN A  38      46.532  53.694  42.590  1.00  4.09              
ATOM    563  HB1 ASN A  38      46.235  54.735  42.716  1.00  4.09              
ATOM    564  HB2 ASN A  38      45.628  53.092  42.509  1.00  4.09              
ATOM    565  CG  ASN A  38      47.283  53.537  41.283  1.00  4.09              
ATOM    566  OD1 ASN A  38      47.370  52.459  40.718  1.00  4.09              
ATOM    567  ND2 ASN A  38      47.824  54.599  40.742  1.00  4.09              
ATOM    568 1HD2 ASN A  38      47.755  55.506  41.218  1.00  4.09              
ATOM    569 2HD2 ASN A  38      48.324  54.472  39.890  1.00  4.09              
ATOM    570  C   ASN A  38      48.551  54.163  44.102  1.00  4.09              
ATOM    571  O   ASN A  38      49.663  53.930  43.618  1.00  4.09              
ATOM    572  N   GLU A  39      48.344  55.199  44.913  1.00  3.74              
ATOM    573  H   GLU A  39      47.427  55.314  45.327  1.00  3.74              
ATOM    574  CA  GLU A  39      49.325  56.230  45.230  1.00  3.74              
ATOM    575  HA  GLU A  39      49.948  56.372  44.350  1.00  3.74              
ATOM    576  CB  GLU A  39      48.627  57.576  45.496  1.00  3.74              
ATOM    577  HB1 GLU A  39      49.396  58.342  45.590  1.00  3.74              
ATOM    578  HB2 GLU A  39      48.087  57.525  46.442  1.00  3.74              
ATOM    579  CG  GLU A  39      47.645  58.006  44.386  1.00  3.74              
ATOM    580  HG1 GLU A  39      47.441  59.074  44.493  1.00  3.74              
ATOM    581  HG2 GLU A  39      46.700  57.479  44.541  1.00  3.74              
ATOM    582  CD  GLU A  39      48.158  57.716  42.965  1.00  3.74              
ATOM    583  OE1 GLU A  39      49.301  58.118  42.646  1.00  3.74              
ATOM    584  OE2 GLU A  39      47.434  57.023  42.212  1.00  3.74              
ATOM    585  C   GLU A  39      50.274  55.830  46.367  1.00  3.74              
ATOM    586  O   GLU A  39      50.068  54.846  47.088  1.00  3.74              
ATOM    587  N   VAL A  40      51.342  56.614  46.540  1.00  3.63              
ATOM    588  H   VAL A  40      51.469  57.388  45.904  1.00  3.63              
ATOM    589  CA  VAL A  40      52.258  56.476  47.676  1.00  3.63              
ATOM    590  HA  VAL A  40      51.727  55.937  48.460  1.00  3.63              
ATOM    591  CB  VAL A  40      53.525  55.620  47.383  1.00  3.63              
ATOM    592  HB  VAL A  40      54.043  55.489  48.334  1.00  3.63              
ATOM    593  CG1 VAL A  40      53.178  54.213  46.879  1.00  3.63              
ATOM    594 1HG1 VAL A  40      54.080  53.609  46.803  1.00  3.63              
ATOM    595 2HG1 VAL A  40      52.498  53.726  47.570  1.00  3.63              
ATOM    596 3HG1 VAL A  40      52.705  54.268  45.898  1.00  3.63              
ATOM    597  CG2 VAL A  40      54.555  56.192  46.399  1.00  3.63              
ATOM    598 1HG2 VAL A  40      55.325  55.454  46.178  1.00  3.63              
ATOM    599 2HG2 VAL A  40      54.060  56.475  45.475  1.00  3.63              
ATOM    600 3HG2 VAL A  40      55.045  57.061  46.827  1.00  3.63              
ATOM    601  C   VAL A  40      52.601  57.828  48.278  1.00  3.63              
ATOM    602  O   VAL A  40      53.364  58.602  47.714  1.00  3.63              
ATOM    603  N   TYR A  41      52.040  58.134  49.447  1.00  3.63              
ATOM    604  H   TYR A  41      51.344  57.520  49.842  1.00  3.63              
ATOM    605  CA  TYR A  41      52.562  59.233  50.253  1.00  3.63              
ATOM    606  HA  TYR A  41      52.994  59.972  49.577  1.00  3.63              
ATOM    607  CB  TYR A  41      51.447  59.962  51.020  1.00  3.63              
ATOM    608  HB1 TYR A  41      50.981  59.277  51.726  1.00  3.63              
ATOM    609  HB2 TYR A  41      50.687  60.307  50.316  1.00  3.63              
ATOM    610  CG  TYR A  41      52.030  61.161  51.746  1.00  3.63              
ATOM    611  CD1 TYR A  41      52.624  62.178  50.980  1.00  3.63              
ATOM    612  HD1 TYR A  41      52.466  62.193  49.913  1.00  3.63              
ATOM    613  CE1 TYR A  41      53.485  63.110  51.581  1.00  3.63              
ATOM    614  HE1 TYR A  41      54.013  63.837  50.981  1.00  3.63              
ATOM    615  CZ  TYR A  41      53.683  63.077  52.975  1.00  3.63              
ATOM    616  OH  TYR A  41      54.565  63.928  53.552  1.00  3.63              
ATOM    617  HH  TYR A  41      54.902  63.538  54.362  1.00  3.63              
ATOM    618  CE2 TYR A  41      53.035  62.099  53.758  1.00  3.63              
ATOM    619  HE2 TYR A  41      53.213  62.066  54.822  1.00  3.63              
ATOM    620  CD2 TYR A  41      52.228  61.130  53.138  1.00  3.63              
ATOM    621  HD2 TYR A  41      51.807  60.335  53.721  1.00  3.63              
ATOM    622  C   TYR A  41      53.700  58.773  51.183  1.00  3.63              
ATOM    623  O   TYR A  41      53.779  57.599  51.547  1.00  3.63              
ATOM    624  N   ALA A  42      54.561  59.705  51.600  1.00  3.34              
ATOM    625  H   ALA A  42      54.372  60.667  51.349  1.00  3.34              
ATOM    626  CA  ALA A  42      55.755  59.453  52.392  1.00  3.34              
ATOM    627  HA  ALA A  42      55.877  58.376  52.510  1.00  3.34              
ATOM    628  CB  ALA A  42      56.968  59.935  51.593  1.00  3.34              
ATOM    629  HB1 ALA A  42      57.883  59.767  52.164  1.00  3.34              
ATOM    630  HB2 ALA A  42      57.034  59.382  50.658  1.00  3.34              
ATOM    631  HB3 ALA A  42      56.874  61.000  51.378  1.00  3.34              
ATOM    632  C   ALA A  42      55.721  60.055  53.810  1.00  3.34              
ATOM    633  O   ALA A  42      55.925  61.249  54.035  1.00  3.34              
ATOM    634  N   ARG A  43      55.498  59.193  54.807  1.00  3.38              
ATOM    635  H   ARG A  43      55.447  58.207  54.563  1.00  3.38              
ATOM    636  CA  ARG A  43      55.559  59.552  56.226  1.00  3.38              
ATOM    637  HA  ARG A  43      55.315  60.610  56.279  1.00  3.38              
ATOM    638  CB  ARG A  43      54.460  58.825  57.068  1.00  3.38              
ATOM    639  HB1 ARG A  43      53.490  59.075  56.635  1.00  3.38              
ATOM    640  HB2 ARG A  43      54.480  59.244  58.075  1.00  3.38              
ATOM    641  CG  ARG A  43      54.544  57.283  57.196  1.00  3.38              
ATOM    642  HG1 ARG A  43      55.504  57.009  57.631  1.00  3.38              
ATOM    643  HG2 ARG A  43      54.509  56.883  56.188  1.00  3.38              
ATOM    644  CD  ARG A  43      53.431  56.587  58.029  1.00  3.38              
ATOM    645  HD1 ARG A  43      52.486  57.110  57.867  1.00  3.38              
ATOM    646  HD2 ARG A  43      53.685  56.642  59.088  1.00  3.38              
ATOM    647  NE  ARG A  43      53.263  55.170  57.607  1.00  3.38              
ATOM    648  HE  ARG A  43      53.755  54.918  56.759  1.00  3.38              
ATOM    649  CZ  ARG A  43      52.431  54.213  58.008  1.00  3.38              
ATOM    650  NH1 ARG A  43      51.645  54.211  59.044  1.00  3.38              
ATOM    651 1HH1 ARG A  43      51.480  55.033  59.582  1.00  3.38              
ATOM    652 2HH1 ARG A  43      51.069  53.364  59.150  1.00  3.38              
ATOM    653  NH2 ARG A  43      52.334  53.139  57.305  1.00  3.38              
ATOM    654 1HH2 ARG A  43      52.666  53.143  56.354  1.00  3.38              
ATOM    655 2HH2 ARG A  43      51.558  52.514  57.561  1.00  3.38              
ATOM    656  C   ARG A  43      56.941  59.405  56.836  1.00  3.38              
ATOM    657  O   ARG A  43      57.522  58.323  56.831  1.00  3.38              
ATOM    658  N   PHE A  44      57.396  60.487  57.455  1.00  3.21              
ATOM    659  H   PHE A  44      56.816  61.316  57.413  1.00  3.21              
ATOM    660  CA  PHE A  44      58.616  60.557  58.254  1.00  3.21              
ATOM    661  HA  PHE A  44      59.230  59.691  58.004  1.00  3.21              
ATOM    662  CB  PHE A  44      59.417  61.796  57.814  1.00  3.21              
ATOM    663  HB1 PHE A  44      58.907  62.280  56.978  1.00  3.21              
ATOM    664  HB2 PHE A  44      60.351  61.434  57.396  1.00  3.21              
ATOM    665  CG  PHE A  44      59.827  62.862  58.808  1.00  3.21              
ATOM    666  CD1 PHE A  44      60.640  62.545  59.912  1.00  3.21              
ATOM    667  HD1 PHE A  44      60.847  61.518  60.165  1.00  3.21              
ATOM    668  CE1 PHE A  44      61.291  63.566  60.625  1.00  3.21              
ATOM    669  HE1 PHE A  44      61.942  63.317  61.447  1.00  3.21              
ATOM    670  CZ  PHE A  44      61.163  64.901  60.215  1.00  3.21              
ATOM    671  HZ  PHE A  44      61.724  65.678  60.715  1.00  3.21              
ATOM    672  CE2 PHE A  44      60.323  65.221  59.138  1.00  3.21              
ATOM    673  HE2 PHE A  44      60.250  66.239  58.782  1.00  3.21              
ATOM    674  CD2 PHE A  44      59.630  64.210  58.460  1.00  3.21              
ATOM    675  HD2 PHE A  44      59.047  64.471  57.587  1.00  3.21              
ATOM    676  C   PHE A  44      58.253  60.441  59.733  1.00  3.21              
ATOM    677  O   PHE A  44      57.266  61.019  60.200  1.00  3.21              
ATOM    678  N   ARG A  45      59.018  59.648  60.483  1.00  3.25              
ATOM    679  H   ARG A  45      59.757  59.126  60.014  1.00  3.25              
ATOM    680  CA  ARG A  45      58.935  59.617  61.949  1.00  3.25              
ATOM    681  HA  ARG A  45      58.626  60.614  62.268  1.00  3.25              
ATOM    682  CB  ARG A  45      57.857  58.643  62.478  1.00  3.25              
ATOM    683  HB1 ARG A  45      56.947  59.228  62.615  1.00  3.25              
ATOM    684  HB2 ARG A  45      58.143  58.311  63.470  1.00  3.25              
ATOM    685  CG  ARG A  45      57.458  57.433  61.613  1.00  3.25              
ATOM    686  HG1 ARG A  45      57.030  57.822  60.687  1.00  3.25              
ATOM    687  HG2 ARG A  45      56.658  56.891  62.116  1.00  3.25              
ATOM    688  CD  ARG A  45      58.570  56.449  61.224  1.00  3.25              
ATOM    689  HD1 ARG A  45      59.499  56.982  61.030  1.00  3.25              
ATOM    690  HD2 ARG A  45      58.263  56.010  60.272  1.00  3.25              
ATOM    691  NE  ARG A  45      58.798  55.327  62.170  1.00  3.25              
ATOM    692  HE  ARG A  45      58.611  54.390  61.815  1.00  3.25              
ATOM    693  CZ  ARG A  45      59.371  55.352  63.357  1.00  3.25              
ATOM    694  NH1 ARG A  45      59.883  56.428  63.842  1.00  3.25              
ATOM    695 1HH1 ARG A  45      60.029  57.195  63.199  1.00  3.25              
ATOM    696 2HH1 ARG A  45      60.289  56.425  64.769  1.00  3.25              
ATOM    697  NH2 ARG A  45      59.488  54.296  64.098  1.00  3.25              
ATOM    698 1HH2 ARG A  45      59.592  53.420  63.589  1.00  3.25              
ATOM    699 2HH2 ARG A  45      59.881  54.404  65.023  1.00  3.25              
ATOM    700  C   ARG A  45      60.318  59.427  62.551  1.00  3.25              
ATOM    701  O   ARG A  45      60.998  58.442  62.251  1.00  3.25              
ATOM    702  N   LEU A  46      60.654  60.341  63.455  1.00  3.26              
ATOM    703  H   LEU A  46      60.056  61.156  63.522  1.00  3.26              
ATOM    704  CA  LEU A  46      61.784  60.335  64.360  1.00  3.26              
ATOM    705  HA  LEU A  46      62.417  59.505  64.042  1.00  3.26              
ATOM    706  CB  LEU A  46      62.677  61.586  64.288  1.00  3.26              
ATOM    707  HB1 LEU A  46      62.134  62.368  64.805  1.00  3.26              
ATOM    708  HB2 LEU A  46      62.823  61.880  63.248  1.00  3.26              
ATOM    709  CG  LEU A  46      64.064  61.407  64.973  1.00  3.26              
ATOM    710  HG  LEU A  46      63.953  60.880  65.914  1.00  3.26              
ATOM    711  CD1 LEU A  46      65.077  60.648  64.124  1.00  3.26              
ATOM    712 1HD1 LEU A  46      65.417  61.272  63.298  1.00  3.26              
ATOM    713 2HD1 LEU A  46      65.944  60.399  64.735  1.00  3.26              
ATOM    714 3HD1 LEU A  46      64.643  59.729  63.748  1.00  3.26              
ATOM    715  CD2 LEU A  46      64.705  62.741  65.322  1.00  3.26              
ATOM    716 1HD2 LEU A  46      65.708  62.584  65.721  1.00  3.26              
ATOM    717 2HD2 LEU A  46      64.777  63.351  64.429  1.00  3.26              
ATOM    718 3HD2 LEU A  46      64.114  63.247  66.080  1.00  3.26              
ATOM    719  C   LEU A  46      61.372  60.041  65.778  1.00  3.26              
ATOM    720  O   LEU A  46      60.406  60.629  66.251  1.00  3.26              
ATOM    721  N   GLN A  47      62.190  59.217  66.441  1.00  3.28              
ATOM    722  H   GLN A  47      62.969  58.800  65.942  1.00  3.28              
ATOM    723  CA  GLN A  47      62.253  59.185  67.896  1.00  3.28              
ATOM    724  HA  GLN A  47      61.836  60.124  68.252  1.00  3.28              
ATOM    725  CB  GLN A  47      61.366  58.090  68.510  1.00  3.28              
ATOM    726  HB1 GLN A  47      60.326  58.298  68.262  1.00  3.28              
ATOM    727  HB2 GLN A  47      61.476  58.195  69.584  1.00  3.28              
ATOM    728  CG  GLN A  47      61.658  56.612  68.225  1.00  3.28              
ATOM    729  HG1 GLN A  47      61.116  56.050  68.975  1.00  3.28              
ATOM    730  HG2 GLN A  47      62.720  56.405  68.348  1.00  3.28              
ATOM    731  CD  GLN A  47      61.195  56.138  66.860  1.00  3.28              
ATOM    732  OE1 GLN A  47      60.246  55.395  66.650  1.00  3.28              
ATOM    733  NE2 GLN A  47      61.847  56.503  65.794  1.00  3.28              
ATOM    734 1HE2 GLN A  47      62.674  57.095  65.869  1.00  3.28              
ATOM    735 2HE2 GLN A  47      61.450  56.268  64.904  1.00  3.28              
ATOM    736  C   GLN A  47      63.688  59.120  68.400  1.00  3.28              
ATOM    737  O   GLN A  47      64.483  58.307  67.895  1.00  3.28              
ATOM    738  N   MET A  48      64.008  60.018  69.341  1.00  3.22              
ATOM    739  H   MET A  48      63.283  60.631  69.713  1.00  3.22              
ATOM    740  CA  MET A  48      65.394  60.305  69.665  1.00  3.22              
ATOM    741  HA  MET A  48      65.939  59.386  69.441  1.00  3.22              
ATOM    742  CB  MET A  48      66.000  61.328  68.690  1.00  3.22              
ATOM    743  HB1 MET A  48      65.551  62.305  68.827  1.00  3.22              
ATOM    744  HB2 MET A  48      65.806  60.994  67.671  1.00  3.22              
ATOM    745  CG  MET A  48      67.521  61.430  68.877  1.00  3.22              
ATOM    746  HG1 MET A  48      67.926  60.425  68.991  1.00  3.22              
ATOM    747  HG2 MET A  48      67.734  61.976  69.796  1.00  3.22              
ATOM    748  SD  MET A  48      68.402  62.223  67.508  1.00  3.22              
ATOM    749  CE  MET A  48      67.923  63.945  67.799  1.00  3.22              
ATOM    750  HE1 MET A  48      66.841  64.046  67.722  1.00  3.22              
ATOM    751  HE2 MET A  48      68.248  64.252  68.793  1.00  3.22              
ATOM    752  HE3 MET A  48      68.397  64.588  67.058  1.00  3.22              
ATOM    753  C   MET A  48      65.761  60.591  71.104  1.00  3.22              
ATOM    754  O   MET A  48      65.523  61.676  71.608  1.00  3.22              
ATOM    755  N   ARG A  49      66.449  59.619  71.700  1.00  3.37              
ATOM    756  H   ARG A  49      66.733  58.837  71.122  1.00  3.37              
ATOM    757  CA  ARG A  49      67.022  59.670  73.033  1.00  3.37              
ATOM    758  HA  ARG A  49      66.391  60.302  73.664  1.00  3.37              
ATOM    759  CB  ARG A  49      67.025  58.240  73.605  1.00  3.37              
ATOM    760  HB1 ARG A  49      67.692  57.608  73.017  1.00  3.37              
ATOM    761  HB2 ARG A  49      66.014  57.836  73.540  1.00  3.37              
ATOM    762  CG  ARG A  49      67.450  58.212  75.076  1.00  3.37              
ATOM    763  HG1 ARG A  49      66.791  58.877  75.628  1.00  3.37              
ATOM    764  HG2 ARG A  49      68.476  58.560  75.172  1.00  3.37              
ATOM    765  CD  ARG A  49      67.323  56.825  75.706  1.00  3.37              
ATOM    766  HD1 ARG A  49      66.362  56.399  75.425  1.00  3.37              
ATOM    767  HD2 ARG A  49      67.333  56.949  76.791  1.00  3.37              
ATOM    768  NE  ARG A  49      68.415  55.910  75.322  1.00  3.37              
ATOM    769  HE  ARG A  49      69.014  56.165  74.557  1.00  3.37              
ATOM    770  CZ  ARG A  49      68.702  54.794  75.967  1.00  3.37              
ATOM    771  NH1 ARG A  49      67.981  54.338  76.941  1.00  3.37              
ATOM    772 1HH1 ARG A  49      66.988  54.603  76.957  1.00  3.37              
ATOM    773 2HH1 ARG A  49      68.123  53.441  77.351  1.00  3.37              
ATOM    774  NH2 ARG A  49      69.754  54.100  75.653  1.00  3.37              
ATOM    775 1HH2 ARG A  49      70.284  54.386  74.841  1.00  3.37              
ATOM    776 2HH2 ARG A  49      69.966  53.270  76.166  1.00  3.37              
ATOM    777  C   ARG A  49      68.409  60.266  73.008  1.00  3.37              
ATOM    778  O   ARG A  49      69.267  59.868  72.217  1.00  3.37              
ATOM    779  N   VAL A  50      68.635  61.182  73.940  1.00  3.31              
ATOM    780  H   VAL A  50      67.855  61.481  74.523  1.00  3.31              
ATOM    781  CA  VAL A  50      69.850  61.982  74.017  1.00  3.31              
ATOM    782  HA  VAL A  50      70.643  61.515  73.436  1.00  3.31              
ATOM    783  CB  VAL A  50      69.629  63.400  73.451  1.00  3.31              
ATOM    784  HB  VAL A  50      68.975  63.949  74.118  1.00  3.31              
ATOM    785  CG1 VAL A  50      70.958  64.158  73.353  1.00  3.31              
ATOM    786 1HG1 VAL A  50      70.758  65.179  73.032  1.00  3.31              
ATOM    787 2HG1 VAL A  50      71.453  64.198  74.322  1.00  3.31              
ATOM    788 3HG1 VAL A  50      71.620  63.670  72.639  1.00  3.31              
ATOM    789  CG2 VAL A  50      68.970  63.396  72.063  1.00  3.31              
ATOM    790 1HG2 VAL A  50      68.858  64.422  71.713  1.00  3.31              
ATOM    791 2HG2 VAL A  50      69.572  62.822  71.360  1.00  3.31              
ATOM    792 3HG2 VAL A  50      67.971  62.966  72.123  1.00  3.31              
ATOM    793  C   VAL A  50      70.265  62.038  75.474  1.00  3.31              
ATOM    794  O   VAL A  50      69.575  62.610  76.316  1.00  3.31              
ATOM    795  N   GLY A  51      71.383  61.382  75.771  1.00  3.93              
ATOM    796  H   GLY A  51      71.918  61.017  74.991  1.00  3.93              
ATOM    797  CA  GLY A  51      71.999  61.362  77.092  1.00  3.93              
ATOM    798  HA1 GLY A  51      72.710  60.539  77.160  1.00  3.93              
ATOM    799  HA2 GLY A  51      71.239  61.222  77.859  1.00  3.93              
ATOM    800  C   GLY A  51      72.736  62.658  77.324  1.00  3.93              
ATOM    801  O   GLY A  51      73.674  62.923  76.559  1.00  3.93              
ATOM    802  N   VAL A  52      72.288  63.397  78.349  1.00  4.16              
ATOM    803  H   VAL A  52      71.584  62.957  78.937  1.00  4.16              
ATOM    804  CA  VAL A  52      72.518  64.834  78.586  1.00  4.16              
ATOM    805  HA  VAL A  52      73.273  65.164  77.874  1.00  4.16              
ATOM    806  CB  VAL A  52      71.260  65.694  78.300  1.00  4.16              
ATOM    807  HB  VAL A  52      70.408  65.286  78.847  1.00  4.16              
ATOM    808  CG1 VAL A  52      71.436  67.169  78.696  1.00  4.16              
ATOM    809 1HG1 VAL A  52      70.577  67.758  78.369  1.00  4.16              
ATOM    810 2HG1 VAL A  52      71.493  67.264  79.779  1.00  4.16              
ATOM    811 3HG1 VAL A  52      72.346  67.575  78.255  1.00  4.16              
ATOM    812  CG2 VAL A  52      70.936  65.687  76.803  1.00  4.16              
ATOM    813 1HG2 VAL A  52      70.073  66.322  76.601  1.00  4.16              
ATOM    814 2HG2 VAL A  52      71.794  66.030  76.228  1.00  4.16              
ATOM    815 3HG2 VAL A  52      70.697  64.682  76.491  1.00  4.16              
ATOM    816  C   VAL A  52      73.069  65.127  79.976  1.00  4.16              
ATOM    817  O   VAL A  52      72.369  65.017  80.982  1.00  4.16              
ATOM    818  N   ARG A  53      74.323  65.578  79.969  1.00  4.07              
ATOM    819  H   ARG A  53      74.765  65.654  79.059  1.00  4.07              
ATOM    820  CA  ARG A  53      75.044  66.184  81.090  1.00  4.07              
ATOM    821  HA  ARG A  53      74.558  65.887  82.022  1.00  4.07              
ATOM    822  CB  ARG A  53      76.514  65.709  81.150  1.00  4.07              
ATOM    823  HB1 ARG A  53      76.741  65.489  82.195  1.00  4.07              
ATOM    824  HB2 ARG A  53      77.170  66.527  80.846  1.00  4.07              
ATOM    825  CG  ARG A  53      76.883  64.483  80.294  1.00  4.07              
ATOM    826  HG1 ARG A  53      76.843  64.755  79.239  1.00  4.07              
ATOM    827  HG2 ARG A  53      76.172  63.677  80.451  1.00  4.07              
ATOM    828  CD  ARG A  53      78.289  63.976  80.638  1.00  4.07              
ATOM    829  HD1 ARG A  53      78.406  62.958  80.268  1.00  4.07              
ATOM    830  HD2 ARG A  53      78.397  63.936  81.725  1.00  4.07              
ATOM    831  NE  ARG A  53      79.314  64.860  80.052  1.00  4.07              
ATOM    832  HE  ARG A  53      79.594  65.652  80.605  1.00  4.07              
ATOM    833  CZ  ARG A  53      79.779  64.802  78.818  1.00  4.07              
ATOM    834  NH1 ARG A  53      79.589  63.804  78.010  1.00  4.07              
ATOM    835 1HH1 ARG A  53      79.137  62.962  78.345  1.00  4.07              
ATOM    836 2HH1 ARG A  53      79.771  63.923  77.025  1.00  4.07              
ATOM    837  NH2 ARG A  53      80.442  65.805  78.345  1.00  4.07              
ATOM    838 1HH2 ARG A  53      80.314  66.714  78.767  1.00  4.07              
ATOM    839 2HH2 ARG A  53      80.765  65.754  77.389  1.00  4.07              
ATOM    840  C   ARG A  53      75.010  67.700  80.978  1.00  4.07              
ATOM    841  O   ARG A  53      74.964  68.231  79.867  1.00  4.07              
ATOM    842  N   ARG A  54      75.151  68.419  82.096  1.00  3.95              
ATOM    843  H   ARG A  54      75.266  67.943  82.981  1.00  3.95              
ATOM    844  CA  ARG A  54      75.265  69.884  82.062  1.00  3.95              
ATOM    845  HA  ARG A  54      75.451  70.184  81.031  1.00  3.95              
ATOM    846  CB  ARG A  54      73.967  70.612  82.462  1.00  3.95              
ATOM    847  HB1 ARG A  54      74.087  71.638  82.123  1.00  3.95              
ATOM    848  HB2 ARG A  54      73.886  70.638  83.547  1.00  3.95              
ATOM    849  CG  ARG A  54      72.642  70.109  81.854  1.00  3.95              
ATOM    850  HG1 ARG A  54      72.804  69.680  80.865  1.00  3.95              
ATOM    851  HG2 ARG A  54      71.959  70.952  81.759  1.00  3.95              
ATOM    852  CD  ARG A  54      72.007  69.084  82.793  1.00  3.95              
ATOM    853  HD1 ARG A  54      71.878  69.549  83.771  1.00  3.95              
ATOM    854  HD2 ARG A  54      72.695  68.246  82.902  1.00  3.95              
ATOM    855  NE  ARG A  54      70.691  68.590  82.350  1.00  3.95              
ATOM    856  HE  ARG A  54      70.093  69.207  81.812  1.00  3.95              
ATOM    857  CZ  ARG A  54      70.146  67.477  82.814  1.00  3.95              
ATOM    858  NH1 ARG A  54      70.817  66.652  83.554  1.00  3.95              
ATOM    859 1HH1 ARG A  54      71.694  66.974  83.933  1.00  3.95              
ATOM    860 2HH1 ARG A  54      70.333  65.907  84.030  1.00  3.95              
ATOM    861  NH2 ARG A  54      68.913  67.162  82.589  1.00  3.95              
ATOM    862 1HH2 ARG A  54      68.282  67.898  82.280  1.00  3.95              
ATOM    863 2HH2 ARG A  54      68.471  66.450  83.130  1.00  3.95              
ATOM    864  C   ARG A  54      76.469  70.401  82.829  1.00  3.95              
ATOM    865  O   ARG A  54      76.931  69.775  83.778  1.00  3.95              
ATOM    866  N   SER A  55      76.978  71.542  82.371  1.00  4.50              
ATOM    867  H   SER A  55      76.544  71.977  81.564  1.00  4.50              
ATOM    868  CA  SER A  55      78.013  72.287  83.073  1.00  4.50              
ATOM    869  HA  SER A  55      78.934  71.710  83.040  1.00  4.50              
ATOM    870  CB  SER A  55      78.240  73.623  82.350  1.00  4.50              
ATOM    871  HB1 SER A  55      77.282  74.132  82.231  1.00  4.50              
ATOM    872  HB2 SER A  55      78.655  73.431  81.359  1.00  4.50              
ATOM    873  OG  SER A  55      79.116  74.469  83.077  1.00  4.50              
ATOM    874  HG  SER A  55      79.225  75.278  82.549  1.00  4.50              
ATOM    875  C   SER A  55      77.617  72.563  84.525  1.00  4.50              
ATOM    876  O   SER A  55      76.436  72.781  84.790  1.00  4.50              
ATOM    877  N   PRO A  56      78.576  72.668  85.461  1.00  4.33              
ATOM    878  CD  PRO A  56      79.965  72.250  85.338  1.00  4.33              
ATOM    879  HD1 PRO A  56      80.515  72.979  84.743  1.00  4.33              
ATOM    880  HD2 PRO A  56      80.046  71.258  84.894  1.00  4.33              
ATOM    881  CG  PRO A  56      80.512  72.227  86.763  1.00  4.33              
ATOM    882  HG1 PRO A  56      81.580  72.443  86.794  1.00  4.33              
ATOM    883  HG2 PRO A  56      80.301  71.258  87.220  1.00  4.33              
ATOM    884  CB  PRO A  56      79.694  73.310  87.460  1.00  4.33              
ATOM    885  HB1 PRO A  56      80.140  74.285  87.254  1.00  4.33              
ATOM    886  HB2 PRO A  56      79.630  73.141  88.536  1.00  4.33              
ATOM    887  CA  PRO A  56      78.320  73.208  86.790  1.00  4.33              
ATOM    888  HA  PRO A  56      77.719  72.477  87.333  1.00  4.33              
ATOM    889  C   PRO A  56      77.584  74.557  86.856  1.00  4.33              
ATOM    890  O   PRO A  56      77.000  74.883  87.882  1.00  4.33              
ATOM    891  N   LEU A  57      77.613  75.349  85.780  1.00  4.36              
ATOM    892  H   LEU A  57      78.138  75.025  84.978  1.00  4.36              
ATOM    893  CA  LEU A  57      76.936  76.648  85.680  1.00  4.36              
ATOM    894  HA  LEU A  57      76.931  77.113  86.666  1.00  4.36              
ATOM    895  CB  LEU A  57      77.803  77.491  84.721  1.00  4.36              
ATOM    896  HB1 LEU A  57      77.775  77.028  83.733  1.00  4.36              
ATOM    897  HB2 LEU A  57      78.833  77.447  85.078  1.00  4.36              
ATOM    898  CG  LEU A  57      77.429  78.976  84.563  1.00  4.36              
ATOM    899  HG  LEU A  57      76.467  79.068  84.062  1.00  4.36              
ATOM    900  CD1 LEU A  57      77.380  79.718  85.898  1.00  4.36              
ATOM    901 1HD1 LEU A  57      77.206  80.779  85.722  1.00  4.36              
ATOM    902 2HD1 LEU A  57      76.555  79.338  86.501  1.00  4.36              
ATOM    903 3HD1 LEU A  57      78.317  79.587  86.439  1.00  4.36              
ATOM    904  CD2 LEU A  57      78.486  79.654  83.689  1.00  4.36              
ATOM    905 1HD2 LEU A  57      78.202  80.693  83.518  1.00  4.36              
ATOM    906 2HD2 LEU A  57      79.461  79.623  84.176  1.00  4.36              
ATOM    907 3HD2 LEU A  57      78.547  79.144  82.728  1.00  4.36              
ATOM    908  C   LEU A  57      75.466  76.545  85.210  1.00  4.36              
ATOM    909  O   LEU A  57      74.748  77.545  85.198  1.00  4.36              
ATOM    910  N   TYR A  58      75.005  75.360  84.797  1.00  3.97              
ATOM    911  H   TYR A  58      75.598  74.545  84.906  1.00  3.97              
ATOM    912  CA  TYR A  58      73.640  75.147  84.325  1.00  3.97              
ATOM    913  HA  TYR A  58      73.426  75.909  83.575  1.00  3.97              
ATOM    914  CB  TYR A  58      73.476  73.792  83.627  1.00  3.97              
ATOM    915  HB1 TYR A  58      73.880  73.015  84.276  1.00  3.97              
ATOM    916  HB2 TYR A  58      74.062  73.808  82.708  1.00  3.97              
ATOM    917  CG  TYR A  58      72.026  73.446  83.296  1.00  3.97              
ATOM    918  CD1 TYR A  58      71.351  74.096  82.241  1.00  3.97              
ATOM    919  HD1 TYR A  58      71.873  74.800  81.612  1.00  3.97              
ATOM    920  CE1 TYR A  58      69.978  73.853  82.024  1.00  3.97              
ATOM    921  HE1 TYR A  58      69.441  74.361  81.237  1.00  3.97              
ATOM    922  CZ  TYR A  58      69.281  72.933  82.835  1.00  3.97              
ATOM    923  OH  TYR A  58      67.951  72.722  82.641  1.00  3.97              
ATOM    924  HH  TYR A  58      67.660  71.950  83.147  1.00  3.97              
ATOM    925  CE2 TYR A  58      69.966  72.247  83.858  1.00  3.97              
ATOM    926  HE2 TYR A  58      69.430  71.538  84.470  1.00  3.97              
ATOM    927  CD2 TYR A  58      71.328  72.518  84.096  1.00  3.97              
ATOM    928  HD2 TYR A  58      71.831  72.033  84.918  1.00  3.97              
ATOM    929  C   TYR A  58      72.608  75.296  85.440  1.00  3.97              
ATOM    930  O   TYR A  58      72.508  74.473  86.351  1.00  3.97              
ATOM    931  N   THR A  59      71.797  76.341  85.316  1.00  4.12              
ATOM    932  H   THR A  59      71.921  76.951  84.524  1.00  4.12              
ATOM    933  CA  THR A  59      70.636  76.555  86.172  1.00  4.12              
ATOM    934  HA  THR A  59      70.882  76.246  87.188  1.00  4.12              
ATOM    935  CB  THR A  59      70.285  78.049  86.212  1.00  4.12              
ATOM    936  HB  THR A  59      70.025  78.395  85.210  1.00  4.12              
ATOM    937  CG2 THR A  59      69.148  78.376  87.178  1.00  4.12              
ATOM    938 1HG2 THR A  59      69.014  79.457  87.227  1.00  4.12              
ATOM    939 2HG2 THR A  59      68.219  77.928  86.826  1.00  4.12              
ATOM    940 3HG2 THR A  59      69.382  77.998  88.173  1.00  4.12              
ATOM    941  OG1 THR A  59      71.413  78.761  86.671  1.00  4.12              
ATOM    942  HG1 THR A  59      72.198  78.368  86.272  1.00  4.12              
ATOM    943  C   THR A  59      69.450  75.741  85.689  1.00  4.12              
ATOM    944  O   THR A  59      69.035  75.893  84.540  1.00  4.12              
ATOM    945  N   LEU A  60      68.898  74.904  86.574  1.00  4.00              
ATOM    946  H   LEU A  60      69.315  74.831  87.487  1.00  4.00              
ATOM    947  CA  LEU A  60      67.689  74.130  86.297  1.00  4.00              
ATOM    948  HA  LEU A  60      67.945  73.450  85.483  1.00  4.00              
ATOM    949  CB  LEU A  60      67.290  73.255  87.506  1.00  4.00              
ATOM    950  HB1 LEU A  60      68.176  72.734  87.872  1.00  4.00              
ATOM    951  HB2 LEU A  60      66.607  72.497  87.129  1.00  4.00              
ATOM    952  CG  LEU A  60      66.572  73.938  88.687  1.00  4.00              
ATOM    953  HG  LEU A  60      65.678  74.445  88.327  1.00  4.00              
ATOM    954  CD1 LEU A  60      66.120  72.858  89.672  1.00  4.00              
ATOM    955 1HD1 LEU A  60      65.544  73.318  90.476  1.00  4.00              
ATOM    956 2HD1 LEU A  60      65.485  72.133  89.164  1.00  4.00              
ATOM    957 3HD1 LEU A  60      66.986  72.352  90.098  1.00  4.00              
ATOM    958  CD2 LEU A  60      67.448  74.943  89.436  1.00  4.00              
ATOM    959 1HD2 LEU A  60      66.912  75.321  90.306  1.00  4.00              
ATOM    960 2HD2 LEU A  60      68.376  74.471  89.756  1.00  4.00              
ATOM    961 3HD2 LEU A  60      67.667  75.790  88.787  1.00  4.00              
ATOM    962  C   LEU A  60      66.551  75.016  85.802  1.00  4.00              
ATOM    963  O   LEU A  60      66.306  76.103  86.322  1.00  4.00              
ATOM    964  N   SER A  61      65.851  74.532  84.788  1.00  4.00              
ATOM    965  H   SER A  61      66.061  73.597  84.457  1.00  4.00              
ATOM    966  CA  SER A  61      64.849  75.293  84.050  1.00  4.00              
ATOM    967  HA  SER A  61      64.414  76.063  84.689  1.00  4.00              
ATOM    968  CB  SER A  61      65.529  75.956  82.839  1.00  4.00              
ATOM    969  HB1 SER A  61      66.391  76.535  83.176  1.00  4.00              
ATOM    970  HB2 SER A  61      64.823  76.636  82.361  1.00  4.00              
ATOM    971  OG  SER A  61      65.951  74.996  81.883  1.00  4.00              
ATOM    972  HG  SER A  61      66.622  74.421  82.289  1.00  4.00              
ATOM    973  C   SER A  61      63.756  74.330  83.598  1.00  4.00              
ATOM    974  O   SER A  61      63.998  73.133  83.445  1.00  4.00              
ATOM    975  N   ASN A  62      62.565  74.857  83.320  1.00  4.08              
ATOM    976  H   ASN A  62      62.427  75.844  83.471  1.00  4.08              
ATOM    977  CA  ASN A  62      61.502  74.096  82.657  1.00  4.08              
ATOM    978  HA  ASN A  62      61.858  73.083  82.467  1.00  4.08              
ATOM    979  CB  ASN A  62      60.271  73.994  83.584  1.00  4.08              
ATOM    980  HB1 ASN A  62      59.716  74.930  83.549  1.00  4.08              
ATOM    981  HB2 ASN A  62      60.593  73.828  84.610  1.00  4.08              
ATOM    982  CG  ASN A  62      59.347  72.838  83.203  1.00  4.08              
ATOM    983  OD1 ASN A  62      59.773  71.761  82.821  1.00  4.08              
ATOM    984  ND2 ASN A  62      58.048  73.008  83.302  1.00  4.08              
ATOM    985 1HD2 ASN A  62      57.662  73.897  83.559  1.00  4.08              
ATOM    986 2HD2 ASN A  62      57.467  72.238  83.013  1.00  4.08              
ATOM    987  C   ASN A  62      61.177  74.689  81.275  1.00  4.08              
ATOM    988  O   ASN A  62      60.060  74.571  80.771  1.00  4.08              
ATOM    989  N   MET A  63      62.145  75.405  80.690  1.00  4.03              
ATOM    990  H   MET A  63      63.081  75.345  81.067  1.00  4.03              
ATOM    991  CA  MET A  63      61.974  75.970  79.358  1.00  4.03              
ATOM    992  HA  MET A  63      61.032  76.519  79.349  1.00  4.03              
ATOM    993  CB  MET A  63      63.105  76.964  79.017  1.00  4.03              
ATOM    994  HB1 MET A  63      63.327  77.578  79.891  1.00  4.03              
ATOM    995  HB2 MET A  63      62.735  77.628  78.236  1.00  4.03              
ATOM    996  CG  MET A  63      64.408  76.331  78.498  1.00  4.03              
ATOM    997  HG1 MET A  63      64.180  75.707  77.633  1.00  4.03              
ATOM    998  HG2 MET A  63      64.844  75.697  79.271  1.00  4.03              
ATOM    999  SD  MET A  63      65.640  77.546  77.959  1.00  4.03              
ATOM   1000  CE  MET A  63      66.657  76.482  76.889  1.00  4.03              
ATOM   1001  HE1 MET A  63      67.492  77.054  76.484  1.00  4.03              
ATOM   1002  HE2 MET A  63      67.046  75.639  77.461  1.00  4.03              
ATOM   1003  HE3 MET A  63      66.056  76.104  76.060  1.00  4.03              
ATOM   1004  C   MET A  63      61.886  74.859  78.312  1.00  4.03              
ATOM   1005  O   MET A  63      62.465  73.789  78.489  1.00  4.03              
ATOM   1006  N   TYR A  64      61.253  75.162  77.181  1.00  3.74              
ATOM   1007  H   TYR A  64      60.792  76.052  77.092  1.00  3.74              
ATOM   1008  CA  TYR A  64      61.467  74.406  75.956  1.00  3.74              
ATOM   1009  HA  TYR A  64      62.521  74.132  75.905  1.00  3.74              
ATOM   1010  CB  TYR A  64      60.665  73.102  75.963  1.00  3.74              
ATOM   1011  HB1 TYR A  64      59.670  73.322  76.353  1.00  3.74              
ATOM   1012  HB2 TYR A  64      61.128  72.407  76.663  1.00  3.74              
ATOM   1013  CG  TYR A  64      60.520  72.393  74.622  1.00  3.74              
ATOM   1014  CD1 TYR A  64      61.616  71.897  73.886  1.00  3.74              
ATOM   1015  HD1 TYR A  64      62.630  72.080  74.209  1.00  3.74              
ATOM   1016  CE1 TYR A  64      61.391  71.133  72.722  1.00  3.74              
ATOM   1017  HE1 TYR A  64      62.222  70.718  72.173  1.00  3.74              
ATOM   1018  CZ  TYR A  64      60.079  70.832  72.304  1.00  3.74              
ATOM   1019  OH  TYR A  64      59.872  70.027  71.234  1.00  3.74              
ATOM   1020  HH  TYR A  64      58.968  69.707  71.163  1.00  3.74              
ATOM   1021  CE2 TYR A  64      58.989  71.375  73.006  1.00  3.74              
ATOM   1022  HE2 TYR A  64      57.981  71.165  72.677  1.00  3.74              
ATOM   1023  CD2 TYR A  64      59.228  72.186  74.129  1.00  3.74              
ATOM   1024  HD2 TYR A  64      58.406  72.627  74.664  1.00  3.74              
ATOM   1025  C   TYR A  64      61.152  75.232  74.710  1.00  3.74              
ATOM   1026  O   TYR A  64      60.113  75.915  74.677  1.00  3.74              
ATOM   1027  N   MET A  65      62.015  75.158  73.686  1.00  3.57              
ATOM   1028  H   MET A  65      62.864  74.602  73.777  1.00  3.57              
ATOM   1029  CA  MET A  65      61.872  76.047  72.528  1.00  3.57              
ATOM   1030  HA  MET A  65      60.994  76.682  72.626  1.00  3.57              
ATOM   1031  CB  MET A  65      63.091  76.969  72.382  1.00  3.57              
ATOM   1032  HB1 MET A  65      62.918  77.651  71.549  1.00  3.57              
ATOM   1033  HB2 MET A  65      63.957  76.365  72.139  1.00  3.57              
ATOM   1034  CG  MET A  65      63.413  77.793  73.633  1.00  3.57              
ATOM   1035  HG1 MET A  65      64.283  78.410  73.407  1.00  3.57              
ATOM   1036  HG2 MET A  65      63.696  77.115  74.440  1.00  3.57              
ATOM   1037  SD  MET A  65      62.078  78.876  74.218  1.00  3.57              
ATOM   1038  CE  MET A  65      62.974  79.706  75.556  1.00  3.57              
ATOM   1039  HE1 MET A  65      62.307  80.399  76.069  1.00  3.57              
ATOM   1040  HE2 MET A  65      63.349  78.965  76.263  1.00  3.57              
ATOM   1041  HE3 MET A  65      63.817  80.262  75.143  1.00  3.57              
ATOM   1042  C   MET A  65      61.704  75.168  71.267  1.00  3.57              
ATOM   1043  O   MET A  65      62.556  74.368  70.872  1.00  3.57              
ATOM   1044  N   ARG A  66      60.528  75.274  70.656  1.00  3.48              
ATOM   1045  H   ARG A  66      59.917  76.025  70.934  1.00  3.48              
ATOM   1046  CA  ARG A  66      60.021  74.313  69.670  1.00  3.48              
ATOM   1047  HA  ARG A  66      60.747  73.512  69.505  1.00  3.48              
ATOM   1048  CB  ARG A  66      58.694  73.676  70.135  1.00  3.48              
ATOM   1049  HB1 ARG A  66      58.920  72.794  70.728  1.00  3.48              
ATOM   1050  HB2 ARG A  66      58.174  73.317  69.249  1.00  3.48              
ATOM   1051  CG  ARG A  66      57.752  74.613  70.932  1.00  3.48              
ATOM   1052  HG1 ARG A  66      56.712  74.375  70.721  1.00  3.48              
ATOM   1053  HG2 ARG A  66      57.916  75.654  70.652  1.00  3.48              
ATOM   1054  CD  ARG A  66      57.984  74.415  72.431  1.00  3.48              
ATOM   1055  HD1 ARG A  66      59.049  74.243  72.596  1.00  3.48              
ATOM   1056  HD2 ARG A  66      57.440  73.525  72.748  1.00  3.48              
ATOM   1057  NE  ARG A  66      57.596  75.562  73.262  1.00  3.48              
ATOM   1058  HE  ARG A  66      58.376  76.064  73.675  1.00  3.48              
ATOM   1059  CZ  ARG A  66      56.400  75.841  73.740  1.00  3.48              
ATOM   1060  NH1 ARG A  66      55.342  75.119  73.479  1.00  3.48              
ATOM   1061 1HH1 ARG A  66      55.465  74.259  72.966  1.00  3.48              
ATOM   1062 2HH1 ARG A  66      54.453  75.336  73.886  1.00  3.48              
ATOM   1063  NH2 ARG A  66      56.275  76.876  74.517  1.00  3.48              
ATOM   1064 1HH2 ARG A  66      57.087  77.444  74.691  1.00  3.48              
ATOM   1065 2HH2 ARG A  66      55.392  77.117  74.926  1.00  3.48              
ATOM   1066  C   ARG A  66      59.806  74.993  68.323  1.00  3.48              
ATOM   1067  O   ARG A  66      59.052  75.967  68.304  1.00  3.48              
ATOM   1068  N   ASN A  67      60.390  74.507  67.212  1.00  3.51              
ATOM   1069  H   ASN A  67      61.035  73.722  67.272  1.00  3.51              
ATOM   1070  CA  ASN A  67      60.276  75.287  65.967  1.00  3.51              
ATOM   1071  HA  ASN A  67      59.313  75.800  65.948  1.00  3.51              
ATOM   1072  CB  ASN A  67      61.353  76.394  66.006  1.00  3.51              
ATOM   1073  HB1 ASN A  67      62.201  76.069  66.599  1.00  3.51              
ATOM   1074  HB2 ASN A  67      60.941  77.268  66.509  1.00  3.51              
ATOM   1075  CG  ASN A  67      61.842  76.830  64.638  1.00  3.51              
ATOM   1076  OD1 ASN A  67      61.148  77.511  63.909  1.00  3.51              
ATOM   1077  ND2 ASN A  67      63.035  76.441  64.246  1.00  3.51              
ATOM   1078 1HD2 ASN A  67      63.600  75.875  64.868  1.00  3.51              
ATOM   1079 2HD2 ASN A  67      63.322  76.701  63.320  1.00  3.51              
ATOM   1080  C   ASN A  67      60.329  74.436  64.663  1.00  3.51              
ATOM   1081  O   ASN A  67      61.325  73.811  64.267  1.00  3.51              
ATOM   1082  N   ILE A  68      59.197  74.464  63.966  1.00  3.48              
ATOM   1083  H   ILE A  68      58.469  75.089  64.274  1.00  3.48              
ATOM   1084  CA  ILE A  68      59.037  73.916  62.626  1.00  3.48              
ATOM   1085  HA  ILE A  68      59.723  73.085  62.461  1.00  3.48              
ATOM   1086  CB  ILE A  68      57.574  73.420  62.461  1.00  3.48              
ATOM   1087  HB  ILE A  68      56.902  74.159  62.902  1.00  3.48              
ATOM   1088  CG2 ILE A  68      57.160  73.315  60.977  1.00  3.48              
ATOM   1089 1HG2 ILE A  68      56.281  72.687  60.857  1.00  3.48              
ATOM   1090 2HG2 ILE A  68      56.921  74.307  60.592  1.00  3.48              
ATOM   1091 3HG2 ILE A  68      57.964  72.911  60.366  1.00  3.48              
ATOM   1092  CG1 ILE A  68      57.330  72.072  63.185  1.00  3.48              
ATOM   1093 1HG1 ILE A  68      58.174  71.404  63.015  1.00  3.48              
ATOM   1094 2HG1 ILE A  68      56.438  71.600  62.773  1.00  3.48              
ATOM   1095  CD1 ILE A  68      57.094  72.182  64.695  1.00  3.48              
ATOM   1096  HD1 ILE A  68      56.763  71.215  65.071  1.00  3.48              
ATOM   1097  HD2 ILE A  68      58.011  72.462  65.212  1.00  3.48              
ATOM   1098  HD3 ILE A  68      56.313  72.916  64.893  1.00  3.48              
ATOM   1099  C   ILE A  68      59.343  75.018  61.607  1.00  3.48              
ATOM   1100  O   ILE A  68      58.770  76.103  61.714  1.00  3.48              
ATOM   1101  N   ALA A  69      60.165  74.721  60.597  1.00  3.60              
ATOM   1102  H   ALA A  69      60.548  73.781  60.533  1.00  3.60              
ATOM   1103  CA  ALA A  69      60.549  75.705  59.594  1.00  3.60              
ATOM   1104  HA  ALA A  69      59.777  76.472  59.503  1.00  3.60              
ATOM   1105  CB  ALA A  69      61.849  76.389  60.037  1.00  3.60              
ATOM   1106  HB1 ALA A  69      62.152  77.114  59.280  1.00  3.60              
ATOM   1107  HB2 ALA A  69      61.681  76.909  60.982  1.00  3.60              
ATOM   1108  HB3 ALA A  69      62.639  75.649  60.164  1.00  3.60              
ATOM   1109  C   ALA A  69      60.684  74.990  58.228  1.00  3.60              
ATOM   1110  O   ALA A  69      61.675  74.314  57.890  1.00  3.60              
ATOM   1111  N   ASP A  70      59.627  75.136  57.437  1.00  3.71              
ATOM   1112  H   ASP A  70      58.827  75.639  57.788  1.00  3.71              
ATOM   1113  CA  ASP A  70      59.736  74.959  55.997  1.00  3.71              
ATOM   1114  HA  ASP A  70      60.293  74.047  55.774  1.00  3.71              
ATOM   1115  CB  ASP A  70      58.334  74.847  55.372  1.00  3.71              
ATOM   1116  HB1 ASP A  70      58.433  74.856  54.286  1.00  3.71              
ATOM   1117  HB2 ASP A  70      57.739  75.716  55.663  1.00  3.71              
ATOM   1118  CG  ASP A  70      57.588  73.568  55.757  1.00  3.71              
ATOM   1119  OD1 ASP A  70      58.247  72.580  56.141  1.00  3.71              
ATOM   1120  OD2 ASP A  70      56.342  73.549  55.630  1.00  3.71              
ATOM   1121  C   ASP A  70      60.473  76.145  55.373  1.00  3.71              
ATOM   1122  O   ASP A  70      60.449  77.271  55.873  1.00  3.71              
ATOM   1123  N   SER A  71      61.092  75.917  54.221  1.00  4.14              
ATOM   1124  H   SER A  71      61.134  74.964  53.874  1.00  4.14              
ATOM   1125  CA  SER A  71      61.588  76.992  53.361  1.00  4.14              
ATOM   1126  HA  SER A  71      60.961  77.876  53.484  1.00  4.14              
ATOM   1127  CB  SER A  71      63.022  77.387  53.723  1.00  4.14              
ATOM   1128  HB1 SER A  71      63.458  77.980  52.917  1.00  4.14              
ATOM   1129  HB2 SER A  71      63.632  76.499  53.883  1.00  4.14              
ATOM   1130  OG  SER A  71      62.984  78.172  54.898  1.00  4.14              
ATOM   1131  HG  SER A  71      62.261  77.832  55.452  1.00  4.14              
ATOM   1132  C   SER A  71      61.477  76.530  51.916  1.00  4.14              
ATOM   1133  O   SER A  71      62.205  75.658  51.451  1.00  4.14              
ATOM   1134  N   MET A  72      60.478  77.081  51.229  1.00  4.44              
ATOM   1135  H   MET A  72      59.915  77.772  51.701  1.00  4.44              
ATOM   1136  CA  MET A  72      60.047  76.663  49.894  1.00  4.44              
ATOM   1137  HA  MET A  72      60.068  75.573  49.856  1.00  4.44              
ATOM   1138  CB  MET A  72      58.593  77.118  49.644  1.00  4.44              
ATOM   1139  HB1 MET A  72      58.265  76.722  48.682  1.00  4.44              
ATOM   1140  HB2 MET A  72      58.562  78.207  49.583  1.00  4.44              
ATOM   1141  CG  MET A  72      57.585  76.681  50.719  1.00  4.44              
ATOM   1142  HG1 MET A  72      56.587  76.961  50.379  1.00  4.44              
ATOM   1143  HG2 MET A  72      57.784  77.247  51.629  1.00  4.44              
ATOM   1144  SD  MET A  72      57.557  74.921  51.164  1.00  4.44              
ATOM   1145  CE  MET A  72      57.149  74.149  49.575  1.00  4.44              
ATOM   1146  HE1 MET A  72      57.038  73.074  49.715  1.00  4.44              
ATOM   1147  HE2 MET A  72      56.214  74.561  49.195  1.00  4.44              
ATOM   1148  HE3 MET A  72      57.948  74.334  48.856  1.00  4.44              
ATOM   1149  C   MET A  72      60.991  77.159  48.778  1.00  4.44              
ATOM   1150  O   MET A  72      60.592  77.948  47.924  1.00  4.44              
ATOM   1151  N   MET A  73      62.258  76.743  48.804  1.00  5.44              
ATOM   1152  H   MET A  73      62.516  76.068  49.517  1.00  5.44              
ATOM   1153  CA  MET A  73      63.337  77.218  47.926  1.00  5.44              
ATOM   1154  HA  MET A  73      63.248  78.301  47.844  1.00  5.44              
ATOM   1155  CB  MET A  73      64.702  76.905  48.582  1.00  5.44              
ATOM   1156  HB1 MET A  73      65.499  77.299  47.953  1.00  5.44              
ATOM   1157  HB2 MET A  73      64.833  75.826  48.635  1.00  5.44              
ATOM   1158  CG  MET A  73      64.884  77.485  49.993  1.00  5.44              
ATOM   1159  HG1 MET A  73      65.888  77.234  50.334  1.00  5.44              
ATOM   1160  HG2 MET A  73      64.189  76.986  50.666  1.00  5.44              
ATOM   1161  SD  MET A  73      64.654  79.280  50.169  1.00  5.44              
ATOM   1162  CE  MET A  73      66.030  79.884  49.155  1.00  5.44              
ATOM   1163  HE1 MET A  73      66.083  80.971  49.224  1.00  5.44              
ATOM   1164  HE2 MET A  73      66.965  79.452  49.514  1.00  5.44              
ATOM   1165  HE3 MET A  73      65.876  79.598  48.114  1.00  5.44              
ATOM   1166  C   MET A  73      63.283  76.679  46.481  1.00  5.44              
ATOM   1167  O   MET A  73      64.318  76.357  45.898  1.00  5.44              
ATOM   1168  N   ASP A  74      62.080  76.558  45.909  1.00  5.77              
ATOM   1169  H   ASP A  74      61.288  76.914  46.425  1.00  5.77              
ATOM   1170  CA  ASP A  74      61.807  75.799  44.680  1.00  5.77              
ATOM   1171  HA  ASP A  74      60.732  75.625  44.621  1.00  5.77              
ATOM   1172  CB  ASP A  74      62.167  76.651  43.441  1.00  5.77              
ATOM   1173  HB1 ASP A  74      63.189  77.022  43.540  1.00  5.77              
ATOM   1174  HB2 ASP A  74      61.505  77.518  43.405  1.00  5.77              
ATOM   1175  CG  ASP A  74      62.048  75.876  42.123  1.00  5.77              
ATOM   1176  OD1 ASP A  74      60.908  75.513  41.761  1.00  5.77              
ATOM   1177  OD2 ASP A  74      63.118  75.606  41.529  1.00  5.77              
ATOM   1178  C   ASP A  74      62.439  74.398  44.742  1.00  5.77              
ATOM   1179  O   ASP A  74      61.951  73.554  45.497  1.00  5.77              
ATOM   1180  N   ASN A  75      63.507  74.155  43.979  1.00  4.32              
ATOM   1181  H   ASN A  75      63.789  74.880  43.326  1.00  4.32              
ATOM   1182  CA  ASN A  75      64.078  72.839  43.784  1.00  4.32              
ATOM   1183  HA  ASN A  75      63.312  72.220  43.316  1.00  4.32              
ATOM   1184  CB  ASN A  75      65.250  72.947  42.791  1.00  4.32              
ATOM   1185  HB1 ASN A  75      65.897  73.774  43.082  1.00  4.32              
ATOM   1186  HB2 ASN A  75      64.859  73.156  41.795  1.00  4.32              
ATOM   1187  CG  ASN A  75      66.088  71.679  42.733  1.00  4.32              
ATOM   1188  OD1 ASN A  75      65.936  70.822  41.879  1.00  4.32              
ATOM   1189  ND2 ASN A  75      66.996  71.554  43.667  1.00  4.32              
ATOM   1190 1HD2 ASN A  75      67.121  72.248  44.381  1.00  4.32              
ATOM   1191 2HD2 ASN A  75      67.615  70.752  43.647  1.00  4.32              
ATOM   1192  C   ASN A  75      64.451  72.116  45.082  1.00  4.32              
ATOM   1193  O   ASN A  75      64.097  70.956  45.254  1.00  4.32              
ATOM   1194  N   GLU A  76      65.188  72.745  45.992  1.00  3.99              
ATOM   1195  H   GLU A  76      65.366  73.734  45.886  1.00  3.99              
ATOM   1196  CA  GLU A  76      65.595  72.069  47.228  1.00  3.99              
ATOM   1197  HA  GLU A  76      65.704  70.997  47.062  1.00  3.99              
ATOM   1198  CB  GLU A  76      66.952  72.594  47.718  1.00  3.99              
ATOM   1199  HB1 GLU A  76      67.176  72.114  48.673  1.00  3.99              
ATOM   1200  HB2 GLU A  76      66.895  73.673  47.874  1.00  3.99              
ATOM   1201  CG  GLU A  76      68.090  72.287  46.741  1.00  3.99              
ATOM   1202  HG1 GLU A  76      67.983  72.913  45.853  1.00  3.99              
ATOM   1203  HG2 GLU A  76      68.015  71.241  46.440  1.00  3.99              
ATOM   1204  CD  GLU A  76      69.458  72.541  47.380  1.00  3.99              
ATOM   1205  OE1 GLU A  76      70.335  71.661  47.215  1.00  3.99              
ATOM   1206  OE2 GLU A  76      69.600  73.606  48.021  1.00  3.99              
ATOM   1207  C   GLU A  76      64.550  72.286  48.312  1.00  3.99              
ATOM   1208  O   GLU A  76      64.491  73.336  48.956  1.00  3.99              
ATOM   1209  N   TYR A  77      63.737  71.267  48.565  1.00  3.71              
ATOM   1210  H   TYR A  77      63.835  70.398  48.051  1.00  3.71              
ATOM   1211  CA  TYR A  77      62.930  71.274  49.768  1.00  3.71              
ATOM   1212  HA  TYR A  77      62.538  72.283  49.910  1.00  3.71              
ATOM   1213  CB  TYR A  77      61.756  70.346  49.603  1.00  3.71              
ATOM   1214  HB1 TYR A  77      62.190  69.358  49.577  1.00  3.71              
ATOM   1215  HB2 TYR A  77      61.228  70.552  48.670  1.00  3.71              
ATOM   1216  CG  TYR A  77      60.807  70.445  50.768  1.00  3.71              
ATOM   1217  CD1 TYR A  77      59.986  71.580  50.909  1.00  3.71              
ATOM   1218  HD1 TYR A  77      59.995  72.357  50.155  1.00  3.71              
ATOM   1219  CE1 TYR A  77      59.184  71.715  52.056  1.00  3.71              
ATOM   1220  HE1 TYR A  77      58.566  72.587  52.201  1.00  3.71              
ATOM   1221  CZ  TYR A  77      59.188  70.698  53.029  1.00  3.71              
ATOM   1222  OH  TYR A  77      58.408  70.782  54.123  1.00  3.71              
ATOM   1223  HH  TYR A  77      58.185  71.684  54.401  1.00  3.71              
ATOM   1224  CE2 TYR A  77      60.010  69.567  52.882  1.00  3.71              
ATOM   1225  HE2 TYR A  77      60.017  68.809  53.651  1.00  3.71              
ATOM   1226  CD2 TYR A  77      60.857  69.459  51.774  1.00  3.71              
ATOM   1227  HD2 TYR A  77      61.515  68.602  51.677  1.00  3.71              
ATOM   1228  C   TYR A  77      63.738  70.902  50.999  1.00  3.71              
ATOM   1229  O   TYR A  77      64.778  70.245  50.964  1.00  3.71              
ATOM   1230  N   THR A  78      63.172  71.323  52.112  1.00  3.77              
ATOM   1231  H   THR A  78      62.237  71.695  52.021  1.00  3.77              
ATOM   1232  CA  THR A  78      63.760  71.380  53.447  1.00  3.77              
ATOM   1233  HA  THR A  78      64.196  70.421  53.667  1.00  3.77              
ATOM   1234  CB  THR A  78      64.879  72.443  53.514  1.00  3.77              
ATOM   1235  HB  THR A  78      65.661  72.154  52.812  1.00  3.77              
ATOM   1236  CG2 THR A  78      64.459  73.872  53.166  1.00  3.77              
ATOM   1237 1HG2 THR A  78      65.329  74.525  53.227  1.00  3.77              
ATOM   1238 2HG2 THR A  78      64.071  73.907  52.148  1.00  3.77              
ATOM   1239 3HG2 THR A  78      63.700  74.224  53.862  1.00  3.77              
ATOM   1240  OG1 THR A  78      65.444  72.473  54.808  1.00  3.77              
ATOM   1241  HG1 THR A  78      66.212  71.884  54.776  1.00  3.77              
ATOM   1242  C   THR A  78      62.662  71.734  54.450  1.00  3.77              
ATOM   1243  O   THR A  78      61.756  72.529  54.174  1.00  3.77              
ATOM   1244  N   SER A  79      62.758  71.114  55.618  1.00  3.37              
ATOM   1245  H   SER A  79      63.544  70.488  55.729  1.00  3.37              
ATOM   1246  CA  SER A  79      61.780  71.074  56.678  1.00  3.37              
ATOM   1247  HA  SER A  79      61.291  72.046  56.745  1.00  3.37              
ATOM   1248  CB  SER A  79      60.708  70.015  56.420  1.00  3.37              
ATOM   1249  HB1 SER A  79      61.082  69.018  56.660  1.00  3.37              
ATOM   1250  HB2 SER A  79      60.450  70.038  55.370  1.00  3.37              
ATOM   1251  OG  SER A  79      59.543  70.298  57.171  1.00  3.37              
ATOM   1252  HG  SER A  79      59.152  71.125  56.819  1.00  3.37              
ATOM   1253  C   SER A  79      62.547  70.805  57.954  1.00  3.37              
ATOM   1254  O   SER A  79      62.941  69.678  58.253  1.00  3.37              
ATOM   1255  N   THR A  80      62.893  71.870  58.656  1.00  3.34              
ATOM   1256  H   THR A  80      62.530  72.774  58.368  1.00  3.34              
ATOM   1257  CA  THR A  80      63.624  71.758  59.911  1.00  3.34              
ATOM   1258  HA  THR A  80      64.128  70.796  59.954  1.00  3.34              
ATOM   1259  CB  THR A  80      64.739  72.820  59.963  1.00  3.34              
ATOM   1260  HB  THR A  80      64.311  73.808  59.786  1.00  3.34              
ATOM   1261  CG2 THR A  80      65.552  72.855  61.256  1.00  3.34              
ATOM   1262 1HG2 THR A  80      66.400  73.529  61.132  1.00  3.34              
ATOM   1263 2HG2 THR A  80      64.934  73.235  62.065  1.00  3.34              
ATOM   1264 3HG2 THR A  80      65.920  71.857  61.494  1.00  3.34              
ATOM   1265  OG1 THR A  80      65.688  72.534  58.958  1.00  3.34              
ATOM   1266  HG1 THR A  80      65.250  72.633  58.106  1.00  3.34              
ATOM   1267  C   THR A  80      62.653  71.788  61.095  1.00  3.34              
ATOM   1268  O   THR A  80      61.494  72.169  60.980  1.00  3.34              
ATOM   1269  N   ALA A  81      63.112  71.309  62.240  1.00  3.23              
ATOM   1270  H   ALA A  81      64.066  70.983  62.241  1.00  3.23              
ATOM   1271  CA  ALA A  81      62.348  70.937  63.398  1.00  3.23              
ATOM   1272  HA  ALA A  81      61.483  71.584  63.517  1.00  3.23              
ATOM   1273  CB  ALA A  81      61.879  69.491  63.265  1.00  3.23              
ATOM   1274  HB1 ALA A  81      61.317  69.397  62.352  1.00  3.23              
ATOM   1275  HB2 ALA A  81      62.734  68.816  63.209  1.00  3.23              
ATOM   1276  HB3 ALA A  81      61.255  69.226  64.118  1.00  3.23              
ATOM   1277  C   ALA A  81      63.310  71.082  64.580  1.00  3.23              
ATOM   1278  O   ALA A  81      64.135  70.203  64.835  1.00  3.23              
ATOM   1279  N   THR A  82      63.291  72.215  65.266  1.00  3.35              
ATOM   1280  H   THR A  82      62.636  72.940  64.998  1.00  3.35              
ATOM   1281  CA  THR A  82      64.188  72.465  66.395  1.00  3.35              
ATOM   1282  HA  THR A  82      64.913  71.660  66.439  1.00  3.35              
ATOM   1283  CB  THR A  82      65.050  73.732  66.242  1.00  3.35              
ATOM   1284  HB  THR A  82      65.893  73.660  66.930  1.00  3.35              
ATOM   1285  CG2 THR A  82      65.600  73.906  64.826  1.00  3.35              
ATOM   1286 1HG2 THR A  82      66.356  74.691  64.829  1.00  3.35              
ATOM   1287 2HG2 THR A  82      66.057  72.976  64.492  1.00  3.35              
ATOM   1288 3HG2 THR A  82      64.796  74.181  64.146  1.00  3.35              
ATOM   1289  OG1 THR A  82      64.339  74.909  66.540  1.00  3.35              
ATOM   1290  HG1 THR A  82      64.601  75.163  67.443  1.00  3.35              
ATOM   1291  C   THR A  82      63.474  72.412  67.747  1.00  3.35              
ATOM   1292  O   THR A  82      62.248  72.258  67.786  1.00  3.35              
ATOM   1293  N   GLY A  83      64.227  72.434  68.851  1.00  3.44              
ATOM   1294  H   GLY A  83      65.204  72.704  68.810  1.00  3.44              
ATOM   1295  CA  GLY A  83      63.797  71.741  70.056  1.00  3.44              
ATOM   1296  HA1 GLY A  83      63.713  70.678  69.830  1.00  3.44              
ATOM   1297  HA2 GLY A  83      62.813  72.088  70.361  1.00  3.44              
ATOM   1298  C   GLY A  83      64.780  71.884  71.213  1.00  3.44              
ATOM   1299  O   GLY A  83      65.653  71.046  71.367  1.00  3.44              
ATOM   1300  N   ASP A  84      64.671  72.925  72.031  1.00  3.66              
ATOM   1301  H   ASP A  84      63.988  73.624  71.767  1.00  3.66              
ATOM   1302  CA  ASP A  84      65.803  73.373  72.849  1.00  3.66              
ATOM   1303  HA  ASP A  84      66.617  72.658  72.760  1.00  3.66              
ATOM   1304  CB  ASP A  84      66.366  74.692  72.265  1.00  3.66              
ATOM   1305  HB1 ASP A  84      67.415  74.775  72.551  1.00  3.66              
ATOM   1306  HB2 ASP A  84      65.851  75.536  72.719  1.00  3.66              
ATOM   1307  CG  ASP A  84      66.255  74.789  70.723  1.00  3.66              
ATOM   1308  OD1 ASP A  84      66.839  73.929  70.020  1.00  3.66              
ATOM   1309  OD2 ASP A  84      65.517  75.675  70.231  1.00  3.66              
ATOM   1310  C   ASP A  84      65.434  73.414  74.328  1.00  3.66              
ATOM   1311  O   ASP A  84      64.656  74.262  74.777  1.00  3.66              
ATOM   1312  N   ALA A  85      65.896  72.399  75.059  1.00  3.69              
ATOM   1313  H   ALA A  85      66.573  71.769  74.628  1.00  3.69              
ATOM   1314  CA  ALA A  85      65.503  72.126  76.443  1.00  3.69              
ATOM   1315  HA  ALA A  85      65.250  73.062  76.944  1.00  3.69              
ATOM   1316  CB  ALA A  85      64.276  71.204  76.471  1.00  3.69              
ATOM   1317  HB1 ALA A  85      64.438  70.340  75.826  1.00  3.69              
ATOM   1318  HB2 ALA A  85      64.093  70.860  77.490  1.00  3.69              
ATOM   1319  HB3 ALA A  85      63.401  71.757  76.152  1.00  3.69              
ATOM   1320  C   ALA A  85      66.651  71.470  77.205  1.00  3.69              
ATOM   1321  O   ALA A  85      67.517  70.804  76.648  1.00  3.69              
ATOM   1322  N   ASP A  86      66.633  71.648  78.525  1.00  3.79              
ATOM   1323  H   ASP A  86      65.865  72.176  78.907  1.00  3.79              
ATOM   1324  CA  ASP A  86      67.571  71.043  79.485  1.00  3.79              
ATOM   1325  HA  ASP A  86      67.222  71.367  80.465  1.00  3.79              
ATOM   1326  CB  ASP A  86      67.438  69.499  79.421  1.00  3.79              
ATOM   1327  HB1 ASP A  86      68.359  69.066  79.027  1.00  3.79              
ATOM   1328  HB2 ASP A  86      66.636  69.223  78.734  1.00  3.79              
ATOM   1329  CG  ASP A  86      67.115  68.846  80.763  1.00  3.79              
ATOM   1330  OD1 ASP A  86      67.427  69.435  81.818  1.00  3.79              
ATOM   1331  OD2 ASP A  86      66.586  67.711  80.764  1.00  3.79              
ATOM   1332  C   ASP A  86      69.023  71.542  79.405  1.00  3.79              
ATOM   1333  O   ASP A  86      69.910  71.049  80.108  1.00  3.79              
ATOM   1334  N   GLY A  87      69.244  72.537  78.535  1.00  3.75              
ATOM   1335  H   GLY A  87      68.440  72.859  78.017  1.00  3.75              
ATOM   1336  CA  GLY A  87      70.544  73.077  78.133  1.00  3.75              
ATOM   1337  HA1 GLY A  87      71.275  72.873  78.915  1.00  3.75              
ATOM   1338  HA2 GLY A  87      70.450  74.157  78.023  1.00  3.75              
ATOM   1339  C   GLY A  87      71.082  72.529  76.811  1.00  3.75              
ATOM   1340  O   GLY A  87      72.252  72.770  76.493  1.00  3.75              
ATOM   1341  N   VAL A  88      70.259  71.777  76.081  1.00  3.53              
ATOM   1342  H   VAL A  88      69.310  71.636  76.408  1.00  3.53              
ATOM   1343  CA  VAL A  88      70.583  71.092  74.836  1.00  3.53              
ATOM   1344  HA  VAL A  88      71.563  71.425  74.506  1.00  3.53              
ATOM   1345  CB  VAL A  88      70.656  69.570  75.066  1.00  3.53              
ATOM   1346  HB  VAL A  88      69.826  69.248  75.696  1.00  3.53              
ATOM   1347  CG1 VAL A  88      70.627  68.731  73.782  1.00  3.53              
ATOM   1348 1HG1 VAL A  88      70.786  67.679  74.019  1.00  3.53              
ATOM   1349 2HG1 VAL A  88      69.656  68.826  73.293  1.00  3.53              
ATOM   1350 3HG1 VAL A  88      71.405  69.071  73.102  1.00  3.53              
ATOM   1351  CG2 VAL A  88      71.976  69.271  75.791  1.00  3.53              
ATOM   1352 1HG2 VAL A  88      72.089  68.202  75.933  1.00  3.53              
ATOM   1353 2HG2 VAL A  88      72.811  69.639  75.196  1.00  3.53              
ATOM   1354 3HG2 VAL A  88      71.980  69.753  76.768  1.00  3.53              
ATOM   1355  C   VAL A  88      69.604  71.478  73.727  1.00  3.53              
ATOM   1356  O   VAL A  88      68.407  71.196  73.820  1.00  3.53              
ATOM   1357  N   ASN A  89      70.137  72.054  72.641  1.00  3.36              
ATOM   1358  H   ASN A  89      71.133  72.210  72.617  1.00  3.36              
ATOM   1359  CA  ASN A  89      69.404  72.178  71.384  1.00  3.36              
ATOM   1360  HA  ASN A  89      68.352  72.341  71.621  1.00  3.36              
ATOM   1361  CB  ASN A  89      69.827  73.387  70.534  1.00  3.36              
ATOM   1362  HB1 ASN A  89      69.499  74.295  71.035  1.00  3.36              
ATOM   1363  HB2 ASN A  89      69.294  73.355  69.584  1.00  3.36              
ATOM   1364  CG  ASN A  89      71.300  73.479  70.221  1.00  3.36              
ATOM   1365  OD1 ASN A  89      71.837  72.803  69.355  1.00  3.36              
ATOM   1366  ND2 ASN A  89      71.984  74.350  70.920  1.00  3.36              
ATOM   1367 1HD2 ASN A  89      71.463  74.909  71.598  1.00  3.36              
ATOM   1368 2HD2 ASN A  89      72.956  74.504  70.738  1.00  3.36              
ATOM   1369  C   ASN A  89      69.473  70.892  70.574  1.00  3.36              
ATOM   1370  O   ASN A  89      70.521  70.252  70.448  1.00  3.36              
ATOM   1371  N   VAL A  90      68.362  70.568  69.922  1.00  2.89              
ATOM   1372  H   VAL A  90      67.517  71.109  70.096  1.00  2.89              
ATOM   1373  CA  VAL A  90      68.333  69.541  68.875  1.00  2.89              
ATOM   1374  HA  VAL A  90      69.334  69.167  68.663  1.00  2.89              
ATOM   1375  CB  VAL A  90      67.423  68.369  69.318  1.00  2.89              
ATOM   1376  HB  VAL A  90      66.403  68.734  69.447  1.00  2.89              
ATOM   1377  CG1 VAL A  90      67.400  67.250  68.265  1.00  2.89              
ATOM   1378 1HG1 VAL A  90      66.903  66.374  68.669  1.00  2.89              
ATOM   1379 2HG1 VAL A  90      66.844  67.574  67.386  1.00  2.89              
ATOM   1380 3HG1 VAL A  90      68.418  66.985  67.979  1.00  2.89              
ATOM   1381  CG2 VAL A  90      67.861  67.740  70.647  1.00  2.89              
ATOM   1382 1HG2 VAL A  90      67.204  66.911  70.908  1.00  2.89              
ATOM   1383 2HG2 VAL A  90      68.886  67.383  70.572  1.00  2.89              
ATOM   1384 3HG2 VAL A  90      67.798  68.481  71.444  1.00  2.89              
ATOM   1385  C   VAL A  90      67.739  70.153  67.628  1.00  2.89              
ATOM   1386  O   VAL A  90      66.797  70.964  67.662  1.00  2.89              
ATOM   1387  N   SER A  91      68.313  69.696  66.518  1.00  2.87              
ATOM   1388  H   SER A  91      69.059  69.014  66.619  1.00  2.87              
ATOM   1389  CA  SER A  91      67.956  70.101  65.176  1.00  2.87              
ATOM   1390  HA  SER A  91      66.954  70.531  65.218  1.00  2.87              
ATOM   1391  CB  SER A  91      68.858  71.218  64.728  1.00  2.87              
ATOM   1392  HB1 SER A  91      68.724  71.374  63.658  1.00  2.87              
ATOM   1393  HB2 SER A  91      69.878  70.927  64.959  1.00  2.87              
ATOM   1394  OG  SER A  91      68.523  72.407  65.417  1.00  2.87              
ATOM   1395  HG  SER A  91      68.215  72.195  66.310  1.00  2.87              
ATOM   1396  C   SER A  91      67.851  68.954  64.215  1.00  2.87              
ATOM   1397  O   SER A  91      68.837  68.290  63.947  1.00  2.87              
ATOM   1398  N   VAL A  92      66.658  68.726  63.669  1.00  2.78              
ATOM   1399  H   VAL A  92      65.861  69.297  63.933  1.00  2.78              
ATOM   1400  CA  VAL A  92      66.459  67.628  62.703  1.00  2.78              
ATOM   1401  HA  VAL A  92      67.395  67.112  62.490  1.00  2.78              
ATOM   1402  CB  VAL A  92      65.445  66.601  63.256  1.00  2.78              
ATOM   1403  HB  VAL A  92      64.444  67.009  63.124  1.00  2.78              
ATOM   1404  CG1 VAL A  92      65.513  65.270  62.490  1.00  2.78              
ATOM   1405 1HG1 VAL A  92      64.626  64.680  62.710  1.00  2.78              
ATOM   1406 2HG1 VAL A  92      65.522  65.445  61.415  1.00  2.78              
ATOM   1407 3HG1 VAL A  92      66.406  64.713  62.767  1.00  2.78              
ATOM   1408  CG2 VAL A  92      65.629  66.332  64.760  1.00  2.78              
ATOM   1409 1HG2 VAL A  92      64.987  65.519  65.084  1.00  2.78              
ATOM   1410 2HG2 VAL A  92      66.666  66.088  64.981  1.00  2.78              
ATOM   1411 3HG2 VAL A  92      65.346  67.215  65.334  1.00  2.78              
ATOM   1412  C   VAL A  92      65.908  68.220  61.422  1.00  2.78              
ATOM   1413  O   VAL A  92      65.043  69.100  61.451  1.00  2.78              
ATOM   1414  N   ALA A  93      66.464  67.741  60.315  1.00  2.93              
ATOM   1415  H   ALA A  93      67.158  67.007  60.421  1.00  2.93              
ATOM   1416  CA  ALA A  93      66.498  68.421  59.044  1.00  2.93              
ATOM   1417  HA  ALA A  93      65.665  69.128  59.025  1.00  2.93              
ATOM   1418  CB  ALA A  93      67.759  69.285  58.968  1.00  2.93              
ATOM   1419  HB1 ALA A  93      67.689  70.102  59.688  1.00  2.93              
ATOM   1420  HB2 ALA A  93      68.630  68.687  59.212  1.00  2.93              
ATOM   1421  HB3 ALA A  93      67.852  69.707  57.968  1.00  2.93              
ATOM   1422  C   ALA A  93      66.276  67.500  57.859  1.00  2.93              
ATOM   1423  O   ALA A  93      67.208  66.891  57.329  1.00  2.93              
ATOM   1424  N   LEU A  94      65.005  67.418  57.451  1.00  2.88              
ATOM   1425  H   LEU A  94      64.299  68.007  57.883  1.00  2.88              
ATOM   1426  CA  LEU A  94      64.643  66.657  56.254  1.00  2.88              
ATOM   1427  HA  LEU A  94      65.265  65.765  56.178  1.00  2.88              
ATOM   1428  CB  LEU A  94      63.179  66.234  56.437  1.00  2.88              
ATOM   1429  HB1 LEU A  94      62.576  67.119  56.644  1.00  2.88              
ATOM   1430  HB2 LEU A  94      63.139  65.591  57.318  1.00  2.88              
ATOM   1431  CG  LEU A  94      62.538  65.491  55.257  1.00  2.88              
ATOM   1432  HG  LEU A  94      62.304  66.194  54.456  1.00  2.88              
ATOM   1433  CD1 LEU A  94      63.365  64.342  54.701  1.00  2.88              
ATOM   1434 1HD1 LEU A  94      62.789  63.836  53.928  1.00  2.88              
ATOM   1435 2HD1 LEU A  94      64.283  64.695  54.240  1.00  2.88              
ATOM   1436 3HD1 LEU A  94      63.584  63.632  55.491  1.00  2.88              
ATOM   1437  CD2 LEU A  94      61.259  64.842  55.770  1.00  2.88              
ATOM   1438 1HD2 LEU A  94      60.769  64.320  54.954  1.00  2.88              
ATOM   1439 2HD2 LEU A  94      61.499  64.118  56.546  1.00  2.88              
ATOM   1440 3HD2 LEU A  94      60.603  65.611  56.173  1.00  2.88              
ATOM   1441  C   LEU A  94      64.885  67.514  55.022  1.00  2.88              
ATOM   1442  O   LEU A  94      64.404  68.647  54.978  1.00  2.88              
ATOM   1443  N   MET A  95      65.619  66.967  54.052  1.00  3.11              
ATOM   1444  H   MET A  95      66.040  66.058  54.217  1.00  3.11              
ATOM   1445  CA  MET A  95      66.021  67.622  52.810  1.00  3.11              
ATOM   1446  HA  MET A  95      65.487  68.563  52.692  1.00  3.11              
ATOM   1447  CB  MET A  95      67.539  67.902  52.834  1.00  3.11              
ATOM   1448  HB1 MET A  95      67.818  68.402  51.907  1.00  3.11              
ATOM   1449  HB2 MET A  95      68.058  66.946  52.846  1.00  3.11              
ATOM   1450  CG  MET A  95      68.081  68.712  54.020  1.00  3.11              
ATOM   1451  HG1 MET A  95      69.163  68.581  54.042  1.00  3.11              
ATOM   1452  HG2 MET A  95      67.691  68.291  54.947  1.00  3.11              
ATOM   1453  SD  MET A  95      67.751  70.494  54.012  1.00  3.11              
ATOM   1454  CE  MET A  95      68.771  71.033  52.606  1.00  3.11              
ATOM   1455  HE1 MET A  95      68.764  72.122  52.545  1.00  3.11              
ATOM   1456  HE2 MET A  95      69.799  70.692  52.735  1.00  3.11              
ATOM   1457  HE3 MET A  95      68.373  70.632  51.675  1.00  3.11              
ATOM   1458  C   MET A  95      65.733  66.729  51.615  1.00  3.11              
ATOM   1459  O   MET A  95      66.196  65.592  51.608  1.00  3.11              
ATOM   1460  N   GLY A  96      65.045  67.253  50.603  1.00  3.21              
ATOM   1461  H   GLY A  96      64.785  68.233  50.634  1.00  3.21              
ATOM   1462  CA  GLY A  96      64.592  66.439  49.476  1.00  3.21              
ATOM   1463  HA1 GLY A  96      63.599  66.043  49.689  1.00  3.21              
ATOM   1464  HA2 GLY A  96      65.261  65.588  49.328  1.00  3.21              
ATOM   1465  C   GLY A  96      64.516  67.248  48.195  1.00  3.21              
ATOM   1466  O   GLY A  96      63.879  68.303  48.121  1.00  3.21              
ATOM   1467  N   LYS A  97      65.210  66.790  47.158  1.00  3.61              
ATOM   1468  H   LYS A  97      65.689  65.895  47.229  1.00  3.61              
ATOM   1469  CA  LYS A  97      65.315  67.559  45.922  1.00  3.61              
ATOM   1470  HA  LYS A  97      65.287  68.629  46.139  1.00  3.61              
ATOM   1471  CB  LYS A  97      66.658  67.269  45.243  1.00  3.61              
ATOM   1472  HB1 LYS A  97      66.627  67.686  44.235  1.00  3.61              
ATOM   1473  HB2 LYS A  97      66.786  66.191  45.148  1.00  3.61              
ATOM   1474  CG  LYS A  97      67.873  67.895  45.961  1.00  3.61              
ATOM   1475  HG1 LYS A  97      67.701  68.964  46.076  1.00  3.61              
ATOM   1476  HG2 LYS A  97      68.727  67.768  45.302  1.00  3.61              
ATOM   1477  CD  LYS A  97      68.235  67.312  47.339  1.00  3.61              
ATOM   1478  HD1 LYS A  97      68.005  66.251  47.349  1.00  3.61              
ATOM   1479  HD2 LYS A  97      67.629  67.805  48.099  1.00  3.61              
ATOM   1480  CE  LYS A  97      69.721  67.503  47.687  1.00  3.61              
ATOM   1481  HE1 LYS A  97      69.847  67.441  48.771  1.00  3.61              
ATOM   1482  HE2 LYS A  97      70.039  68.503  47.370  1.00  3.61              
ATOM   1483  NZ  LYS A  97      70.567  66.465  47.049  1.00  3.61              
ATOM   1484  HZ1 LYS A  97      71.562  66.661  47.159  1.00  3.61              
ATOM   1485  HZ2 LYS A  97      70.389  65.530  47.395  1.00  3.61              
ATOM   1486  HZ3 LYS A  97      70.344  66.356  46.063  1.00  3.61              
ATOM   1487  C   LYS A  97      64.130  67.225  45.017  1.00  3.61              
ATOM   1488  O   LYS A  97      63.943  66.098  44.571  1.00  3.61              
ATOM   1489  N   GLY A  98      63.291  68.223  44.790  1.00  3.50              
ATOM   1490  H   GLY A  98      63.559  69.136  45.142  1.00  3.50              
ATOM   1491  CA  GLY A  98      62.044  68.140  44.042  1.00  3.50              
ATOM   1492  HA1 GLY A  98      62.224  67.621  43.100  1.00  3.50              
ATOM   1493  HA2 GLY A  98      61.709  69.153  43.818  1.00  3.50              
ATOM   1494  C   GLY A  98      60.913  67.420  44.778  1.00  3.50              
ATOM   1495  O   GLY A  98      59.951  66.981  44.151  1.00  3.50              
ATOM   1496  N   VAL A  99      61.023  67.294  46.106  1.00  3.23              
ATOM   1497  H   VAL A  99      61.835  67.689  46.568  1.00  3.23              
ATOM   1498  CA  VAL A  99      60.030  66.615  46.940  1.00  3.23              
ATOM   1499  HA  VAL A  99      59.066  66.654  46.433  1.00  3.23              
ATOM   1500  CB  VAL A  99      60.392  65.125  47.157  1.00  3.23              
ATOM   1501  HB  VAL A  99      61.243  65.052  47.835  1.00  3.23              
ATOM   1502  CG1 VAL A  99      59.189  64.406  47.784  1.00  3.23              
ATOM   1503 1HG1 VAL A  99      59.425  63.354  47.923  1.00  3.23              
ATOM   1504 2HG1 VAL A  99      58.964  64.818  48.765  1.00  3.23              
ATOM   1505 3HG1 VAL A  99      58.316  64.491  47.137  1.00  3.23              
ATOM   1506  CG2 VAL A  99      60.744  64.370  45.863  1.00  3.23              
ATOM   1507 1HG2 VAL A  99      60.924  63.317  46.078  1.00  3.23              
ATOM   1508 2HG2 VAL A  99      59.931  64.453  45.143  1.00  3.23              
ATOM   1509 3HG2 VAL A  99      61.657  64.776  45.428  1.00  3.23              
ATOM   1510  C   VAL A  99      59.900  67.312  48.295  1.00  3.23              
ATOM   1511  O   VAL A  99      60.880  67.603  48.984  1.00  3.23              
ATOM   1512  N   SER A 100      58.654  67.562  48.692  1.00  3.13              
ATOM   1513  H   SER A 100      57.884  67.313  48.092  1.00  3.13              
ATOM   1514  CA  SER A 100      58.349  68.294  49.909  1.00  3.13              
ATOM   1515  HA  SER A 100      59.270  68.601  50.350  1.00  3.13              
ATOM   1516  CB  SER A 100      57.558  69.570  49.585  1.00  3.13              
ATOM   1517  HB1 SER A 100      58.141  70.193  48.905  1.00  3.13              
ATOM   1518  HB2 SER A 100      57.389  70.126  50.508  1.00  3.13              
ATOM   1519  OG  SER A 100      56.306  69.266  48.992  1.00  3.13              
ATOM   1520  HG  SER A 100      55.900  68.588  49.556  1.00  3.13              
ATOM   1521  C   SER A 100      57.625  67.447  50.947  1.00  3.13              
ATOM   1522  O   SER A 100      56.413  67.224  50.847  1.00  3.13              
ATOM   1523  N   ILE A 101      58.362  67.010  51.967  1.00  2.86              
ATOM   1524  H   ILE A 101      59.352  67.221  51.969  1.00  2.86              
ATOM   1525  CA  ILE A 101      57.845  66.206  53.072  1.00  2.86              
ATOM   1526  HA  ILE A 101      56.802  65.967  52.872  1.00  2.86              
ATOM   1527  CB  ILE A 101      58.535  64.822  53.129  1.00  2.86              
ATOM   1528  HB  ILE A 101      59.614  64.976  53.157  1.00  2.86              
ATOM   1529  CG2 ILE A 101      58.091  64.019  54.373  1.00  2.86              
ATOM   1530 1HG2 ILE A 101      58.571  63.042  54.377  1.00  2.86              
ATOM   1531 2HG2 ILE A 101      58.377  64.530  55.288  1.00  2.86              
ATOM   1532 3HG2 ILE A 101      57.014  63.878  54.361  1.00  2.86              
ATOM   1533  CG1 ILE A 101      58.176  64.008  51.859  1.00  2.86              
ATOM   1534 1HG1 ILE A 101      58.207  64.649  50.981  1.00  2.86              
ATOM   1535 2HG1 ILE A 101      57.159  63.620  51.944  1.00  2.86              
ATOM   1536  CD1 ILE A 101      59.137  62.849  51.584  1.00  2.86              
ATOM   1537  HD1 ILE A 101      58.830  62.340  50.670  1.00  2.86              
ATOM   1538  HD2 ILE A 101      60.142  63.244  51.441  1.00  2.86              
ATOM   1539  HD3 ILE A 101      59.139  62.135  52.405  1.00  2.86              
ATOM   1540  C   ILE A 101      57.872  67.010  54.373  1.00  2.86              
ATOM   1541  O   ILE A 101      58.857  66.974  55.106  1.00  2.86              
ATOM   1542  N   PRO A 102      56.821  67.802  54.646  1.00  2.95              
ATOM   1543  CD  PRO A 102      55.624  68.005  53.840  1.00  2.95              
ATOM   1544  HD1 PRO A 102      55.142  67.063  53.579  1.00  2.95              
ATOM   1545  HD2 PRO A 102      55.889  68.563  52.942  1.00  2.95              
ATOM   1546  CG  PRO A 102      54.685  68.849  54.693  1.00  2.95              
ATOM   1547  HG1 PRO A 102      54.066  68.197  55.311  1.00  2.95              
ATOM   1548  HG2 PRO A 102      54.065  69.499  54.075  1.00  2.95              
ATOM   1549  CB  PRO A 102      55.644  69.646  55.575  1.00  2.95              
ATOM   1550  HB1 PRO A 102      55.186  69.952  56.515  1.00  2.95              
ATOM   1551  HB2 PRO A 102      55.991  70.524  55.031  1.00  2.95              
ATOM   1552  CA  PRO A 102      56.806  68.676  55.803  1.00  2.95              
ATOM   1553  HA  PRO A 102      57.736  69.234  55.860  1.00  2.95              
ATOM   1554  C   PRO A 102      56.625  67.901  57.107  1.00  2.95              
ATOM   1555  O   PRO A 102      55.719  67.057  57.226  1.00  2.95              
ATOM   1556  N   LEU A 103      57.432  68.241  58.120  1.00  2.72              
ATOM   1557  H   LEU A 103      58.136  68.958  57.960  1.00  2.72              
ATOM   1558  CA  LEU A 103      57.054  67.907  59.488  1.00  2.72              
ATOM   1559  HA  LEU A 103      56.725  66.875  59.434  1.00  2.72              
ATOM   1560  CB  LEU A 103      58.174  67.820  60.535  1.00  2.72              
ATOM   1561  HB1 LEU A 103      58.756  66.924  60.344  1.00  2.72              
ATOM   1562  HB2 LEU A 103      57.702  67.638  61.502  1.00  2.72              
ATOM   1563  CG  LEU A 103      59.124  68.996  60.732  1.00  2.72              
ATOM   1564  HG  LEU A 103      59.349  69.019  61.795  1.00  2.72              
ATOM   1565  CD1 LEU A 103      60.424  68.768  59.972  1.00  2.72              
ATOM   1566 1HD1 LEU A 103      61.053  69.652  60.052  1.00  2.72              
ATOM   1567 2HD1 LEU A 103      60.964  67.925  60.398  1.00  2.72              
ATOM   1568 3HD1 LEU A 103      60.225  68.578  58.921  1.00  2.72              
ATOM   1569  CD2 LEU A 103      58.523  70.344  60.396  1.00  2.72              
ATOM   1570 1HD2 LEU A 103      59.237  71.119  60.660  1.00  2.72              
ATOM   1571 2HD2 LEU A 103      58.304  70.434  59.337  1.00  2.72              
ATOM   1572 3HD2 LEU A 103      57.607  70.486  60.960  1.00  2.72              
ATOM   1573  C   LEU A 103      55.807  68.657  59.961  1.00  2.72              
ATOM   1574  O   LEU A 103      55.467  69.749  59.510  1.00  2.72              
ATOM   1575  N   SER A 104      55.115  68.032  60.909  1.00  2.97              
ATOM   1576  H   SER A 104      55.441  67.123  61.215  1.00  2.97              
ATOM   1577  CA  SER A 104      53.936  68.588  61.557  1.00  2.97              
ATOM   1578  HA  SER A 104      53.995  69.671  61.456  1.00  2.97              
ATOM   1579  CB  SER A 104      52.651  68.124  60.852  1.00  2.97              
ATOM   1580  HB1 SER A 104      52.115  67.400  61.469  1.00  2.97              
ATOM   1581  HB2 SER A 104      52.917  67.640  59.912  1.00  2.97              
ATOM   1582  OG  SER A 104      51.809  69.228  60.542  1.00  2.97              
ATOM   1583  HG  SER A 104      51.324  69.502  61.342  1.00  2.97              
ATOM   1584  C   SER A 104      53.876  68.338  63.067  1.00  2.97              
ATOM   1585  O   SER A 104      52.945  68.817  63.718  1.00  2.97              
ATOM   1586  N   CYS A 105      54.878  67.626  63.604  1.00  2.88              
ATOM   1587  H   CYS A 105      55.599  67.280  62.986  1.00  2.88              
ATOM   1588  CA  CYS A 105      55.001  67.229  65.006  1.00  2.88              
ATOM   1589  HA  CYS A 105      54.431  67.911  65.631  1.00  2.88              
ATOM   1590  CB  CYS A 105      54.351  65.838  65.096  1.00  2.88              
ATOM   1591  HB1 CYS A 105      54.937  65.126  64.515  1.00  2.88              
ATOM   1592  HB2 CYS A 105      53.345  65.893  64.677  1.00  2.88              
ATOM   1593  SG  CYS A 105      54.221  65.250  66.805  1.00  2.88              
ATOM   1594  HG  CYS A 105      55.535  65.216  67.073  1.00  2.88              
ATOM   1595  C   CYS A 105      56.442  67.194  65.494  1.00  2.88              
ATOM   1596  O   CYS A 105      57.290  66.745  64.727  1.00  2.88              
ATOM   1597  N   ILE A 106      56.697  67.567  66.757  1.00  2.88              
ATOM   1598  H   ILE A 106      55.958  68.013  67.290  1.00  2.88              
ATOM   1599  CA  ILE A 106      58.000  67.340  67.422  1.00  2.88              
ATOM   1600  HA  ILE A 106      58.398  66.405  67.054  1.00  2.88              
ATOM   1601  CB  ILE A 106      59.009  68.427  66.938  1.00  2.88              
ATOM   1602  HB  ILE A 106      58.988  68.371  65.849  1.00  2.88              
ATOM   1603  CG2 ILE A 106      58.614  69.880  67.265  1.00  2.88              
ATOM   1604 1HG2 ILE A 106      59.308  70.564  66.774  1.00  2.88              
ATOM   1605 2HG2 ILE A 106      57.606  70.082  66.907  1.00  2.88              
ATOM   1606 3HG2 ILE A 106      58.653  70.065  68.338  1.00  2.88              
ATOM   1607  CG1 ILE A 106      60.479  68.104  67.298  1.00  2.88              
ATOM   1608 1HG1 ILE A 106      61.115  68.466  66.489  1.00  2.88              
ATOM   1609 2HG1 ILE A 106      60.599  67.023  67.353  1.00  2.88              
ATOM   1610  CD1 ILE A 106      61.030  68.694  68.595  1.00  2.88              
ATOM   1611  HD1 ILE A 106      61.068  69.782  68.536  1.00  2.88              
ATOM   1612  HD2 ILE A 106      60.395  68.393  69.420  1.00  2.88              
ATOM   1613  HD3 ILE A 106      62.039  68.320  68.767  1.00  2.88              
ATOM   1614  C   ILE A 106      57.891  67.250  68.928  1.00  2.88              
ATOM   1615  O   ILE A 106      57.510  68.207  69.605  1.00  2.88              
ATOM   1616  N   GLY A 107      58.216  66.049  69.398  1.00  3.09              
ATOM   1617  H   GLY A 107      58.324  65.315  68.711  1.00  3.09              
ATOM   1618  CA  GLY A 107      58.318  65.695  70.802  1.00  3.09              
ATOM   1619  HA1 GLY A 107      58.218  64.621  70.927  1.00  3.09              
ATOM   1620  HA2 GLY A 107      57.477  66.158  71.322  1.00  3.09              
ATOM   1621  C   GLY A 107      59.566  66.116  71.488  1.00  3.09              
ATOM   1622  O   GLY A 107      60.563  66.334  70.812  1.00  3.09              
ATOM   1623  N   LEU A 108      59.455  66.127  72.812  1.00  3.17              
ATOM   1624  H   LEU A 108      58.524  66.104  73.202  1.00  3.17              
ATOM   1625  CA  LEU A 108      60.516  66.251  73.785  1.00  3.17              
ATOM   1626  HA  LEU A 108      61.384  65.698  73.433  1.00  3.17              
ATOM   1627  CB  LEU A 108      60.876  67.753  73.889  1.00  3.17              
ATOM   1628  HB1 LEU A 108      60.251  68.219  74.652  1.00  3.17              
ATOM   1629  HB2 LEU A 108      60.622  68.239  72.951  1.00  3.17              
ATOM   1630  CG  LEU A 108      62.344  68.116  74.169  1.00  3.17              
ATOM   1631  HG  LEU A 108      62.391  69.182  74.380  1.00  3.17              
ATOM   1632  CD1 LEU A 108      62.912  67.386  75.373  1.00  3.17              
ATOM   1633 1HD1 LEU A 108      63.842  67.875  75.655  1.00  3.17              
ATOM   1634 2HD1 LEU A 108      62.206  67.467  76.197  1.00  3.17              
ATOM   1635 3HD1 LEU A 108      63.110  66.342  75.147  1.00  3.17              
ATOM   1636  CD2 LEU A 108      63.255  67.823  72.983  1.00  3.17              
ATOM   1637 1HD2 LEU A 108      64.262  68.192  73.186  1.00  3.17              
ATOM   1638 2HD2 LEU A 108      63.289  66.752  72.806  1.00  3.17              
ATOM   1639 3HD2 LEU A 108      62.873  68.326  72.094  1.00  3.17              
ATOM   1640  C   LEU A 108      60.048  65.701  75.120  1.00  3.17              
ATOM   1641  O   LEU A 108      58.943  66.022  75.551  1.00  3.17              
ATOM   1642  N   GLY A 109      60.908  64.941  75.784  1.00  3.51              
ATOM   1643  H   GLY A 109      61.728  64.624  75.290  1.00  3.51              
ATOM   1644  CA  GLY A 109      60.753  64.586  77.183  1.00  3.51              
ATOM   1645  HA1 GLY A 109      60.465  63.538  77.256  1.00  3.51              
ATOM   1646  HA2 GLY A 109      59.963  65.180  77.639  1.00  3.51              
ATOM   1647  C   GLY A 109      62.037  64.768  77.944  1.00  3.51              
ATOM   1648  O   GLY A 109      63.015  64.068  77.680  1.00  3.51              
ATOM   1649  N   PHE A 110      62.034  65.727  78.864  1.00  3.54              
ATOM   1650  H   PHE A 110      61.157  66.209  79.049  1.00  3.54              
ATOM   1651  CA  PHE A 110      63.221  66.222  79.538  1.00  3.54              
ATOM   1652  HA  PHE A 110      64.041  65.540  79.308  1.00  3.54              
ATOM   1653  CB  PHE A 110      63.651  67.581  78.972  1.00  3.54              
ATOM   1654  HB1 PHE A 110      63.643  67.528  77.892  1.00  3.54              
ATOM   1655  HB2 PHE A 110      64.691  67.743  79.234  1.00  3.54              
ATOM   1656  CG  PHE A 110      62.858  68.795  79.409  1.00  3.54              
ATOM   1657  CD1 PHE A 110      63.405  69.679  80.358  1.00  3.54              
ATOM   1658  HD1 PHE A 110      64.368  69.472  80.803  1.00  3.54              
ATOM   1659  CE1 PHE A 110      62.719  70.853  80.703  1.00  3.54              
ATOM   1660  HE1 PHE A 110      63.159  71.540  81.411  1.00  3.54              
ATOM   1661  CZ  PHE A 110      61.479  71.144  80.107  1.00  3.54              
ATOM   1662  HZ  PHE A 110      60.954  72.051  80.363  1.00  3.54              
ATOM   1663  CE2 PHE A 110      60.926  70.261  79.166  1.00  3.54              
ATOM   1664  HE2 PHE A 110      59.970  70.483  78.714  1.00  3.54              
ATOM   1665  CD2 PHE A 110      61.615  69.087  78.817  1.00  3.54              
ATOM   1666  HD2 PHE A 110      61.185  68.411  78.094  1.00  3.54              
ATOM   1667  C   PHE A 110      63.108  66.204  81.052  1.00  3.54              
ATOM   1668  O   PHE A 110      62.041  65.976  81.625  1.00  3.54              
ATOM   1669  N   ASN A 111      64.237  66.384  81.722  1.00  3.86              
ATOM   1670  H   ASN A 111      65.084  66.661  81.225  1.00  3.86              
ATOM   1671  CA  ASN A 111      64.297  66.354  83.166  1.00  3.86              
ATOM   1672  HA  ASN A 111      63.302  66.573  83.559  1.00  3.86              
ATOM   1673  CB  ASN A 111      64.663  64.958  83.684  1.00  3.86              
ATOM   1674  HB1 ASN A 111      65.733  64.776  83.582  1.00  3.86              
ATOM   1675  HB2 ASN A 111      64.124  64.202  83.120  1.00  3.86              
ATOM   1676  CG  ASN A 111      64.276  64.871  85.147  1.00  3.86              
ATOM   1677  OD1 ASN A 111      64.803  65.557  86.005  1.00  3.86              
ATOM   1678  ND2 ASN A 111      63.267  64.100  85.477  1.00  3.86              
ATOM   1679 1HD2 ASN A 111      62.731  63.561  84.812  1.00  3.86              
ATOM   1680 2HD2 ASN A 111      63.003  64.109  86.446  1.00  3.86              
ATOM   1681  C   ASN A 111      65.203  67.465  83.672  1.00  3.86              
ATOM   1682  O   ASN A 111      66.382  67.233  83.914  1.00  3.86              
ATOM   1683  N   LEU A 112      64.555  68.625  83.835  1.00  3.88              
ATOM   1684  H   LEU A 112      63.581  68.588  83.582  1.00  3.88              
ATOM   1685  CA  LEU A 112      64.970  69.952  84.300  1.00  3.88              
ATOM   1686  HA  LEU A 112      65.064  70.610  83.434  1.00  3.88              
ATOM   1687  CB  LEU A 112      63.864  70.496  85.235  1.00  3.88              
ATOM   1688  HB1 LEU A 112      64.182  71.495  85.536  1.00  3.88              
ATOM   1689  HB2 LEU A 112      63.852  69.887  86.141  1.00  3.88              
ATOM   1690  CG  LEU A 112      62.411  70.612  84.727  1.00  3.88              
ATOM   1691  HG  LEU A 112      62.383  71.141  83.778  1.00  3.88              
ATOM   1692  CD1 LEU A 112      61.680  69.271  84.573  1.00  3.88              
ATOM   1693 1HD1 LEU A 112      60.608  69.447  84.482  1.00  3.88              
ATOM   1694 2HD1 LEU A 112      62.003  68.768  83.664  1.00  3.88              
ATOM   1695 3HD1 LEU A 112      61.864  68.638  85.442  1.00  3.88              
ATOM   1696  CD2 LEU A 112      61.632  71.414  85.772  1.00  3.88              
ATOM   1697 1HD2 LEU A 112      60.597  71.525  85.456  1.00  3.88              
ATOM   1698 2HD2 LEU A 112      61.653  70.900  86.734  1.00  3.88              
ATOM   1699 3HD2 LEU A 112      62.074  72.403  85.882  1.00  3.88              
ATOM   1700  C   LEU A 112      66.279  70.060  85.109  1.00  3.88              
ATOM   1701  O   LEU A 112      66.931  71.106  85.083  1.00  3.88              
ATOM   1702  N   LEU A 113      66.578  69.028  85.899  1.00  3.97              
ATOM   1703  H   LEU A 113      66.083  68.173  85.684  1.00  3.97              
ATOM   1704  CA  LEU A 113      67.645  68.919  86.879  1.00  3.97              
ATOM   1705  HA  LEU A 113      67.451  69.667  87.645  1.00  3.97              
ATOM   1706  CB  LEU A 113      67.602  67.495  87.491  1.00  3.97              
ATOM   1707  HB1 LEU A 113      68.555  66.995  87.318  1.00  3.97              
ATOM   1708  HB2 LEU A 113      66.864  66.888  86.964  1.00  3.97              
ATOM   1709  CG  LEU A 113      67.294  67.409  88.993  1.00  3.97              
ATOM   1710  HG  LEU A 113      67.379  66.363  89.289  1.00  3.97              
ATOM   1711  CD1 LEU A 113      68.280  68.215  89.846  1.00  3.97              
ATOM   1712 1HD1 LEU A 113      68.099  67.993  90.898  1.00  3.97              
ATOM   1713 2HD1 LEU A 113      69.300  67.923  89.602  1.00  3.97              
ATOM   1714 3HD1 LEU A 113      68.144  69.284  89.693  1.00  3.97              
ATOM   1715  CD2 LEU A 113      65.871  67.871  89.306  1.00  3.97              
ATOM   1716 1HD2 LEU A 113      65.668  67.747  90.369  1.00  3.97              
ATOM   1717 2HD2 LEU A 113      65.734  68.915  89.029  1.00  3.97              
ATOM   1718 3HD2 LEU A 113      65.164  67.258  88.744  1.00  3.97              
ATOM   1719  C   LEU A 113      69.050  69.199  86.326  1.00  3.97              
ATOM   1720  O   LEU A 113      69.313  69.108  85.136  1.00  3.97              
ATOM   1721  N   LEU A 114      69.997  69.432  87.238  1.00  4.09              
ATOM   1722  H   LEU A 114      69.726  69.532  88.202  1.00  4.09              
ATOM   1723  CA  LEU A 114      71.422  69.387  86.900  1.00  4.09              
ATOM   1724  HA  LEU A 114      71.582  70.016  86.024  1.00  4.09              
ATOM   1725  CB  LEU A 114      72.227  69.983  88.079  1.00  4.09              
ATOM   1726  HB1 LEU A 114      72.037  69.393  88.977  1.00  4.09              
ATOM   1727  HB2 LEU A 114      71.824  70.981  88.264  1.00  4.09              
ATOM   1728  CG  LEU A 114      73.758  70.154  87.921  1.00  4.09              
ATOM   1729  HG  LEU A 114      74.076  70.840  88.707  1.00  4.09              
ATOM   1730  CD1 LEU A 114      74.557  68.863  88.124  1.00  4.09              
ATOM   1731 1HD1 LEU A 114      75.615  69.108  88.231  1.00  4.09              
ATOM   1732 2HD1 LEU A 114      74.224  68.352  89.026  1.00  4.09              
ATOM   1733 3HD1 LEU A 114      74.451  68.201  87.267  1.00  4.09              
ATOM   1734  CD2 LEU A 114      74.152  70.772  86.582  1.00  4.09              
ATOM   1735 1HD2 LEU A 114      75.224  70.970  86.572  1.00  4.09              
ATOM   1736 2HD2 LEU A 114      73.923  70.091  85.765  1.00  4.09              
ATOM   1737 3HD2 LEU A 114      73.631  71.720  86.446  1.00  4.09              
ATOM   1738  C   LEU A 114      71.871  67.964  86.523  1.00  4.09              
ATOM   1739  O   LEU A 114      72.572  67.765  85.530  1.00  4.09              
ATOM   1740  N   ALA A 115      71.462  66.981  87.323  1.00  4.34              
ATOM   1741  H   ALA A 115      70.850  67.218  88.079  1.00  4.34              
ATOM   1742  CA  ALA A 115      71.936  65.604  87.249  1.00  4.34              
ATOM   1743  HA  ALA A 115      73.028  65.622  87.284  1.00  4.34              
ATOM   1744  CB  ALA A 115      71.436  64.867  88.498  1.00  4.34              
ATOM   1745  HB1 ALA A 115      71.822  63.846  88.496  1.00  4.34              
ATOM   1746  HB2 ALA A 115      71.785  65.375  89.398  1.00  4.34              
ATOM   1747  HB3 ALA A 115      70.346  64.829  88.497  1.00  4.34              
ATOM   1748  C   ALA A 115      71.529  64.856  85.983  1.00  4.34              
ATOM   1749  O   ALA A 115      70.356  64.894  85.606  1.00  4.34              
ATOM   1750  N   ASP A 116      72.502  64.191  85.358  1.00  4.09              
ATOM   1751  H   ASP A 116      73.444  64.243  85.736  1.00  4.09              
ATOM   1752  CA  ASP A 116      72.423  63.518  84.061  1.00  4.09              
ATOM   1753  HA  ASP A 116      72.611  64.277  83.302  1.00  4.09              
ATOM   1754  CB  ASP A 116      73.560  62.502  83.952  1.00  4.09              
ATOM   1755  HB1 ASP A 116      73.374  61.846  83.099  1.00  4.09              
ATOM   1756  HB2 ASP A 116      73.609  61.889  84.854  1.00  4.09              
ATOM   1757  CG  ASP A 116      74.879  63.232  83.739  1.00  4.09              
ATOM   1758  OD1 ASP A 116      75.302  63.965  84.662  1.00  4.09              
ATOM   1759  OD2 ASP A 116      75.431  63.100  82.629  1.00  4.09              
ATOM   1760  C   ASP A 116      71.074  62.865  83.722  1.00  4.09              
ATOM   1761  O   ASP A 116      70.537  62.030  84.453  1.00  4.09              
ATOM   1762  N   GLY A 117      70.547  63.256  82.560  1.00  3.96              
ATOM   1763  H   GLY A 117      71.092  63.895  81.987  1.00  3.96              
ATOM   1764  CA  GLY A 117      69.244  62.840  82.054  1.00  3.96              
ATOM   1765  HA1 GLY A 117      68.571  63.696  82.089  1.00  3.96              
ATOM   1766  HA2 GLY A 117      68.826  62.056  82.686  1.00  3.96              
ATOM   1767  C   GLY A 117      69.300  62.313  80.611  1.00  3.96              
ATOM   1768  O   GLY A 117      70.376  61.974  80.124  1.00  3.96              
ATOM   1769  N   TYR A 118      68.148  62.193  79.928  1.00  3.50              
ATOM   1770  H   TYR A 118      67.299  62.493  80.371  1.00  3.50              
ATOM   1771  CA  TYR A 118      68.055  61.388  78.692  1.00  3.50              
ATOM   1772  HA  TYR A 118      69.050  61.394  78.259  1.00  3.50              
ATOM   1773  CB  TYR A 118      67.774  59.912  79.058  1.00  3.50              
ATOM   1774  HB1 TYR A 118      67.070  59.480  78.350  1.00  3.50              
ATOM   1775  HB2 TYR A 118      67.302  59.855  80.040  1.00  3.50              
ATOM   1776  CG  TYR A 118      69.010  59.025  79.026  1.00  3.50              
ATOM   1777  CD1 TYR A 118      69.723  58.877  77.820  1.00  3.50              
ATOM   1778  HD1 TYR A 118      69.405  59.432  76.950  1.00  3.50              
ATOM   1779  CE1 TYR A 118      70.863  58.053  77.759  1.00  3.50              
ATOM   1780  HE1 TYR A 118      71.415  57.943  76.838  1.00  3.50              
ATOM   1781  CZ  TYR A 118      71.304  57.379  78.917  1.00  3.50              
ATOM   1782  OH  TYR A 118      72.412  56.591  78.859  1.00  3.50              
ATOM   1783  HH  TYR A 118      72.613  56.213  79.718  1.00  3.50              
ATOM   1784  CE2 TYR A 118      70.594  57.526  80.129  1.00  3.50              
ATOM   1785  HE2 TYR A 118      70.938  57.023  81.020  1.00  3.50              
ATOM   1786  CD2 TYR A 118      69.448  58.346  80.182  1.00  3.50              
ATOM   1787  HD2 TYR A 118      68.915  58.467  81.114  1.00  3.50              
ATOM   1788  C   TYR A 118      67.180  61.894  77.501  1.00  3.50              
ATOM   1789  O   TYR A 118      66.994  61.158  76.532  1.00  3.50              
ATOM   1790  N   LEU A 119      66.735  63.151  77.529  1.00  3.04              
ATOM   1791  H   LEU A 119      67.067  63.676  78.318  1.00  3.04              
ATOM   1792  CA  LEU A 119      66.060  63.968  76.485  1.00  3.04              
ATOM   1793  HA  LEU A 119      65.199  64.423  76.962  1.00  3.04              
ATOM   1794  CB  LEU A 119      67.027  65.141  76.218  1.00  3.04              
ATOM   1795  HB1 LEU A 119      67.951  64.747  75.807  1.00  3.04              
ATOM   1796  HB2 LEU A 119      67.292  65.577  77.184  1.00  3.04              
ATOM   1797  CG  LEU A 119      66.482  66.262  75.311  1.00  3.04              
ATOM   1798  HG  LEU A 119      65.432  66.077  75.090  1.00  3.04              
ATOM   1799  CD1 LEU A 119      66.610  67.617  76.006  1.00  3.04              
ATOM   1800 1HD1 LEU A 119      66.255  68.412  75.351  1.00  3.04              
ATOM   1801 2HD1 LEU A 119      66.026  67.627  76.925  1.00  3.04              
ATOM   1802 3HD1 LEU A 119      67.654  67.826  76.246  1.00  3.04              
ATOM   1803  CD2 LEU A 119      67.250  66.343  73.994  1.00  3.04              
ATOM   1804 1HD2 LEU A 119      66.843  67.150  73.385  1.00  3.04              
ATOM   1805 2HD2 LEU A 119      68.306  66.533  74.188  1.00  3.04              
ATOM   1806 3HD2 LEU A 119      67.144  65.403  73.456  1.00  3.04              
ATOM   1807  C   LEU A 119      65.516  63.281  75.186  1.00  3.04              
ATOM   1808  O   LEU A 119      66.276  62.970  74.274  1.00  3.04              
ATOM   1809  N   TYR A 120      64.187  63.116  75.070  1.00  2.96              
ATOM   1810  H   TYR A 120      63.635  63.423  75.862  1.00  2.96              
ATOM   1811  CA  TYR A 120      63.514  62.225  74.085  1.00  2.96              
ATOM   1812  HA  TYR A 120      64.249  61.629  73.555  1.00  2.96              
ATOM   1813  CB  TYR A 120      62.642  61.260  74.913  1.00  2.96              
ATOM   1814  HB1 TYR A 120      62.009  60.712  74.230  1.00  2.96              
ATOM   1815  HB2 TYR A 120      61.972  61.843  75.548  1.00  2.96              
ATOM   1816  CG  TYR A 120      63.351  60.241  75.788  1.00  2.96              
ATOM   1817  CD1 TYR A 120      63.499  58.914  75.334  1.00  2.96              
ATOM   1818  HD1 TYR A 120      63.151  58.632  74.352  1.00  2.96              
ATOM   1819  CE1 TYR A 120      64.061  57.934  76.174  1.00  2.96              
ATOM   1820  HE1 TYR A 120      64.153  56.908  75.845  1.00  2.96              
ATOM   1821  CZ  TYR A 120      64.490  58.283  77.469  1.00  2.96              
ATOM   1822  OH  TYR A 120      65.030  57.333  78.272  1.00  2.96              
ATOM   1823  HH  TYR A 120      65.224  57.638  79.155  1.00  2.96              
ATOM   1824  CE2 TYR A 120      64.341  59.608  77.928  1.00  2.96              
ATOM   1825  HE2 TYR A 120      64.674  59.873  78.914  1.00  2.96              
ATOM   1826  CD2 TYR A 120      63.765  60.583  77.092  1.00  2.96              
ATOM   1827  HD2 TYR A 120      63.636  61.592  77.456  1.00  2.96              
ATOM   1828  C   TYR A 120      62.623  62.979  73.067  1.00  2.96              
ATOM   1829  O   TYR A 120      61.468  63.286  73.353  1.00  2.96              
ATOM   1830  N   VAL A 121      63.137  63.285  71.873  1.00  2.84              
ATOM   1831  H   VAL A 121      64.105  63.014  71.725  1.00  2.84              
ATOM   1832  CA  VAL A 121      62.439  63.963  70.751  1.00  2.84              
ATOM   1833  HA  VAL A 121      61.908  64.755  71.224  1.00  2.84              
ATOM   1834  CB  VAL A 121      63.506  64.536  69.790  1.00  2.84              
ATOM   1835  HB  VAL A 121      64.270  63.779  69.651  1.00  2.84              
ATOM   1836  CG1 VAL A 121      63.012  64.928  68.388  1.00  2.84              
ATOM   1837 1HG1 VAL A 121      63.827  65.386  67.826  1.00  2.84              
ATOM   1838 2HG1 VAL A 121      62.674  64.049  67.843  1.00  2.84              
ATOM   1839 3HG1 VAL A 121      62.201  65.651  68.475  1.00  2.84              
ATOM   1840  CG2 VAL A 121      64.185  65.767  70.388  1.00  2.84              
ATOM   1841 1HG2 VAL A 121      64.978  66.114  69.732  1.00  2.84              
ATOM   1842 2HG2 VAL A 121      63.453  66.567  70.494  1.00  2.84              
ATOM   1843 3HG2 VAL A 121      64.623  65.525  71.357  1.00  2.84              
ATOM   1844  C   VAL A 121      61.462  63.052  69.977  1.00  2.84              
ATOM   1845  O   VAL A 121      61.754  61.872  69.838  1.00  2.84              
ATOM   1846  N   ASN A 122      60.389  63.575  69.346  1.00  2.82              
ATOM   1847  H   ASN A 122      60.230  64.567  69.462  1.00  2.82              
ATOM   1848  CA  ASN A 122      59.529  62.793  68.389  1.00  2.82              
ATOM   1849  HA  ASN A 122      60.086  61.923  68.068  1.00  2.82              
ATOM   1850  CB  ASN A 122      58.242  62.273  69.082  1.00  2.82              
ATOM   1851  HB1 ASN A 122      57.569  61.889  68.315  1.00  2.82              
ATOM   1852  HB2 ASN A 122      57.713  63.082  69.571  1.00  2.82              
ATOM   1853  CG  ASN A 122      58.437  61.127  70.037  1.00  2.82              
ATOM   1854  OD1 ASN A 122      58.755  60.024  69.625  1.00  2.82              
ATOM   1855  ND2 ASN A 122      58.188  61.343  71.311  1.00  2.82              
ATOM   1856 1HD2 ASN A 122      57.881  62.241  71.626  1.00  2.82              
ATOM   1857 2HD2 ASN A 122      58.348  60.582  71.951  1.00  2.82              
ATOM   1858  C   ASN A 122      59.106  63.581  67.144  1.00  2.82              
ATOM   1859  O   ASN A 122      58.004  64.133  67.132  1.00  2.82              
ATOM   1860  N   VAL A 123      59.939  63.655  66.100  1.00  2.91              
ATOM   1861  H   VAL A 123      60.775  63.093  66.104  1.00  2.91              
ATOM   1862  CA  VAL A 123      59.610  64.484  64.923  1.00  2.91              
ATOM   1863  HA  VAL A 123      58.834  65.155  65.260  1.00  2.91              
ATOM   1864  CB  VAL A 123      60.698  65.503  64.515  1.00  2.91              
ATOM   1865  HB  VAL A 123      60.785  66.213  65.330  1.00  2.91              
ATOM   1866  CG1 VAL A 123      62.097  64.943  64.319  1.00  2.91              
ATOM   1867 1HG1 VAL A 123      62.439  64.502  65.250  1.00  2.91              
ATOM   1868 2HG1 VAL A 123      62.098  64.225  63.505  1.00  2.91              
ATOM   1869 3HG1 VAL A 123      62.772  65.758  64.074  1.00  2.91              
ATOM   1870  CG2 VAL A 123      60.320  66.321  63.273  1.00  2.91              
ATOM   1871 1HG2 VAL A 123      61.155  66.943  62.963  1.00  2.91              
ATOM   1872 2HG2 VAL A 123      60.058  65.671  62.443  1.00  2.91              
ATOM   1873 3HG2 VAL A 123      59.476  66.969  63.494  1.00  2.91              
ATOM   1874  C   VAL A 123      58.954  63.748  63.774  1.00  2.91              
ATOM   1875  O   VAL A 123      59.591  62.942  63.121  1.00  2.91              
ATOM   1876  N   SER A 124      57.679  64.024  63.492  1.00  3.18              
ATOM   1877  H   SER A 124      57.250  64.813  63.965  1.00  3.18              
ATOM   1878  CA  SER A 124      56.912  63.275  62.482  1.00  3.18              
ATOM   1879  HA  SER A 124      57.617  62.701  61.888  1.00  3.18              
ATOM   1880  CB  SER A 124      55.975  62.279  63.153  1.00  3.18              
ATOM   1881  HB1 SER A 124      55.277  62.824  63.787  1.00  3.18              
ATOM   1882  HB2 SER A 124      56.564  61.610  63.783  1.00  3.18              
ATOM   1883  OG  SER A 124      55.264  61.507  62.193  1.00  3.18              
ATOM   1884  HG  SER A 124      55.875  61.264  61.476  1.00  3.18              
ATOM   1885  C   SER A 124      56.204  64.207  61.505  1.00  3.18              
ATOM   1886  O   SER A 124      55.768  65.311  61.854  1.00  3.18              
ATOM   1887  N   SER A 125      56.144  63.751  60.251  1.00  3.30              
ATOM   1888  H   SER A 125      56.541  62.840  60.055  1.00  3.30              
ATOM   1889  CA  SER A 125      55.528  64.440  59.128  1.00  3.30              
ATOM   1890  HA  SER A 125      56.002  65.411  59.045  1.00  3.30              
ATOM   1891  CB  SER A 125      55.804  63.705  57.810  1.00  3.30              
ATOM   1892  HB1 SER A 125      56.866  63.471  57.746  1.00  3.30              
ATOM   1893  HB2 SER A 125      55.549  64.350  56.967  1.00  3.30              
ATOM   1894  OG  SER A 125      55.054  62.509  57.720  1.00  3.30              
ATOM   1895  HG  SER A 125      54.139  62.726  57.469  1.00  3.30              
ATOM   1896  C   SER A 125      54.034  64.677  59.321  1.00  3.30              
ATOM   1897  O   SER A 125      53.378  64.138  60.220  1.00  3.30              
ATOM   1898  N   ARG A 126      53.462  65.452  58.403  1.00  3.47              
ATOM   1899  H   ARG A 126      54.065  65.928  57.735  1.00  3.47              
ATOM   1900  CA  ARG A 126      52.022  65.425  58.148  1.00  3.47              
ATOM   1901  HA  ARG A 126      51.511  65.701  59.071  1.00  3.47              
ATOM   1902  CB  ARG A 126      51.751  66.488  57.058  1.00  3.47              
ATOM   1903  HB1 ARG A 126      51.834  66.036  56.067  1.00  3.47              
ATOM   1904  HB2 ARG A 126      52.536  67.244  57.119  1.00  3.47              
ATOM   1905  CG  ARG A 126      50.392  67.198  57.187  1.00  3.47              
ATOM   1906  HG1 ARG A 126      50.061  67.191  58.226  1.00  3.47              
ATOM   1907  HG2 ARG A 126      49.655  66.659  56.589  1.00  3.47              
ATOM   1908  CD  ARG A 126      50.467  68.666  56.719  1.00  3.47              
ATOM   1909  HD1 ARG A 126      49.461  69.082  56.717  1.00  3.47              
ATOM   1910  HD2 ARG A 126      50.854  68.695  55.698  1.00  3.47              
ATOM   1911  NE  ARG A 126      51.299  69.478  57.633  1.00  3.47              
ATOM   1912  HE  ARG A 126      51.183  69.322  58.626  1.00  3.47              
ATOM   1913  CZ  ARG A 126      52.258  70.337  57.344  1.00  3.47              
ATOM   1914  NH1 ARG A 126      52.543  70.733  56.139  1.00  3.47              
ATOM   1915 1HH1 ARG A 126      51.984  70.409  55.372  1.00  3.47              
ATOM   1916 2HH1 ARG A 126      53.289  71.399  56.002  1.00  3.47              
ATOM   1917  NH2 ARG A 126      53.001  70.781  58.305  1.00  3.47              
ATOM   1918 1HH2 ARG A 126      52.879  70.395  59.230  1.00  3.47              
ATOM   1919 2HH2 ARG A 126      53.843  71.297  58.102  1.00  3.47              
ATOM   1920  C   ARG A 126      51.584  64.024  57.736  1.00  3.47              
ATOM   1921  O   ARG A 126      52.353  63.285  57.114  1.00  3.47              
ATOM   1922  N   ALA A 127      50.360  63.678  58.102  1.00  3.64              
ATOM   1923  H   ALA A 127      49.789  64.351  58.586  1.00  3.64              
ATOM   1924  CA  ALA A 127      49.710  62.456  57.664  1.00  3.64              
ATOM   1925  HA  ALA A 127      50.457  61.725  57.357  1.00  3.64              
ATOM   1926  CB  ALA A 127      48.938  61.910  58.849  1.00  3.64              
ATOM   1927  HB1 ALA A 127      48.458  61.003  58.517  1.00  3.64              
ATOM   1928  HB2 ALA A 127      49.614  61.683  59.674  1.00  3.64              
ATOM   1929  HB3 ALA A 127      48.180  62.623  59.175  1.00  3.64              
ATOM   1930  C   ALA A 127      48.792  62.814  56.472  1.00  3.64              
ATOM   1931  O   ALA A 127      48.088  63.838  56.516  1.00  3.64              
ATOM   1932  N   PRO A 128      48.782  61.994  55.409  1.00  3.72              
ATOM   1933  CD  PRO A 128      49.326  60.650  55.311  1.00  3.72              
ATOM   1934  HD1 PRO A 128      48.991  60.027  56.140  1.00  3.72              
ATOM   1935  HD2 PRO A 128      50.413  60.701  55.298  1.00  3.72              
ATOM   1936  CG  PRO A 128      48.803  60.092  53.983  1.00  3.72              
ATOM   1937  HG1 PRO A 128      47.838  59.609  54.139  1.00  3.72              
ATOM   1938  HG2 PRO A 128      49.496  59.396  53.522  1.00  3.72              
ATOM   1939  CB  PRO A 128      48.616  61.343  53.128  1.00  3.72              
ATOM   1940  HB1 PRO A 128      47.884  61.198  52.336  1.00  3.72              
ATOM   1941  HB2 PRO A 128      49.565  61.653  52.699  1.00  3.72              
ATOM   1942  CA  PRO A 128      48.172  62.387  54.145  1.00  3.72              
ATOM   1943  HA  PRO A 128      48.545  63.364  53.838  1.00  3.72              
ATOM   1944  C   PRO A 128      46.646  62.472  54.244  1.00  3.72              
ATOM   1945  O   PRO A 128      46.031  63.331  53.618  1.00  3.72              
ATOM   1946  N   TRP A 129      46.059  61.646  55.110  1.00  4.63              
ATOM   1947  H   TRP A 129      46.621  60.941  55.559  1.00  4.63              
ATOM   1948  CA  TRP A 129      44.667  61.719  55.512  1.00  4.63              
ATOM   1949  HA  TRP A 129      44.053  61.637  54.615  1.00  4.63              
ATOM   1950  CB  TRP A 129      44.317  60.525  56.423  1.00  4.63              
ATOM   1951  HB1 TRP A 129      43.673  59.850  55.868  1.00  4.63              
ATOM   1952  HB2 TRP A 129      43.724  60.876  57.262  1.00  4.63              
ATOM   1953  CG  TRP A 129      45.457  59.723  56.974  1.00  4.63              
ATOM   1954  CD1 TRP A 129      46.115  58.742  56.317  1.00  4.63              
ATOM   1955  HD1 TRP A 129      45.878  58.408  55.312  1.00  4.63              
ATOM   1956  NE1 TRP A 129      47.121  58.240  57.116  1.00  4.63              
ATOM   1957  HE1 TRP A 129      47.673  57.432  56.859  1.00  4.63              
ATOM   1958  CE2 TRP A 129      47.114  58.835  58.361  1.00  4.63              
ATOM   1959  CZ2 TRP A 129      47.896  58.654  59.511  1.00  4.63              
ATOM   1960  HZ2 TRP A 129      48.672  57.909  59.516  1.00  4.63              
ATOM   1961  CH2 TRP A 129      47.634  59.441  60.650  1.00  4.63              
ATOM   1962  HH2 TRP A 129      48.208  59.307  61.553  1.00  4.63              
ATOM   1963  CZ3 TRP A 129      46.597  60.394  60.621  1.00  4.63              
ATOM   1964  HZ3 TRP A 129      46.367  60.974  61.505  1.00  4.63              
ATOM   1965  CE3 TRP A 129      45.828  60.579  59.454  1.00  4.63              
ATOM   1966  HE3 TRP A 129      45.012  61.294  59.452  1.00  4.63              
ATOM   1967  CD2 TRP A 129      46.069  59.806  58.296  1.00  4.63              
ATOM   1968  C   TRP A 129      44.266  63.053  56.148  1.00  4.63              
ATOM   1969  O   TRP A 129      43.222  63.617  55.818  1.00  4.63              
ATOM   1970  N   VAL A 130      45.122  63.605  57.010  1.00  4.64              
ATOM   1971  H   VAL A 130      45.951  63.088  57.252  1.00  4.64              
ATOM   1972  CA  VAL A 130      44.816  64.848  57.721  1.00  4.64              
ATOM   1973  HA  VAL A 130      43.790  64.757  58.061  1.00  4.64              
ATOM   1974  CB  VAL A 130      45.727  64.948  58.976  1.00  4.64              
ATOM   1975  HB  VAL A 130      46.121  63.955  59.194  1.00  4.64              
ATOM   1976  CG1 VAL A 130      46.931  65.905  58.894  1.00  4.64              
ATOM   1977 1HG1 VAL A 130      47.524  65.820  59.803  1.00  4.64              
ATOM   1978 2HG1 VAL A 130      47.562  65.650  58.048  1.00  4.64              
ATOM   1979 3HG1 VAL A 130      46.595  66.936  58.787  1.00  4.64              
ATOM   1980  CG2 VAL A 130      44.942  65.374  60.213  1.00  4.64              
ATOM   1981 1HG2 VAL A 130      44.071  64.727  60.325  1.00  4.64              
ATOM   1982 2HG2 VAL A 130      45.561  65.266  61.103  1.00  4.64              
ATOM   1983 3HG2 VAL A 130      44.632  66.408  60.114  1.00  4.64              
ATOM   1984  C   VAL A 130      44.940  66.059  56.810  1.00  4.64              
ATOM   1985  O   VAL A 130      44.173  67.020  56.941  1.00  4.64              
ATOM   1986  N   GLN A 131      45.904  65.996  55.886  1.00  4.22              
ATOM   1987  H   GLN A 131      46.484  65.163  55.856  1.00  4.22              
ATOM   1988  CA  GLN A 131      46.089  66.990  54.834  1.00  4.22              
ATOM   1989  HA  GLN A 131      45.112  67.295  54.456  1.00  4.22              
ATOM   1990  CB  GLN A 131      46.807  68.199  55.427  1.00  4.22              
ATOM   1991  HB1 GLN A 131      47.816  67.908  55.714  1.00  4.22              
ATOM   1992  HB2 GLN A 131      46.281  68.542  56.319  1.00  4.22              
ATOM   1993  CG  GLN A 131      46.870  69.350  54.425  1.00  4.22              
ATOM   1994  HG1 GLN A 131      45.868  69.736  54.237  1.00  4.22              
ATOM   1995  HG2 GLN A 131      47.290  68.998  53.483  1.00  4.22              
ATOM   1996  CD  GLN A 131      47.739  70.465  54.969  1.00  4.22              
ATOM   1997  OE1 GLN A 131      47.649  70.841  56.129  1.00  4.22              
ATOM   1998  NE2 GLN A 131      48.626  70.981  54.155  1.00  4.22              
ATOM   1999 1HE2 GLN A 131      48.646  70.683  53.195  1.00  4.22              
ATOM   2000 2HE2 GLN A 131      49.081  71.842  54.441  1.00  4.22              
ATOM   2001  C   GLN A 131      46.903  66.361  53.701  1.00  4.22              
ATOM   2002  O   GLN A 131      48.067  65.985  53.898  1.00  4.22              
ATOM   2003  N   GLN A 132      46.292  66.280  52.513  1.00  3.88              
ATOM   2004  H   GLN A 132      45.325  66.546  52.433  1.00  3.88              
ATOM   2005  CA  GLN A 132      46.947  65.722  51.339  1.00  3.88              
ATOM   2006  HA  GLN A 132      47.125  64.669  51.565  1.00  3.88              
ATOM   2007  CB  GLN A 132      46.036  65.765  50.095  1.00  3.88              
ATOM   2008  HB1 GLN A 132      45.928  66.798  49.760  1.00  3.88              
ATOM   2009  HB2 GLN A 132      45.052  65.384  50.371  1.00  3.88              
ATOM   2010  CG  GLN A 132      46.587  64.899  48.936  1.00  3.88              
ATOM   2011  HG1 GLN A 132      46.718  63.872  49.277  1.00  3.88              
ATOM   2012  HG2 GLN A 132      47.561  65.280  48.628  1.00  3.88              
ATOM   2013  CD  GLN A 132      45.695  64.876  47.693  1.00  3.88              
ATOM   2014  OE1 GLN A 132      44.563  65.334  47.692  1.00  3.88              
ATOM   2015  NE2 GLN A 132      46.174  64.383  46.577  1.00  3.88              
ATOM   2016 1HE2 GLN A 132      47.081  63.909  46.516  1.00  3.88              
ATOM   2017 2HE2 GLN A 132      45.567  64.354  45.783  1.00  3.88              
ATOM   2018  C   GLN A 132      48.299  66.381  51.092  1.00  3.88              
ATOM   2019  O   GLN A 132      48.505  67.588  51.247  1.00  3.88              
ATOM   2020  N   THR A 133      49.229  65.512  50.749  1.00  3.57              
ATOM   2021  H   THR A 133      48.956  64.553  50.574  1.00  3.57              
ATOM   2022  CA  THR A 133      50.642  65.781  50.584  1.00  3.57              
ATOM   2023  HA  THR A 133      50.753  66.805  50.230  1.00  3.57              
ATOM   2024  CB  THR A 133      51.374  65.644  51.942  1.00  3.57              
ATOM   2025  HB  THR A 133      52.381  65.289  51.760  1.00  3.57              
ATOM   2026  CG2 THR A 133      51.513  66.992  52.651  1.00  3.57              
ATOM   2027 1HG2 THR A 133      52.091  66.857  53.565  1.00  3.57              
ATOM   2028 2HG2 THR A 133      52.037  67.697  52.005  1.00  3.57              
ATOM   2029 3HG2 THR A 133      50.531  67.391  52.902  1.00  3.57              
ATOM   2030  OG1 THR A 133      50.722  64.800  52.879  1.00  3.57              
ATOM   2031  HG1 THR A 133      49.866  65.195  53.102  1.00  3.57              
ATOM   2032  C   THR A 133      51.142  64.867  49.468  1.00  3.57              
ATOM   2033  O   THR A 133      50.518  63.834  49.224  1.00  3.57              
ATOM   2034  N   PRO A 134      52.153  65.305  48.697  1.00  3.34              
ATOM   2035  CD  PRO A 134      53.148  66.311  49.034  1.00  3.34              
ATOM   2036  HD1 PRO A 134      53.592  66.128  50.013  1.00  3.34              
ATOM   2037  HD2 PRO A 134      52.696  67.304  49.001  1.00  3.34              
ATOM   2038  CG  PRO A 134      54.210  66.190  47.945  1.00  3.34              
ATOM   2039  HG1 PRO A 134      54.898  65.381  48.195  1.00  3.34              
ATOM   2040  HG2 PRO A 134      54.750  67.125  47.796  1.00  3.34              
ATOM   2041  CB  PRO A 134      53.389  65.804  46.713  1.00  3.34              
ATOM   2042  HB1 PRO A 134      53.989  65.252  45.988  1.00  3.34              
ATOM   2043  HB2 PRO A 134      52.982  66.706  46.254  1.00  3.34              
ATOM   2044  CA  PRO A 134      52.236  64.962  47.277  1.00  3.34              
ATOM   2045  HA  PRO A 134      51.309  65.266  46.787  1.00  3.34              
ATOM   2046  C   PRO A 134      52.440  63.474  47.032  1.00  3.34              
ATOM   2047  O   PRO A 134      53.174  62.785  47.737  1.00  3.34              
ATOM   2048  N   ASP A 135      51.782  63.005  45.990  1.00  3.35              
ATOM   2049  H   ASP A 135      51.235  63.665  45.441  1.00  3.35              
ATOM   2050  CA  ASP A 135      51.555  61.612  45.654  1.00  3.35              
ATOM   2051  HA  ASP A 135      51.452  61.039  46.577  1.00  3.35              
ATOM   2052  CB  ASP A 135      50.213  61.507  44.869  1.00  3.35              
ATOM   2053  HB1 ASP A 135      49.662  60.643  45.242  1.00  3.35              
ATOM   2054  HB2 ASP A 135      50.406  61.330  43.811  1.00  3.35              
ATOM   2055  CG  ASP A 135      49.320  62.765  44.981  1.00  3.35              
ATOM   2056  OD1 ASP A 135      48.403  62.801  45.831  1.00  3.35              
ATOM   2057  OD2 ASP A 135      49.648  63.769  44.305  1.00  3.35              
ATOM   2058  C   ASP A 135      52.793  61.117  44.890  1.00  3.35              
ATOM   2059  O   ASP A 135      52.885  61.229  43.671  1.00  3.35              
ATOM   2060  N   LEU A 136      53.817  60.636  45.601  1.00  3.11              
ATOM   2061  H   LEU A 136      53.704  60.564  46.604  1.00  3.11              
ATOM   2062  CA  LEU A 136      55.121  60.265  45.030  1.00  3.11              
ATOM   2063  HA  LEU A 136      55.524  61.164  44.560  1.00  3.11              
ATOM   2064  CB  LEU A 136      56.108  59.837  46.139  1.00  3.11              
ATOM   2065  HB1 LEU A 136      56.811  59.124  45.708  1.00  3.11              
ATOM   2066  HB2 LEU A 136      55.579  59.315  46.930  1.00  3.11              
ATOM   2067  CG  LEU A 136      56.949  60.967  46.760  1.00  3.11              
ATOM   2068  HG  LEU A 136      57.461  61.512  45.968  1.00  3.11              
ATOM   2069  CD1 LEU A 136      56.158  61.966  47.603  1.00  3.11              
ATOM   2070 1HD1 LEU A 136      56.834  62.648  48.118  1.00  3.11              
ATOM   2071 2HD1 LEU A 136      55.517  62.550  46.947  1.00  3.11              
ATOM   2072 3HD1 LEU A 136      55.544  61.444  48.338  1.00  3.11              
ATOM   2073  CD2 LEU A 136      58.002  60.344  47.668  1.00  3.11              
ATOM   2074 1HD2 LEU A 136      58.587  61.136  48.126  1.00  3.11              
ATOM   2075 2HD2 LEU A 136      57.526  59.756  48.450  1.00  3.11              
ATOM   2076 3HD2 LEU A 136      58.673  59.711  47.093  1.00  3.11              
ATOM   2077  C   LEU A 136      55.092  59.213  43.890  1.00  3.11              
ATOM   2078  O   LEU A 136      56.095  59.061  43.186  1.00  3.11              
ATOM   2079  N   SER A 137      53.967  58.518  43.692  1.00  3.26              
ATOM   2080  H   SER A 137      53.196  58.722  44.308  1.00  3.26              
ATOM   2081  CA  SER A 137      53.691  57.628  42.550  1.00  3.26              
ATOM   2082  HA  SER A 137      54.480  56.882  42.467  1.00  3.26              
ATOM   2083  CB  SER A 137      52.348  56.902  42.753  1.00  3.26              
ATOM   2084  HB1 SER A 137      51.979  56.539  41.792  1.00  3.26              
ATOM   2085  HB2 SER A 137      51.619  57.602  43.159  1.00  3.26              
ATOM   2086  OG  SER A 137      52.475  55.790  43.615  1.00  3.26              
ATOM   2087  HG  SER A 137      51.678  55.245  43.506  1.00  3.26              
ATOM   2088  C   SER A 137      53.569  58.341  41.199  1.00  3.26              
ATOM   2089  O   SER A 137      53.742  57.713  40.150  1.00  3.26              
ATOM   2090  N   ALA A 138      53.259  59.638  41.207  1.00  3.66              
ATOM   2091  H   ALA A 138      53.114  60.098  42.101  1.00  3.66              
ATOM   2092  CA  ALA A 138      53.032  60.429  40.011  1.00  3.66              
ATOM   2093  HA  ALA A 138      52.147  60.028  39.514  1.00  3.66              
ATOM   2094  CB  ALA A 138      52.725  61.869  40.440  1.00  3.66              
ATOM   2095  HB1 ALA A 138      52.504  62.485  39.569  1.00  3.66              
ATOM   2096  HB2 ALA A 138      51.861  61.880  41.108  1.00  3.66              
ATOM   2097  HB3 ALA A 138      53.582  62.291  40.966  1.00  3.66              
ATOM   2098  C   ALA A 138      54.210  60.362  39.022  1.00  3.66              
ATOM   2099  O   ALA A 138      55.362  60.067  39.374  1.00  3.66              
ATOM   2100  N   ASN A 139      53.878  60.624  37.752  1.00  3.74              
ATOM   2101  H   ASN A 139      52.926  60.913  37.581  1.00  3.74              
ATOM   2102  CA  ASN A 139      54.781  60.549  36.605  1.00  3.74              
ATOM   2103  HA  ASN A 139      54.176  60.252  35.748  1.00  3.74              
ATOM   2104  CB  ASN A 139      55.313  61.958  36.267  1.00  3.74              
ATOM   2105  HB1 ASN A 139      54.490  62.553  35.873  1.00  3.74              
ATOM   2106  HB2 ASN A 139      56.071  61.885  35.487  1.00  3.74              
ATOM   2107  CG  ASN A 139      55.891  62.731  37.443  1.00  3.74              
ATOM   2108  OD1 ASN A 139      55.255  63.597  38.015  1.00  3.74              
ATOM   2109  ND2 ASN A 139      57.118  62.471  37.801  1.00  3.74              
ATOM   2110 1HD2 ASN A 139      57.565  61.653  37.412  1.00  3.74              
ATOM   2111 2HD2 ASN A 139      57.493  63.001  38.566  1.00  3.74              
ATOM   2112  C   ASN A 139      55.852  59.439  36.732  1.00  3.74              
ATOM   2113  O   ASN A 139      57.038  59.687  36.968  1.00  3.74              
ATOM   2114  N   GLY A 140      55.383  58.190  36.640  1.00  3.88              
ATOM   2115  H   GLY A 140      54.385  58.068  36.569  1.00  3.88              
ATOM   2116  CA  GLY A 140      56.204  56.973  36.643  1.00  3.88              
ATOM   2117  HA1 GLY A 140      57.005  57.084  35.910  1.00  3.88              
ATOM   2118  HA2 GLY A 140      55.582  56.132  36.339  1.00  3.88              
ATOM   2119  C   GLY A 140      56.849  56.600  37.973  1.00  3.88              
ATOM   2120  O   GLY A 140      57.694  55.710  37.993  1.00  3.88              
ATOM   2121  N   GLY A 141      56.492  57.291  39.057  1.00  3.54              
ATOM   2122  H   GLY A 141      55.744  57.972  38.991  1.00  3.54              
ATOM   2123  CA  GLY A 141      57.154  57.173  40.346  1.00  3.54              
ATOM   2124  HA1 GLY A 141      57.583  56.177  40.460  1.00  3.54              
ATOM   2125  HA2 GLY A 141      56.413  57.321  41.131  1.00  3.54              
ATOM   2126  C   GLY A 141      58.259  58.194  40.555  1.00  3.54              
ATOM   2127  O   GLY A 141      59.128  57.950  41.402  1.00  3.54              
ATOM   2128  N   TRP A 142      58.304  59.291  39.772  1.00  3.34              
ATOM   2129  H   TRP A 142      57.580  59.477  39.087  1.00  3.34              
ATOM   2130  CA  TRP A 142      59.536  60.084  39.815  1.00  3.34              
ATOM   2131  HA  TRP A 142      60.340  59.362  39.660  1.00  3.34              
ATOM   2132  CB  TRP A 142      59.711  61.078  38.669  1.00  3.34              
ATOM   2133  HB1 TRP A 142      59.308  62.042  38.972  1.00  3.34              
ATOM   2134  HB2 TRP A 142      59.190  60.713  37.786  1.00  3.34              
ATOM   2135  CG  TRP A 142      61.145  61.266  38.290  1.00  3.34              
ATOM   2136  CD1 TRP A 142      62.019  62.059  38.944  1.00  3.34              
ATOM   2137  HD1 TRP A 142      61.787  62.669  39.808  1.00  3.34              
ATOM   2138  NE1 TRP A 142      63.282  61.892  38.424  1.00  3.34              
ATOM   2139  HE1 TRP A 142      64.102  62.287  38.882  1.00  3.34              
ATOM   2140  CE2 TRP A 142      63.293  60.986  37.389  1.00  3.34              
ATOM   2141  CZ2 TRP A 142      64.316  60.471  36.578  1.00  3.34              
ATOM   2142  HZ2 TRP A 142      65.333  60.812  36.701  1.00  3.34              
ATOM   2143  CH2 TRP A 142      63.997  59.496  35.618  1.00  3.34              
ATOM   2144  HH2 TRP A 142      64.774  59.073  34.997  1.00  3.34              
ATOM   2145  CZ3 TRP A 142      62.667  59.058  35.480  1.00  3.34              
ATOM   2146  HZ3 TRP A 142      62.428  58.295  34.752  1.00  3.34              
ATOM   2147  CE3 TRP A 142      61.648  59.583  36.300  1.00  3.34              
ATOM   2148  HE3 TRP A 142      60.636  59.219  36.201  1.00  3.34              
ATOM   2149  CD2 TRP A 142      61.933  60.565  37.275  1.00  3.34              
ATOM   2150  C   TRP A 142      59.859  60.706  41.184  1.00  3.34              
ATOM   2151  O   TRP A 142      61.024  60.796  41.585  1.00  3.34              
ATOM   2152  N   GLY A 143      58.839  61.045  41.970  1.00  3.30              
ATOM   2153  H   GLY A 143      57.895  60.896  41.638  1.00  3.30              
ATOM   2154  CA  GLY A 143      59.070  61.458  43.353  1.00  3.30              
ATOM   2155  HA1 GLY A 143      58.122  61.782  43.779  1.00  3.30              
ATOM   2156  HA2 GLY A 143      59.762  62.303  43.370  1.00  3.30              
ATOM   2157  C   GLY A 143      59.638  60.361  44.246  1.00  3.30              
ATOM   2158  O   GLY A 143      60.431  60.652  45.139  1.00  3.30              
ATOM   2159  N   ILE A 144      59.268  59.101  44.000  1.00  3.18              
ATOM   2160  H   ILE A 144      58.662  58.904  43.210  1.00  3.18              
ATOM   2161  CA  ILE A 144      59.874  57.993  44.730  1.00  3.18              
ATOM   2162  HA  ILE A 144      59.880  58.324  45.768  1.00  3.18              
ATOM   2163  CB  ILE A 144      59.002  56.713  44.683  1.00  3.18              
ATOM   2164  HB  ILE A 144      58.018  56.989  44.300  1.00  3.18              
ATOM   2165  CG2 ILE A 144      59.523  55.587  43.771  1.00  3.18              
ATOM   2166 1HG2 ILE A 144      58.815  54.759  43.766  1.00  3.18              
ATOM   2167 2HG2 ILE A 144      59.631  55.945  42.750  1.00  3.18              
ATOM   2168 3HG2 ILE A 144      60.492  55.221  44.110  1.00  3.18              
ATOM   2169  CG1 ILE A 144      58.768  56.178  46.113  1.00  3.18              
ATOM   2170 1HG1 ILE A 144      58.186  55.257  46.057  1.00  3.18              
ATOM   2171 2HG1 ILE A 144      58.173  56.907  46.666  1.00  3.18              
ATOM   2172  CD1 ILE A 144      60.049  55.901  46.913  1.00  3.18              
ATOM   2173  HD1 ILE A 144      60.691  55.213  46.370  1.00  3.18              
ATOM   2174  HD2 ILE A 144      60.586  56.823  47.126  1.00  3.18              
ATOM   2175  HD3 ILE A 144      59.804  55.463  47.868  1.00  3.18              
ATOM   2176  C   ILE A 144      61.344  57.805  44.383  1.00  3.18              
ATOM   2177  O   ILE A 144      62.154  57.658  45.297  1.00  3.18              
ATOM   2178  N   ILE A 145      61.723  57.917  43.104  1.00  3.38              
ATOM   2179  H   ILE A 145      61.035  58.089  42.382  1.00  3.38              
ATOM   2180  CA  ILE A 145      63.161  57.854  42.786  1.00  3.38              
ATOM   2181  HA  ILE A 145      63.538  56.932  43.235  1.00  3.38              
ATOM   2182  CB  ILE A 145      63.471  57.786  41.269  1.00  3.38              
ATOM   2183  HB  ILE A 145      63.553  58.802  40.877  1.00  3.38              
ATOM   2184  CG2 ILE A 145      64.829  57.078  41.134  1.00  3.38              
ATOM   2185 1HG2 ILE A 145      65.156  57.036  40.097  1.00  3.38              
ATOM   2186 2HG2 ILE A 145      65.592  57.596  41.717  1.00  3.38              
ATOM   2187 3HG2 ILE A 145      64.757  56.062  41.521  1.00  3.38              
ATOM   2188  CG1 ILE A 145      62.403  57.037  40.441  1.00  3.38              
ATOM   2189 1HG1 ILE A 145      61.452  57.547  40.561  1.00  3.38              
ATOM   2190 2HG1 ILE A 145      62.295  56.017  40.814  1.00  3.38              
ATOM   2191  CD1 ILE A 145      62.683  56.994  38.933  1.00  3.38              
ATOM   2192  HD1 ILE A 145      61.801  56.616  38.415  1.00  3.38              
ATOM   2193  HD2 ILE A 145      62.907  57.997  38.567  1.00  3.38              
ATOM   2194  HD3 ILE A 145      63.520  56.331  38.717  1.00  3.38              
ATOM   2195  C   ILE A 145      63.920  58.998  43.458  1.00  3.38              
ATOM   2196  O   ILE A 145      64.972  58.763  44.045  1.00  3.38              
ATOM   2197  N   GLN A 146      63.375  60.220  43.457  1.00  3.36              
ATOM   2198  H   GLN A 146      62.517  60.398  42.953  1.00  3.36              
ATOM   2199  CA  GLN A 146      64.096  61.324  44.087  1.00  3.36              
ATOM   2200  HA  GLN A 146      65.141  61.176  43.809  1.00  3.36              
ATOM   2201  CB  GLN A 146      63.697  62.678  43.467  1.00  3.36              
ATOM   2202  HB1 GLN A 146      63.241  63.300  44.237  1.00  3.36              
ATOM   2203  HB2 GLN A 146      62.959  62.534  42.677  1.00  3.36              
ATOM   2204  CG  GLN A 146      64.914  63.427  42.875  1.00  3.36              
ATOM   2205  HG1 GLN A 146      65.675  63.539  43.649  1.00  3.36              
ATOM   2206  HG2 GLN A 146      64.595  64.427  42.585  1.00  3.36              
ATOM   2207  CD  GLN A 146      65.529  62.766  41.632  1.00  3.36              
ATOM   2208  OE1 GLN A 146      64.931  62.713  40.566  1.00  3.36              
ATOM   2209  NE2 GLN A 146      66.745  62.265  41.700  1.00  3.36              
ATOM   2210 1HE2 GLN A 146      67.290  62.370  42.542  1.00  3.36              
ATOM   2211 2HE2 GLN A 146      67.157  61.840  40.873  1.00  3.36              
ATOM   2212  C   GLN A 146      64.154  61.312  45.621  1.00  3.36              
ATOM   2213  O   GLN A 146      65.145  61.792  46.161  1.00  3.36              
ATOM   2214  N   VAL A 147      63.195  60.713  46.337  1.00  3.27              
ATOM   2215  H   VAL A 147      62.357  60.378  45.875  1.00  3.27              
ATOM   2216  CA  VAL A 147      63.421  60.412  47.767  1.00  3.27              
ATOM   2217  HA  VAL A 147      63.827  61.303  48.249  1.00  3.27              
ATOM   2218  CB  VAL A 147      62.107  60.060  48.487  1.00  3.27              
ATOM   2219  HB  VAL A 147      61.524  59.379  47.864  1.00  3.27              
ATOM   2220  CG1 VAL A 147      62.288  59.401  49.861  1.00  3.27              
ATOM   2221 1HG1 VAL A 147      61.323  59.278  50.349  1.00  3.27              
ATOM   2222 2HG1 VAL A 147      62.749  58.419  49.760  1.00  3.27              
ATOM   2223 3HG1 VAL A 147      62.920  60.027  50.493  1.00  3.27              
ATOM   2224  CG2 VAL A 147      61.311  61.348  48.697  1.00  3.27              
ATOM   2225 1HG2 VAL A 147      60.431  61.147  49.302  1.00  3.27              
ATOM   2226 2HG2 VAL A 147      61.920  62.086  49.222  1.00  3.27              
ATOM   2227 3HG2 VAL A 147      61.019  61.749  47.730  1.00  3.27              
ATOM   2228  C   VAL A 147      64.480  59.329  47.961  1.00  3.27              
ATOM   2229  O   VAL A 147      65.363  59.468  48.802  1.00  3.27              
ATOM   2230  N   LEU A 148      64.431  58.238  47.197  1.00  3.36              
ATOM   2231  H   LEU A 148      63.743  58.171  46.456  1.00  3.36              
ATOM   2232  CA  LEU A 148      65.385  57.147  47.410  1.00  3.36              
ATOM   2233  HA  LEU A 148      65.334  56.834  48.451  1.00  3.36              
ATOM   2234  CB  LEU A 148      65.010  55.959  46.509  1.00  3.36              
ATOM   2235  HB1 LEU A 148      65.818  55.228  46.557  1.00  3.36              
ATOM   2236  HB2 LEU A 148      64.958  56.317  45.478  1.00  3.36              
ATOM   2237  CG  LEU A 148      63.701  55.239  46.862  1.00  3.36              
ATOM   2238  HG  LEU A 148      62.890  55.955  46.927  1.00  3.36              
ATOM   2239  CD1 LEU A 148      63.385  54.237  45.747  1.00  3.36              
ATOM   2240 1HD1 LEU A 148      62.486  53.673  45.984  1.00  3.36              
ATOM   2241 2HD1 LEU A 148      63.214  54.789  44.822  1.00  3.36              
ATOM   2242 3HD1 LEU A 148      64.225  53.567  45.588  1.00  3.36              
ATOM   2243  CD2 LEU A 148      63.762  54.497  48.200  1.00  3.36              
ATOM   2244 1HD2 LEU A 148      62.848  53.922  48.345  1.00  3.36              
ATOM   2245 2HD2 LEU A 148      64.633  53.847  48.242  1.00  3.36              
ATOM   2246 3HD2 LEU A 148      63.839  55.229  49.004  1.00  3.36              
ATOM   2247  C   LEU A 148      66.843  57.515  47.144  1.00  3.36              
ATOM   2248  O   LEU A 148      67.731  57.027  47.840  1.00  3.36              
ATOM   2249  N   GLU A 149      67.070  58.363  46.145  1.00  3.68              
ATOM   2250  H   GLU A 149      66.278  58.652  45.582  1.00  3.68              
ATOM   2251  CA  GLU A 149      68.408  58.716  45.680  1.00  3.68              
ATOM   2252  HA  GLU A 149      69.133  58.108  46.221  1.00  3.68              
ATOM   2253  CB  GLU A 149      68.557  58.351  44.184  1.00  3.68              
ATOM   2254  HB1 GLU A 149      69.343  58.975  43.759  1.00  3.68              
ATOM   2255  HB2 GLU A 149      67.642  58.582  43.638  1.00  3.68              
ATOM   2256  CG  GLU A 149      68.982  56.887  43.928  1.00  3.68              
ATOM   2257  HG1 GLU A 149      69.755  56.607  44.648  1.00  3.68              
ATOM   2258  HG2 GLU A 149      69.456  56.854  42.944  1.00  3.68              
ATOM   2259  CD  GLU A 149      67.851  55.839  43.934  1.00  3.68              
ATOM   2260  OE1 GLU A 149      67.114  55.759  42.922  1.00  3.68              
ATOM   2261  OE2 GLU A 149      67.783  55.009  44.870  1.00  3.68              
ATOM   2262  C   GLU A 149      68.837  60.149  46.024  1.00  3.68              
ATOM   2263  O   GLU A 149      69.973  60.520  45.727  1.00  3.68              
ATOM   2264  N   ASP A 150      67.980  60.942  46.681  1.00  3.60              
ATOM   2265  H   ASP A 150      67.027  60.641  46.831  1.00  3.60              
ATOM   2266  CA  ASP A 150      68.329  62.314  47.046  1.00  3.60              
ATOM   2267  HA  ASP A 150      69.380  62.304  47.335  1.00  3.60              
ATOM   2268  CB  ASP A 150      68.159  63.189  45.773  1.00  3.60              
ATOM   2269  HB1 ASP A 150      67.213  63.732  45.817  1.00  3.60              
ATOM   2270  HB2 ASP A 150      68.115  62.562  44.880  1.00  3.60              
ATOM   2271  CG  ASP A 150      69.311  64.172  45.559  1.00  3.60              
ATOM   2272  OD1 ASP A 150      70.475  63.876  45.896  1.00  3.60              
ATOM   2273  OD2 ASP A 150      69.104  65.286  45.038  1.00  3.60              
ATOM   2274  C   ASP A 150      67.588  62.899  48.248  1.00  3.60              
ATOM   2275  O   ASP A 150      67.514  64.120  48.393  1.00  3.60              
ATOM   2276  N   GLU A 151      67.080  62.056  49.143  1.00  3.58              
ATOM   2277  H   GLU A 151      67.116  61.061  48.950  1.00  3.58              
ATOM   2278  CA  GLU A 151      66.738  62.465  50.506  1.00  3.58              
ATOM   2279  HA  GLU A 151      66.336  63.476  50.480  1.00  3.58              
ATOM   2280  CB  GLU A 151      65.651  61.525  51.041  1.00  3.58              
ATOM   2281  HB1 GLU A 151      66.100  60.581  51.345  1.00  3.58              
ATOM   2282  HB2 GLU A 151      64.952  61.317  50.238  1.00  3.58              
ATOM   2283  CG  GLU A 151      64.823  62.115  52.182  1.00  3.58              
ATOM   2284  HG1 GLU A 151      65.406  62.835  52.761  1.00  3.58              
ATOM   2285  HG2 GLU A 151      64.526  61.306  52.854  1.00  3.58              
ATOM   2286  CD  GLU A 151      63.575  62.776  51.595  1.00  3.58              
ATOM   2287  OE1 GLU A 151      62.467  62.271  51.880  1.00  3.58              
ATOM   2288  OE2 GLU A 151      63.715  63.770  50.847  1.00  3.58              
ATOM   2289  C   GLU A 151      67.964  62.415  51.415  1.00  3.58              
ATOM   2290  O   GLU A 151      68.787  61.502  51.346  1.00  3.58              
ATOM   2291  N   ILE A 152      68.045  63.388  52.316  1.00  3.63              
ATOM   2292  H   ILE A 152      67.321  64.099  52.298  1.00  3.63              
ATOM   2293  CA  ILE A 152      69.108  63.525  53.307  1.00  3.63              
ATOM   2294  HA  ILE A 152      69.572  62.550  53.478  1.00  3.63              
ATOM   2295  CB  ILE A 152      70.208  64.517  52.825  1.00  3.63              
ATOM   2296  HB  ILE A 152      69.727  65.459  52.561  1.00  3.63              
ATOM   2297  CG2 ILE A 152      71.210  64.847  53.952  1.00  3.63              
ATOM   2298 1HG2 ILE A 152      71.995  65.508  53.579  1.00  3.63              
ATOM   2299 2HG2 ILE A 152      70.718  65.364  54.774  1.00  3.63              
ATOM   2300 3HG2 ILE A 152      71.674  63.930  54.317  1.00  3.63              
ATOM   2301  CG1 ILE A 152      71.001  64.021  51.590  1.00  3.63              
ATOM   2302 1HG1 ILE A 152      70.968  62.933  51.540  1.00  3.63              
ATOM   2303 2HG1 ILE A 152      72.050  64.303  51.676  1.00  3.63              
ATOM   2304  CD1 ILE A 152      70.487  64.618  50.272  1.00  3.63              
ATOM   2305  HD1 ILE A 152      71.039  64.184  49.438  1.00  3.63              
ATOM   2306  HD2 ILE A 152      69.429  64.405  50.147  1.00  3.63              
ATOM   2307  HD3 ILE A 152      70.636  65.698  50.275  1.00  3.63              
ATOM   2308  C   ILE A 152      68.519  64.007  54.615  1.00  3.63              
ATOM   2309  O   ILE A 152      67.783  64.996  54.642  1.00  3.63              
ATOM   2310  N   LEU A 153      68.904  63.369  55.720  1.00  3.25              
ATOM   2311  H   LEU A 153      69.494  62.543  55.619  1.00  3.25              
ATOM   2312  CA  LEU A 153      68.368  63.686  57.042  1.00  3.25              
ATOM   2313  HA  LEU A 153      67.630  64.480  56.957  1.00  3.25              
ATOM   2314  CB  LEU A 153      67.654  62.445  57.636  1.00  3.25              
ATOM   2315  HB1 LEU A 153      67.696  62.483  58.725  1.00  3.25              
ATOM   2316  HB2 LEU A 153      68.194  61.550  57.339  1.00  3.25              
ATOM   2317  CG  LEU A 153      66.179  62.241  57.285  1.00  3.25              
ATOM   2318  HG  LEU A 153      65.909  61.253  57.651  1.00  3.25              
ATOM   2319  CD1 LEU A 153      65.304  63.271  58.011  1.00  3.25              
ATOM   2320 1HD1 LEU A 153      64.264  63.149  57.713  1.00  3.25              
ATOM   2321 2HD1 LEU A 153      65.397  63.130  59.087  1.00  3.25              
ATOM   2322 3HD1 LEU A 153      65.623  64.279  57.762  1.00  3.25              
ATOM   2323  CD2 LEU A 153      65.908  62.264  55.788  1.00  3.25              
ATOM   2324 1HD2 LEU A 153      64.928  61.843  55.579  1.00  3.25              
ATOM   2325 2HD2 LEU A 153      65.961  63.279  55.403  1.00  3.25              
ATOM   2326 3HD2 LEU A 153      66.651  61.659  55.275  1.00  3.25              
ATOM   2327  C   LEU A 153      69.430  64.201  57.987  1.00  3.25              
ATOM   2328  O   LEU A 153      69.921  63.475  58.841  1.00  3.25              
ATOM   2329  N   ALA A 154      69.797  65.466  57.864  1.00  3.10              
ATOM   2330  H   ALA A 154      69.303  66.038  57.191  1.00  3.10              
ATOM   2331  CA  ALA A 154      70.704  66.093  58.810  1.00  3.10              
ATOM   2332  HA  ALA A 154      71.608  65.492  58.853  1.00  3.10              
ATOM   2333  CB  ALA A 154      71.085  67.440  58.253  1.00  3.10              
ATOM   2334  HB1 ALA A 154      71.659  67.981  59.001  1.00  3.10              
ATOM   2335  HB2 ALA A 154      71.688  67.289  57.356  1.00  3.10              
ATOM   2336  HB3 ALA A 154      70.191  67.988  57.980  1.00  3.10              
ATOM   2337  C   ALA A 154      70.142  66.137  60.238  1.00  3.10              
ATOM   2338  O   ALA A 154      68.941  66.274  60.420  1.00  3.10              
ATOM   2339  N   ILE A 155      70.983  66.018  61.269  1.00  3.00              
ATOM   2340  H   ILE A 155      71.970  65.876  61.080  1.00  3.00              
ATOM   2341  CA  ILE A 155      70.517  65.886  62.655  1.00  3.00              
ATOM   2342  HA  ILE A 155      69.604  66.464  62.732  1.00  3.00              
ATOM   2343  CB  ILE A 155      70.130  64.418  63.068  1.00  3.00              
ATOM   2344  HB  ILE A 155      71.042  63.861  63.274  1.00  3.00              
ATOM   2345  CG2 ILE A 155      69.287  64.455  64.363  1.00  3.00              
ATOM   2346 1HG2 ILE A 155      69.209  63.459  64.798  1.00  3.00              
ATOM   2347 2HG2 ILE A 155      69.734  65.095  65.122  1.00  3.00              
ATOM   2348 3HG2 ILE A 155      68.294  64.831  64.136  1.00  3.00              
ATOM   2349  CG1 ILE A 155      69.383  63.582  62.010  1.00  3.00              
ATOM   2350 1HG1 ILE A 155      70.078  63.436  61.193  1.00  3.00              
ATOM   2351 2HG1 ILE A 155      68.507  64.122  61.655  1.00  3.00              
ATOM   2352  CD1 ILE A 155      68.932  62.182  62.453  1.00  3.00              
ATOM   2353  HD1 ILE A 155      68.532  61.644  61.594  1.00  3.00              
ATOM   2354  HD2 ILE A 155      69.779  61.629  62.858  1.00  3.00              
ATOM   2355  HD3 ILE A 155      68.142  62.250  63.201  1.00  3.00              
ATOM   2356  C   ILE A 155      71.479  66.456  63.713  1.00  3.00              
ATOM   2357  O   ILE A 155      72.058  65.700  64.482  1.00  3.00              
ATOM   2358  N   GLN A 156      71.709  67.764  63.817  1.00  3.15              
ATOM   2359  H   GLN A 156      71.053  68.384  63.360  1.00  3.15              
ATOM   2360  CA  GLN A 156      72.524  68.260  64.937  1.00  3.15              
ATOM   2361  HA  GLN A 156      73.485  67.779  64.857  1.00  3.15              
ATOM   2362  CB  GLN A 156      72.697  69.803  64.958  1.00  3.15              
ATOM   2363  HB1 GLN A 156      71.897  70.181  64.351  1.00  3.15              
ATOM   2364  HB2 GLN A 156      73.657  70.015  64.500  1.00  3.15              
ATOM   2365  CG  GLN A 156      72.666  70.663  66.254  1.00  3.15              
ATOM   2366  HG1 GLN A 156      73.472  70.367  66.917  1.00  3.15              
ATOM   2367  HG2 GLN A 156      71.711  70.539  66.765  1.00  3.15              
ATOM   2368  CD  GLN A 156      72.878  72.148  65.980  1.00  3.15              
ATOM   2369  OE1 GLN A 156      73.713  72.537  65.190  1.00  3.15              
ATOM   2370  NE2 GLN A 156      72.143  73.042  66.586  1.00  3.15              
ATOM   2371 1HE2 GLN A 156      71.623  72.801  67.426  1.00  3.15              
ATOM   2372 2HE2 GLN A 156      72.370  73.999  66.401  1.00  3.15              
ATOM   2373  C   GLN A 156      71.984  67.930  66.330  1.00  3.15              
ATOM   2374  O   GLN A 156      70.778  67.993  66.586  1.00  3.15              
ATOM   2375  N   ILE A 157      72.934  67.881  67.267  1.00  3.25              
ATOM   2376  H   ILE A 157      73.874  67.644  66.988  1.00  3.25              
ATOM   2377  CA  ILE A 157      72.732  68.232  68.667  1.00  3.25              
ATOM   2378  HA  ILE A 157      71.798  68.790  68.751  1.00  3.25              
ATOM   2379  CB  ILE A 157      72.570  66.942  69.514  1.00  3.25              
ATOM   2380  HB  ILE A 157      73.538  66.440  69.558  1.00  3.25              
ATOM   2381  CG2 ILE A 157      72.152  67.306  70.952  1.00  3.25              
ATOM   2382 1HG2 ILE A 157      72.064  66.419  71.571  1.00  3.25              
ATOM   2383 2HG2 ILE A 157      72.889  67.958  71.420  1.00  3.25              
ATOM   2384 3HG2 ILE A 157      71.190  67.816  70.942  1.00  3.25              
ATOM   2385  CG1 ILE A 157      71.555  65.952  68.886  1.00  3.25              
ATOM   2386 1HG1 ILE A 157      71.906  65.647  67.901  1.00  3.25              
ATOM   2387 2HG1 ILE A 157      70.589  66.444  68.773  1.00  3.25              
ATOM   2388  CD1 ILE A 157      71.354  64.664  69.678  1.00  3.25              
ATOM   2389  HD1 ILE A 157      70.825  63.934  69.066  1.00  3.25              
ATOM   2390  HD2 ILE A 157      72.323  64.267  69.967  1.00  3.25              
ATOM   2391  HD3 ILE A 157      70.766  64.876  70.564  1.00  3.25              
ATOM   2392  C   ILE A 157      73.848  69.101  69.234  1.00  3.25              
ATOM   2393  O   ILE A 157      75.030  68.814  69.043  1.00  3.25              
ATOM   2394  N   GLY A 158      73.455  70.157  69.942  1.00  3.67              
ATOM   2395  H   GLY A 158      72.452  70.311  70.056  1.00  3.67              
ATOM   2396  CA  GLY A 158      74.339  71.145  70.541  1.00  3.67              
ATOM   2397  HA1 GLY A 158      74.225  72.088  70.006  1.00  3.67              
ATOM   2398  HA2 GLY A 158      75.373  70.831  70.438  1.00  3.67              
ATOM   2399  C   GLY A 158      74.044  71.400  72.011  1.00  3.67              
ATOM   2400  O   GLY A 158      72.994  71.066  72.554  1.00  3.67              
ATOM   2401  N   CYS A 159      75.004  72.054  72.651  1.00  3.71              
ATOM   2402  H   CYS A 159      75.811  72.347  72.127  1.00  3.71              
ATOM   2403  CA  CYS A 159      74.752  72.745  73.904  1.00  3.71              
ATOM   2404  HA  CYS A 159      74.023  72.192  74.499  1.00  3.71              
ATOM   2405  CB  CYS A 159      76.058  72.869  74.703  1.00  3.71              
ATOM   2406  HB1 CYS A 159      75.796  73.098  75.734  1.00  3.71              
ATOM   2407  HB2 CYS A 159      76.631  73.713  74.313  1.00  3.71              
ATOM   2408  SG  CYS A 159      77.122  71.392  74.676  1.00  3.71              
ATOM   2409  C   CYS A 159      74.182  74.107  73.534  1.00  3.71              
ATOM   2410  O   CYS A 159      74.651  74.727  72.574  1.00  3.71              
ATOM   2411  N   ASP A 160      73.198  74.574  74.285  1.00  3.72              
ATOM   2412  H   ASP A 160      72.784  73.991  75.006  1.00  3.72              
ATOM   2413  CA  ASP A 160      72.811  75.972  74.202  1.00  3.72              
ATOM   2414  HA  ASP A 160      72.708  76.254  73.153  1.00  3.72              
ATOM   2415  CB  ASP A 160      71.440  76.148  74.872  1.00  3.72              
ATOM   2416  HB1 ASP A 160      71.167  77.202  74.936  1.00  3.72              
ATOM   2417  HB2 ASP A 160      71.460  75.730  75.880  1.00  3.72              
ATOM   2418  CG  ASP A 160      70.381  75.469  74.021  1.00  3.72              
ATOM   2419  OD1 ASP A 160      70.335  75.799  72.816  1.00  3.72              
ATOM   2420  OD2 ASP A 160      69.669  74.615  74.582  1.00  3.72              
ATOM   2421  C   ASP A 160      73.908  76.876  74.774  1.00  3.72              
ATOM   2422  O   ASP A 160      75.086  76.522  74.865  1.00  3.72              
ATOM   2423  N   SER A 161      73.507  78.061  75.214  1.00  4.13              
ATOM   2424  H   SER A 161      72.512  78.248  75.180  1.00  4.13              
ATOM   2425  CA  SER A 161      74.314  79.076  75.881  1.00  4.13              
ATOM   2426  HA  SER A 161      75.093  79.382  75.184  1.00  4.13              
ATOM   2427  CB  SER A 161      73.417  80.296  76.140  1.00  4.13              
ATOM   2428  HB1 SER A 161      73.176  80.764  75.184  1.00  4.13              
ATOM   2429  HB2 SER A 161      73.938  81.028  76.758  1.00  4.13              
ATOM   2430  OG  SER A 161      72.207  79.900  76.766  1.00  4.13              
ATOM   2431  HG  SER A 161      71.737  80.684  77.064  1.00  4.13              
ATOM   2432  C   SER A 161      75.046  78.663  77.174  1.00  4.13              
ATOM   2433  O   SER A 161      75.562  79.525  77.889  1.00  4.13              
ATOM   2434  N   GLN A 162      75.131  77.370  77.498  1.00  3.96              
ATOM   2435  H   GLN A 162      74.833  76.702  76.798  1.00  3.96              
ATOM   2436  CA  GLN A 162      75.841  76.898  78.679  1.00  3.96              
ATOM   2437  HA  GLN A 162      75.655  77.636  79.459  1.00  3.96              
ATOM   2438  CB  GLN A 162      75.241  75.595  79.257  1.00  3.96              
ATOM   2439  HB1 GLN A 162      74.232  75.811  79.613  1.00  3.96              
ATOM   2440  HB2 GLN A 162      75.838  75.337  80.133  1.00  3.96              
ATOM   2441  CG  GLN A 162      75.159  74.364  78.335  1.00  3.96              
ATOM   2442  HG1 GLN A 162      76.076  74.260  77.763  1.00  3.96              
ATOM   2443  HG2 GLN A 162      74.340  74.504  77.628  1.00  3.96              
ATOM   2444  CD  GLN A 162      74.953  73.063  79.120  1.00  3.96              
ATOM   2445  OE1 GLN A 162      75.625  72.773  80.098  1.00  3.96              
ATOM   2446  NE2 GLN A 162      74.056  72.198  78.710  1.00  3.96              
ATOM   2447 1HE2 GLN A 162      73.455  72.427  77.925  1.00  3.96              
ATOM   2448 2HE2 GLN A 162      73.883  71.386  79.281  1.00  3.96              
ATOM   2449  C   GLN A 162      77.365  76.842  78.532  1.00  3.96              
ATOM   2450  O   GLN A 162      77.926  75.910  77.953  1.00  3.96              
ATOM   2451  N   LYS A 163      78.061  77.829  79.112  1.00  4.24              
ATOM   2452  H   LYS A 163      77.558  78.598  79.533  1.00  4.24              
ATOM   2453  CA  LYS A 163      79.525  77.783  79.188  1.00  4.24              
ATOM   2454  HA  LYS A 163      79.854  77.579  78.168  1.00  4.24              
ATOM   2455  CB  LYS A 163      80.151  79.131  79.614  1.00  4.24              
ATOM   2456  HB1 LYS A 163      80.894  78.966  80.397  1.00  4.24              
ATOM   2457  HB2 LYS A 163      79.376  79.769  80.041  1.00  4.24              
ATOM   2458  CG  LYS A 163      80.826  79.888  78.446  1.00  4.24              
ATOM   2459  HG1 LYS A 163      81.083  80.889  78.796  1.00  4.24              
ATOM   2460  HG2 LYS A 163      80.089  80.006  77.649  1.00  4.24              
ATOM   2461  CD  LYS A 163      82.100  79.256  77.836  1.00  4.24              
ATOM   2462  HD1 LYS A 163      82.381  79.850  76.964  1.00  4.24              
ATOM   2463  HD2 LYS A 163      81.888  78.243  77.495  1.00  4.24              
ATOM   2464  CE  LYS A 163      83.290  79.234  78.810  1.00  4.24              
ATOM   2465  HE1 LYS A 163      83.030  78.612  79.669  1.00  4.24              
ATOM   2466  HE2 LYS A 163      83.465  80.251  79.172  1.00  4.24              
ATOM   2467  NZ  LYS A 163      84.535  78.721  78.181  1.00  4.24              
ATOM   2468  HZ1 LYS A 163      84.876  79.362  77.469  1.00  4.24              
ATOM   2469  HZ2 LYS A 163      85.272  78.613  78.863  1.00  4.24              
ATOM   2470  HZ3 LYS A 163      84.422  77.802  77.753  1.00  4.24              
ATOM   2471  C   LYS A 163      80.046  76.628  80.025  1.00  4.24              
ATOM   2472  O   LYS A 163      79.564  76.383  81.127  1.00  4.24              
ATOM   2473  N   PHE A 164      81.089  75.985  79.511  1.00  4.59              
ATOM   2474  H   PHE A 164      81.423  76.259  78.602  1.00  4.59              
ATOM   2475  CA  PHE A 164      81.848  74.962  80.219  1.00  4.59              
ATOM   2476  HA  PHE A 164      81.238  74.554  81.026  1.00  4.59              
ATOM   2477  CB  PHE A 164      82.157  73.803  79.258  1.00  4.59              
ATOM   2478  HB1 PHE A 164      82.962  73.192  79.670  1.00  4.59              
ATOM   2479  HB2 PHE A 164      82.506  74.196  78.301  1.00  4.59              
ATOM   2480  CG  PHE A 164      80.942  72.919  79.044  1.00  4.59              
ATOM   2481  CD1 PHE A 164      79.931  73.304  78.143  1.00  4.59              
ATOM   2482  HD1 PHE A 164      80.035  74.206  77.557  1.00  4.59              
ATOM   2483  CE1 PHE A 164      78.755  72.543  78.034  1.00  4.59              
ATOM   2484  HE1 PHE A 164      77.975  72.862  77.358  1.00  4.59              
ATOM   2485  CZ  PHE A 164      78.582  71.394  78.824  1.00  4.59              
ATOM   2486  HZ  PHE A 164      77.673  70.815  78.754  1.00  4.59              
ATOM   2487  CE2 PHE A 164      79.596  70.996  79.713  1.00  4.59              
ATOM   2488  HE2 PHE A 164      79.464  70.106  80.313  1.00  4.59              
ATOM   2489  CD2 PHE A 164      80.774  71.756  79.822  1.00  4.59              
ATOM   2490  HD2 PHE A 164      81.544  71.454  80.518  1.00  4.59              
ATOM   2491  C   PHE A 164      83.092  75.547  80.878  1.00  4.59              
ATOM   2492  O   PHE A 164      83.539  76.638  80.519  1.00  4.59              
ATOM   2493  N   LEU A 165      83.651  74.798  81.827  1.00  5.34              
ATOM   2494  H   LEU A 165      83.243  73.895  82.020  1.00  5.34              
ATOM   2495  CA  LEU A 165      84.995  75.028  82.347  1.00  5.34              
ATOM   2496  HA  LEU A 165      85.337  75.995  81.975  1.00  5.34              
ATOM   2497  CB  LEU A 165      85.003  75.150  83.887  1.00  5.34              
ATOM   2498  HB1 LEU A 165      84.203  75.840  84.160  1.00  5.34              
ATOM   2499  HB2 LEU A 165      85.933  75.644  84.168  1.00  5.34              
ATOM   2500  CG  LEU A 165      84.861  73.905  84.789  1.00  5.34              
ATOM   2501  HG  LEU A 165      84.705  74.282  85.801  1.00  5.34              
ATOM   2502  CD1 LEU A 165      83.653  73.032  84.453  1.00  5.34              
ATOM   2503 1HD1 LEU A 165      83.528  72.272  85.224  1.00  5.34              
ATOM   2504 2HD1 LEU A 165      82.758  73.650  84.413  1.00  5.34              
ATOM   2505 3HD1 LEU A 165      83.808  72.530  83.499  1.00  5.34              
ATOM   2506  CD2 LEU A 165      86.119  73.035  84.843  1.00  5.34              
ATOM   2507 1HD2 LEU A 165      86.999  73.653  85.026  1.00  5.34              
ATOM   2508 2HD2 LEU A 165      86.022  72.317  85.657  1.00  5.34              
ATOM   2509 3HD2 LEU A 165      86.252  72.478  83.918  1.00  5.34              
ATOM   2510  C   LEU A 165      85.946  73.986  81.749  1.00  5.34              
ATOM   2511  O   LEU A 165      85.552  72.852  81.480  1.00  5.34              
ATOM   2512  N   GLU A 166      87.156  74.441  81.449  1.00  5.32              
ATOM   2513  H   GLU A 166      87.445  75.327  81.840  1.00  5.32              
ATOM   2514  CA  GLU A 166      88.005  73.992  80.340  1.00  5.32              
ATOM   2515  HA  GLU A 166      88.363  72.983  80.543  1.00  5.32              
ATOM   2516  CB  GLU A 166      87.189  73.961  79.008  1.00  5.32              
ATOM   2517  HB1 GLU A 166      86.425  73.191  79.099  1.00  5.32              
ATOM   2518  HB2 GLU A 166      87.844  73.648  78.194  1.00  5.32              
ATOM   2519  CG  GLU A 166      86.501  75.287  78.603  1.00  5.32              
ATOM   2520  HG1 GLU A 166      87.272  75.992  78.298  1.00  5.32              
ATOM   2521  HG2 GLU A 166      85.997  75.716  79.470  1.00  5.32              
ATOM   2522  CD  GLU A 166      85.458  75.179  77.469  1.00  5.32              
ATOM   2523  OE1 GLU A 166      85.059  74.070  77.050  1.00  5.32              
ATOM   2524  OE2 GLU A 166      84.965  76.243  77.017  1.00  5.32              
ATOM   2525  C   GLU A 166      89.230  74.919  80.302  1.00  5.32              
ATOM   2526  O   GLU A 166      89.524  75.549  81.317  1.00  5.32              
ATOM   2527  N   GLU A 167      89.917  75.052  79.166  1.00  6.89              
ATOM   2528  H   GLU A 167      89.637  74.513  78.362  1.00  6.89              
ATOM   2529  CA  GLU A 167      90.778  76.217  78.917  1.00  6.89              
ATOM   2530  HA  GLU A 167      91.620  76.181  79.608  1.00  6.89              
ATOM   2531  CB  GLU A 167      91.361  76.118  77.492  1.00  6.89              
ATOM   2532  HB1 GLU A 167      90.567  75.839  76.797  1.00  6.89              
ATOM   2533  HB2 GLU A 167      92.097  75.313  77.487  1.00  6.89              
ATOM   2534  CG  GLU A 167      92.029  77.395  76.953  1.00  6.89              
ATOM   2535  HG1 GLU A 167      91.249  78.058  76.572  1.00  6.89              
ATOM   2536  HG2 GLU A 167      92.669  77.130  76.108  1.00  6.89              
ATOM   2537  CD  GLU A 167      92.849  78.134  78.015  1.00  6.89              
ATOM   2538  OE1 GLU A 167      92.465  79.287  78.323  1.00  6.89              
ATOM   2539  OE2 GLU A 167      93.787  77.528  78.573  1.00  6.89              
ATOM   2540  C   GLU A 167      89.982  77.524  79.151  1.00  6.89              
ATOM   2541  O   GLU A 167      89.069  77.842  78.374  1.00  6.89              
ATOM   2542  N   PRO A 168      90.239  78.255  80.253  1.00  9.09              
ATOM   2543  CD  PRO A 168      91.370  78.129  81.168  1.00  9.09              
ATOM   2544  HD1 PRO A 168      92.325  78.195  80.648  1.00  9.09              
ATOM   2545  HD2 PRO A 168      91.313  77.185  81.709  1.00  9.09              
ATOM   2546  CG  PRO A 168      91.235  79.285  82.152  1.00  9.09              
ATOM   2547  HG1 PRO A 168      91.701  80.180  81.735  1.00  9.09              
ATOM   2548  HG2 PRO A 168      91.665  79.042  83.124  1.00  9.09              
ATOM   2549  CB  PRO A 168      89.722  79.471  82.226  1.00  9.09              
ATOM   2550  HB1 PRO A 168      89.452  80.475  82.559  1.00  9.09              
ATOM   2551  HB2 PRO A 168      89.299  78.723  82.899  1.00  9.09              
ATOM   2552  CA  PRO A 168      89.258  79.183  80.793  1.00  9.09              
ATOM   2553  HA  PRO A 168      88.284  78.695  80.831  1.00  9.09              
ATOM   2554  C   PRO A 168      89.098  80.471  79.996  1.00  9.09              
ATOM   2555  O   PRO A 168      88.089  81.158  80.160  1.00  9.09              
ATOM   2556  N   THR A 169      90.073  80.832  79.161  1.00  9.96              
ATOM   2557  H   THR A 169      90.871  80.209  79.023  1.00  9.96              
ATOM   2558  CA  THR A 169      90.136  82.187  78.605  1.00  9.96              
ATOM   2559  HA  THR A 169      90.051  82.890  79.432  1.00  9.96              
ATOM   2560  CB  THR A 169      91.474  82.474  77.905  1.00  9.96              
ATOM   2561  HB  THR A 169      91.414  83.457  77.437  1.00  9.96              
ATOM   2562  CG2 THR A 169      92.656  82.500  78.872  1.00  9.96              
ATOM   2563 1HG2 THR A 169      92.534  83.320  79.578  1.00  9.96              
ATOM   2564 2HG2 THR A 169      92.726  81.564  79.424  1.00  9.96              
ATOM   2565 3HG2 THR A 169      93.579  82.651  78.311  1.00  9.96              
ATOM   2566  OG1 THR A 169      91.718  81.528  76.893  1.00  9.96              
ATOM   2567  HG1 THR A 169      92.130  80.758  77.326  1.00  9.96              
ATOM   2568  C   THR A 169      89.036  82.560  77.634  1.00  9.96              
ATOM   2569  O   THR A 169      88.696  83.733  77.475  1.00  9.96              
ATOM   2570  N   THR A 170      88.463  81.568  76.970  1.00 10.62              
ATOM   2571  H   THR A 170      88.764  80.627  77.181  1.00 10.62              
ATOM   2572  CA  THR A 170      87.460  81.808  75.947  1.00 10.62              
ATOM   2573  HA  THR A 170      87.727  82.719  75.411  1.00 10.62              
ATOM   2574  CB  THR A 170      87.464  80.674  74.905  1.00 10.62              
ATOM   2575  HB  THR A 170      86.682  80.878  74.175  1.00 10.62              
ATOM   2576  CG2 THR A 170      88.789  80.587  74.147  1.00 10.62              
ATOM   2577 1HG2 THR A 170      88.729  79.798  73.397  1.00 10.62              
ATOM   2578 2HG2 THR A 170      88.988  81.534  73.645  1.00 10.62              
ATOM   2579 3HG2 THR A 170      89.612  80.368  74.829  1.00 10.62              
ATOM   2580  OG1 THR A 170      87.240  79.401  75.469  1.00 10.62              
ATOM   2581  HG1 THR A 170      88.056  79.109  75.898  1.00 10.62              
ATOM   2582  C   THR A 170      86.089  82.042  76.593  1.00 10.62              
ATOM   2583  O   THR A 170      85.361  81.106  76.924  1.00 10.62              
ATOM   2584  N   THR A 171      85.670  83.310  76.693  1.00 11.20              
ATOM   2585  H   THR A 171      86.338  84.057  76.543  1.00 11.20              
ATOM   2586  CA  THR A 171      84.233  83.673  76.727  1.00 11.20              
ATOM   2587  HA  THR A 171      83.784  83.249  77.625  1.00 11.20              
ATOM   2588  CB  THR A 171      84.040  85.197  76.762  1.00 11.20              
ATOM   2589  HB  THR A 171      82.984  85.434  76.631  1.00 11.20              
ATOM   2590  CG2 THR A 171      84.518  85.803  78.081  1.00 11.20              
ATOM   2591 1HG2 THR A 171      84.335  86.877  78.085  1.00 11.20              
ATOM   2592 2HG2 THR A 171      83.970  85.352  78.909  1.00 11.20              
ATOM   2593 3HG2 THR A 171      85.585  85.618  78.221  1.00 11.20              
ATOM   2594  OG1 THR A 171      84.790  85.810  75.736  1.00 11.20              
ATOM   2595  HG1 THR A 171      84.708  86.764  75.842  1.00 11.20              
ATOM   2596  C   THR A 171      83.485  83.093  75.541  1.00 11.20              
ATOM   2597  O   THR A 171      82.307  82.786  75.678  1.00 11.20              
ATOM   2598  N   GLN A 172      84.208  82.847  74.434  1.00 11.86              
ATOM   2599  H   GLN A 172      85.145  83.213  74.422  1.00 11.86              
ATOM   2600  CA  GLN A 172      83.787  82.017  73.306  1.00 11.86              
ATOM   2601  HA  GLN A 172      84.514  82.087  72.499  1.00 11.86              
ATOM   2602  CB  GLN A 172      83.765  80.578  73.894  1.00 11.86              
ATOM   2603  HB1 GLN A 172      82.845  80.444  74.465  1.00 11.86              
ATOM   2604  HB2 GLN A 172      84.576  80.498  74.611  1.00 11.86              
ATOM   2605  CG  GLN A 172      83.923  79.357  72.982  1.00 11.86              
ATOM   2606  HG1 GLN A 172      84.859  79.434  72.429  1.00 11.86              
ATOM   2607  HG2 GLN A 172      83.092  79.314  72.278  1.00 11.86              
ATOM   2608  CD  GLN A 172      83.939  78.082  73.835  1.00 11.86              
ATOM   2609  OE1 GLN A 172      83.005  77.293  73.849  1.00 11.86              
ATOM   2610  NE2 GLN A 172      84.972  77.831  74.617  1.00 11.86              
ATOM   2611 1HE2 GLN A 172      85.760  78.466  74.674  1.00 11.86              
ATOM   2612 2HE2 GLN A 172      84.956  77.041  75.259  1.00 11.86              
ATOM   2613  C   GLN A 172      82.403  82.444  72.758  1.00 11.86              
ATOM   2614  O   GLN A 172      81.606  81.584  72.399  1.00 11.86              
ATOM   2615  N   PRO A 173      82.042  83.735  72.845  1.00 13.05              
ATOM   2616  CD  PRO A 173      82.865  84.947  72.738  1.00 13.05              
ATOM   2617  HD1 PRO A 173      83.165  85.096  71.700  1.00 13.05              
ATOM   2618  HD2 PRO A 173      83.753  84.915  73.358  1.00 13.05              
ATOM   2619  CG  PRO A 173      81.984  86.114  73.190  1.00 13.05              
ATOM   2620  HG1 PRO A 173      81.641  86.673  72.320  1.00 13.05              
ATOM   2621  HG2 PRO A 173      82.513  86.777  73.873  1.00 13.05              
ATOM   2622  CB  PRO A 173      80.804  85.432  73.886  1.00 13.05              
ATOM   2623  HB1 PRO A 173      79.899  86.032  73.822  1.00 13.05              
ATOM   2624  HB2 PRO A 173      81.057  85.251  74.932  1.00 13.05              
ATOM   2625  CA  PRO A 173      80.674  84.092  73.162  1.00 13.05              
ATOM   2626  HA  PRO A 173      80.218  83.350  73.811  1.00 13.05              
ATOM   2627  C   PRO A 173      79.881  84.239  71.883  1.00 13.05              
ATOM   2628  O   PRO A 173      80.346  84.834  70.907  1.00 13.05              
ATOM   2629  N   PRO A 174      78.673  83.678  71.887  1.00 14.84              
ATOM   2630  CD  PRO A 174      77.566  84.391  72.500  1.00 14.84              
ATOM   2631  HD1 PRO A 174      77.907  85.256  73.071  1.00 14.84              
ATOM   2632  HD2 PRO A 174      77.019  83.709  73.153  1.00 14.84              
ATOM   2633  CG  PRO A 174      76.669  84.847  71.343  1.00 14.84              
ATOM   2634  HG1 PRO A 174      76.668  85.935  71.269  1.00 14.84              
ATOM   2635  HG2 PRO A 174      75.652  84.481  71.486  1.00 14.84              
ATOM   2636  CB  PRO A 174      77.282  84.220  70.084  1.00 14.84              
ATOM   2637  HB1 PRO A 174      77.896  84.954  69.557  1.00 14.84              
ATOM   2638  HB2 PRO A 174      76.506  83.829  69.439  1.00 14.84              
ATOM   2639  CA  PRO A 174      78.159  83.106  70.663  1.00 14.84              
ATOM   2640  HA  PRO A 174      77.517  82.298  70.948  1.00 14.84              
ATOM   2641  C   PRO A 174      79.233  82.477  69.727  1.00 14.84              
ATOM   2642  O   PRO A 174      79.321  82.830  68.561  1.00 14.84              
ATOM   2643  N   SER A 175      79.864  81.376  70.184  1.00 15.74              
ATOM   2644  H   SER A 175      80.000  81.270  71.187  1.00 15.74              
ATOM   2645  CA  SER A 175      79.830  80.078  69.444  1.00 15.74              
ATOM   2646  HA  SER A 175      80.276  80.261  68.474  1.00 15.74              
ATOM   2647  CB  SER A 175      80.624  78.969  70.153  1.00 15.74              
ATOM   2648  HB1 SER A 175      81.630  79.331  70.370  1.00 15.74              
ATOM   2649  HB2 SER A 175      80.715  78.119  69.478  1.00 15.74              
ATOM   2650  OG  SER A 175      80.022  78.523  71.351  1.00 15.74              
ATOM   2651  HG  SER A 175      79.098  78.313  71.142  1.00 15.74              
ATOM   2652  C   SER A 175      78.349  79.763  69.235  1.00 15.74              
ATOM   2653  O   SER A 175      77.797  78.833  69.824  1.00 15.74              
ATOM   2654  N   LEU A 176      77.697  80.605  68.430  1.00 16.46              
ATOM   2655  H   LEU A 176      78.241  81.375  68.056  1.00 16.46              
ATOM   2656  CA  LEU A 176      76.397  80.401  67.832  1.00 16.46              
ATOM   2657  HA  LEU A 176      75.726  79.993  68.590  1.00 16.46              
ATOM   2658  CB  LEU A 176      75.822  81.735  67.295  1.00 16.46              
ATOM   2659  HB1 LEU A 176      75.916  81.799  66.211  1.00 16.46              
ATOM   2660  HB2 LEU A 176      76.399  82.561  67.698  1.00 16.46              
ATOM   2661  CG  LEU A 176      74.346  81.940  67.686  1.00 16.46              
ATOM   2662  HG  LEU A 176      74.255  81.860  68.770  1.00 16.46              
ATOM   2663  CD1 LEU A 176      73.871  83.331  67.268  1.00 16.46              
ATOM   2664 1HD1 LEU A 176      72.837  83.479  67.578  1.00 16.46              
ATOM   2665 2HD1 LEU A 176      74.491  84.091  67.742  1.00 16.46              
ATOM   2666 3HD1 LEU A 176      73.939  83.440  66.186  1.00 16.46              
ATOM   2667  CD2 LEU A 176      73.414  80.915  67.038  1.00 16.46              
ATOM   2668 1HD2 LEU A 176      73.490  80.978  65.952  1.00 16.46              
ATOM   2669 2HD2 LEU A 176      73.678  79.907  67.350  1.00 16.46              
ATOM   2670 3HD2 LEU A 176      72.384  81.108  67.335  1.00 16.46              
ATOM   2671  C   LEU A 176      76.625  79.327  66.778  1.00 16.46              
ATOM   2672  O   LEU A 176      76.553  79.546  65.576  1.00 16.46              
ATOM   2673  N   VAL A 177      77.055  78.168  67.266  1.00 17.56              
ATOM   2674  H   VAL A 177      77.077  78.092  68.277  1.00 17.56              
ATOM   2675  CA  VAL A 177      77.600  77.047  66.521  1.00 17.56              
ATOM   2676  HA  VAL A 177      78.208  77.435  65.703  1.00 17.56              
ATOM   2677  CB  VAL A 177      78.514  76.225  67.465  1.00 17.56              
ATOM   2678  HB  VAL A 177      79.189  76.939  67.938  1.00 17.56              
ATOM   2679  CG1 VAL A 177      77.769  75.501  68.601  1.00 17.56              
ATOM   2680 1HG1 VAL A 177      78.491  75.020  69.259  1.00 17.56              
ATOM   2681 2HG1 VAL A 177      77.182  76.209  69.186  1.00 17.56              
ATOM   2682 3HG1 VAL A 177      77.104  74.738  68.197  1.00 17.56              
ATOM   2683  CG2 VAL A 177      79.414  75.233  66.721  1.00 17.56              
ATOM   2684 1HG2 VAL A 177      80.191  74.871  67.393  1.00 17.56              
ATOM   2685 2HG2 VAL A 177      78.837  74.381  66.365  1.00 17.56              
ATOM   2686 3HG2 VAL A 177      79.884  75.721  65.867  1.00 17.56              
ATOM   2687  C   VAL A 177      76.447  76.256  65.902  1.00 17.56              
ATOM   2688  O   VAL A 177      76.511  75.046  65.703  1.00 17.56              
ATOM   2689  N   THR A 178      75.383  76.975  65.529  1.00 18.94              
ATOM   2690  H   THR A 178      75.423  77.959  65.759  1.00 18.94              
ATOM   2691  CA  THR A 178      74.570  76.706  64.355  1.00 18.94              
ATOM   2692  HA  THR A 178      74.155  75.704  64.466  1.00 18.94              
ATOM   2693  CB  THR A 178      73.382  77.680  64.223  1.00 18.94              
ATOM   2694  HB  THR A 178      72.852  77.460  63.295  1.00 18.94              
ATOM   2695  CG2 THR A 178      72.384  77.539  65.373  1.00 18.94              
ATOM   2696 1HG2 THR A 178      71.568  78.245  65.219  1.00 18.94              
ATOM   2697 2HG2 THR A 178      71.980  76.527  65.388  1.00 18.94              
ATOM   2698 3HG2 THR A 178      72.871  77.755  66.324  1.00 18.94              
ATOM   2699  OG1 THR A 178      73.825  79.014  64.189  1.00 18.94              
ATOM   2700  HG1 THR A 178      74.436  79.079  63.441  1.00 18.94              
ATOM   2701  C   THR A 178      75.415  76.696  63.097  1.00 18.94              
ATOM   2702  O   THR A 178      75.261  77.550  62.223  1.00 18.94              
ATOM   2703  N   THR A 179      76.347  75.748  63.021  1.00 19.22              
ATOM   2704  H   THR A 179      76.441  75.098  63.797  1.00 19.22              
ATOM   2705  CA  THR A 179      77.369  75.695  61.982  1.00 19.22              
ATOM   2706  HA  THR A 179      77.897  76.633  62.042  1.00 19.22              
ATOM   2707  CB  THR A 179      78.399  74.586  62.193  1.00 19.22              
ATOM   2708  HB  THR A 179      78.083  73.726  61.631  1.00 19.22              
ATOM   2709  CG2 THR A 179      79.797  74.997  61.737  1.00 19.22              
ATOM   2710 1HG2 THR A 179      80.479  74.152  61.816  1.00 19.22              
ATOM   2711 2HG2 THR A 179      79.768  75.334  60.702  1.00 19.22              
ATOM   2712 3HG2 THR A 179      80.164  75.809  62.364  1.00 19.22              
ATOM   2713  OG1 THR A 179      78.508  74.198  63.545  1.00 19.22              
ATOM   2714  HG1 THR A 179      77.679  73.760  63.793  1.00 19.22              
ATOM   2715  C   THR A 179      76.737  75.698  60.583  1.00 19.22              
ATOM   2716  O   THR A 179      77.163  76.410  59.683  1.00 19.22              
ATOM   2717  N   THR A 180      75.667  74.905  60.487  1.00 19.54              
ATOM   2718  H   THR A 180      75.673  74.293  61.282  1.00 19.54              
ATOM   2719  CA  THR A 180      74.264  75.160  60.034  1.00 19.54              
ATOM   2720  HA  THR A 180      73.922  76.105  60.468  1.00 19.54              
ATOM   2721  CB  THR A 180      74.041  75.239  58.518  1.00 19.54              
ATOM   2722  HB  THR A 180      72.966  75.175  58.352  1.00 19.54              
ATOM   2723  CG2 THR A 180      74.537  76.539  57.885  1.00 19.54              
ATOM   2724 1HG2 THR A 180      74.283  77.392  58.516  1.00 19.54              
ATOM   2725 2HG2 THR A 180      75.608  76.526  57.709  1.00 19.54              
ATOM   2726 3HG2 THR A 180      74.042  76.681  56.928  1.00 19.54              
ATOM   2727  OG1 THR A 180      74.637  74.134  57.906  1.00 19.54              
ATOM   2728  HG1 THR A 180      75.530  74.384  57.624  1.00 19.54              
ATOM   2729  C   THR A 180      73.447  74.033  60.582  1.00 19.54              
ATOM   2730  O   THR A 180      72.283  74.278  60.920  1.00 19.54              
ATOM   2731  N   LEU A 181      74.116  72.897  60.850  1.00 18.69              
ATOM   2732  H   LEU A 181      74.941  72.808  60.272  1.00 18.69              
ATOM   2733  CA  LEU A 181      74.107  72.121  62.078  1.00 18.69              
ATOM   2734  HA  LEU A 181      73.721  72.758  62.870  1.00 18.69              
ATOM   2735  CB  LEU A 181      73.096  70.964  61.908  1.00 18.69              
ATOM   2736  HB1 LEU A 181      73.229  70.247  62.675  1.00 18.69              
ATOM   2737  HB2 LEU A 181      73.337  70.415  61.018  1.00 18.69              
ATOM   2738  CG  LEU A 181      71.623  71.438  61.847  1.00 18.69              
ATOM   2739  HG  LEU A 181      71.504  71.934  60.901  1.00 18.69              
ATOM   2740  CD1 LEU A 181      70.644  70.262  61.790  1.00 18.69              
ATOM   2741 1HD1 LEU A 181      71.007  69.498  61.104  1.00 18.69              
ATOM   2742 2HD1 LEU A 181      70.498  69.831  62.770  1.00 18.69              
ATOM   2743 3HD1 LEU A 181      69.678  70.621  61.434  1.00 18.69              
ATOM   2744  CD2 LEU A 181      71.145  72.439  62.914  1.00 18.69              
ATOM   2745 1HD2 LEU A 181      71.743  73.340  62.952  1.00 18.69              
ATOM   2746 2HD2 LEU A 181      70.129  72.763  62.690  1.00 18.69              
ATOM   2747 3HD2 LEU A 181      71.201  72.049  63.911  1.00 18.69              
ATOM   2748  C   LEU A 181      75.536  71.851  62.528  1.00 18.69              
ATOM   2749  O   LEU A 181      76.115  72.778  63.087  1.00 18.69              
ATOM   2750  N   SER A 182      76.212  70.780  62.117  1.00 17.80              
ATOM   2751  H   SER A 182      75.724  70.028  61.665  1.00 17.80              
ATOM   2752  CA  SER A 182      77.684  70.832  62.018  1.00 17.80              
ATOM   2753  HA  SER A 182      78.042  71.451  62.842  1.00 17.80              
ATOM   2754  CB  SER A 182      78.408  69.492  62.219  1.00 17.80              
ATOM   2755  HB1 SER A 182      78.386  68.898  61.312  1.00 17.80              
ATOM   2756  HB2 SER A 182      77.938  68.929  63.015  1.00 17.80              
ATOM   2757  OG  SER A 182      79.751  69.728  62.586  1.00 17.80              
ATOM   2758  HG  SER A 182      80.123  70.374  61.968  1.00 17.80              
ATOM   2759  C   SER A 182      78.201  71.526  60.750  1.00 17.80              
ATOM   2760  O   SER A 182      79.412  71.591  60.528  1.00 17.80              
ATOM   2761  N   SER A 183      77.282  72.033  59.919  1.00 16.53              
ATOM   2762  H   SER A 183      76.328  71.896  60.204  1.00 16.53              
ATOM   2763  CA  SER A 183      77.445  72.320  58.492  1.00 16.53              
ATOM   2764  HA  SER A 183      76.473  72.540  58.096  1.00 16.53              
ATOM   2765  CB  SER A 183      78.216  73.645  58.331  1.00 16.53              
ATOM   2766  HB1 SER A 183      79.156  73.482  57.801  1.00 16.53              
ATOM   2767  HB2 SER A 183      78.460  74.051  59.309  1.00 16.53              
ATOM   2768  OG  SER A 183      77.445  74.591  57.620  1.00 16.53              
ATOM   2769  HG  SER A 183      77.597  75.462  58.021  1.00 16.53              
ATOM   2770  C   SER A 183      78.196  71.306  57.554  1.00 16.53              
ATOM   2771  O   SER A 183      78.048  71.330  56.338  1.00 16.53              
ATOM   2772  N   THR A 184      79.025  70.393  58.073  1.00 15.20              
ATOM   2773  H   THR A 184      79.372  70.629  58.991  1.00 15.20              
ATOM   2774  CA  THR A 184      78.740  68.954  57.901  1.00 15.20              
ATOM   2775  HA  THR A 184      78.392  68.787  56.882  1.00 15.20              
ATOM   2776  CB  THR A 184      80.013  68.112  58.088  1.00 15.20              
ATOM   2777  HB  THR A 184      80.760  68.450  57.369  1.00 15.20              
ATOM   2778  CG2 THR A 184      80.626  68.182  59.486  1.00 15.20              
ATOM   2779 1HG2 THR A 184      81.561  67.623  59.490  1.00 15.20              
ATOM   2780 2HG2 THR A 184      80.839  69.215  59.758  1.00 15.20              
ATOM   2781 3HG2 THR A 184      79.955  67.738  60.220  1.00 15.20              
ATOM   2782  OG1 THR A 184      79.721  66.761  57.825  1.00 15.20              
ATOM   2783  HG1 THR A 184      79.725  66.630  56.871  1.00 15.20              
ATOM   2784  C   THR A 184      77.596  68.575  58.835  1.00 15.20              
ATOM   2785  O   THR A 184      76.992  69.475  59.378  1.00 15.20              
ATOM   2786  N   THR A 185      77.206  67.335  59.101  1.00 13.77              
ATOM   2787  H   THR A 185      77.736  66.558  58.721  1.00 13.77              
ATOM   2788  CA  THR A 185      75.911  67.074  59.773  1.00 13.77              
ATOM   2789  HA  THR A 185      75.762  65.998  59.796  1.00 13.77              
ATOM   2790  CB  THR A 185      75.844  67.539  61.237  1.00 13.77              
ATOM   2791  HB  THR A 185      76.209  68.544  61.252  1.00 13.77              
ATOM   2792  CG2 THR A 185      74.476  67.691  61.939  1.00 13.77              
ATOM   2793 1HG2 THR A 185      74.512  68.523  62.627  1.00 13.77              
ATOM   2794 2HG2 THR A 185      73.627  67.837  61.284  1.00 13.77              
ATOM   2795 3HG2 THR A 185      74.211  66.817  62.484  1.00 13.77              
ATOM   2796  OG1 THR A 185      76.755  66.818  62.015  1.00 13.77              
ATOM   2797  HG1 THR A 185      76.511  65.881  62.022  1.00 13.77              
ATOM   2798  C   THR A 185      74.699  67.663  58.999  1.00 13.77              
ATOM   2799  O   THR A 185      74.213  67.012  58.083  1.00 13.77              
ATOM   2800  N   LEU A 186      74.233  68.914  59.251  1.00 12.34              
ATOM   2801  H   LEU A 186      74.739  69.416  59.955  1.00 12.34              
ATOM   2802  CA  LEU A 186      73.777  69.744  58.150  1.00 12.34              
ATOM   2803  HA  LEU A 186      73.133  69.072  57.595  1.00 12.34              
ATOM   2804  CB  LEU A 186      72.839  70.985  58.328  1.00 12.34              
ATOM   2805  HB1 LEU A 186      73.108  71.741  57.590  1.00 12.34              
ATOM   2806  HB2 LEU A 186      73.015  71.451  59.270  1.00 12.34              
ATOM   2807  CG  LEU A 186      71.311  70.796  58.134  1.00 12.34              
ATOM   2808  HG  LEU A 186      70.955  70.114  58.898  1.00 12.34              
ATOM   2809  CD1 LEU A 186      70.532  72.111  58.279  1.00 12.34              
ATOM   2810 1HD1 LEU A 186      70.900  72.710  59.105  1.00 12.34              
ATOM   2811 2HD1 LEU A 186      70.625  72.723  57.385  1.00 12.34              
ATOM   2812 3HD1 LEU A 186      69.475  71.896  58.439  1.00 12.34              
ATOM   2813  CD2 LEU A 186      70.885  70.278  56.750  1.00 12.34              
ATOM   2814 1HD2 LEU A 186      69.834  69.994  56.774  1.00 12.34              
ATOM   2815 2HD2 LEU A 186      70.985  71.055  56.002  1.00 12.34              
ATOM   2816 3HD2 LEU A 186      71.469  69.422  56.426  1.00 12.34              
ATOM   2817  C   LEU A 186      74.873  69.965  57.146  1.00 12.34              
ATOM   2818  O   LEU A 186      75.341  71.070  57.027  1.00 12.34              
ATOM   2819  N   GLY A 187      75.216  68.942  56.372  1.00 12.34              
ATOM   2820  H   GLY A 187      74.791  68.036  56.541  1.00 12.34              
ATOM   2821  CA  GLY A 187      75.892  69.139  55.108  1.00 12.34              
ATOM   2822  HA1 GLY A 187      75.819  68.222  54.527  1.00 12.34              
ATOM   2823  HA2 GLY A 187      76.945  69.347  55.279  1.00 12.34              
ATOM   2824  C   GLY A 187      75.312  70.287  54.275  1.00 12.34              
ATOM   2825  O   GLY A 187      76.023  70.910  53.482  1.00 12.34              
ATOM   2826  N   LEU A 188      74.023  70.593  54.517  1.00 11.63              
ATOM   2827  H   LEU A 188      73.518  69.900  55.040  1.00 11.63              
ATOM   2828  CA  LEU A 188      73.291  71.822  54.190  1.00 11.63              
ATOM   2829  HA  LEU A 188      72.348  71.814  54.718  1.00 11.63              
ATOM   2830  CB  LEU A 188      74.092  73.056  54.681  1.00 11.63              
ATOM   2831  HB1 LEU A 188      75.016  73.141  54.114  1.00 11.63              
ATOM   2832  HB2 LEU A 188      74.387  72.850  55.703  1.00 11.63              
ATOM   2833  CG  LEU A 188      73.449  74.456  54.722  1.00 11.63              
ATOM   2834  HG  LEU A 188      74.128  75.070  55.310  1.00 11.63              
ATOM   2835  CD1 LEU A 188      73.328  75.165  53.378  1.00 11.63              
ATOM   2836 1HD1 LEU A 188      73.116  76.220  53.539  1.00 11.63              
ATOM   2837 2HD1 LEU A 188      74.266  75.074  52.831  1.00 11.63              
ATOM   2838 3HD1 LEU A 188      72.525  74.740  52.784  1.00 11.63              
ATOM   2839  CD2 LEU A 188      72.095  74.475  55.429  1.00 11.63              
ATOM   2840 1HD2 LEU A 188      71.761  75.505  55.547  1.00 11.63              
ATOM   2841 2HD2 LEU A 188      71.360  73.927  54.840  1.00 11.63              
ATOM   2842 3HD2 LEU A 188      72.197  74.015  56.408  1.00 11.63              
ATOM   2843  C   LEU A 188      72.943  71.875  52.696  1.00 11.63              
ATOM   2844  O   LEU A 188      71.931  72.444  52.295  1.00 11.63              
ATOM   2845  N   THR A 189      73.772  71.202  51.909  1.00 10.69              
ATOM   2846  H   THR A 189      74.468  70.643  52.382  1.00 10.69              
ATOM   2847  CA  THR A 189      74.068  71.525  50.532  1.00 10.69              
ATOM   2848  HA  THR A 189      73.129  71.822  50.060  1.00 10.69              
ATOM   2849  CB  THR A 189      75.067  72.711  50.403  1.00 10.69              
ATOM   2850  HB  THR A 189      75.856  72.479  49.690  1.00 10.69              
ATOM   2851  CG2 THR A 189      74.347  73.959  49.896  1.00 10.69              
ATOM   2852 1HG2 THR A 189      75.040  74.798  49.867  1.00 10.69              
ATOM   2853 2HG2 THR A 189      73.971  73.775  48.889  1.00 10.69              
ATOM   2854 3HG2 THR A 189      73.507  74.198  50.549  1.00 10.69              
ATOM   2855  OG1 THR A 189      75.704  73.087  51.608  1.00 10.69              
ATOM   2856  HG1 THR A 189      75.947  72.280  52.086  1.00 10.69              
ATOM   2857  C   THR A 189      74.549  70.333  49.699  1.00 10.69              
ATOM   2858  O   THR A 189      75.207  70.473  48.671  1.00 10.69              
ATOM   2859  N   ASP A 190      74.280  69.132  50.187  1.00 10.07              
ATOM   2860  H   ASP A 190      73.815  69.084  51.089  1.00 10.07              
ATOM   2861  CA  ASP A 190      74.724  67.861  49.635  1.00 10.07              
ATOM   2862  HA  ASP A 190      75.811  67.890  49.551  1.00 10.07              
ATOM   2863  CB  ASP A 190      74.373  66.776  50.674  1.00 10.07              
ATOM   2864  HB1 ASP A 190      74.838  65.834  50.378  1.00 10.07              
ATOM   2865  HB2 ASP A 190      73.292  66.629  50.699  1.00 10.07              
ATOM   2866  CG  ASP A 190      74.849  67.176  52.086  1.00 10.07              
ATOM   2867  OD1 ASP A 190      75.956  66.748  52.483  1.00 10.07              
ATOM   2868  OD2 ASP A 190      74.130  67.971  52.744  1.00 10.07              
ATOM   2869  C   ASP A 190      74.131  67.634  48.264  1.00 10.07              
ATOM   2870  O   ASP A 190      72.932  67.392  48.138  1.00 10.07              
ATOM   2871  N   GLU A 191      74.983  67.833  47.259  1.00  9.03              
ATOM   2872  H   GLU A 191      75.918  68.104  47.518  1.00  9.03              
ATOM   2873  CA  GLU A 191      74.579  68.200  45.907  1.00  9.03              
ATOM   2874  HA  GLU A 191      74.269  69.246  45.957  1.00  9.03              
ATOM   2875  CB  GLU A 191      75.811  68.104  44.988  1.00  9.03              
ATOM   2876  HB1 GLU A 191      76.117  67.059  44.914  1.00  9.03              
ATOM   2877  HB2 GLU A 191      76.633  68.660  45.444  1.00  9.03              
ATOM   2878  CG  GLU A 191      75.596  68.650  43.570  1.00  9.03              
ATOM   2879  HG1 GLU A 191      74.835  68.058  43.060  1.00  9.03              
ATOM   2880  HG2 GLU A 191      76.527  68.525  43.011  1.00  9.03              
ATOM   2881  CD  GLU A 191      75.195  70.130  43.586  1.00  9.03              
ATOM   2882  OE1 GLU A 191      76.102  70.971  43.412  1.00  9.03              
ATOM   2883  OE2 GLU A 191      73.981  70.394  43.773  1.00  9.03              
ATOM   2884  C   GLU A 191      73.404  67.391  45.375  1.00  9.03              
ATOM   2885  O   GLU A 191      73.285  66.183  45.576  1.00  9.03              
ATOM   2886  N   ASN A 192      72.541  68.100  44.667  1.00  8.61              
ATOM   2887  H   ASN A 192      72.770  69.086  44.546  1.00  8.61              
ATOM   2888  CA  ASN A 192      71.487  67.603  43.809  1.00  8.61              
ATOM   2889  HA  ASN A 192      70.702  67.137  44.400  1.00  8.61              
ATOM   2890  CB  ASN A 192      70.922  68.842  43.080  1.00  8.61              
ATOM   2891  HB1 ASN A 192      70.106  68.531  42.429  1.00  8.61              
ATOM   2892  HB2 ASN A 192      71.700  69.289  42.460  1.00  8.61              
ATOM   2893  CG  ASN A 192      70.402  69.905  44.032  1.00  8.61              
ATOM   2894  OD1 ASN A 192      69.210  70.021  44.232  1.00  8.61              
ATOM   2895  ND2 ASN A 192      71.253  70.692  44.648  1.00  8.61              
ATOM   2896 1HD2 ASN A 192      72.246  70.670  44.426  1.00  8.61              
ATOM   2897 2HD2 ASN A 192      70.920  71.226  45.452  1.00  8.61              
ATOM   2898  C   ASN A 192      72.050  66.563  42.832  1.00  8.61              
ATOM   2899  O   ASN A 192      72.540  66.902  41.751  1.00  8.61              
ATOM   2900  N   THR A 193      72.067  65.293  43.239  1.00  7.18              
ATOM   2901  H   THR A 193      71.693  65.067  44.154  1.00  7.18              
ATOM   2902  CA  THR A 193      72.594  64.215  42.402  1.00  7.18              
ATOM   2903  HA  THR A 193      73.617  64.464  42.128  1.00  7.18              
ATOM   2904  CB  THR A 193      72.611  62.859  43.134  1.00  7.18              
ATOM   2905  HB  THR A 193      73.006  62.121  42.435  1.00  7.18              
ATOM   2906  CG2 THR A 193      73.520  62.864  44.362  1.00  7.18              
ATOM   2907 1HG2 THR A 193      73.576  61.856  44.770  1.00  7.18              
ATOM   2908 2HG2 THR A 193      74.518  63.203  44.088  1.00  7.18              
ATOM   2909 3HG2 THR A 193      73.115  63.528  45.127  1.00  7.18              
ATOM   2910  OG1 THR A 193      71.339  62.415  43.538  1.00  7.18              
ATOM   2911  HG1 THR A 193      71.078  62.869  44.358  1.00  7.18              
ATOM   2912  C   THR A 193      71.748  64.143  41.139  1.00  7.18              
ATOM   2913  O   THR A 193      70.546  63.884  41.179  1.00  7.18              
ATOM   2914  N   ASP A 194      72.368  64.495  40.012  1.00  7.04              
ATOM   2915  H   ASP A 194      73.290  64.889  40.088  1.00  7.04              
ATOM   2916  CA  ASP A 194      71.605  64.779  38.804  1.00  7.04              
ATOM   2917  HA  ASP A 194      70.957  65.629  39.031  1.00  7.04              
ATOM   2918  CB  ASP A 194      72.549  65.232  37.681  1.00  7.04              
ATOM   2919  HB1 ASP A 194      73.321  64.472  37.537  1.00  7.04              
ATOM   2920  HB2 ASP A 194      73.037  66.164  37.973  1.00  7.04              
ATOM   2921  CG  ASP A 194      71.793  65.446  36.370  1.00  7.04              
ATOM   2922  OD1 ASP A 194      70.753  66.143  36.369  1.00  7.04              
ATOM   2923  OD2 ASP A 194      72.147  64.753  35.396  1.00  7.04              
ATOM   2924  C   ASP A 194      70.665  63.616  38.388  1.00  7.04              
ATOM   2925  O   ASP A 194      70.872  62.419  38.644  1.00  7.04              
ATOM   2926  N   THR A 195      69.618  63.996  37.666  1.00  7.22              
ATOM   2927  H   THR A 195      69.557  64.986  37.447  1.00  7.22              
ATOM   2928  CA  THR A 195      68.714  63.094  36.963  1.00  7.22              
ATOM   2929  HA  THR A 195      68.080  62.601  37.694  1.00  7.22              
ATOM   2930  CB  THR A 195      67.802  63.901  36.025  1.00  7.22              
ATOM   2931  HB  THR A 195      67.177  63.200  35.469  1.00  7.22              
ATOM   2932  CG2 THR A 195      66.875  64.848  36.788  1.00  7.22              
ATOM   2933 1HG2 THR A 195      66.214  65.352  36.083  1.00  7.22              
ATOM   2934 2HG2 THR A 195      66.272  64.279  37.496  1.00  7.22              
ATOM   2935 3HG2 THR A 195      67.454  65.597  37.328  1.00  7.22              
ATOM   2936  OG1 THR A 195      68.546  64.664  35.095  1.00  7.22              
ATOM   2937  HG1 THR A 195      69.190  65.237  35.551  1.00  7.22              
ATOM   2938  C   THR A 195      69.436  62.013  36.154  1.00  7.22              
ATOM   2939  O   THR A 195      68.938  60.891  36.070  1.00  7.22              
ATOM   2940  N   THR A 196      70.633  62.290  35.621  1.00  6.33              
ATOM   2941  H   THR A 196      70.969  63.249  35.658  1.00  6.33              
ATOM   2942  CA  THR A 196      71.456  61.307  34.911  1.00  6.33              
ATOM   2943  HA  THR A 196      70.866  60.983  34.053  1.00  6.33              
ATOM   2944  CB  THR A 196      72.727  61.932  34.309  1.00  6.33              
ATOM   2945  HB  THR A 196      73.325  62.411  35.082  1.00  6.33              
ATOM   2946  CG2 THR A 196      73.590  60.920  33.557  1.00  6.33              
ATOM   2947 1HG2 THR A 196      74.413  61.443  33.069  1.00  6.33              
ATOM   2948 2HG2 THR A 196      74.003  60.185  34.246  1.00  6.33              
ATOM   2949 3HG2 THR A 196      72.990  60.415  32.799  1.00  6.33              
ATOM   2950  OG1 THR A 196      72.359  62.908  33.370  1.00  6.33              
ATOM   2951  HG1 THR A 196      72.183  63.720  33.882  1.00  6.33              
ATOM   2952  C   THR A 196      71.712  60.032  35.733  1.00  6.33              
ATOM   2953  O   THR A 196      71.173  58.991  35.351  1.00  6.33              
ATOM   2954  N   PRO A 197      72.401  60.060  36.895  1.00  6.32              
ATOM   2955  CD  PRO A 197      73.349  61.084  37.319  1.00  6.32              
ATOM   2956  HD1 PRO A 197      72.862  62.052  37.415  1.00  6.32              
ATOM   2957  HD2 PRO A 197      74.168  61.163  36.605  1.00  6.32              
ATOM   2958  CG  PRO A 197      73.918  60.635  38.666  1.00  6.32              
ATOM   2959  HG1 PRO A 197      73.987  61.467  39.367  1.00  6.32              
ATOM   2960  HG2 PRO A 197      74.899  60.183  38.511  1.00  6.32              
ATOM   2961  CB  PRO A 197      72.939  59.571  39.158  1.00  6.32              
ATOM   2962  HB1 PRO A 197      72.137  60.059  39.716  1.00  6.32              
ATOM   2963  HB2 PRO A 197      73.432  58.824  39.781  1.00  6.32              
ATOM   2964  CA  PRO A 197      72.392  58.958  37.864  1.00  6.32              
ATOM   2965  HA  PRO A 197      73.085  58.192  37.515  1.00  6.32              
ATOM   2966  C   PRO A 197      71.023  58.295  38.094  1.00  6.32              
ATOM   2967  O   PRO A 197      70.907  57.066  38.064  1.00  6.32              
ATOM   2968  N   THR A 198      69.982  59.116  38.259  1.00  5.60              
ATOM   2969  H   THR A 198      70.148  60.114  38.222  1.00  5.60              
ATOM   2970  CA  THR A 198      68.605  58.679  38.529  1.00  5.60              
ATOM   2971  HA  THR A 198      68.607  58.096  39.452  1.00  5.60              
ATOM   2972  CB  THR A 198      67.690  59.904  38.748  1.00  5.60              
ATOM   2973  HB  THR A 198      67.418  60.329  37.787  1.00  5.60              
ATOM   2974  CG2 THR A 198      66.400  59.580  39.486  1.00  5.60              
ATOM   2975 1HG2 THR A 198      65.807  60.484  39.604  1.00  5.60              
ATOM   2976 2HG2 THR A 198      65.811  58.869  38.912  1.00  5.60              
ATOM   2977 3HG2 THR A 198      66.637  59.174  40.468  1.00  5.60              
ATOM   2978  OG1 THR A 198      68.316  60.908  39.524  1.00  5.60              
ATOM   2979  HG1 THR A 198      69.208  61.091  39.197  1.00  5.60              
ATOM   2980  C   THR A 198      68.003  57.792  37.437  1.00  5.60              
ATOM   2981  O   THR A 198      67.148  56.960  37.740  1.00  5.60              
ATOM   2982  N   THR A 199      68.460  57.904  36.180  1.00  6.00              
ATOM   2983  H   THR A 199      69.152  58.619  35.980  1.00  6.00              
ATOM   2984  CA  THR A 199      67.915  57.091  35.069  1.00  6.00              
ATOM   2985  HA  THR A 199      66.846  57.294  35.018  1.00  6.00              
ATOM   2986  CB  THR A 199      68.503  57.452  33.698  1.00  6.00              
ATOM   2987  HB  THR A 199      68.018  56.829  32.946  1.00  6.00              
ATOM   2988  CG2 THR A 199      68.275  58.907  33.298  1.00  6.00              
ATOM   2989 1HG2 THR A 199      68.588  59.046  32.263  1.00  6.00              
ATOM   2990 2HG2 THR A 199      67.219  59.156  33.386  1.00  6.00              
ATOM   2991 3HG2 THR A 199      68.856  59.572  33.931  1.00  6.00              
ATOM   2992  OG1 THR A 199      69.883  57.195  33.653  1.00  6.00              
ATOM   2993  HG1 THR A 199      70.314  57.794  34.280  1.00  6.00              
ATOM   2994  C   THR A 199      68.028  55.570  35.246  1.00  6.00              
ATOM   2995  O   THR A 199      67.400  54.823  34.500  1.00  6.00              
ATOM   2996  N   THR A 200      68.803  55.097  36.225  1.00  6.01              
ATOM   2997  H   THR A 200      69.242  55.770  36.840  1.00  6.01              
ATOM   2998  CA  THR A 200      69.163  53.676  36.375  1.00  6.01              
ATOM   2999  HA  THR A 200      68.996  53.171  35.424  1.00  6.01              
ATOM   3000  CB  THR A 200      70.666  53.545  36.702  1.00  6.01              
ATOM   3001  HB  THR A 200      70.918  52.484  36.741  1.00  6.01              
ATOM   3002  CG2 THR A 200      71.558  54.200  35.645  1.00  6.01              
ATOM   3003 1HG2 THR A 200      72.602  53.983  35.871  1.00  6.01              
ATOM   3004 2HG2 THR A 200      71.316  53.795  34.662  1.00  6.01              
ATOM   3005 3HG2 THR A 200      71.413  55.281  35.632  1.00  6.01              
ATOM   3006  OG1 THR A 200      71.011  54.128  37.942  1.00  6.01              
ATOM   3007  HG1 THR A 200      70.978  55.094  37.879  1.00  6.01              
ATOM   3008  C   THR A 200      68.352  52.898  37.407  1.00  6.01              
ATOM   3009  O   THR A 200      68.587  51.703  37.590  1.00  6.01              
ATOM   3010  N   SER A 201      67.419  53.551  38.103  1.00  5.37              
ATOM   3011  H   SER A 201      67.211  54.513  37.874  1.00  5.37              
ATOM   3012  CA  SER A 201      66.800  52.961  39.284  1.00  5.37              
ATOM   3013  HA  SER A 201      67.615  52.534  39.872  1.00  5.37              
ATOM   3014  CB  SER A 201      66.162  54.034  40.163  1.00  5.37              
ATOM   3015  HB1 SER A 201      65.165  54.284  39.796  1.00  5.37              
ATOM   3016  HB2 SER A 201      66.785  54.930  40.151  1.00  5.37              
ATOM   3017  OG  SER A 201      66.099  53.552  41.491  1.00  5.37              
ATOM   3018  HG  SER A 201      66.415  54.292  42.058  1.00  5.37              
ATOM   3019  C   SER A 201      65.811  51.835  38.985  1.00  5.37              
ATOM   3020  O   SER A 201      64.960  51.926  38.100  1.00  5.37              
ATOM   3021  N   ALA A 202      65.924  50.766  39.774  1.00  5.54              
ATOM   3022  H   ALA A 202      66.630  50.807  40.492  1.00  5.54              
ATOM   3023  CA  ALA A 202      65.256  49.487  39.543  1.00  5.54              
ATOM   3024  HA  ALA A 202      64.758  49.522  38.573  1.00  5.54              
ATOM   3025  CB  ALA A 202      66.343  48.406  39.465  1.00  5.54              
ATOM   3026  HB1 ALA A 202      65.890  47.448  39.209  1.00  5.54              
ATOM   3027  HB2 ALA A 202      67.068  48.669  38.693  1.00  5.54              
ATOM   3028  HB3 ALA A 202      66.854  48.318  40.425  1.00  5.54              
ATOM   3029  C   ALA A 202      64.159  49.148  40.579  1.00  5.54              
ATOM   3030  O   ALA A 202      63.635  48.035  40.606  1.00  5.54              
ATOM   3031  N   SER A 203      63.803  50.120  41.420  1.00  5.32              
ATOM   3032  H   SER A 203      64.305  50.993  41.321  1.00  5.32              
ATOM   3033  CA  SER A 203      62.494  50.237  42.080  1.00  5.32              
ATOM   3034  HA  SER A 203      62.659  50.922  42.910  1.00  5.32              
ATOM   3035  CB  SER A 203      61.531  50.973  41.144  1.00  5.32              
ATOM   3036  HB1 SER A 203      60.558  51.096  41.623  1.00  5.32              
ATOM   3037  HB2 SER A 203      61.414  50.411  40.216  1.00  5.32              
ATOM   3038  OG  SER A 203      62.086  52.250  40.883  1.00  5.32              
ATOM   3039  HG  SER A 203      61.646  52.650  40.124  1.00  5.32              
ATOM   3040  C   SER A 203      61.865  49.006  42.750  1.00  5.32              
ATOM   3041  O   SER A 203      60.663  48.750  42.640  1.00  5.32              
ATOM   3042  N   VAL A 204      62.692  48.259  43.481  1.00  5.29              
ATOM   3043  H   VAL A 204      63.664  48.521  43.485  1.00  5.29              
ATOM   3044  CA  VAL A 204      62.309  47.045  44.210  1.00  5.29              
ATOM   3045  HA  VAL A 204      61.862  46.375  43.474  1.00  5.29              
ATOM   3046  CB  VAL A 204      63.590  46.355  44.739  1.00  5.29              
ATOM   3047  HB  VAL A 204      64.309  46.349  43.919  1.00  5.29              
ATOM   3048  CG1 VAL A 204      64.246  47.099  45.910  1.00  5.29              
ATOM   3049 1HG1 VAL A 204      65.211  46.644  46.136  1.00  5.29              
ATOM   3050 2HG1 VAL A 204      64.402  48.147  45.656  1.00  5.29              
ATOM   3051 3HG1 VAL A 204      63.615  47.030  46.795  1.00  5.29              
ATOM   3052  CG2 VAL A 204      63.379  44.885  45.128  1.00  5.29              
ATOM   3053 1HG2 VAL A 204      64.349  44.422  45.311  1.00  5.29              
ATOM   3054 2HG2 VAL A 204      62.791  44.801  46.041  1.00  5.29              
ATOM   3055 3HG2 VAL A 204      62.889  44.348  44.316  1.00  5.29              
ATOM   3056  C   VAL A 204      61.261  47.253  45.295  1.00  5.29              
ATOM   3057  O   VAL A 204      61.118  48.353  45.831  1.00  5.29              
ATOM   3058  N   ASP A 205      60.592  46.172  45.698  1.00  5.32              
ATOM   3059  H   ASP A 205      60.744  45.290  45.236  1.00  5.32              
ATOM   3060  CA  ASP A 205      59.950  46.161  47.003  1.00  5.32              
ATOM   3061  HA  ASP A 205      59.202  46.957  46.991  1.00  5.32              
ATOM   3062  CB  ASP A 205      59.219  44.858  47.293  1.00  5.32              
ATOM   3063  HB1 ASP A 205      59.918  44.019  47.291  1.00  5.32              
ATOM   3064  HB2 ASP A 205      58.447  44.693  46.543  1.00  5.32              
ATOM   3065  CG  ASP A 205      58.597  45.041  48.670  1.00  5.32              
ATOM   3066  OD1 ASP A 205      57.886  46.053  48.845  1.00  5.32              
ATOM   3067  OD2 ASP A 205      58.917  44.267  49.595  1.00  5.32              
ATOM   3068  C   ASP A 205      60.956  46.467  48.116  1.00  5.32              
ATOM   3069  O   ASP A 205      61.855  45.684  48.423  1.00  5.32              
ATOM   3070  N   ARG A 206      60.757  47.618  48.748  1.00  5.02              
ATOM   3071  H   ARG A 206      60.001  48.203  48.413  1.00  5.02              
ATOM   3072  CA  ARG A 206      61.425  48.004  49.982  1.00  5.02              
ATOM   3073  HA  ARG A 206      62.413  47.540  50.022  1.00  5.02              
ATOM   3074  CB  ARG A 206      61.609  49.539  49.992  1.00  5.02              
ATOM   3075  HB1 ARG A 206      62.216  49.803  50.860  1.00  5.02              
ATOM   3076  HB2 ARG A 206      60.623  49.987  50.116  1.00  5.02              
ATOM   3077  CG  ARG A 206      62.233  50.227  48.760  1.00  5.02              
ATOM   3078  HG1 ARG A 206      62.177  51.301  48.937  1.00  5.02              
ATOM   3079  HG2 ARG A 206      61.643  50.008  47.873  1.00  5.02              
ATOM   3080  CD  ARG A 206      63.697  49.880  48.477  1.00  5.02              
ATOM   3081  HD1 ARG A 206      63.754  48.867  48.079  1.00  5.02              
ATOM   3082  HD2 ARG A 206      64.242  49.910  49.422  1.00  5.02              
ATOM   3083  NE  ARG A 206      64.308  50.847  47.529  1.00  5.02              
ATOM   3084  HE  ARG A 206      63.694  51.500  47.068  1.00  5.02              
ATOM   3085  CZ  ARG A 206      65.607  51.039  47.356  1.00  5.02              
ATOM   3086  NH1 ARG A 206      66.481  50.207  47.833  1.00  5.02              
ATOM   3087 1HH1 ARG A 206      66.184  49.428  48.385  1.00  5.02              
ATOM   3088 2HH1 ARG A 206      67.412  50.580  48.031  1.00  5.02              
ATOM   3089  NH2 ARG A 206      66.083  52.070  46.708  1.00  5.02              
ATOM   3090 1HH2 ARG A 206      65.508  52.818  46.355  1.00  5.02              
ATOM   3091 2HH2 ARG A 206      67.086  52.188  46.634  1.00  5.02              
ATOM   3092  C   ARG A 206      60.661  47.513  51.210  1.00  5.02              
ATOM   3093  O   ARG A 206      61.256  47.423  52.282  1.00  5.02              
ATOM   3094  N   LYS A 207      59.365  47.164  51.102  1.00  5.38              
ATOM   3095  H   LYS A 207      58.921  47.176  50.186  1.00  5.38              
ATOM   3096  CA  LYS A 207      58.609  46.598  52.251  1.00  5.38              
ATOM   3097  HA  LYS A 207      58.733  47.311  53.058  1.00  5.38              
ATOM   3098  CB  LYS A 207      57.095  46.526  51.958  1.00  5.38              
ATOM   3099  HB1 LYS A 207      56.732  45.503  52.059  1.00  5.38              
ATOM   3100  HB2 LYS A 207      56.917  46.828  50.932  1.00  5.38              
ATOM   3101  CG  LYS A 207      56.271  47.480  52.844  1.00  5.38              
ATOM   3102  HG1 LYS A 207      55.348  47.726  52.317  1.00  5.38              
ATOM   3103  HG2 LYS A 207      56.823  48.413  52.961  1.00  5.38              
ATOM   3104  CD  LYS A 207      55.920  46.969  54.251  1.00  5.38              
ATOM   3105  HD1 LYS A 207      55.492  47.797  54.814  1.00  5.38              
ATOM   3106  HD2 LYS A 207      56.835  46.666  54.762  1.00  5.38              
ATOM   3107  CE  LYS A 207      54.917  45.810  54.285  1.00  5.38              
ATOM   3108  HE1 LYS A 207      54.675  45.594  55.329  1.00  5.38              
ATOM   3109  HE2 LYS A 207      55.394  44.926  53.852  1.00  5.38              
ATOM   3110  NZ  LYS A 207      53.678  46.123  53.532  1.00  5.38              
ATOM   3111  HZ1 LYS A 207      53.255  47.015  53.781  1.00  5.38              
ATOM   3112  HZ2 LYS A 207      53.877  46.095  52.537  1.00  5.38              
ATOM   3113  HZ3 LYS A 207      52.942  45.442  53.676  1.00  5.38              
ATOM   3114  C   LYS A 207      59.147  45.308  52.882  1.00  5.38              
ATOM   3115  O   LYS A 207      58.776  45.011  54.017  1.00  5.38              
ATOM   3116  N   ARG A 208      60.050  44.587  52.215  1.00  5.29              
ATOM   3117  H   ARG A 208      60.093  44.759  51.212  1.00  5.29              
ATOM   3118  CA  ARG A 208      60.803  43.432  52.753  1.00  5.29              
ATOM   3119  HA  ARG A 208      60.441  43.176  53.750  1.00  5.29              
ATOM   3120  CB  ARG A 208      60.575  42.224  51.812  1.00  5.29              
ATOM   3121  HB1 ARG A 208      61.381  41.503  51.958  1.00  5.29              
ATOM   3122  HB2 ARG A 208      60.652  42.566  50.778  1.00  5.29              
ATOM   3123  CG  ARG A 208      59.261  41.433  51.974  1.00  5.29              
ATOM   3124  HG1 ARG A 208      59.322  40.835  52.884  1.00  5.29              
ATOM   3125  HG2 ARG A 208      59.202  40.741  51.133  1.00  5.29              
ATOM   3126  CD  ARG A 208      57.963  42.255  52.031  1.00  5.29              
ATOM   3127  HD1 ARG A 208      58.081  43.173  51.467  1.00  5.29              
ATOM   3128  HD2 ARG A 208      57.773  42.541  53.067  1.00  5.29              
ATOM   3129  NE  ARG A 208      56.803  41.518  51.488  1.00  5.29              
ATOM   3130  HE  ARG A 208      56.327  40.884  52.103  1.00  5.29              
ATOM   3131  CZ  ARG A 208      56.329  41.627  50.255  1.00  5.29              
ATOM   3132  NH1 ARG A 208      56.879  42.363  49.341  1.00  5.29              
ATOM   3133 1HH1 ARG A 208      57.694  42.933  49.551  1.00  5.29              
ATOM   3134 2HH1 ARG A 208      56.444  42.388  48.423  1.00  5.29              
ATOM   3135  NH2 ARG A 208      55.268  40.980  49.883  1.00  5.29              
ATOM   3136 1HH2 ARG A 208      54.783  40.351  50.483  1.00  5.29              
ATOM   3137 2HH2 ARG A 208      54.956  41.149  48.923  1.00  5.29              
ATOM   3138  C   ARG A 208      62.313  43.707  52.919  1.00  5.29              
ATOM   3139  O   ARG A 208      63.062  42.833  53.345  1.00  5.29              
ATOM   3140  N   ASN A 209      62.780  44.905  52.561  1.00  4.76              
ATOM   3141  H   ASN A 209      62.106  45.612  52.298  1.00  4.76              
ATOM   3142  CA  ASN A 209      64.191  45.228  52.320  1.00  4.76              
ATOM   3143  HA  ASN A 209      64.812  44.699  53.045  1.00  4.76              
ATOM   3144  CB  ASN A 209      64.526  44.723  50.899  1.00  4.76              
ATOM   3145  HB1 ASN A 209      64.132  45.409  50.147  1.00  4.76              
ATOM   3146  HB2 ASN A 209      64.064  43.751  50.727  1.00  4.76              
ATOM   3147  CG  ASN A 209      66.013  44.556  50.686  1.00  4.76              
ATOM   3148  OD1 ASN A 209      66.670  45.332  50.020  1.00  4.76              
ATOM   3149  ND2 ASN A 209      66.608  43.538  51.271  1.00  4.76              
ATOM   3150 1HD2 ASN A 209      66.076  42.886  51.816  1.00  4.76              
ATOM   3151 2HD2 ASN A 209      67.597  43.459  51.114  1.00  4.76              
ATOM   3152  C   ASN A 209      64.410  46.757  52.514  1.00  4.76              
ATOM   3153  O   ASN A 209      64.447  47.555  51.575  1.00  4.76              
ATOM   3154  N   LEU A 210      64.396  47.171  53.784  1.00  4.41              
ATOM   3155  H   LEU A 210      64.386  46.442  54.477  1.00  4.41              
ATOM   3156  CA  LEU A 210      63.893  48.471  54.246  1.00  4.41              
ATOM   3157  HA  LEU A 210      63.142  48.778  53.514  1.00  4.41              
ATOM   3158  CB  LEU A 210      63.094  48.291  55.553  1.00  4.41              
ATOM   3159  HB1 LEU A 210      62.167  47.769  55.318  1.00  4.41              
ATOM   3160  HB2 LEU A 210      62.819  49.289  55.897  1.00  4.41              
ATOM   3161  CG  LEU A 210      63.791  47.546  56.707  1.00  4.41              
ATOM   3162  HG  LEU A 210      64.829  47.855  56.776  1.00  4.41              
ATOM   3163  CD1 LEU A 210      63.089  47.894  58.023  1.00  4.41              
ATOM   3164 1HD1 LEU A 210      63.609  47.418  58.855  1.00  4.41              
ATOM   3165 2HD1 LEU A 210      63.114  48.972  58.175  1.00  4.41              
ATOM   3166 3HD1 LEU A 210      62.055  47.551  57.996  1.00  4.41              
ATOM   3167  CD2 LEU A 210      63.742  46.016  56.573  1.00  4.41              
ATOM   3168 1HD2 LEU A 210      64.095  45.557  57.496  1.00  4.41              
ATOM   3169 2HD2 LEU A 210      62.719  45.686  56.388  1.00  4.41              
ATOM   3170 3HD2 LEU A 210      64.388  45.663  55.774  1.00  4.41              
ATOM   3171  C   LEU A 210      64.885  49.659  54.254  1.00  4.41              
ATOM   3172  O   LEU A 210      65.345  50.102  55.305  1.00  4.41              
ATOM   3173  N   ASP A 211      65.236  50.116  53.050  1.00  3.93              
ATOM   3174  H   ASP A 211      64.693  49.746  52.286  1.00  3.93              
ATOM   3175  CA  ASP A 211      66.604  50.584  52.692  1.00  3.93              
ATOM   3176  HA  ASP A 211      67.257  49.725  52.844  1.00  3.93              
ATOM   3177  CB  ASP A 211      66.679  50.935  51.196  1.00  3.93              
ATOM   3178  HB1 ASP A 211      66.228  51.914  51.029  1.00  3.93              
ATOM   3179  HB2 ASP A 211      66.101  50.194  50.644  1.00  3.93              
ATOM   3180  CG  ASP A 211      68.114  50.911  50.637  1.00  3.93              
ATOM   3181  OD1 ASP A 211      68.999  50.358  51.325  1.00  3.93              
ATOM   3182  OD2 ASP A 211      68.282  51.344  49.474  1.00  3.93              
ATOM   3183  C   ASP A 211      67.171  51.710  53.562  1.00  3.93              
ATOM   3184  O   ASP A 211      66.433  52.398  54.242  1.00  3.93              
ATOM   3185  N   ASP A 212      68.485  51.880  53.661  1.00  3.74              
ATOM   3186  H   ASP A 212      69.096  51.434  52.974  1.00  3.74              
ATOM   3187  CA  ASP A 212      69.017  52.910  54.563  1.00  3.74              
ATOM   3188  HA  ASP A 212      68.628  52.699  55.557  1.00  3.74              
ATOM   3189  CB  ASP A 212      70.547  52.833  54.678  1.00  3.74              
ATOM   3190  HB1 ASP A 212      70.930  53.768  55.091  1.00  3.74              
ATOM   3191  HB2 ASP A 212      70.997  52.667  53.698  1.00  3.74              
ATOM   3192  CG  ASP A 212      70.891  51.696  55.639  1.00  3.74              
ATOM   3193  OD1 ASP A 212      70.532  51.831  56.831  1.00  3.74              
ATOM   3194  OD2 ASP A 212      71.195  50.575  55.174  1.00  3.74              
ATOM   3195  C   ASP A 212      68.489  54.323  54.261  1.00  3.74              
ATOM   3196  O   ASP A 212      68.375  54.695  53.090  1.00  3.74              
ATOM   3197  N   ILE A 213      68.166  55.118  55.304  1.00  3.55              
ATOM   3198  H   ILE A 213      68.233  54.779  56.250  1.00  3.55              
ATOM   3199  CA  ILE A 213      68.255  56.564  55.094  1.00  3.55              
ATOM   3200  HA  ILE A 213      68.133  56.735  54.026  1.00  3.55              
ATOM   3201  CB  ILE A 213      67.088  57.374  55.715  1.00  3.55              
ATOM   3202  HB  ILE A 213      66.306  56.672  55.982  1.00  3.55              
ATOM   3203  CG2 ILE A 213      67.477  58.132  56.991  1.00  3.55              
ATOM   3204 1HG2 ILE A 213      66.633  58.706  57.355  1.00  3.55              
ATOM   3205 2HG2 ILE A 213      67.792  57.422  57.753  1.00  3.55              
ATOM   3206 3HG2 ILE A 213      68.281  58.832  56.788  1.00  3.55              
ATOM   3207  CG1 ILE A 213      66.381  58.313  54.711  1.00  3.55              
ATOM   3208 1HG1 ILE A 213      65.618  58.882  55.242  1.00  3.55              
ATOM   3209 2HG1 ILE A 213      65.861  57.698  53.981  1.00  3.55              
ATOM   3210  CD1 ILE A 213      67.256  59.305  53.940  1.00  3.55              
ATOM   3211  HD1 ILE A 213      67.883  59.862  54.625  1.00  3.55              
ATOM   3212  HD2 ILE A 213      67.875  58.789  53.207  1.00  3.55              
ATOM   3213  HD3 ILE A 213      66.612  60.006  53.417  1.00  3.55              
ATOM   3214  C   ILE A 213      69.665  57.084  55.390  1.00  3.55              
ATOM   3215  O   ILE A 213      70.248  56.731  56.416  1.00  3.55              
ATOM   3216  N   ASP A 214      70.203  57.952  54.522  1.00  3.51              
ATOM   3217  H   ASP A 214      69.689  58.208  53.691  1.00  3.51              
ATOM   3218  CA  ASP A 214      71.309  58.818  54.915  1.00  3.51              
ATOM   3219  HA  ASP A 214      72.123  58.201  55.300  1.00  3.51              
ATOM   3220  CB  ASP A 214      71.871  59.670  53.768  1.00  3.51              
ATOM   3221  HB1 ASP A 214      71.078  60.280  53.331  1.00  3.51              
ATOM   3222  HB2 ASP A 214      72.280  59.018  52.995  1.00  3.51              
ATOM   3223  CG  ASP A 214      72.980  60.578  54.333  1.00  3.51              
ATOM   3224  OD1 ASP A 214      72.662  61.695  54.805  1.00  3.51              
ATOM   3225  OD2 ASP A 214      74.133  60.100  54.402  1.00  3.51              
ATOM   3226  C   ASP A 214      70.849  59.765  56.027  1.00  3.51              
ATOM   3227  O   ASP A 214      69.884  60.515  55.849  1.00  3.51              
ATOM   3228  N   PHE A 215      71.541  59.764  57.165  1.00  3.15              
ATOM   3229  H   PHE A 215      72.342  59.156  57.266  1.00  3.15              
ATOM   3230  CA  PHE A 215      71.291  60.760  58.196  1.00  3.15              
ATOM   3231  HA  PHE A 215      70.927  61.658  57.703  1.00  3.15              
ATOM   3232  CB  PHE A 215      70.213  60.235  59.171  1.00  3.15              
ATOM   3233  HB1 PHE A 215      69.327  59.953  58.606  1.00  3.15              
ATOM   3234  HB2 PHE A 215      69.920  61.050  59.829  1.00  3.15              
ATOM   3235  CG  PHE A 215      70.637  59.058  60.038  1.00  3.15              
ATOM   3236  CD1 PHE A 215      71.323  59.277  61.246  1.00  3.15              
ATOM   3237  HD1 PHE A 215      71.528  60.285  61.576  1.00  3.15              
ATOM   3238  CE1 PHE A 215      71.802  58.190  61.996  1.00  3.15              
ATOM   3239  HE1 PHE A 215      72.382  58.384  62.884  1.00  3.15              
ATOM   3240  CZ  PHE A 215      71.576  56.873  61.557  1.00  3.15              
ATOM   3241  HZ  PHE A 215      71.985  56.038  62.108  1.00  3.15              
ATOM   3242  CE2 PHE A 215      70.863  56.648  60.366  1.00  3.15              
ATOM   3243  HE2 PHE A 215      70.733  55.646  59.982  1.00  3.15              
ATOM   3244  CD2 PHE A 215      70.394  57.739  59.614  1.00  3.15              
ATOM   3245  HD2 PHE A 215      69.889  57.568  58.677  1.00  3.15              
ATOM   3246  C   PHE A 215      72.550  61.140  58.967  1.00  3.15              
ATOM   3247  O   PHE A 215      73.506  60.374  59.098  1.00  3.15              
ATOM   3248  N   SER A 216      72.523  62.353  59.518  1.00  3.33              
ATOM   3249  H   SER A 216      71.654  62.866  59.413  1.00  3.33              
ATOM   3250  CA  SER A 216      73.737  63.125  59.711  1.00  3.33              
ATOM   3251  HA  SER A 216      74.551  62.399  59.755  1.00  3.33              
ATOM   3252  CB  SER A 216      74.045  63.919  58.444  1.00  3.33              
ATOM   3253  HB1 SER A 216      73.505  64.855  58.453  1.00  3.33              
ATOM   3254  HB2 SER A 216      73.723  63.346  57.572  1.00  3.33              
ATOM   3255  OG  SER A 216      75.439  64.116  58.343  1.00  3.33              
ATOM   3256  HG  SER A 216      75.674  63.954  57.421  1.00  3.33              
ATOM   3257  C   SER A 216      73.846  63.837  61.020  1.00  3.33              
ATOM   3258  O   SER A 216      73.720  65.046  61.089  1.00  3.33              
ATOM   3259  N   LEU A 217      74.029  63.042  62.071  1.00  3.38              
ATOM   3260  H   LEU A 217      74.135  62.057  61.878  1.00  3.38              
ATOM   3261  CA  LEU A 217      74.166  63.473  63.455  1.00  3.38              
ATOM   3262  HA  LEU A 217      73.222  63.902  63.756  1.00  3.38              
ATOM   3263  CB  LEU A 217      74.401  62.208  64.300  1.00  3.38              
ATOM   3264  HB1 LEU A 217      75.333  61.744  63.970  1.00  3.38              
ATOM   3265  HB2 LEU A 217      73.587  61.504  64.115  1.00  3.38              
ATOM   3266  CG  LEU A 217      74.493  62.460  65.812  1.00  3.38              
ATOM   3267  HG  LEU A 217      75.333  63.126  65.996  1.00  3.38              
ATOM   3268  CD1 LEU A 217      73.213  63.079  66.382  1.00  3.38              
ATOM   3269 1HD1 LEU A 217      73.287  63.174  67.460  1.00  3.38              
ATOM   3270 2HD1 LEU A 217      73.079  64.081  65.990  1.00  3.38              
ATOM   3271 3HD1 LEU A 217      72.350  62.468  66.121  1.00  3.38              
ATOM   3272  CD2 LEU A 217      74.761  61.137  66.531  1.00  3.38              
ATOM   3273 1HD2 LEU A 217      74.928  61.326  67.591  1.00  3.38              
ATOM   3274 2HD2 LEU A 217      73.913  60.463  66.408  1.00  3.38              
ATOM   3275 3HD2 LEU A 217      75.655  60.669  66.117  1.00  3.38              
ATOM   3276  C   LEU A 217      75.275  64.524  63.630  1.00  3.38              
ATOM   3277  O   LEU A 217      76.401  64.305  63.190  1.00  3.38              
ATOM   3278  N   LEU A 218      74.985  65.643  64.306  1.00  3.62              
ATOM   3279  H   LEU A 218      74.033  65.715  64.649  1.00  3.62              
ATOM   3280  CA  LEU A 218      75.989  66.467  64.968  1.00  3.62              
ATOM   3281  HA  LEU A 218      76.968  66.182  64.578  1.00  3.62              
ATOM   3282  CB  LEU A 218      75.947  68.027  64.908  1.00  3.62              
ATOM   3283  HB1 LEU A 218      74.955  68.337  65.151  1.00  3.62              
ATOM   3284  HB2 LEU A 218      76.181  68.361  63.912  1.00  3.62              
ATOM   3285  CG  LEU A 218      76.841  68.845  65.884  1.00  3.62              
ATOM   3286  HG  LEU A 218      76.542  68.592  66.897  1.00  3.62              
ATOM   3287  CD1 LEU A 218      78.351  68.607  65.763  1.00  3.62              
ATOM   3288 1HD1 LEU A 218      78.827  68.811  66.723  1.00  3.62              
ATOM   3289 2HD1 LEU A 218      78.574  67.587  65.461  1.00  3.62              
ATOM   3290 3HD1 LEU A 218      78.789  69.275  65.023  1.00  3.62              
ATOM   3291  CD2 LEU A 218      76.607  70.350  65.769  1.00  3.62              
ATOM   3292 1HD2 LEU A 218      75.551  70.583  65.869  1.00  3.62              
ATOM   3293 2HD2 LEU A 218      77.148  70.868  66.561  1.00  3.62              
ATOM   3294 3HD2 LEU A 218      76.963  70.719  64.812  1.00  3.62              
ATOM   3295  C   LEU A 218      75.958  66.034  66.408  1.00  3.62              
ATOM   3296  O   LEU A 218      74.900  65.735  66.953  1.00  3.62              
ATOM   3297  N   VAL A 219      77.095  66.126  67.068  1.00  3.82              
ATOM   3298  H   VAL A 219      77.940  66.398  66.588  1.00  3.82              
ATOM   3299  CA  VAL A 219      77.081  66.093  68.505  1.00  3.82              
ATOM   3300  HA  VAL A 219      76.122  66.451  68.881  1.00  3.82              
ATOM   3301  CB  VAL A 219      77.291  64.634  69.007  1.00  3.82              
ATOM   3302  HB  VAL A 219      77.689  64.685  70.020  1.00  3.82              
ATOM   3303  CG1 VAL A 219      75.988  63.842  69.095  1.00  3.82              
ATOM   3304 1HG1 VAL A 219      76.160  62.915  69.641  1.00  3.82              
ATOM   3305 2HG1 VAL A 219      75.223  64.429  69.603  1.00  3.82              
ATOM   3306 3HG1 VAL A 219      75.632  63.602  68.102  1.00  3.82              
ATOM   3307  CG2 VAL A 219      78.279  63.789  68.183  1.00  3.82              
ATOM   3308 1HG2 VAL A 219      79.224  64.318  68.058  1.00  3.82              
ATOM   3309 2HG2 VAL A 219      78.478  62.852  68.703  1.00  3.82              
ATOM   3310 3HG2 VAL A 219      77.867  63.559  67.199  1.00  3.82              
ATOM   3311  C   VAL A 219      78.167  66.933  69.182  1.00  3.82              
ATOM   3312  O   VAL A 219      79.355  66.602  69.192  1.00  3.82              
ATOM   3313  N   ALA A 220      77.725  67.965  69.887  1.00  4.02              
ATOM   3314  H   ALA A 220      76.745  68.215  69.798  1.00  4.02              
ATOM   3315  CA  ALA A 220      78.525  68.648  70.884  1.00  4.02              
ATOM   3316  HA  ALA A 220      79.520  68.813  70.466  1.00  4.02              
ATOM   3317  CB  ALA A 220      77.918  70.028  71.163  1.00  4.02              
ATOM   3318  HB1 ALA A 220      78.571  70.587  71.834  1.00  4.02              
ATOM   3319  HB2 ALA A 220      77.811  70.581  70.229  1.00  4.02              
ATOM   3320  HB3 ALA A 220      76.944  69.911  71.637  1.00  4.02              
ATOM   3321  C   ALA A 220      78.686  67.820  72.180  1.00  4.02              
ATOM   3322  O   ALA A 220      77.920  67.932  73.148  1.00  4.02              
ATOM   3323  N   THR A 221      79.720  66.980  72.202  1.00  4.21              
ATOM   3324  H   THR A 221      80.273  66.899  71.353  1.00  4.21              
ATOM   3325  CA  THR A 221      80.059  66.026  73.278  1.00  4.21              
ATOM   3326  HA  THR A 221      79.176  65.426  73.482  1.00  4.21              
ATOM   3327  CB  THR A 221      81.159  65.063  72.800  1.00  4.21              
ATOM   3328  HB  THR A 221      81.539  64.476  73.637  1.00  4.21              
ATOM   3329  CG2 THR A 221      80.637  64.097  71.737  1.00  4.21              
ATOM   3330 1HG2 THR A 221      81.422  63.394  71.461  1.00  4.21              
ATOM   3331 2HG2 THR A 221      79.792  63.535  72.135  1.00  4.21              
ATOM   3332 3HG2 THR A 221      80.317  64.641  70.848  1.00  4.21              
ATOM   3333  OG1 THR A 221      82.212  65.791  72.215  1.00  4.21              
ATOM   3334  HG1 THR A 221      82.836  65.156  71.850  1.00  4.21              
ATOM   3335  C   THR A 221      80.452  66.624  74.633  1.00  4.21              
ATOM   3336  O   THR A 221      80.745  65.876  75.567  1.00  4.21              
ATOM   3337  N   ARG A 222      80.412  67.956  74.793  1.00  4.36              
ATOM   3338  H   ARG A 222      80.182  68.503  73.977  1.00  4.36              
ATOM   3339  CA  ARG A 222      80.475  68.637  76.103  1.00  4.36              
ATOM   3340  HA  ARG A 222      81.280  68.195  76.696  1.00  4.36              
ATOM   3341  CB  ARG A 222      80.779  70.145  75.931  1.00  4.36              
ATOM   3342  HB1 ARG A 222      80.703  70.613  76.913  1.00  4.36              
ATOM   3343  HB2 ARG A 222      80.031  70.602  75.282  1.00  4.36              
ATOM   3344  CG  ARG A 222      82.186  70.450  75.383  1.00  4.36              
ATOM   3345  HG1 ARG A 222      82.247  70.160  74.334  1.00  4.36              
ATOM   3346  HG2 ARG A 222      82.906  69.852  75.943  1.00  4.36              
ATOM   3347  CD  ARG A 222      82.593  71.930  75.538  1.00  4.36              
ATOM   3348  HD1 ARG A 222      83.668  72.003  75.351  1.00  4.36              
ATOM   3349  HD2 ARG A 222      82.425  72.242  76.571  1.00  4.36              
ATOM   3350  NE  ARG A 222      81.889  72.850  74.613  1.00  4.36              
ATOM   3351  HE  ARG A 222      81.119  72.490  74.078  1.00  4.36              
ATOM   3352  CZ  ARG A 222      82.195  74.128  74.442  1.00  4.36              
ATOM   3353  NH1 ARG A 222      83.098  74.746  75.142  1.00  4.36              
ATOM   3354 1HH1 ARG A 222      83.667  74.272  75.844  1.00  4.36              
ATOM   3355 2HH1 ARG A 222      83.299  75.716  74.967  1.00  4.36              
ATOM   3356  NH2 ARG A 222      81.607  74.857  73.538  1.00  4.36              
ATOM   3357 1HH2 ARG A 222      80.900  74.503  72.924  1.00  4.36              
ATOM   3358 2HH2 ARG A 222      81.932  75.819  73.460  1.00  4.36              
ATOM   3359  C   ARG A 222      79.201  68.486  76.934  1.00  4.36              
ATOM   3360  O   ARG A 222      79.293  68.300  78.145  1.00  4.36              
ATOM   3361  N   CYS A 223      78.045  68.484  76.274  1.00  3.92              
ATOM   3362  H   CYS A 223      78.065  68.615  75.273  1.00  3.92              
ATOM   3363  CA  CYS A 223      76.738  68.273  76.897  1.00  3.92              
ATOM   3364  HA  CYS A 223      76.846  68.263  77.983  1.00  3.92              
ATOM   3365  CB  CYS A 223      75.790  69.424  76.554  1.00  3.92              
ATOM   3366  HB1 CYS A 223      76.068  70.307  77.130  1.00  3.92              
ATOM   3367  HB2 CYS A 223      74.778  69.142  76.853  1.00  3.92              
ATOM   3368  SG  CYS A 223      75.792  69.849  74.802  1.00  3.92              
ATOM   3369  C   CYS A 223      76.143  66.921  76.516  1.00  3.92              
ATOM   3370  O   CYS A 223      75.584  66.257  77.387  1.00  3.92              
ATOM   3371  N   VAL A 224      76.323  66.436  75.281  1.00  3.72              
ATOM   3372  H   VAL A 224      76.774  66.988  74.560  1.00  3.72              
ATOM   3373  CA  VAL A 224      75.889  65.056  75.020  1.00  3.72              
ATOM   3374  HA  VAL A 224      74.969  64.897  75.583  1.00  3.72              
ATOM   3375  CB  VAL A 224      75.473  64.759  73.573  1.00  3.72              
ATOM   3376  HB  VAL A 224      74.975  63.788  73.574  1.00  3.72              
ATOM   3377  CG1 VAL A 224      74.472  65.784  73.039  1.00  3.72              
ATOM   3378 1HG1 VAL A 224      74.138  65.475  72.049  1.00  3.72              
ATOM   3379 2HG1 VAL A 224      73.606  65.832  73.700  1.00  3.72              
ATOM   3380 3HG1 VAL A 224      74.925  66.774  72.972  1.00  3.72              
ATOM   3381  CG2 VAL A 224      76.635  64.658  72.598  1.00  3.72              
ATOM   3382 1HG2 VAL A 224      77.382  63.946  72.944  1.00  3.72              
ATOM   3383 2HG2 VAL A 224      76.240  64.290  71.660  1.00  3.72              
ATOM   3384 3HG2 VAL A 224      77.083  65.633  72.441  1.00  3.72              
ATOM   3385  C   VAL A 224      76.889  64.031  75.535  1.00  3.72              
ATOM   3386  O   VAL A 224      78.106  64.217  75.491  1.00  3.72              
ATOM   3387  N   THR A 225      76.341  62.910  75.977  1.00  3.90              
ATOM   3388  H   THR A 225      75.328  62.901  76.038  1.00  3.90              
ATOM   3389  CA  THR A 225      77.052  61.724  76.432  1.00  3.90              
ATOM   3390  HA  THR A 225      78.078  61.788  76.069  1.00  3.90              
ATOM   3391  CB  THR A 225      77.106  61.688  77.967  1.00  3.90              
ATOM   3392  HB  THR A 225      77.076  62.719  78.310  1.00  3.90              
ATOM   3393  CG2 THR A 225      75.986  60.940  78.686  1.00  3.90              
ATOM   3394 1HG2 THR A 225      76.089  61.087  79.762  1.00  3.90              
ATOM   3395 2HG2 THR A 225      75.021  61.340  78.380  1.00  3.90              
ATOM   3396 3HG2 THR A 225      76.027  59.872  78.469  1.00  3.90              
ATOM   3397  OG1 THR A 225      78.353  61.167  78.368  1.00  3.90              
ATOM   3398  HG1 THR A 225      78.327  60.213  78.218  1.00  3.90              
ATOM   3399  C   THR A 225      76.477  60.455  75.828  1.00  3.90              
ATOM   3400  O   THR A 225      77.110  59.411  75.944  1.00  3.90              
ATOM   3401  N   SER A 226      75.339  60.543  75.121  1.00  3.67              
ATOM   3402  H   SER A 226      74.835  61.422  75.105  1.00  3.67              
ATOM   3403  CA  SER A 226      75.006  59.527  74.093  1.00  3.67              
ATOM   3404  HA  SER A 226      75.897  59.282  73.515  1.00  3.67              
ATOM   3405  CB  SER A 226      74.504  58.252  74.802  1.00  3.67              
ATOM   3406  HB1 SER A 226      73.549  58.460  75.289  1.00  3.67              
ATOM   3407  HB2 SER A 226      75.215  57.950  75.570  1.00  3.67              
ATOM   3408  OG  SER A 226      74.349  57.167  73.904  1.00  3.67              
ATOM   3409  HG  SER A 226      74.256  56.365  74.430  1.00  3.67              
ATOM   3410  C   SER A 226      73.910  60.017  73.144  1.00  3.67              
ATOM   3411  O   SER A 226      73.189  60.963  73.458  1.00  3.67              
ATOM   3412  N   VAL A 227      73.729  59.325  72.021  1.00  3.38              
ATOM   3413  H   VAL A 227      74.305  58.504  71.887  1.00  3.38              
ATOM   3414  CA  VAL A 227      72.584  59.489  71.119  1.00  3.38              
ATOM   3415  HA  VAL A 227      71.757  59.943  71.668  1.00  3.38              
ATOM   3416  CB  VAL A 227      72.913  60.391  69.914  1.00  3.38              
ATOM   3417  HB  VAL A 227      73.677  59.914  69.299  1.00  3.38              
ATOM   3418  CG1 VAL A 227      71.662  60.629  69.056  1.00  3.38              
ATOM   3419 1HG1 VAL A 227      71.905  61.287  68.223  1.00  3.38              
ATOM   3420 2HG1 VAL A 227      71.290  59.694  68.644  1.00  3.38              
ATOM   3421 3HG1 VAL A 227      70.879  61.100  69.653  1.00  3.38              
ATOM   3422  CG2 VAL A 227      73.436  61.756  70.369  1.00  3.38              
ATOM   3423 1HG2 VAL A 227      73.578  62.398  69.505  1.00  3.38              
ATOM   3424 2HG2 VAL A 227      72.723  62.216  71.053  1.00  3.38              
ATOM   3425 3HG2 VAL A 227      74.396  61.649  70.871  1.00  3.38              
ATOM   3426  C   VAL A 227      72.147  58.116  70.641  1.00  3.38              
ATOM   3427  O   VAL A 227      72.972  57.316  70.198  1.00  3.38              
ATOM   3428  N   ASN A 228      70.843  57.860  70.698  1.00  3.55              
ATOM   3429  H   ASN A 228      70.231  58.572  71.095  1.00  3.55              
ATOM   3430  CA  ASN A 228      70.193  56.708  70.094  1.00  3.55              
ATOM   3431  HA  ASN A 228      70.867  56.258  69.365  1.00  3.55              
ATOM   3432  CB  ASN A 228      69.841  55.655  71.161  1.00  3.55              
ATOM   3433  HB1 ASN A 228      69.406  54.791  70.661  1.00  3.55              
ATOM   3434  HB2 ASN A 228      69.085  56.071  71.826  1.00  3.55              
ATOM   3435  CG  ASN A 228      70.992  55.155  72.019  1.00  3.55              
ATOM   3436  OD1 ASN A 228      70.825  54.885  73.196  1.00  3.55              
ATOM   3437  ND2 ASN A 228      72.188  54.970  71.512  1.00  3.55              
ATOM   3438 1HD2 ASN A 228      72.447  55.497  70.682  1.00  3.55              
ATOM   3439 2HD2 ASN A 228      72.904  54.710  72.166  1.00  3.55              
ATOM   3440  C   ASN A 228      68.948  57.178  69.351  1.00  3.55              
ATOM   3441  O   ASN A 228      68.111  57.879  69.923  1.00  3.55              
ATOM   3442  N   LEU A 229      68.838  56.813  68.076  1.00  3.41              
ATOM   3443  H   LEU A 229      69.518  56.167  67.683  1.00  3.41              
ATOM   3444  CA  LEU A 229      67.811  57.355  67.201  1.00  3.41              
ATOM   3445  HA  LEU A 229      66.959  57.629  67.826  1.00  3.41              
ATOM   3446  CB  LEU A 229      68.306  58.673  66.555  1.00  3.41              
ATOM   3447  HB1 LEU A 229      68.806  59.247  67.333  1.00  3.41              
ATOM   3448  HB2 LEU A 229      67.434  59.256  66.259  1.00  3.41              
ATOM   3449  CG  LEU A 229      69.257  58.563  65.343  1.00  3.41              
ATOM   3450  HG  LEU A 229      69.769  57.607  65.376  1.00  3.41              
ATOM   3451  CD1 LEU A 229      68.516  58.663  64.005  1.00  3.41              
ATOM   3452 1HD1 LEU A 229      69.221  58.508  63.188  1.00  3.41              
ATOM   3453 2HD1 LEU A 229      67.731  57.915  63.934  1.00  3.41              
ATOM   3454 3HD1 LEU A 229      68.077  59.654  63.897  1.00  3.41              
ATOM   3455  CD2 LEU A 229      70.319  59.663  65.379  1.00  3.41              
ATOM   3456 1HD2 LEU A 229      70.983  59.566  64.522  1.00  3.41              
ATOM   3457 2HD2 LEU A 229      69.843  60.644  65.350  1.00  3.41              
ATOM   3458 3HD2 LEU A 229      70.913  59.578  66.287  1.00  3.41              
ATOM   3459  C   LEU A 229      67.305  56.334  66.183  1.00  3.41              
ATOM   3460  O   LEU A 229      68.034  55.767  65.346  1.00  3.41              
ATOM   3461  N   ARG A 230      65.983  56.177  66.224  1.00  3.51              
ATOM   3462  H   ARG A 230      65.451  56.740  66.884  1.00  3.51              
ATOM   3463  CA  ARG A 230      65.283  55.468  65.164  1.00  3.51              
ATOM   3464  HA  ARG A 230      66.007  54.890  64.585  1.00  3.51              
ATOM   3465  CB  ARG A 230      64.318  54.450  65.776  1.00  3.51              
ATOM   3466  HB1 ARG A 230      63.681  54.951  66.497  1.00  3.51              
ATOM   3467  HB2 ARG A 230      64.894  53.721  66.348  1.00  3.51              
ATOM   3468  CG  ARG A 230      63.453  53.703  64.749  1.00  3.51              
ATOM   3469  HG1 ARG A 230      63.019  54.391  64.024  1.00  3.51              
ATOM   3470  HG2 ARG A 230      62.627  53.279  65.298  1.00  3.51              
ATOM   3471  CD  ARG A 230      64.174  52.562  64.015  1.00  3.51              
ATOM   3472  HD1 ARG A 230      65.024  52.213  64.601  1.00  3.51              
ATOM   3473  HD2 ARG A 230      64.552  52.945  63.067  1.00  3.51              
ATOM   3474  NE  ARG A 230      63.243  51.448  63.744  1.00  3.51              
ATOM   3475  HE  ARG A 230      62.538  51.632  63.033  1.00  3.51              
ATOM   3476  CZ  ARG A 230      63.084  50.341  64.452  1.00  3.51              
ATOM   3477  NH1 ARG A 230      63.787  50.061  65.511  1.00  3.51              
ATOM   3478 1HH1 ARG A 230      64.592  50.608  65.732  1.00  3.51              
ATOM   3479 2HH1 ARG A 230      63.505  49.270  66.083  1.00  3.51              
ATOM   3480  NH2 ARG A 230      62.156  49.484  64.148  1.00  3.51              
ATOM   3481 1HH2 ARG A 230      61.582  49.623  63.334  1.00  3.51              
ATOM   3482 2HH2 ARG A 230      62.043  48.672  64.738  1.00  3.51              
ATOM   3483  C   ARG A 230      64.698  56.493  64.199  1.00  3.51              
ATOM   3484  O   ARG A 230      64.076  57.473  64.647  1.00  3.51              
ATOM   3485  N   PHE A 231      64.868  56.244  62.894  1.00  3.32              
ATOM   3486  H   PHE A 231      65.390  55.435  62.565  1.00  3.32              
ATOM   3487  CA  PHE A 231      64.267  57.084  61.890  1.00  3.32              
ATOM   3488  HA  PHE A 231      63.469  57.697  62.310  1.00  3.32              
ATOM   3489  CB  PHE A 231      65.329  58.009  61.291  1.00  3.32              
ATOM   3490  HB1 PHE A 231      66.123  57.413  60.837  1.00  3.32              
ATOM   3491  HB2 PHE A 231      65.778  58.619  62.074  1.00  3.32              
ATOM   3492  CG  PHE A 231      64.722  58.906  60.237  1.00  3.32              
ATOM   3493  CD1 PHE A 231      64.192  60.153  60.599  1.00  3.32              
ATOM   3494  HD1 PHE A 231      64.262  60.505  61.611  1.00  3.32              
ATOM   3495  CE1 PHE A 231      63.570  60.958  59.640  1.00  3.32              
ATOM   3496  HE1 PHE A 231      63.229  61.944  59.905  1.00  3.32              
ATOM   3497  CZ  PHE A 231      63.430  60.502  58.323  1.00  3.32              
ATOM   3498  HZ  PHE A 231      62.971  61.141  57.585  1.00  3.32              
ATOM   3499  CE2 PHE A 231      63.950  59.251  57.956  1.00  3.32              
ATOM   3500  HE2 PHE A 231      63.884  58.913  56.932  1.00  3.32              
ATOM   3501  CD2 PHE A 231      64.600  58.455  58.911  1.00  3.32              
ATOM   3502  HD2 PHE A 231      65.012  57.498  58.620  1.00  3.32              
ATOM   3503  C   PHE A 231      63.685  56.207  60.784  1.00  3.32              
ATOM   3504  O   PHE A 231      64.331  55.295  60.254  1.00  3.32              
ATOM   3505  N   GLU A 232      62.443  56.496  60.407  1.00  3.13              
ATOM   3506  H   GLU A 232      61.981  57.324  60.764  1.00  3.13              
ATOM   3507  CA  GLU A 232      61.931  55.876  59.198  1.00  3.13              
ATOM   3508  HA  GLU A 232      62.771  55.503  58.605  1.00  3.13              
ATOM   3509  CB  GLU A 232      61.057  54.642  59.494  1.00  3.13              
ATOM   3510  HB1 GLU A 232      60.769  54.180  58.549  1.00  3.13              
ATOM   3511  HB2 GLU A 232      60.146  55.006  59.933  1.00  3.13              
ATOM   3512  CG  GLU A 232      61.647  53.533  60.398  1.00  3.13              
ATOM   3513  HG1 GLU A 232      62.392  53.944  61.074  1.00  3.13              
ATOM   3514  HG2 GLU A 232      62.133  52.779  59.777  1.00  3.13              
ATOM   3515  CD  GLU A 232      60.585  52.873  61.281  1.00  3.13              
ATOM   3516  OE1 GLU A 232      59.392  52.837  60.895  1.00  3.13              
ATOM   3517  OE2 GLU A 232      60.893  52.509  62.443  1.00  3.13              
ATOM   3518  C   GLU A 232      61.227  56.829  58.250  1.00  3.13              
ATOM   3519  O   GLU A 232      60.572  57.775  58.707  1.00  3.13              
ATOM   3520  N   ILE A 233      61.311  56.503  56.948  1.00  3.34              
ATOM   3521  H   ILE A 233      61.803  55.653  56.673  1.00  3.34              
ATOM   3522  CA  ILE A 233      60.608  57.237  55.892  1.00  3.34              
ATOM   3523  HA  ILE A 233      59.821  57.832  56.347  1.00  3.34              
ATOM   3524  CB  ILE A 233      61.513  58.196  55.061  1.00  3.34              
ATOM   3525  HB  ILE A 233      62.558  57.914  55.201  1.00  3.34              
ATOM   3526  CG2 ILE A 233      61.231  58.223  53.539  1.00  3.34              
ATOM   3527 1HG2 ILE A 233      61.909  58.917  53.040  1.00  3.34              
ATOM   3528 2HG2 ILE A 233      61.430  57.257  53.082  1.00  3.34              
ATOM   3529 3HG2 ILE A 233      60.203  58.526  53.336  1.00  3.34              
ATOM   3530  CG1 ILE A 233      61.285  59.614  55.619  1.00  3.34              
ATOM   3531 1HG1 ILE A 233      61.476  59.587  56.688  1.00  3.34              
ATOM   3532 2HG1 ILE A 233      60.240  59.892  55.475  1.00  3.34              
ATOM   3533  CD1 ILE A 233      62.151  60.717  54.995  1.00  3.34              
ATOM   3534  HD1 ILE A 233      63.197  60.413  54.993  1.00  3.34              
ATOM   3535  HD2 ILE A 233      61.826  60.918  53.976  1.00  3.34              
ATOM   3536  HD3 ILE A 233      62.037  61.638  55.564  1.00  3.34              
ATOM   3537  C   ILE A 233      59.925  56.187  55.044  1.00  3.34              
ATOM   3538  O   ILE A 233      60.559  55.383  54.377  1.00  3.34              
ATOM   3539  N   LYS A 234      58.611  56.106  55.147  1.00  3.47              
ATOM   3540  H   LYS A 234      58.116  56.814  55.681  1.00  3.47              
ATOM   3541  CA  LYS A 234      57.892  54.956  54.626  1.00  3.47              
ATOM   3542  HA  LYS A 234      58.471  54.484  53.829  1.00  3.47              
ATOM   3543  CB  LYS A 234      57.680  53.919  55.737  1.00  3.47              
ATOM   3544  HB1 LYS A 234      58.659  53.627  56.114  1.00  3.47              
ATOM   3545  HB2 LYS A 234      57.207  53.038  55.298  1.00  3.47              
ATOM   3546  CG  LYS A 234      56.802  54.439  56.894  1.00  3.47              
ATOM   3547  HG1 LYS A 234      55.915  54.901  56.471  1.00  3.47              
ATOM   3548  HG2 LYS A 234      57.342  55.195  57.467  1.00  3.47              
ATOM   3549  CD  LYS A 234      56.294  53.340  57.833  1.00  3.47              
ATOM   3550  HD1 LYS A 234      55.936  52.505  57.239  1.00  3.47              
ATOM   3551  HD2 LYS A 234      55.436  53.734  58.377  1.00  3.47              
ATOM   3552  CE  LYS A 234      57.293  52.869  58.887  1.00  3.47              
ATOM   3553  HE1 LYS A 234      56.800  52.136  59.532  1.00  3.47              
ATOM   3554  HE2 LYS A 234      57.569  53.721  59.513  1.00  3.47              
ATOM   3555  NZ  LYS A 234      58.526  52.269  58.335  1.00  3.47              
ATOM   3556  HZ1 LYS A 234      58.333  51.441  57.786  1.00  3.47              
ATOM   3557  HZ2 LYS A 234      59.019  52.924  57.741  1.00  3.47              
ATOM   3558  HZ3 LYS A 234      59.131  52.043  59.124  1.00  3.47              
ATOM   3559  C   LYS A 234      56.591  55.358  53.991  1.00  3.47              
ATOM   3560  O   LYS A 234      56.017  56.379  54.342  1.00  3.47              
ATOM   3561  N   ASP A 235      56.066  54.490  53.148  1.00  3.54              
ATOM   3562  H   ASP A 235      56.644  53.717  52.834  1.00  3.54              
ATOM   3563  CA  ASP A 235      54.695  54.552  52.676  1.00  3.54              
ATOM   3564  HA  ASP A 235      54.603  55.391  51.989  1.00  3.54              
ATOM   3565  CB  ASP A 235      54.437  53.264  51.875  1.00  3.54              
ATOM   3566  HB1 ASP A 235      54.428  52.406  52.545  1.00  3.54              
ATOM   3567  HB2 ASP A 235      55.263  53.122  51.175  1.00  3.54              
ATOM   3568  CG  ASP A 235      53.139  53.281  51.073  1.00  3.54              
ATOM   3569  OD1 ASP A 235      52.109  53.774  51.589  1.00  3.54              
ATOM   3570  OD2 ASP A 235      53.150  52.803  49.918  1.00  3.54              
ATOM   3571  C   ASP A 235      53.713  54.749  53.852  1.00  3.54              
ATOM   3572  O   ASP A 235      53.639  53.971  54.817  1.00  3.54              
ATOM   3573  N   ALA A 236      52.953  55.835  53.776  1.00  3.77              
ATOM   3574  H   ALA A 236      53.048  56.404  52.940  1.00  3.77              
ATOM   3575  CA  ALA A 236      51.967  56.258  54.757  1.00  3.77              
ATOM   3576  HA  ALA A 236      52.455  56.401  55.701  1.00  3.77              
ATOM   3577  CB  ALA A 236      51.455  57.628  54.332  1.00  3.77              
ATOM   3578  HB1 ALA A 236      50.758  58.005  55.082  1.00  3.77              
ATOM   3579  HB2 ALA A 236      52.304  58.305  54.246  1.00  3.77              
ATOM   3580  HB3 ALA A 236      50.949  57.544  53.368  1.00  3.77              
ATOM   3581  C   ALA A 236      50.814  55.286  54.984  1.00  3.77              
ATOM   3582  O   ALA A 236      50.164  55.353  56.028  1.00  3.77              
ATOM   3583  N   CYS A 237      50.662  54.361  54.041  1.00  3.97              
ATOM   3584  H   CYS A 237      51.258  54.413  53.218  1.00  3.97              
ATOM   3585  CA  CYS A 237      49.676  53.307  54.016  1.00  3.97              
ATOM   3586  HA  CYS A 237      49.152  53.276  54.972  1.00  3.97              
ATOM   3587  CB  CYS A 237      48.662  53.659  52.925  1.00  3.97              
ATOM   3588  HB1 CYS A 237      47.939  52.850  52.825  1.00  3.97              
ATOM   3589  HB2 CYS A 237      49.199  53.730  51.981  1.00  3.97              
ATOM   3590  SG  CYS A 237      47.753  55.216  53.179  1.00  3.97              
ATOM   3591  C   CYS A 237      50.347  51.939  53.813  1.00  3.97              
ATOM   3592  O   CYS A 237      49.718  51.009  53.301  1.00  3.97              
ATOM   3593  N   MET A 238      51.631  51.795  54.202  1.00  4.05              
ATOM   3594  H   MET A 238      52.133  52.626  54.484  1.00  4.05              
ATOM   3595  CA  MET A 238      52.356  50.515  54.096  1.00  4.05              
ATOM   3596  HA  MET A 238      52.478  50.334  53.027  1.00  4.05              
ATOM   3597  CB  MET A 238      53.783  50.556  54.702  1.00  4.05              
ATOM   3598  HB1 MET A 238      54.209  51.550  54.607  1.00  4.05              
ATOM   3599  HB2 MET A 238      54.403  49.889  54.102  1.00  4.05              
ATOM   3600  CG  MET A 238      53.911  50.096  56.169  1.00  4.05              
ATOM   3601  HG1 MET A 238      53.446  49.118  56.283  1.00  4.05              
ATOM   3602  HG2 MET A 238      53.382  50.796  56.814  1.00  4.05              
ATOM   3603  SD  MET A 238      55.609  49.905  56.770  1.00  4.05              
ATOM   3604  CE  MET A 238      55.271  49.278  58.436  1.00  4.05              
ATOM   3605  HE1 MET A 238      56.210  49.065  58.946  1.00  4.05              
ATOM   3606  HE2 MET A 238      54.716  50.026  59.000  1.00  4.05              
ATOM   3607  HE3 MET A 238      54.680  48.363  58.378  1.00  4.05              
ATOM   3608  C   MET A 238      51.592  49.312  54.645  1.00  4.05              
ATOM   3609  O   MET A 238      51.705  48.192  54.144  1.00  4.05              
ATOM   3610  N   ASP A 239      50.846  49.602  55.701  1.00  4.47              
ATOM   3611  H   ASP A 239      50.775  50.591  55.915  1.00  4.47              
ATOM   3612  CA  ASP A 239      50.021  48.745  56.535  1.00  4.47              
ATOM   3613  HA  ASP A 239      50.663  48.002  57.009  1.00  4.47              
ATOM   3614  CB  ASP A 239      49.373  49.617  57.662  1.00  4.47              
ATOM   3615  HB1 ASP A 239      49.469  49.079  58.606  1.00  4.47              
ATOM   3616  HB2 ASP A 239      48.305  49.710  57.458  1.00  4.47              
ATOM   3617  CG  ASP A 239      49.933  51.055  57.839  1.00  4.47              
ATOM   3618  OD1 ASP A 239      50.589  51.405  58.845  1.00  4.47              
ATOM   3619  OD2 ASP A 239      49.838  51.866  56.896  1.00  4.47              
ATOM   3620  C   ASP A 239      48.967  47.986  55.712  1.00  4.47              
ATOM   3621  O   ASP A 239      48.681  46.818  55.967  1.00  4.47              
ATOM   3622  N   TYR A 240      48.462  48.620  54.653  1.00  4.39              
ATOM   3623  H   TYR A 240      48.799  49.557  54.464  1.00  4.39              
ATOM   3624  CA  TYR A 240      47.439  48.072  53.758  1.00  4.39              
ATOM   3625  HA  TYR A 240      46.904  47.281  54.286  1.00  4.39              
ATOM   3626  CB  TYR A 240      46.427  49.194  53.443  1.00  4.39              
ATOM   3627  HB1 TYR A 240      45.572  48.755  52.929  1.00  4.39              
ATOM   3628  HB2 TYR A 240      46.892  49.899  52.752  1.00  4.39              
ATOM   3629  CG  TYR A 240      45.930  49.973  54.660  1.00  4.39              
ATOM   3630  CD1 TYR A 240      44.745  49.603  55.330  1.00  4.39              
ATOM   3631  HD1 TYR A 240      44.159  48.770  54.971  1.00  4.39              
ATOM   3632  CE1 TYR A 240      44.326  50.310  56.477  1.00  4.39              
ATOM   3633  HE1 TYR A 240      43.425  50.024  56.996  1.00  4.39              
ATOM   3634  CZ  TYR A 240      45.085  51.399  56.959  1.00  4.39              
ATOM   3635  OH  TYR A 240      44.678  52.081  58.064  1.00  4.39              
ATOM   3636  HH  TYR A 240      45.313  52.753  58.325  1.00  4.39              
ATOM   3637  CE2 TYR A 240      46.261  51.779  56.279  1.00  4.39              
ATOM   3638  HE2 TYR A 240      46.849  52.615  56.627  1.00  4.39              
ATOM   3639  CD2 TYR A 240      46.677  51.067  55.141  1.00  4.39              
ATOM   3640  HD2 TYR A 240      47.583  51.362  54.638  1.00  4.39              
ATOM   3641  C   TYR A 240      48.027  47.457  52.488  1.00  4.39              
ATOM   3642  O   TYR A 240      47.337  46.790  51.707  1.00  4.39              
ATOM   3643  N   LYS A 241      49.333  47.638  52.286  1.00  4.14              
ATOM   3644  H   LYS A 241      49.865  48.099  53.016  1.00  4.14              
ATOM   3645  CA  LYS A 241      50.048  47.223  51.085  1.00  4.14              
ATOM   3646  HA  LYS A 241      49.334  46.915  50.325  1.00  4.14              
ATOM   3647  CB  LYS A 241      50.793  48.445  50.529  1.00  4.14              
ATOM   3648  HB1 LYS A 241      51.305  48.142  49.624  1.00  4.14              
ATOM   3649  HB2 LYS A 241      51.524  48.791  51.263  1.00  4.14              
ATOM   3650  CG  LYS A 241      49.850  49.603  50.135  1.00  4.14              
ATOM   3651  HG1 LYS A 241      49.128  49.807  50.925  1.00  4.14              
ATOM   3652  HG2 LYS A 241      49.305  49.327  49.231  1.00  4.14              
ATOM   3653  CD  LYS A 241      50.648  50.885  49.885  1.00  4.14              
ATOM   3654  HD1 LYS A 241      51.444  50.684  49.164  1.00  4.14              
ATOM   3655  HD2 LYS A 241      51.103  51.198  50.826  1.00  4.14              
ATOM   3656  CE  LYS A 241      49.760  52.016  49.354  1.00  4.14              
ATOM   3657  HE1 LYS A 241      48.896  52.155  50.010  1.00  4.14              
ATOM   3658  HE2 LYS A 241      49.398  51.748  48.356  1.00  4.14              
ATOM   3659  NZ  LYS A 241      50.531  53.274  49.278  1.00  4.14              
ATOM   3660  HZ1 LYS A 241      50.054  53.979  48.710  1.00  4.14              
ATOM   3661  HZ2 LYS A 241      50.757  53.638  50.201  1.00  4.14              
ATOM   3662  HZ3 LYS A 241      51.450  53.100  48.880  1.00  4.14              
ATOM   3663  C   LYS A 241      50.910  46.020  51.421  1.00  4.14              
ATOM   3664  O   LYS A 241      51.167  45.685  52.575  1.00  4.14              
ATOM   3665  N   LYS A 242      51.315  45.299  50.390  1.00  4.21              
ATOM   3666  H   LYS A 242      51.184  45.693  49.469  1.00  4.21              
ATOM   3667  CA  LYS A 242      52.123  44.081  50.520  1.00  4.21              
ATOM   3668  HA  LYS A 242      52.141  43.700  51.542  1.00  4.21              
ATOM   3669  CB  LYS A 242      51.518  43.006  49.592  1.00  4.21              
ATOM   3670  HB1 LYS A 242      52.270  42.234  49.422  1.00  4.21              
ATOM   3671  HB2 LYS A 242      51.280  43.446  48.622  1.00  4.21              
ATOM   3672  CG  LYS A 242      50.249  42.312  50.144  1.00  4.21              
ATOM   3673  HG1 LYS A 242      50.542  41.753  51.034  1.00  4.21              
ATOM   3674  HG2 LYS A 242      49.930  41.578  49.402  1.00  4.21              
ATOM   3675  CD  LYS A 242      49.012  43.165  50.520  1.00  4.21              
ATOM   3676  HD1 LYS A 242      49.264  43.819  51.355  1.00  4.21              
ATOM   3677  HD2 LYS A 242      48.243  42.478  50.877  1.00  4.21              
ATOM   3678  CE  LYS A 242      48.422  43.993  49.364  1.00  4.21              
ATOM   3679  HE1 LYS A 242      48.189  43.312  48.539  1.00  4.21              
ATOM   3680  HE2 LYS A 242      49.182  44.691  49.003  1.00  4.21              
ATOM   3681  NZ  LYS A 242      47.192  44.738  49.765  1.00  4.21              
ATOM   3682  HZ1 LYS A 242      46.821  45.290  49.001  1.00  4.21              
ATOM   3683  HZ2 LYS A 242      46.465  44.107  50.077  1.00  4.21              
ATOM   3684  HZ3 LYS A 242      47.354  45.394  50.529  1.00  4.21              
ATOM   3685  C   LYS A 242      53.526  44.545  50.183  1.00  4.21              
ATOM   3686  O   LYS A 242      54.327  44.764  51.090  1.00  4.21              
ATOM   3687  N   GLU A 243      53.686  44.940  48.933  1.00  4.00              
ATOM   3688  H   GLU A 243      53.039  44.572  48.239  1.00  4.00              
ATOM   3689  CA  GLU A 243      54.760  45.768  48.424  1.00  4.00              
ATOM   3690  HA  GLU A 243      55.688  45.401  48.854  1.00  4.00              
ATOM   3691  CB  GLU A 243      54.834  45.610  46.889  1.00  4.00              
ATOM   3692  HB1 GLU A 243      55.555  46.333  46.503  1.00  4.00              
ATOM   3693  HB2 GLU A 243      53.864  45.857  46.456  1.00  4.00              
ATOM   3694  CG  GLU A 243      55.278  44.220  46.388  1.00  4.00              
ATOM   3695  HG1 GLU A 243      56.288  44.034  46.755  1.00  4.00              
ATOM   3696  HG2 GLU A 243      55.318  44.240  45.297  1.00  4.00              
ATOM   3697  CD  GLU A 243      54.366  43.070  46.835  1.00  4.00              
ATOM   3698  OE1 GLU A 243      54.911  42.071  47.361  1.00  4.00              
ATOM   3699  OE2 GLU A 243      53.125  43.237  46.814  1.00  4.00              
ATOM   3700  C   GLU A 243      54.622  47.247  48.774  1.00  4.00              
ATOM   3701  O   GLU A 243      53.523  47.762  48.952  1.00  4.00              
ATOM   3702  N   SER A 244      55.758  47.936  48.807  1.00  3.70              
ATOM   3703  H   SER A 244      56.612  47.380  48.756  1.00  3.70              
ATOM   3704  CA  SER A 244      55.891  49.377  48.574  1.00  3.70              
ATOM   3705  HA  SER A 244      55.218  49.650  47.764  1.00  3.70              
ATOM   3706  CB  SER A 244      55.499  50.189  49.820  1.00  3.70              
ATOM   3707  HB1 SER A 244      54.472  49.958  50.105  1.00  3.70              
ATOM   3708  HB2 SER A 244      55.554  51.251  49.580  1.00  3.70              
ATOM   3709  OG  SER A 244      56.366  49.916  50.907  1.00  3.70              
ATOM   3710  HG  SER A 244      57.107  49.390  50.568  1.00  3.70              
ATOM   3711  C   SER A 244      57.351  49.669  48.221  1.00  3.70              
ATOM   3712  O   SER A 244      58.250  49.206  48.951  1.00  3.70              
ATOM   3713  N   PRO A 245      57.596  50.472  47.166  1.00  3.53              
ATOM   3714  CD  PRO A 245      56.608  51.003  46.228  1.00  3.53              
ATOM   3715  HD1 PRO A 245      55.832  51.569  46.744  1.00  3.53              
ATOM   3716  HD2 PRO A 245      56.163  50.180  45.664  1.00  3.53              
ATOM   3717  CG  PRO A 245      57.367  51.919  45.268  1.00  3.53              
ATOM   3718  HG1 PRO A 245      57.367  52.939  45.654  1.00  3.53              
ATOM   3719  HG2 PRO A 245      56.948  51.888  44.261  1.00  3.53              
ATOM   3720  CB  PRO A 245      58.782  51.349  45.312  1.00  3.53              
ATOM   3721  HB1 PRO A 245      59.528  52.082  45.001  1.00  3.53              
ATOM   3722  HB2 PRO A 245      58.840  50.464  44.676  1.00  3.53              
ATOM   3723  CA  PRO A 245      58.926  50.933  46.781  1.00  3.53              
ATOM   3724  HA  PRO A 245      59.632  50.108  46.843  1.00  3.53              
ATOM   3725  C   PRO A 245      59.458  52.088  47.651  1.00  3.53              
ATOM   3726  O   PRO A 245      60.469  52.700  47.325  1.00  3.53              
ATOM   3727  N   SER A 246      58.783  52.387  48.760  1.00  3.35              
ATOM   3728  H   SER A 246      58.024  51.778  49.014  1.00  3.35              
ATOM   3729  CA  SER A 246      59.039  53.515  49.647  1.00  3.35              
ATOM   3730  HA  SER A 246      59.990  53.990  49.408  1.00  3.35              
ATOM   3731  CB  SER A 246      57.905  54.550  49.521  1.00  3.35              
ATOM   3732  HB1 SER A 246      56.955  54.091  49.800  1.00  3.35              
ATOM   3733  HB2 SER A 246      57.819  54.889  48.490  1.00  3.35              
ATOM   3734  OG  SER A 246      58.153  55.657  50.366  1.00  3.35              
ATOM   3735  HG  SER A 246      57.400  56.255  50.327  1.00  3.35              
ATOM   3736  C   SER A 246      59.105  53.000  51.084  1.00  3.35              
ATOM   3737  O   SER A 246      58.073  52.869  51.738  1.00  3.35              
ATOM   3738  N   MET A 247      60.291  52.619  51.567  1.00  3.35              
ATOM   3739  H   MET A 247      61.118  52.779  51.009  1.00  3.35              
ATOM   3740  CA  MET A 247      60.424  52.041  52.919  1.00  3.35              
ATOM   3741  HA  MET A 247      59.779  52.619  53.581  1.00  3.35              
ATOM   3742  CB  MET A 247      59.893  50.589  52.950  1.00  3.35              
ATOM   3743  HB1 MET A 247      60.520  49.994  52.306  1.00  3.35              
ATOM   3744  HB2 MET A 247      58.883  50.567  52.541  1.00  3.35              
ATOM   3745  CG  MET A 247      59.856  49.848  54.294  1.00  3.35              
ATOM   3746  HG1 MET A 247      60.871  49.636  54.613  1.00  3.35              
ATOM   3747  HG2 MET A 247      59.400  48.881  54.107  1.00  3.35              
ATOM   3748  SD  MET A 247      58.973  50.581  55.692  1.00  3.35              
ATOM   3749  CE  MET A 247      59.091  49.145  56.797  1.00  3.35              
ATOM   3750  HE1 MET A 247      58.583  49.349  57.738  1.00  3.35              
ATOM   3751  HE2 MET A 247      58.619  48.283  56.323  1.00  3.35              
ATOM   3752  HE3 MET A 247      60.140  48.918  56.990  1.00  3.35              
ATOM   3753  C   MET A 247      61.835  52.193  53.535  1.00  3.35              
ATOM   3754  O   MET A 247      62.454  51.268  54.040  1.00  3.35              
ATOM   3755  N   MET A 248      62.388  53.390  53.500  1.00  3.20              
ATOM   3756  H   MET A 248      61.794  54.181  53.282  1.00  3.20              
ATOM   3757  CA  MET A 248      63.622  53.673  54.215  1.00  3.20              
ATOM   3758  HA  MET A 248      64.330  52.937  53.865  1.00  3.20              
ATOM   3759  CB  MET A 248      64.139  55.061  53.800  1.00  3.20              
ATOM   3760  HB1 MET A 248      64.993  55.335  54.420  1.00  3.20              
ATOM   3761  HB2 MET A 248      63.350  55.796  53.961  1.00  3.20              
ATOM   3762  CG  MET A 248      64.587  55.099  52.331  1.00  3.20              
ATOM   3763  HG1 MET A 248      63.922  54.480  51.728  1.00  3.20              
ATOM   3764  HG2 MET A 248      65.588  54.669  52.262  1.00  3.20              
ATOM   3765  SD  MET A 248      64.580  56.759  51.600  1.00  3.20              
ATOM   3766  CE  MET A 248      66.312  56.895  51.066  1.00  3.20              
ATOM   3767  HE1 MET A 248      66.538  56.127  50.325  1.00  3.20              
ATOM   3768  HE2 MET A 248      66.484  57.877  50.622  1.00  3.20              
ATOM   3769  HE3 MET A 248      66.976  56.769  51.920  1.00  3.20              
ATOM   3770  C   MET A 248      63.533  53.554  55.760  1.00  3.20              
ATOM   3771  O   MET A 248      62.487  53.807  56.377  1.00  3.20              
ATOM   3772  N   LYS A 249      64.678  53.240  56.387  1.00  3.30              
ATOM   3773  H   LYS A 249      65.452  53.043  55.759  1.00  3.30              
ATOM   3774  CA  LYS A 249      64.965  53.098  57.805  1.00  3.30              
ATOM   3775  HA  LYS A 249      64.052  53.303  58.362  1.00  3.30              
ATOM   3776  CB  LYS A 249      65.386  51.632  58.094  1.00  3.30              
ATOM   3777  HB1 LYS A 249      64.676  50.962  57.609  1.00  3.30              
ATOM   3778  HB2 LYS A 249      65.313  51.444  59.166  1.00  3.30              
ATOM   3779  CG  LYS A 249      66.824  51.284  57.631  1.00  3.30              
ATOM   3780  HG1 LYS A 249      67.564  51.869  58.171  1.00  3.30              
ATOM   3781  HG2 LYS A 249      66.922  51.546  56.583  1.00  3.30              
ATOM   3782  CD  LYS A 249      67.193  49.807  57.836  1.00  3.30              
ATOM   3783  HD1 LYS A 249      66.462  49.170  57.349  1.00  3.30              
ATOM   3784  HD2 LYS A 249      67.184  49.586  58.903  1.00  3.30              
ATOM   3785  CE  LYS A 249      68.587  49.493  57.278  1.00  3.30              
ATOM   3786  HE1 LYS A 249      68.852  48.460  57.514  1.00  3.30              
ATOM   3787  HE2 LYS A 249      69.317  50.146  57.772  1.00  3.30              
ATOM   3788  NZ  LYS A 249      68.670  49.710  55.815  1.00  3.30              
ATOM   3789  HZ1 LYS A 249      68.072  49.106  55.276  1.00  3.30              
ATOM   3790  HZ2 LYS A 249      68.437  50.671  55.598  1.00  3.30              
ATOM   3791  HZ3 LYS A 249      69.643  49.640  55.504  1.00  3.30              
ATOM   3792  C   LYS A 249      66.009  54.105  58.332  1.00  3.30              
ATOM   3793  O   LYS A 249      66.247  55.174  57.798  1.00  3.30              
ATOM   3794  N   GLY A 250      66.624  53.783  59.457  1.00  3.52              
ATOM   3795  H   GLY A 250      66.282  52.990  59.968  1.00  3.52              
ATOM   3796  CA  GLY A 250      67.689  54.550  60.077  1.00  3.52              
ATOM   3797  HA1 GLY A 250      67.582  55.609  59.857  1.00  3.52              
ATOM   3798  HA2 GLY A 250      68.649  54.217  59.702  1.00  3.52              
ATOM   3799  C   GLY A 250      67.609  54.344  61.627  1.00  3.52              
ATOM   3800  O   GLY A 250      66.575  53.901  62.136  1.00  3.52              
ATOM   3801  N   GLY A 251      68.676  54.551  62.429  1.00  3.89              
ATOM   3802  H   GLY A 251      69.432  55.123  62.090  1.00  3.89              
ATOM   3803  CA  GLY A 251      69.027  53.451  63.343  1.00  3.89              
ATOM   3804  HA1 GLY A 251      69.108  52.525  62.776  1.00  3.89              
ATOM   3805  HA2 GLY A 251      68.218  53.328  64.066  1.00  3.89              
ATOM   3806  C   GLY A 251      70.301  53.575  64.163  1.00  3.89              
ATOM   3807  O   GLY A 251      70.944  52.562  64.409  1.00  3.89              
ATOM   3808  N   TYR A 252      70.685  54.788  64.559  1.00  3.88              
ATOM   3809  H   TYR A 252      70.026  55.549  64.464  1.00  3.88              
ATOM   3810  CA  TYR A 252      71.893  54.955  65.369  1.00  3.88              
ATOM   3811  HA  TYR A 252      72.670  54.370  64.877  1.00  3.88              
ATOM   3812  CB  TYR A 252      72.375  56.407  65.391  1.00  3.88              
ATOM   3813  HB1 TYR A 252      71.717  56.997  66.024  1.00  3.88              
ATOM   3814  HB2 TYR A 252      72.346  56.808  64.383  1.00  3.88              
ATOM   3815  CG  TYR A 252      73.791  56.527  65.910  1.00  3.88              
ATOM   3816  CD1 TYR A 252      74.854  55.942  65.193  1.00  3.88              
ATOM   3817  HD1 TYR A 252      74.675  55.471  64.236  1.00  3.88              
ATOM   3818  CE1 TYR A 252      76.154  55.956  65.732  1.00  3.88              
ATOM   3819  HE1 TYR A 252      76.977  55.501  65.199  1.00  3.88              
ATOM   3820  CZ  TYR A 252      76.394  56.561  66.983  1.00  3.88              
ATOM   3821  OH  TYR A 252      77.648  56.548  67.504  1.00  3.88              
ATOM   3822  HH  TYR A 252      77.685  56.979  68.357  1.00  3.88              
ATOM   3823  CE2 TYR A 252      75.332  57.165  67.691  1.00  3.88              
ATOM   3824  HE2 TYR A 252      75.505  57.629  68.650  1.00  3.88              
ATOM   3825  CD2 TYR A 252      74.034  57.148  67.148  1.00  3.88              
ATOM   3826  HD2 TYR A 252      73.219  57.600  67.694  1.00  3.88              
ATOM   3827  C   TYR A 252      71.767  54.412  66.785  1.00  3.88              
ATOM   3828  O   TYR A 252      70.765  54.659  67.460  1.00  3.88              
ATOM   3829  N   GLY A 253      72.812  53.736  67.271  1.00  4.25              
ATOM   3830  H   GLY A 253      73.609  53.579  66.673  1.00  4.25              
ATOM   3831  CA  GLY A 253      72.785  53.081  68.572  1.00  4.25              
ATOM   3832  HA1 GLY A 253      72.712  53.844  69.341  1.00  4.25              
ATOM   3833  HA2 GLY A 253      73.713  52.531  68.722  1.00  4.25              
ATOM   3834  C   GLY A 253      71.617  52.100  68.711  1.00  4.25              
ATOM   3835  O   GLY A 253      71.223  51.427  67.762  1.00  4.25              
ATOM   3836  N   VAL A 254      71.056  51.998  69.913  1.00  4.38              
ATOM   3837  H   VAL A 254      71.391  52.591  70.656  1.00  4.38              
ATOM   3838  CA  VAL A 254      70.018  51.003  70.226  1.00  4.38              
ATOM   3839  HA  VAL A 254      70.205  50.143  69.580  1.00  4.38              
ATOM   3840  CB  VAL A 254      70.222  50.449  71.652  1.00  4.38              
ATOM   3841  HB  VAL A 254      71.255  50.100  71.699  1.00  4.38              
ATOM   3842  CG1 VAL A 254      70.091  51.484  72.776  1.00  4.38              
ATOM   3843 1HG1 VAL A 254      70.219  50.993  73.739  1.00  4.38              
ATOM   3844 2HG1 VAL A 254      70.866  52.241  72.674  1.00  4.38              
ATOM   3845 3HG1 VAL A 254      69.117  51.967  72.751  1.00  4.38              
ATOM   3846  CG2 VAL A 254      69.365  49.205  71.909  1.00  4.38              
ATOM   3847 1HG2 VAL A 254      69.549  48.831  72.916  1.00  4.38              
ATOM   3848 2HG2 VAL A 254      68.308  49.430  71.806  1.00  4.38              
ATOM   3849 3HG2 VAL A 254      69.631  48.424  71.196  1.00  4.38              
ATOM   3850  C   VAL A 254      68.597  51.456  69.854  1.00  4.38              
ATOM   3851  O   VAL A 254      67.710  51.607  70.692  1.00  4.38              
ATOM   3852  N   GLY A 255      68.379  51.688  68.556  1.00  4.25              
ATOM   3853  H   GLY A 255      69.184  51.616  67.937  1.00  4.25              
ATOM   3854  CA  GLY A 255      67.109  52.148  67.980  1.00  4.25              
ATOM   3855  HA1 GLY A 255      67.119  51.923  66.914  1.00  4.25              
ATOM   3856  HA2 GLY A 255      67.052  53.230  68.089  1.00  4.25              
ATOM   3857  C   GLY A 255      65.833  51.535  68.585  1.00  4.25              
ATOM   3858  O   GLY A 255      64.935  52.257  69.029  1.00  4.25              
ATOM   3859  N   GLU A 256      65.719  50.202  68.613  1.00  4.35              
ATOM   3860  H   GLU A 256      66.489  49.624  68.306  1.00  4.35              
ATOM   3861  CA  GLU A 256      64.490  49.575  69.123  1.00  4.35              
ATOM   3862  HA  GLU A 256      63.670  49.980  68.532  1.00  4.35              
ATOM   3863  CB  GLU A 256      64.508  48.056  68.892  1.00  4.35              
ATOM   3864  HB1 GLU A 256      65.241  47.603  69.561  1.00  4.35              
ATOM   3865  HB2 GLU A 256      64.823  47.859  67.866  1.00  4.35              
ATOM   3866  CG  GLU A 256      63.140  47.383  69.115  1.00  4.35              
ATOM   3867  HG1 GLU A 256      62.857  47.498  70.164  1.00  4.35              
ATOM   3868  HG2 GLU A 256      63.249  46.313  68.929  1.00  4.35              
ATOM   3869  CD  GLU A 256      62.006  47.919  68.222  1.00  4.35              
ATOM   3870  OE1 GLU A 256      62.243  48.414  67.097  1.00  4.35              
ATOM   3871  OE2 GLU A 256      60.831  47.858  68.645  1.00  4.35              
ATOM   3872  C   GLU A 256      64.171  49.969  70.580  1.00  4.35              
ATOM   3873  O   GLU A 256      63.024  50.308  70.908  1.00  4.35              
ATOM   3874  N   LEU A 257      65.197  50.043  71.430  1.00  4.26              
ATOM   3875  H   LEU A 257      66.138  49.911  71.089  1.00  4.26              
ATOM   3876  CA  LEU A 257      65.015  50.511  72.798  1.00  4.26              
ATOM   3877  HA  LEU A 257      64.292  49.838  73.258  1.00  4.26              
ATOM   3878  CB  LEU A 257      66.327  50.391  73.589  1.00  4.26              
ATOM   3879  HB1 LEU A 257      67.062  51.061  73.150  1.00  4.26              
ATOM   3880  HB2 LEU A 257      66.691  49.367  73.506  1.00  4.26              
ATOM   3881  CG  LEU A 257      66.202  50.735  75.083  1.00  4.26              
ATOM   3882  HG  LEU A 257      65.914  51.776  75.172  1.00  4.26              
ATOM   3883  CD1 LEU A 257      65.181  49.867  75.822  1.00  4.26              
ATOM   3884 1HD1 LEU A 257      65.184  50.136  76.879  1.00  4.26              
ATOM   3885 2HD1 LEU A 257      64.179  50.054  75.439  1.00  4.26              
ATOM   3886 3HD1 LEU A 257      65.431  48.812  75.719  1.00  4.26              
ATOM   3887  CD2 LEU A 257      67.558  50.549  75.765  1.00  4.26              
ATOM   3888 1HD2 LEU A 257      67.471  50.844  76.811  1.00  4.26              
ATOM   3889 2HD2 LEU A 257      67.871  49.506  75.709  1.00  4.26              
ATOM   3890 3HD2 LEU A 257      68.295  51.185  75.279  1.00  4.26              
ATOM   3891  C   LEU A 257      64.383  51.905  72.824  1.00  4.26              
ATOM   3892  O   LEU A 257      63.318  52.043  73.422  1.00  4.26              
ATOM   3893  N   VAL A 258      64.904  52.878  72.058  1.00  4.07              
ATOM   3894  H   VAL A 258      65.707  52.678  71.477  1.00  4.07              
ATOM   3895  CA  VAL A 258      64.318  54.236  72.083  1.00  4.07              
ATOM   3896  HA  VAL A 258      64.230  54.514  73.136  1.00  4.07              
ATOM   3897  CB  VAL A 258      65.237  55.315  71.455  1.00  4.07              
ATOM   3898  HB  VAL A 258      66.088  55.446  72.125  1.00  4.07              
ATOM   3899  CG1 VAL A 258      65.807  54.968  70.079  1.00  4.07              
ATOM   3900 1HG1 VAL A 258      66.416  55.790  69.709  1.00  4.07              
ATOM   3901 2HG1 VAL A 258      66.443  54.090  70.166  1.00  4.07              
ATOM   3902 3HG1 VAL A 258      64.995  54.786  69.377  1.00  4.07              
ATOM   3903  CG2 VAL A 258      64.547  56.677  71.315  1.00  4.07              
ATOM   3904 1HG2 VAL A 258      65.266  57.410  70.960  1.00  4.07              
ATOM   3905 2HG2 VAL A 258      63.728  56.623  70.598  1.00  4.07              
ATOM   3906 3HG2 VAL A 258      64.155  56.993  72.282  1.00  4.07              
ATOM   3907  C   VAL A 258      62.891  54.261  71.540  1.00  4.07              
ATOM   3908  O   VAL A 258      62.044  54.983  72.070  1.00  4.07              
ATOM   3909  N   ARG A 259      62.567  53.396  70.561  1.00  4.29              
ATOM   3910  H   ARG A 259      63.288  52.753  70.248  1.00  4.29              
ATOM   3911  CA  ARG A 259      61.183  53.259  70.054  1.00  4.29              
ATOM   3912  HA  ARG A 259      60.804  54.184  69.644  1.00  4.29              
ATOM   3913  CB  ARG A 259      61.163  52.135  68.994  1.00  4.29              
ATOM   3914  HB1 ARG A 259      60.190  51.681  68.986  1.00  4.29              
ATOM   3915  HB2 ARG A 259      61.793  51.317  69.292  1.00  4.29              
ATOM   3916  CG  ARG A 259      61.568  52.487  67.565  1.00  4.29              
ATOM   3917  HG1 ARG A 259      62.526  52.016  67.339  1.00  4.29              
ATOM   3918  HG2 ARG A 259      61.703  53.560  67.489  1.00  4.29              
ATOM   3919  CD  ARG A 259      60.511  52.010  66.550  1.00  4.29              
ATOM   3920  HD1 ARG A 259      60.794  52.316  65.545  1.00  4.29              
ATOM   3921  HD2 ARG A 259      59.564  52.494  66.795  1.00  4.29              
ATOM   3922  NE  ARG A 259      60.344  50.544  66.557  1.00  4.29              
ATOM   3923  HE  ARG A 259      61.104  49.970  66.915  1.00  4.29              
ATOM   3924  CZ  ARG A 259      59.260  49.863  66.219  1.00  4.29              
ATOM   3925  NH1 ARG A 259      58.185  50.434  65.751  1.00  4.29              
ATOM   3926 1HH1 ARG A 259      58.179  51.429  65.688  1.00  4.29              
ATOM   3927 2HH1 ARG A 259      57.334  49.895  65.591  1.00  4.29              
ATOM   3928  NH2 ARG A 259      59.233  48.572  66.344  1.00  4.29              
ATOM   3929 1HH2 ARG A 259      59.981  48.134  66.884  1.00  4.29              
ATOM   3930 2HH2 ARG A 259      58.388  48.071  66.135  1.00  4.29              
ATOM   3931  C   ARG A 259      60.241  52.878  71.176  1.00  4.29              
ATOM   3932  O   ARG A 259      59.120  53.380  71.214  1.00  4.29              
ATOM   3933  N   LYS A 260      60.644  51.942  72.035  1.00  4.58              
ATOM   3934  H   LYS A 260      61.607  51.615  71.999  1.00  4.58              
ATOM   3935  CA  LYS A 260      59.744  51.510  73.105  1.00  4.58              
ATOM   3936  HA  LYS A 260      58.722  51.496  72.726  1.00  4.58              
ATOM   3937  CB  LYS A 260      60.116  50.084  73.546  1.00  4.58              
ATOM   3938  HB1 LYS A 260      59.575  49.849  74.463  1.00  4.58              
ATOM   3939  HB2 LYS A 260      61.187  50.020  73.751  1.00  4.58              
ATOM   3940  CG  LYS A 260      59.722  49.064  72.456  1.00  4.58              
ATOM   3941  HG1 LYS A 260      60.310  49.241  71.553  1.00  4.58              
ATOM   3942  HG2 LYS A 260      58.667  49.205  72.216  1.00  4.58              
ATOM   3943  CD  LYS A 260      59.929  47.612  72.914  1.00  4.58              
ATOM   3944  HD1 LYS A 260      59.495  47.498  73.908  1.00  4.58              
ATOM   3945  HD2 LYS A 260      60.997  47.398  72.988  1.00  4.58              
ATOM   3946  CE  LYS A 260      59.238  46.601  71.980  1.00  4.58              
ATOM   3947  HE1 LYS A 260      58.224  46.953  71.759  1.00  4.58              
ATOM   3948  HE2 LYS A 260      59.147  45.650  72.513  1.00  4.58              
ATOM   3949  NZ  LYS A 260      59.980  46.371  70.718  1.00  4.58              
ATOM   3950  HZ1 LYS A 260      59.470  45.761  70.092  1.00  4.58              
ATOM   3951  HZ2 LYS A 260      60.151  47.230  70.193  1.00  4.58              
ATOM   3952  HZ3 LYS A 260      60.888  45.967  70.892  1.00  4.58              
ATOM   3953  C   LYS A 260      59.710  52.512  74.255  1.00  4.58              
ATOM   3954  O   LYS A 260      58.620  52.910  74.655  1.00  4.58              
ATOM   3955  N   GLU A 261      60.868  52.944  74.743  1.00  4.40              
ATOM   3956  H   GLU A 261      61.716  52.592  74.313  1.00  4.40              
ATOM   3957  CA  GLU A 261      61.038  53.886  75.852  1.00  4.40              
ATOM   3958  HA  GLU A 261      60.684  53.443  76.782  1.00  4.40              
ATOM   3959  CB  GLU A 261      62.511  54.282  76.006  1.00  4.40              
ATOM   3960  HB1 GLU A 261      62.572  55.140  76.678  1.00  4.40              
ATOM   3961  HB2 GLU A 261      62.882  54.596  75.029  1.00  4.40              
ATOM   3962  CG  GLU A 261      63.419  53.197  76.578  1.00  4.40              
ATOM   3963  HG1 GLU A 261      63.369  52.302  75.960  1.00  4.40              
ATOM   3964  HG2 GLU A 261      63.069  52.936  77.579  1.00  4.40              
ATOM   3965  CD  GLU A 261      64.860  53.716  76.635  1.00  4.40              
ATOM   3966  OE1 GLU A 261      65.352  54.260  75.617  1.00  4.40              
ATOM   3967  OE2 GLU A 261      65.512  53.576  77.695  1.00  4.40              
ATOM   3968  C   GLU A 261      60.288  55.191  75.646  1.00  4.40              
ATOM   3969  O   GLU A 261      59.730  55.732  76.602  1.00  4.40              
ATOM   3970  N   ILE A 262      60.260  55.697  74.407  1.00  4.21              
ATOM   3971  H   ILE A 262      60.792  55.264  73.658  1.00  4.21              
ATOM   3972  CA  ILE A 262      59.605  56.966  74.149  1.00  4.21              
ATOM   3973  HA  ILE A 262      59.957  57.624  74.943  1.00  4.21              
ATOM   3974  CB  ILE A 262      60.080  57.572  72.821  1.00  4.21              
ATOM   3975  HB  ILE A 262      61.136  57.324  72.704  1.00  4.21              
ATOM   3976  CG2 ILE A 262      59.310  57.007  71.615  1.00  4.21              
ATOM   3977 1HG2 ILE A 262      59.719  57.399  70.689  1.00  4.21              
ATOM   3978 2HG2 ILE A 262      59.390  55.922  71.602  1.00  4.21              
ATOM   3979 3HG2 ILE A 262      58.259  57.295  71.664  1.00  4.21              
ATOM   3980  CG1 ILE A 262      59.982  59.101  72.924  1.00  4.21              
ATOM   3981 1HG1 ILE A 262      60.207  59.425  73.939  1.00  4.21              
ATOM   3982 2HG1 ILE A 262      58.961  59.403  72.710  1.00  4.21              
ATOM   3983  CD1 ILE A 262      60.969  59.816  72.001  1.00  4.21              
ATOM   3984  HD1 ILE A 262      60.882  60.889  72.152  1.00  4.21              
ATOM   3985  HD2 ILE A 262      61.990  59.502  72.217  1.00  4.21              
ATOM   3986  HD3 ILE A 262      60.745  59.595  70.968  1.00  4.21              
ATOM   3987  C   ILE A 262      58.084  56.914  74.326  1.00  4.21              
ATOM   3988  O   ILE A 262      57.462  57.954  74.540  1.00  4.21              
ATOM   3989  N   LYS A 263      57.481  55.715  74.360  1.00  4.49              
ATOM   3990  H   LYS A 263      58.038  54.882  74.206  1.00  4.49              
ATOM   3991  CA  LYS A 263      56.080  55.568  74.755  1.00  4.49              
ATOM   3992  HA  LYS A 263      55.466  56.183  74.096  1.00  4.49              
ATOM   3993  CB  LYS A 263      55.641  54.090  74.635  1.00  4.49              
ATOM   3994  HB1 LYS A 263      56.201  53.623  73.826  1.00  4.49              
ATOM   3995  HB2 LYS A 263      54.590  54.092  74.370  1.00  4.49              
ATOM   3996  CG  LYS A 263      55.772  53.237  75.922  1.00  4.49              
ATOM   3997  HG1 LYS A 263      55.156  53.679  76.704  1.00  4.49              
ATOM   3998  HG2 LYS A 263      56.806  53.253  76.254  1.00  4.49              
ATOM   3999  CD  LYS A 263      55.312  51.781  75.831  1.00  4.49              
ATOM   4000  HD1 LYS A 263      54.287  51.761  75.462  1.00  4.49              
ATOM   4001  HD2 LYS A 263      55.309  51.369  76.842  1.00  4.49              
ATOM   4002  CE  LYS A 263      56.232  50.928  74.954  1.00  4.49              
ATOM   4003  HE1 LYS A 263      57.238  50.963  75.386  1.00  4.49              
ATOM   4004  HE2 LYS A 263      56.281  51.375  73.958  1.00  4.49              
ATOM   4005  NZ  LYS A 263      55.741  49.529  74.875  1.00  4.49              
ATOM   4006  HZ1 LYS A 263      54.814  49.487  74.454  1.00  4.49              
ATOM   4007  HZ2 LYS A 263      56.326  48.960  74.282  1.00  4.49              
ATOM   4008  HZ3 LYS A 263      55.676  49.120  75.797  1.00  4.49              
ATOM   4009  C   LYS A 263      55.809  56.052  76.186  1.00  4.49              
ATOM   4010  O   LYS A 263      54.665  56.313  76.532  1.00  4.49              
ATOM   4011  N   TYR A 264      56.827  55.997  77.050  1.00  4.68              
ATOM   4012  H   TYR A 264      57.751  55.829  76.669  1.00  4.68              
ATOM   4013  CA  TYR A 264      56.659  55.781  78.487  1.00  4.68              
ATOM   4014  HA  TYR A 264      55.602  55.620  78.703  1.00  4.68              
ATOM   4015  CB  TYR A 264      57.424  54.520  78.928  1.00  4.68              
ATOM   4016  HB1 TYR A 264      58.485  54.651  78.714  1.00  4.68              
ATOM   4017  HB2 TYR A 264      57.075  53.663  78.360  1.00  4.68              
ATOM   4018  CG  TYR A 264      57.247  54.185  80.395  1.00  4.68              
ATOM   4019  CD1 TYR A 264      56.023  53.654  80.846  1.00  4.68              
ATOM   4020  HD1 TYR A 264      55.222  53.465  80.146  1.00  4.68              
ATOM   4021  CE1 TYR A 264      55.827  53.397  82.216  1.00  4.68              
ATOM   4022  HE1 TYR A 264      54.889  53.001  82.576  1.00  4.68              
ATOM   4023  CZ  TYR A 264      56.852  53.686  83.140  1.00  4.68              
ATOM   4024  OH  TYR A 264      56.641  53.464  84.462  1.00  4.68              
ATOM   4025  HH  TYR A 264      57.377  53.764  84.998  1.00  4.68              
ATOM   4026  CE2 TYR A 264      58.080  54.216  82.689  1.00  4.68              
ATOM   4027  HE2 TYR A 264      58.859  54.450  83.398  1.00  4.68              
ATOM   4028  CD2 TYR A 264      58.278  54.458  81.316  1.00  4.68              
ATOM   4029  HD2 TYR A 264      59.215  54.878  80.971  1.00  4.68              
ATOM   4030  C   TYR A 264      57.094  56.983  79.343  1.00  4.68              
ATOM   4031  O   TYR A 264      56.619  57.147  80.469  1.00  4.68              
ATOM   4032  N   GLY A 265      57.976  57.848  78.840  1.00  4.48              
ATOM   4033  H   GLY A 265      58.331  57.685  77.909  1.00  4.48              
ATOM   4034  CA  GLY A 265      58.648  58.856  79.664  1.00  4.48              
ATOM   4035  HA1 GLY A 265      59.353  59.392  79.029  1.00  4.48              
ATOM   4036  HA2 GLY A 265      59.218  58.350  80.443  1.00  4.48              
ATOM   4037  C   GLY A 265      57.763  59.905  80.348  1.00  4.48              
ATOM   4038  O   GLY A 265      58.205  60.523  81.311  1.00  4.48              
ATOM   4039  N   GLY A 266      56.504  60.077  79.928  1.00  4.46              
ATOM   4040  H   GLY A 266      56.172  59.492  79.177  1.00  4.46              
ATOM   4041  CA  GLY A 266      55.555  61.017  80.547  1.00  4.46              
ATOM   4042  HA1 GLY A 266      54.622  61.002  79.984  1.00  4.46              
ATOM   4043  HA2 GLY A 266      55.972  62.023  80.491  1.00  4.46              
ATOM   4044  C   GLY A 266      55.219  60.740  82.023  1.00  4.46              
ATOM   4045  O   GLY A 266      54.541  61.532  82.668  1.00  4.46              
ATOM   4046  N   THR A 267      55.694  59.619  82.565  1.00  4.74              
ATOM   4047  H   THR A 267      56.237  59.013  81.965  1.00  4.74              
ATOM   4048  CA  THR A 267      55.633  59.263  83.994  1.00  4.74              
ATOM   4049  HA  THR A 267      54.656  59.528  84.396  1.00  4.74              
ATOM   4050  CB  THR A 267      55.838  57.743  84.143  1.00  4.74              
ATOM   4051  HB  THR A 267      55.943  57.497  85.200  1.00  4.74              
ATOM   4052  CG2 THR A 267      54.670  56.937  83.577  1.00  4.74              
ATOM   4053 1HG2 THR A 267      53.750  57.225  84.085  1.00  4.74              
ATOM   4054 2HG2 THR A 267      54.560  57.115  82.507  1.00  4.74              
ATOM   4055 3HG2 THR A 267      54.846  55.875  83.748  1.00  4.74              
ATOM   4056  OG1 THR A 267      56.996  57.317  83.452  1.00  4.74              
ATOM   4057  HG1 THR A 267      56.720  56.978  82.588  1.00  4.74              
ATOM   4058  C   THR A 267      56.684  59.951  84.871  1.00  4.74              
ATOM   4059  O   THR A 267      56.552  59.936  86.092  1.00  4.74              
ATOM   4060  N   ASN A 268      57.736  60.525  84.275  1.00  4.51              
ATOM   4061  H   ASN A 268      57.782  60.475  83.263  1.00  4.51              
ATOM   4062  CA  ASN A 268      58.942  60.981  84.983  1.00  4.51              
ATOM   4063  HA  ASN A 268      58.667  61.345  85.976  1.00  4.51              
ATOM   4064  CB  ASN A 268      59.854  59.739  85.133  1.00  4.51              
ATOM   4065  HB1 ASN A 268      60.131  59.390  84.139  1.00  4.51              
ATOM   4066  HB2 ASN A 268      59.297  58.942  85.626  1.00  4.51              
ATOM   4067  CG  ASN A 268      61.118  59.969  85.951  1.00  4.51              
ATOM   4068  OD1 ASN A 268      61.149  60.693  86.927  1.00  4.51              
ATOM   4069  ND2 ASN A 268      62.214  59.338  85.592  1.00  4.51              
ATOM   4070 1HD2 ASN A 268      62.207  58.712  84.810  1.00  4.51              
ATOM   4071 2HD2 ASN A 268      62.999  59.470  86.203  1.00  4.51              
ATOM   4072  C   ASN A 268      59.681  62.138  84.254  1.00  4.51              
ATOM   4073  O   ASN A 268      60.854  62.421  84.511  1.00  4.51              
ATOM   4074  N   HIS A 269      59.025  62.807  83.305  1.00  4.28              
ATOM   4075  H   HIS A 269      58.063  62.559  83.115  1.00  4.28              
ATOM   4076  CA  HIS A 269      59.620  63.865  82.481  1.00  4.28              
ATOM   4077  HA  HIS A 269      60.502  64.285  82.965  1.00  4.28              
ATOM   4078  CB  HIS A 269      60.006  63.321  81.089  1.00  4.28              
ATOM   4079  HB1 HIS A 269      60.370  64.147  80.481  1.00  4.28              
ATOM   4080  HB2 HIS A 269      59.103  62.948  80.605  1.00  4.28              
ATOM   4081  CG  HIS A 269      61.048  62.232  81.030  1.00  4.28              
ATOM   4082  ND1 HIS A 269      61.035  61.171  80.124  1.00  4.28              
ATOM   4083  CE1 HIS A 269      62.111  60.426  80.401  1.00  4.28              
ATOM   4084  HE1 HIS A 269      62.365  59.511  79.881  1.00  4.28              
ATOM   4085  NE2 HIS A 269      62.814  60.978  81.404  1.00  4.28              
ATOM   4086  HE2 HIS A 269      63.662  60.608  81.802  1.00  4.28              
ATOM   4087  CD2 HIS A 269      62.165  62.124  81.803  1.00  4.28              
ATOM   4088  HD2 HIS A 269      62.445  62.794  82.600  1.00  4.28              
ATOM   4089  C   HIS A 269      58.618  64.994  82.249  1.00  4.28              
ATOM   4090  O   HIS A 269      57.413  64.772  82.126  1.00  4.28              
ATOM   4091  N   SER A 270      59.147  66.201  82.096  1.00  4.16              
ATOM   4092  H   SER A 270      60.157  66.263  82.145  1.00  4.16              
ATOM   4093  CA  SER A 270      58.456  67.311  81.450  1.00  4.16              
ATOM   4094  HA  SER A 270      57.459  67.412  81.879  1.00  4.16              
ATOM   4095  CB  SER A 270      59.227  68.605  81.720  1.00  4.16              
ATOM   4096  HB1 SER A 270      60.207  68.559  81.241  1.00  4.16              
ATOM   4097  HB2 SER A 270      59.370  68.706  82.795  1.00  4.16              
ATOM   4098  OG  SER A 270      58.516  69.736  81.259  1.00  4.16              
ATOM   4099  HG  SER A 270      59.068  70.507  81.474  1.00  4.16              
ATOM   4100  C   SER A 270      58.337  67.059  79.960  1.00  4.16              
ATOM   4101  O   SER A 270      59.345  66.814  79.304  1.00  4.16              
ATOM   4102  N   MET A 271      57.121  67.086  79.423  1.00  3.90              
ATOM   4103  H   MET A 271      56.342  67.350  80.008  1.00  3.90              
ATOM   4104  CA  MET A 271      56.839  66.685  78.044  1.00  3.90              
ATOM   4105  HA  MET A 271      57.755  66.347  77.565  1.00  3.90              
ATOM   4106  CB  MET A 271      55.838  65.515  78.043  1.00  3.90              
ATOM   4107  HB1 MET A 271      55.347  65.461  77.070  1.00  3.90              
ATOM   4108  HB2 MET A 271      55.068  65.695  78.795  1.00  3.90              
ATOM   4109  CG  MET A 271      56.500  64.157  78.310  1.00  3.90              
ATOM   4110  HG1 MET A 271      55.713  63.433  78.525  1.00  3.90              
ATOM   4111  HG2 MET A 271      57.144  64.231  79.187  1.00  3.90              
ATOM   4112  SD  MET A 271      57.457  63.538  76.898  1.00  3.90              
ATOM   4113  CE  MET A 271      58.047  61.948  77.525  1.00  3.90              
ATOM   4114  HE1 MET A 271      58.574  62.093  78.468  1.00  3.90              
ATOM   4115  HE2 MET A 271      57.199  61.283  77.669  1.00  3.90              
ATOM   4116  HE3 MET A 271      58.727  61.502  76.799  1.00  3.90              
ATOM   4117  C   MET A 271      56.295  67.854  77.249  1.00  3.90              
ATOM   4118  O   MET A 271      55.346  68.516  77.673  1.00  3.90              
ATOM   4119  N   CYS A 272      56.886  68.108  76.081  1.00  3.73              
ATOM   4120  H   CYS A 272      57.645  67.509  75.763  1.00  3.73              
ATOM   4121  CA  CYS A 272      56.435  69.199  75.242  1.00  3.73              
ATOM   4122  HA  CYS A 272      55.365  69.294  75.434  1.00  3.73              
ATOM   4123  CB  CYS A 272      57.049  70.496  75.745  1.00  3.73              
ATOM   4124  HB1 CYS A 272      58.066  70.558  75.378  1.00  3.73              
ATOM   4125  HB2 CYS A 272      57.090  70.485  76.838  1.00  3.73              
ATOM   4126  SG  CYS A 272      55.969  71.874  75.236  1.00  3.73              
ATOM   4127  HG  CYS A 272      54.972  71.581  76.083  1.00  3.73              
ATOM   4128  C   CYS A 272      56.539  68.882  73.751  1.00  3.73              
ATOM   4129  O   CYS A 272      57.554  68.419  73.235  1.00  3.73              
ATOM   4130  N   SER A 273      55.399  69.085  73.096  1.00  3.53              
ATOM   4131  H   SER A 273      54.654  69.529  73.609  1.00  3.53              
ATOM   4132  CA  SER A 273      55.179  68.920  71.663  1.00  3.53              
ATOM   4133  HA  SER A 273      55.952  68.285  71.251  1.00  3.53              
ATOM   4134  CB  SER A 273      53.828  68.224  71.441  1.00  3.53              
ATOM   4135  HB1 SER A 273      53.023  68.880  71.778  1.00  3.53              
ATOM   4136  HB2 SER A 273      53.802  67.306  72.030  1.00  3.53              
ATOM   4137  OG  SER A 273      53.625  67.893  70.081  1.00  3.53              
ATOM   4138  HG  SER A 273      52.756  67.485  69.992  1.00  3.53              
ATOM   4139  C   SER A 273      55.208  70.308  71.002  1.00  3.53              
ATOM   4140  O   SER A 273      55.071  71.342  71.668  1.00  3.53              
ATOM   4141  N   LEU A 274      55.274  70.334  69.676  1.00  3.73              
ATOM   4142  H   LEU A 274      55.476  69.452  69.219  1.00  3.73              
ATOM   4143  CA  LEU A 274      54.553  71.348  68.887  1.00  3.73              
ATOM   4144  HA  LEU A 274      53.748  71.760  69.496  1.00  3.73              
ATOM   4145  CB  LEU A 274      55.533  72.465  68.492  1.00  3.73              
ATOM   4146  HB1 LEU A 274      56.315  72.035  67.864  1.00  3.73              
ATOM   4147  HB2 LEU A 274      55.993  72.821  69.406  1.00  3.73              
ATOM   4148  CG  LEU A 274      54.922  73.675  67.756  1.00  3.73              
ATOM   4149  HG  LEU A 274      54.470  73.340  66.824  1.00  3.73              
ATOM   4150  CD1 LEU A 274      53.859  74.391  68.594  1.00  3.73              
ATOM   4151 1HD1 LEU A 274      53.513  75.281  68.067  1.00  3.73              
ATOM   4152 2HD1 LEU A 274      53.003  73.742  68.761  1.00  3.73              
ATOM   4153 3HD1 LEU A 274      54.278  74.687  69.555  1.00  3.73              
ATOM   4154  CD2 LEU A 274      56.010  74.694  67.418  1.00  3.73              
ATOM   4155 1HD2 LEU A 274      56.807  74.219  66.848  1.00  3.73              
ATOM   4156 2HD2 LEU A 274      55.587  75.501  66.821  1.00  3.73              
ATOM   4157 3HD2 LEU A 274      56.435  75.118  68.325  1.00  3.73              
ATOM   4158  C   LEU A 274      53.939  70.652  67.669  1.00  3.73              
ATOM   4159  O   LEU A 274      54.484  69.661  67.175  1.00  3.73              
ATOM   4160  N   SER A 275      52.801  71.182  67.216  1.00  4.06              
ATOM   4161  H   SER A 275      52.466  72.011  67.685  1.00  4.06              
ATOM   4162  CA  SER A 275      51.782  70.467  66.439  1.00  4.06              
ATOM   4163  HA  SER A 275      52.237  69.637  65.903  1.00  4.06              
ATOM   4164  CB  SER A 275      50.753  69.887  67.420  1.00  4.06              
ATOM   4165  HB1 SER A 275      51.237  69.137  68.046  1.00  4.06              
ATOM   4166  HB2 SER A 275      49.940  69.414  66.867  1.00  4.06              
ATOM   4167  OG  SER A 275      50.237  70.918  68.247  1.00  4.06              
ATOM   4168  HG  SER A 275      49.756  71.531  67.665  1.00  4.06              
ATOM   4169  C   SER A 275      51.092  71.396  65.430  1.00  4.06              
ATOM   4170  O   SER A 275      50.106  72.063  65.746  1.00  4.06              
ATOM   4171  N   LEU A 276      51.673  71.518  64.238  1.00  4.32              
ATOM   4172  H   LEU A 276      52.428  70.881  64.016  1.00  4.32              
ATOM   4173  CA  LEU A 276      51.287  72.516  63.238  1.00  4.32              
ATOM   4174  HA  LEU A 276      51.263  73.494  63.722  1.00  4.32              
ATOM   4175  CB  LEU A 276      52.420  72.506  62.193  1.00  4.32              
ATOM   4176  HB1 LEU A 276      52.520  71.494  61.805  1.00  4.32              
ATOM   4177  HB2 LEU A 276      53.351  72.749  62.711  1.00  4.32              
ATOM   4178  CG  LEU A 276      52.289  73.451  60.990  1.00  4.32              
ATOM   4179  HG  LEU A 276      51.478  73.108  60.347  1.00  4.32              
ATOM   4180  CD1 LEU A 276      52.027  74.896  61.416  1.00  4.32              
ATOM   4181 1HD1 LEU A 276      52.139  75.556  60.558  1.00  4.32              
ATOM   4182 2HD1 LEU A 276      51.018  75.007  61.802  1.00  4.32              
ATOM   4183 3HD1 LEU A 276      52.750  75.197  62.174  1.00  4.32              
ATOM   4184  CD2 LEU A 276      53.600  73.419  60.205  1.00  4.32              
ATOM   4185 1HD2 LEU A 276      53.442  73.829  59.209  1.00  4.32              
ATOM   4186 2HD2 LEU A 276      54.352  74.024  60.711  1.00  4.32              
ATOM   4187 3HD2 LEU A 276      53.979  72.404  60.117  1.00  4.32              
ATOM   4188  C   LEU A 276      49.902  72.233  62.640  1.00  4.32              
ATOM   4189  O   LEU A 276      49.622  71.104  62.233  1.00  4.32              
ATOM   4190  N   SER A 277      49.055  73.269  62.601  1.00  4.73              
ATOM   4191  H   SER A 277      49.383  74.153  62.954  1.00  4.73              
ATOM   4192  CA  SER A 277      47.617  73.152  62.314  1.00  4.73              
ATOM   4193  HA  SER A 277      47.175  72.585  63.134  1.00  4.73              
ATOM   4194  CB  SER A 277      46.923  74.519  62.292  1.00  4.73              
ATOM   4195  HB1 SER A 277      47.240  75.090  61.418  1.00  4.73              
ATOM   4196  HB2 SER A 277      47.191  75.071  63.195  1.00  4.73              
ATOM   4197  OG  SER A 277      45.517  74.336  62.274  1.00  4.73              
ATOM   4198  HG  SER A 277      45.215  74.136  61.376  1.00  4.73              
ATOM   4199  C   SER A 277      47.284  72.422  61.007  1.00  4.73              
ATOM   4200  O   SER A 277      47.720  72.834  59.926  1.00  4.73              
ATOM   4201  N   ARG A 278      46.429  71.386  61.072  1.00  4.79              
ATOM   4202  H   ARG A 278      46.094  71.085  61.974  1.00  4.79              
ATOM   4203  CA  ARG A 278      45.868  70.790  59.850  1.00  4.79              
ATOM   4204  HA  ARG A 278      46.730  70.460  59.266  1.00  4.79              
ATOM   4205  CB  ARG A 278      45.003  69.521  60.093  1.00  4.79              
ATOM   4206  HB1 ARG A 278      45.441  68.945  60.910  1.00  4.79              
ATOM   4207  HB2 ARG A 278      45.075  68.907  59.194  1.00  4.79              
ATOM   4208  CG  ARG A 278      43.497  69.735  60.373  1.00  4.79              
ATOM   4209  HG1 ARG A 278      43.043  70.298  59.558  1.00  4.79              
ATOM   4210  HG2 ARG A 278      43.403  70.328  61.285  1.00  4.79              
ATOM   4211  CD  ARG A 278      42.689  68.429  60.559  1.00  4.79              
ATOM   4212  HD1 ARG A 278      41.717  68.698  60.979  1.00  4.79              
ATOM   4213  HD2 ARG A 278      43.202  67.796  61.285  1.00  4.79              
ATOM   4214  NE  ARG A 278      42.453  67.672  59.303  1.00  4.79              
ATOM   4215  HE  ARG A 278      42.803  68.057  58.439  1.00  4.79              
ATOM   4216  CZ  ARG A 278      41.830  66.507  59.176  1.00  4.79              
ATOM   4217  NH1 ARG A 278      41.380  65.820  60.180  1.00  4.79              
ATOM   4218 1HH1 ARG A 278      41.565  66.086  61.122  1.00  4.79              
ATOM   4219 2HH1 ARG A 278      41.074  64.866  59.960  1.00  4.79              
ATOM   4220  NH2 ARG A 278      41.652  65.954  58.017  1.00  4.79              
ATOM   4221 1HH2 ARG A 278      42.169  66.262  57.209  1.00  4.79              
ATOM   4222 2HH2 ARG A 278      41.266  65.007  58.027  1.00  4.79              
ATOM   4223  C   ARG A 278      45.160  71.835  58.996  1.00  4.79              
ATOM   4224  O   ARG A 278      44.461  72.686  59.540  1.00  4.79              
ATOM   4225  N   GLY A 279      45.393  71.797  57.688  1.00  5.18              
ATOM   4226  H   GLY A 279      46.052  71.114  57.334  1.00  5.18              
ATOM   4227  CA  GLY A 279      44.971  72.852  56.764  1.00  5.18              
ATOM   4228  HA1 GLY A 279      44.139  73.417  57.185  1.00  5.18              
ATOM   4229  HA2 GLY A 279      44.636  72.395  55.833  1.00  5.18              
ATOM   4230  C   GLY A 279      46.091  73.840  56.423  1.00  5.18              
ATOM   4231  O   GLY A 279      45.918  74.648  55.519  1.00  5.18              
ATOM   4232  N   TYR A 280      47.248  73.761  57.096  1.00  6.58              
ATOM   4233  H   TYR A 280      47.318  73.109  57.868  1.00  6.58              
ATOM   4234  CA  TYR A 280      48.454  74.523  56.764  1.00  6.58              
ATOM   4235  HA  TYR A 280      48.301  75.548  57.102  1.00  6.58              
ATOM   4236  CB  TYR A 280      49.635  73.947  57.560  1.00  6.58              
ATOM   4237  HB1 TYR A 280      49.671  72.868  57.399  1.00  6.58              
ATOM   4238  HB2 TYR A 280      49.446  74.108  58.620  1.00  6.58              
ATOM   4239  CG  TYR A 280      51.007  74.521  57.250  1.00  6.58              
ATOM   4240  CD1 TYR A 280      51.470  75.669  57.921  1.00  6.58              
ATOM   4241  HD1 TYR A 280      50.820  76.196  58.606  1.00  6.58              
ATOM   4242  CE1 TYR A 280      52.800  76.103  57.737  1.00  6.58              
ATOM   4243  HE1 TYR A 280      53.185  76.956  58.277  1.00  6.58              
ATOM   4244  CZ  TYR A 280      53.666  75.388  56.883  1.00  6.58              
ATOM   4245  OH  TYR A 280      54.972  75.735  56.787  1.00  6.58              
ATOM   4246  HH  TYR A 280      55.473  75.072  56.287  1.00  6.58              
ATOM   4247  CE2 TYR A 280      53.180  74.278  56.161  1.00  6.58              
ATOM   4248  HE2 TYR A 280      53.840  73.766  55.476  1.00  6.58              
ATOM   4249  CD2 TYR A 280      51.849  73.856  56.340  1.00  6.58              
ATOM   4250  HD2 TYR A 280      51.465  73.022  55.774  1.00  6.58              
ATOM   4251  C   TYR A 280      48.752  74.613  55.256  1.00  6.58              
ATOM   4252  O   TYR A 280      48.037  74.089  54.402  1.00  6.58              
TER
